# Supplementary material for: Untangling Species-Level Composition of Complex Bacterial Communities through a Novel Metagenomic Approach
Source: mSystems. 2020 Jul 28;5(4):e00404-20. doi: 10.1128/mSystems.00404-20 (PMC7394355; doi:10.1128/mSystems.00404-20)
Supplement: DATA SET S1 [file mSystems.00404-20-sd001.xlsx]

## Sheet: 16S_PrimerProspector
# taxonomy level	first level taxonomy	taxonomy classification for current level	total seqs for given classification	percent seqs passing score
0	Bacteria <prokaryotes>	Bacteria <prokaryotes>	60162	0.9564
# taxonomy level	first level taxonomy	taxonomy classification for current level	total seqs for given classification	percent seqs passing score
1	Bacteria <prokaryotes>	Proteobacteria	33225	0.9727
1	Bacteria <prokaryotes>	Terrabacteria group	23097	0.9318
1	Bacteria <prokaryotes>	Fcb group	2034	0.9774
1	Bacteria <prokaryotes>	Pvc group	843	0.9561
1	Bacteria <prokaryotes>	Spirochaetes <phylum>	423	0.9385
1	Bacteria <prokaryotes>	Nitrospirae	126	0.9603
1	Bacteria <prokaryotes>	Fusobacteria <phylum>	100	0.92
1	Bacteria <prokaryotes>	Thermotogae <phylum>	80	0.925
1	Bacteria <prokaryotes>	Deferribacteres <phylum>	54	0.9815
1	Bacteria <prokaryotes>	Aquificae <phylum>	52	0.8654
1	Bacteria <prokaryotes>	Synergistetes	49	0.9796
1	Bacteria <prokaryotes>	Thermodesulfobacteria <phylum>	18	0.8889
1	Bacteria <prokaryotes>	Elusimicrobia <phylum>	17	1
1	Bacteria <prokaryotes>	Nitrospinae/tectomicrobia group	12	0.9167
1	Bacteria <prokaryotes>	Balneolaeota	11	1
1	Bacteria <prokaryotes>	Caldiserica	6	1
1	Bacteria <prokaryotes>	Chrysiogenetes <phylum>	5	1
1	Bacteria <prokaryotes>	Dictyoglomi <phylum>	5	1
1	Bacteria <prokaryotes>	Calditrichaeota	4	1
1	Bacteria <prokaryotes>	Rhodothermaeota	1	1
# taxonomy level	first level taxonomy	taxonomy classification for current level	total seqs for given classification	percent seqs passing score
2	Bacteria <prokaryotes>	Gammaproteobacteria	26068	0.9754
2	Bacteria <prokaryotes>	Firmicutes	17079	0.9173
2	Bacteria <prokaryotes>	Actinobacteria <phylum>	5163	0.9709
2	Bacteria <prokaryotes>	Betaproteobacteria	3966	0.9738
2	Bacteria <prokaryotes>	Delta/epsilon subdivisions	2524	0.9525
2	Bacteria <prokaryotes>	Bacteroidetes/chlorobi group	1914	0.9786
2	Bacteria <prokaryotes>	Tenericutes	469	0.9936
2	Bacteria <prokaryotes>	Spirochaetia	421	0.9382
2	Bacteria <prokaryotes>	Alphaproteobacteria	420	0.9143
2	Bacteria <prokaryotes>	Planctomycetes <phylum>	339	0.9499
2	Bacteria <prokaryotes>	Verrucomicrobia	266	0.9474
2	Bacteria <prokaryotes>	Cyanobacteria/melainabacteria group	233	0.9785
2	Bacteria <prokaryotes>	Chlamydiae <phylum>	196	0.9898
2	Bacteria <prokaryotes>	Environmental samples <proteobacteria>	181	0.9669
2	Bacteria <prokaryotes>	Nitrospira <class>	93	0.957
2	Bacteria <prokaryotes>	Fusobacteriia	93	0.914
2	Bacteria <prokaryotes>	Thermotogae <class>	80	0.925
2	Bacteria <prokaryotes>	Chloroflexi <phylum>	77	0.9481
2	Bacteria <prokaryotes>	Deinococcus-thermus	64	0.9844
2	Bacteria <prokaryotes>	Deferribacteres <class>	54	0.9815
2	Bacteria <prokaryotes>	Aquificae <class>	52	0.8654
2	Bacteria <prokaryotes>	Synergistia	42	0.9762
2	Bacteria <prokaryotes>	Gemmatimonadetes <phylum>	41	0.9024
2	Bacteria <prokaryotes>	Candidatus marinimicrobia	37	1
2	Bacteria <prokaryotes>	Acidithiobacillia	35	1
2	Bacteria <prokaryotes>	Environmental samples <nitrospira group>	27	0.963
2	Bacteria <prokaryotes>	Candidatus omnitrophica	26	0.8846
2	Bacteria <prokaryotes>	Thermodesulfobacteria <class>	18	0.8889
2	Bacteria <prokaryotes>	Candidatus latescibacteria	14	0.9286
2	Bacteria <prokaryotes>	Fibrobacteres <phylum>	13	1
2	Bacteria <prokaryotes>	Unclassified proteobacteria	12	1
2	Bacteria <prokaryotes>	Armatimonadetes	12	1
2	Bacteria <prokaryotes>	Balneolia	11	1
2	Bacteria <prokaryotes>	Zetaproteobacteria	11	1
2	Bacteria <prokaryotes>	Nitrospinae	9	1
2	Bacteria <prokaryotes>	Unclassified elusimicrobia	9	1
2	Bacteria <prokaryotes>	Lentisphaerae	8	1
2	Bacteria <prokaryotes>	Hydrogenophilalia	7	1
2	Bacteria <prokaryotes>	Endomicrobia	7	1
2	Bacteria <prokaryotes>	Kiritimatiellaeota	7	0.8571
2	Bacteria <prokaryotes>	Environmental samples <aminanaerobia>	6	1
2	Bacteria <prokaryotes>	Environmental samples <fusobacteria>	6	1
2	Bacteria <prokaryotes>	Unclassified nitrospirae	6	1
2	Bacteria <prokaryotes>	Dictyoglomia	5	1
2	Bacteria <prokaryotes>	Candidatus kryptonia	5	1
2	Bacteria <prokaryotes>	Environmental samples <candidate division op5>	5	1
2	Bacteria <prokaryotes>	Chrysiogenetes <class>	5	1
2	Bacteria <prokaryotes>	Candidatus tectomicrobia	3	0.6667
2	Bacteria <prokaryotes>	Candidate division zixibacteria	3	1
2	Bacteria <prokaryotes>	Candidatus hydrogenedentes	3	1
2	Bacteria <prokaryotes>	Candidatus cloacimonetes	3	1
2	Bacteria <prokaryotes>	Calditrichae	2	1
2	Bacteria <prokaryotes>	Unclassified spirochaetes	2	1
2	Bacteria <prokaryotes>	Oligoflexia	1	1
2	Bacteria <prokaryotes>	Caldisericia	1	1
2	Bacteria <prokaryotes>	Calorithrix	1	1
2	Bacteria <prokaryotes>	Unclassified synergistetes	1	1
2	Bacteria <prokaryotes>	Rhodothermia	1	1
2	Bacteria <prokaryotes>	Unclassified fusobacteria	1	1
2	Bacteria <prokaryotes>	Unclassified calditrichaeota	1	1
2	Bacteria <prokaryotes>	Unclassified pvc group	1	1
2	Bacteria <prokaryotes>	Environmental samples <candidate division termite group 1>	1	1
2	Bacteria <prokaryotes>	Candidatus aegiribacteria	1	1

## Sheet: 23S_PrimerProspector
# taxonomy level	first level taxonomy	taxonomy classification for current level	total seqs for given classification	percent seqs passing score
0	Bacteria <prokaryotes>	Bacteria <prokaryotes>	154791	0.9492
# taxonomy level	first level taxonomy	taxonomy classification for current level	total seqs for given classification	percent seqs passing score
1	Bacteria <prokaryotes>	Proteobacteria	75731	0.9495
1	Bacteria <prokaryotes>	Terrabacteria group	72873	0.9701
1	Bacteria <prokaryotes>	Fcb group	3280	0.6588
1	Bacteria <prokaryotes>	Spirochaetes <phylum>	1093	0.9698
1	Bacteria <prokaryotes>	Pvc group	866	0.2298
1	Bacteria <prokaryotes>	Fusobacteria <phylum>	276	0.9855
1	Bacteria <prokaryotes>	Environmental samples <bacteria>	249	0.9438
1	Bacteria <prokaryotes>	Thermotogae <phylum>	119	0.9832
1	Bacteria <prokaryotes>	Synergistetes	66	0.9697
1	Bacteria <prokaryotes>	Acidobacteria <phylum>	64	1
1	Bacteria <prokaryotes>	Nitrospirae	50	0.94
1	Bacteria <prokaryotes>	Aquificae <phylum>	46	0.8478
1	Bacteria <prokaryotes>	Elusimicrobia <phylum>	17	0.9412
1	Bacteria <prokaryotes>	Deferribacteres <phylum>	14	1
1	Bacteria <prokaryotes>	Thermodesulfobacteria <phylum>	14	1
1	Bacteria <prokaryotes>	Nitrospinae/tectomicrobia group	12	1
1	Bacteria <prokaryotes>	Balneolaeota	9	1
1	Bacteria <prokaryotes>	Dictyoglomi <phylum>	5	1
1	Bacteria <prokaryotes>	Chrysiogenetes <phylum>	4	1
1	Bacteria <prokaryotes>	Calditrichaeota	2	1
1	Bacteria <prokaryotes>	Caldiserica	1	1
# taxonomy level	first level taxonomy	taxonomy classification for current level	total seqs for given classification	percent seqs passing score
2	Bacteria <prokaryotes>	Firmicutes	56260	0.9673
2	Bacteria <prokaryotes>	Gammaproteobacteria	56005	0.9375
2	Bacteria <prokaryotes>	Actinobacteria <phylum>	14678	0.9852
2	Bacteria <prokaryotes>	Betaproteobacteria	9243	0.9813
2	Bacteria <prokaryotes>	Alphaproteobacteria	5651	0.9798
2	Bacteria <prokaryotes>	Delta/epsilon subdivisions	4751	0.9939
2	Bacteria <prokaryotes>	Bacteroidetes/chlorobi group	3149	0.6456
2	Bacteria <prokaryotes>	Spirochaetia	1089	0.9697
2	Bacteria <prokaryotes>	Cyanobacteria/melainabacteria group	895	0.9173
2	Bacteria <prokaryotes>	Tenericutes	725	0.9448
2	Bacteria <prokaryotes>	Chlamydiae <phylum>	612	0.1176
2	Bacteria <prokaryotes>	Fusobacteriia	276	0.9855
2	Bacteria <prokaryotes>	Deinococcus-thermus	158	0.9937
2	Bacteria <prokaryotes>	Chloroflexi <phylum>	137	0.9635
2	Bacteria <prokaryotes>	Planctomycetes <phylum>	123	0.0081
2	Bacteria <prokaryotes>	Thermotogae <class>	119	0.9832
2	Bacteria <prokaryotes>	Verrucomicrobia	96	0.9896
2	Bacteria <prokaryotes>	Uncultured bacterium	64	0.875
2	Bacteria <prokaryotes>	Synergistia	61	0.9672
2	Bacteria <prokaryotes>	Aquificae <class>	46	0.8478
2	Bacteria <prokaryotes>	Acidithiobacillia	43	0.9535
2	Bacteria <prokaryotes>	Nitrospira <class>	41	0.9268
2	Bacteria <prokaryotes>	Acidobacteriia	28	1
2	Bacteria <prokaryotes>	Candidatus cloacimonetes	28	0.9643
2	Bacteria <prokaryotes>	Candidatus kryptonia	27	1
2	Bacteria <prokaryotes>	Fibrobacteres <phylum>	26	1
2	Bacteria <prokaryotes>	Candidatus omnitrophica	24	0.875
2	Bacteria <prokaryotes>	Candidatus marinimicrobia	21	0.9524
2	Bacteria <prokaryotes>	Armatimonadetes	18	1
2	Bacteria <prokaryotes>	Unclassified proteobacteria	16	0.6875
2	Bacteria <prokaryotes>	Zetaproteobacteria	16	0.9375
2	Bacteria <prokaryotes>	Thermodesulfobacteria <class>	14	1
2	Bacteria <prokaryotes>	Deferribacteres <class>	14	1
2	Bacteria <prokaryotes>	Environmental samples <acidobacteria>	13	1
2	Bacteria <prokaryotes>	Gemmatimonadetes <phylum>	13	1
2	Bacteria <prokaryotes>	Balneolia	9	1
2	Bacteria <prokaryotes>	Nitrospinae	9	1
2	Bacteria <prokaryotes>	Unclassified acidobacteria	9	1
2	Bacteria <prokaryotes>	Unclassified elusimicrobia	9	1
2	Bacteria <prokaryotes>	Lentisphaerae	9	1
2	Bacteria <prokaryotes>	Candidatus hydrogenedentes	7	0.8571
2	Bacteria <prokaryotes>	Endomicrobia	6	0.8333
2	Bacteria <prokaryotes>	Nitrifying bacterium enrichment culture	6	1
2	Bacteria <prokaryotes>	Holophagae	6	1
2	Bacteria <prokaryotes>	Unclassified nitrospirae	5	1
2	Bacteria <prokaryotes>	Dictyoglomia	5	1
2	Bacteria <prokaryotes>	Unclassified synergistetes	5	1
2	Bacteria <prokaryotes>	Candidatus latescibacteria	5	1
2	Bacteria <prokaryotes>	Solibacteres	4	1
2	Bacteria <prokaryotes>	Unclassified spirochaetes	4	1
2	Bacteria <prokaryotes>	Blastocatellia	4	1
2	Bacteria <prokaryotes>	Environmental samples <nitrospira group>	4	1
2	Bacteria <prokaryotes>	Chrysiogenetes <class>	4	1
2	Bacteria <prokaryotes>	Oligoflexia	3	1
2	Bacteria <prokaryotes>	Candidatus tectomicrobia	3	1
2	Bacteria <prokaryotes>	Candidate division zixibacteria	3	1
2	Bacteria <prokaryotes>	Unclassified terrabacteria group	2	1
2	Bacteria <prokaryotes>	Environmental samples <proteobacteria>	2	1
2	Bacteria <prokaryotes>	Calditrichae	2	1
2	Bacteria <prokaryotes>	Uncultured bacterium hf0770_45n15	2	1
2	Bacteria <prokaryotes>	Uncultured bacterium ad84-h10	2	1
2	Bacteria <prokaryotes>	Uncultured bacterium w4-21b	1	1
2	Bacteria <prokaryotes>	Caldisericia	1	1
2	Bacteria <prokaryotes>	Uncultured bacterium hf0070_34e11	1	1
2	Bacteria <prokaryotes>	Uncultured bacterium arctic12_d_07	1	1
2	Bacteria <prokaryotes>	Uncultured bacterium ad257-b4	1	1
2	Bacteria <prokaryotes>	Uncultured bacterium arctic39_f_11	1	1
2	Bacteria <prokaryotes>	Uncultured marine bacterium ant4d3	1	1
2	Bacteria <prokaryotes>	Uncultured bacterium jm9_b4	1	1
2	Bacteria <prokaryotes>	Uncultured bacterium contig00016	1	1
2	Bacteria <prokaryotes>	Uncultured bacterium hf0500_10f10	1	1
2	Bacteria <prokaryotes>	Uncultured bacterium arctic06_e_09	1	1
2	Bacteria <prokaryotes>	Uncultured bacterium hf0500_16o16	1	1
2	Bacteria <prokaryotes>	Uncultured bacterium arctic08_h_02	1	1
2	Bacteria <prokaryotes>	Uncultured bacterium hf0130_05g09	1	1
2	Bacteria <prokaryotes>	Uncultured marine bacterium 313	1	1
2	Bacteria <prokaryotes>	Uncultured bacterium 259	1	1
2	Bacteria <prokaryotes>	Uncultured bacterium km3-69-f5	1	1
2	Bacteria <prokaryotes>	Uncultured bacterium 413004-h17	1	1
2	Bacteria <prokaryotes>	Uncultured bacterium sat24-g11	1	1
2	Bacteria <prokaryotes>	Uncultured bacterium 5g4	1	1
2	Bacteria <prokaryotes>	Uncultured bacterium arctic09_d_04	1	1
2	Bacteria <prokaryotes>	Uncultured bacterium hf0070_01m22	1	1
2	Bacteria <prokaryotes>	Uncultured bacterium hf0770_08f21	1	1
2	Bacteria <prokaryotes>	Uncultured bacterium arctic13_g_06	1	1
2	Bacteria <prokaryotes>	Uncultured bacterium fpps_57a9	1	1
2	Bacteria <prokaryotes>	Uncultured bacterium sat52-b4	1	1
2	Bacteria <prokaryotes>	Uncultured marine bacterium 440	1	1
2	Bacteria <prokaryotes>	Uncultured bacterium arctic32_a_02	1	1
2	Bacteria <prokaryotes>	Uncultured bacterium sat52-d2	1	1
2	Bacteria <prokaryotes>	Uncultured bacterium 293	1	1
2	Bacteria <prokaryotes>	Uncultured bacterium hf0010_04h24	1	1
2	Bacteria <prokaryotes>	Uncultured bacterium a1q1_fos_4	1	1
2	Bacteria <prokaryotes>	Environmental samples <candidate division termite group 1>	1	1
2	Bacteria <prokaryotes>	Uncultured bacterium ad248-d7-1a	1	1
2	Bacteria <prokaryotes>	Uncultured bacterium ad106-g4	1	1
2	Bacteria <prokaryotes>	Uncultured bacterium ad243-h1	1	1
2	Bacteria <prokaryotes>	Uncultured bacterium arctic40_b_04	1	1
2	Bacteria <prokaryotes>	Uncultured bacterium hf0500_06b09	1	1
2	Bacteria <prokaryotes>	Uncultured bacterium hf0070_34a12	1	1
2	Bacteria <prokaryotes>	Uncultured bacterium km3-173-a5	1	1
2	Bacteria <prokaryotes>	Uncultured bacterium 92	1	1
2	Bacteria <prokaryotes>	Uncultured bacterium arctic47_d_06	1	1
2	Bacteria <prokaryotes>	Uncultured bacterium 246	1	1
2	Bacteria <prokaryotes>	Uncultured marine bacterium 159	1	1
2	Bacteria <prokaryotes>	Uncultured bacterium 253	1	1
2	Bacteria <prokaryotes>	Hydrogenophilalia	1	0
2	Bacteria <prokaryotes>	Uncultured bacterium ad_125_h07_contig2	1	1
2	Bacteria <prokaryotes>	Uncultured bacterium arctic09_d_03	1	1
2	Bacteria <prokaryotes>	Uncultured bacterium km3-47-b8	1	1
2	Bacteria <prokaryotes>	Uncultured bacterium arctic24_f_09	1	1
2	Bacteria <prokaryotes>	Uncultured bacterium bd_contig00079	1	0
2	Bacteria <prokaryotes>	Uncultured bacterium 405006-b04	1	1
2	Bacteria <prokaryotes>	Candidatus aegiribacteria	1	1
2	Bacteria <prokaryotes>	Uncultured marine bacterium 463	1	1
2	Bacteria <prokaryotes>	Uncultured bacterium 126	1	1
2	Bacteria <prokaryotes>	Uncultured bacterium zdt-33i5	1	1
2	Bacteria <prokaryotes>	Elusimicrobia <class>	1	1
2	Bacteria <prokaryotes>	Uncultured bacterium 2.6_a9	1	1
2	Bacteria <prokaryotes>	Uncultured bacterium ad261-b2	1	1
2	Bacteria <prokaryotes>	Uncultured bacterium sat21-c11-2b	1	1
2	Bacteria <prokaryotes>	Uncultured bacterium w4-87b	1	1
2	Bacteria <prokaryotes>	Uncultured bacterium w5-102b	1	1
2	Bacteria <prokaryotes>	Uncultured bacterium hf0010_05e14	1	1
2	Bacteria <prokaryotes>	Uncultured bacterium grist23	1	1
2	Bacteria <prokaryotes>	Uncultured bacterium ad12-e7	1	1
2	Bacteria <prokaryotes>	Uncultured bacterium arctic03_f_03	1	1
2	Bacteria <prokaryotes>	Uncultured bacterium 59	1	1
2	Bacteria <prokaryotes>	Uncultured bacterium hf0500_25a21	1	1
2	Bacteria <prokaryotes>	Uncultured bacterium hf0500_03a04	1	1
2	Bacteria <prokaryotes>	Uncultured bacterium fppz_5c6	1	1
2	Bacteria <prokaryotes>	Uncultured bacterium 98	1	1
2	Bacteria <prokaryotes>	Uncultured bacterium arctic06_h_11	1	1
2	Bacteria <prokaryotes>	Uncultured bacterium ad_010_c07	1	1
2	Bacteria <prokaryotes>	Uncultured bacterium arctic29_c_07	1	1
2	Bacteria <prokaryotes>	Uncultured bacterium arctic31_h_08	1	1
2	Bacteria <prokaryotes>	Uncultured bacterium 4050020-j15	1	1
2	Bacteria <prokaryotes>	Uncultured bacterium km3-23-d4	1	1
2	Bacteria <prokaryotes>	Uncultured bacterium 270	1	1
2	Bacteria <prokaryotes>	Uncultured bacterium zdt-25h14	1	0
2	Bacteria <prokaryotes>	Uncultured bacterium 213	1	1
2	Bacteria <prokaryotes>	Uncultured bacterium km3-18-f8	1	1
2	Bacteria <prokaryotes>	Uncultured bacterium hf0010_10i05	1	1
2	Bacteria <prokaryotes>	Uncultured bacterium arctic09_g_07	1	1
2	Bacteria <prokaryotes>	Uncultured bacterium omz60_11l23	1	0
2	Bacteria <prokaryotes>	Uncultured bacterium 2.6_d6	1	1
2	Bacteria <prokaryotes>	Uncultured bacterium hf0010_31f02	1	1
2	Bacteria <prokaryotes>	Uncultured bacterium 66	1	1
2	Bacteria <prokaryotes>	Uncultured bacterium hf0770_27e13	1	1
2	Bacteria <prokaryotes>	Uncultured bacterium ad45-g12	1	1
2	Bacteria <prokaryotes>	Uncultured bacterium km4-1-d1	1	1
2	Bacteria <prokaryotes>	Uncultured bacterium ad249-b8	1	1
2	Bacteria <prokaryotes>	Uncultured bacterium ad106-g5	1	1
2	Bacteria <prokaryotes>	Uncultured bacterium km3-187-g1	1	1
2	Bacteria <prokaryotes>	Uncultured bacterium 162	1	1
2	Bacteria <prokaryotes>	Uncultured bacterium arctic31_d_06	1	1
2	Bacteria <prokaryotes>	Uncultured bacterium arctic45_g_10	1	1
2	Bacteria <prokaryotes>	Uncultured bacterium arctic23_c_02	1	1
2	Bacteria <prokaryotes>	Uncultured marine bacterium 580	1	1
2	Bacteria <prokaryotes>	Uncultured bacterium hf0130_20j24	1	1
2	Bacteria <prokaryotes>	Uncultured marine bacterium 577	1	1
2	Bacteria <prokaryotes>	Uncultured bacterium ctg7180000000909	1	1
2	Bacteria <prokaryotes>	Uncultured bacterium jm9_g5	1	1
2	Bacteria <prokaryotes>	Uncultured bacterium fc3	1	1
2	Bacteria <prokaryotes>	Uncultured bacterium hf4000_16c08	1	1
2	Bacteria <prokaryotes>	Uncultured bacterium ad55-d2	1	1
2	Bacteria <prokaryotes>	Uncultured bacterium hf0010_09o16	1	1
2	Bacteria <prokaryotes>	Uncultured bacterium hf0500_24b12	1	1
2	Bacteria <prokaryotes>	Uncultured bacterium ad235-b9	1	1
2	Bacteria <prokaryotes>	Uncultured bacterium hf4000_48a13	1	1
2	Bacteria <prokaryotes>	Uncultured marine bacterium 578	1	1
2	Bacteria <prokaryotes>	Uncultured bacterium arctic49_d_07	1	1
2	Bacteria <prokaryotes>	Uncultured bacterium arctic11_b_09	1	1
2	Bacteria <prokaryotes>	Uncultured bacterium w5-47b	1	1
2	Bacteria <prokaryotes>	Uncultured bacterium ad254-a9	1	1
2	Bacteria <prokaryotes>	Uncultured bacterium km3-174-c5	1	1
2	Bacteria <prokaryotes>	Uncultured bacterium ctg7180000001448	1	1
2	Bacteria <prokaryotes>	Uncultured bacterium ad66-c11	1	1
2	Bacteria <prokaryotes>	Uncultured nuhf2 cluster bacterium hf0500_02a10	1	1
2	Bacteria <prokaryotes>	Uncultured bacterium zdt-44a23	1	1
2	Bacteria <prokaryotes>	Uncultured marine bacterium ant4d5	1	1
2	Bacteria <prokaryotes>	Uncultured bacterium arctic26_b_07	1	1
2	Bacteria <prokaryotes>	Uncultured bacterium ad370-d1	1	1
2	Bacteria <prokaryotes>	Uncultured bacterium hf0070_02e07	1	1
2	Bacteria <prokaryotes>	Uncultured bacterium 125003-e23	1	1
2	Bacteria <prokaryotes>	Uncultured bacterium hf0070_05i22	1	1
2	Bacteria <prokaryotes>	Uncultured bacterium 5h7	1	1
2	Bacteria <prokaryotes>	Uncultured bacterium 183_29_m04	1	1
2	Bacteria <prokaryotes>	Uncultured bacterium hf0500_31i04	1	1
2	Bacteria <prokaryotes>	Uncultured marine bacterium ant39e11	1	1
2	Bacteria <prokaryotes>	Uncultured bacterium hf0200_14d13	1	1
2	Bacteria <prokaryotes>	Uncultured marine bacterium 106	1	1
2	Bacteria <prokaryotes>	Uncultured bacterium arctic23_b_12	1	1
2	Bacteria <prokaryotes>	Uncultured bacterium hf0010_10c01	1	1
2	Bacteria <prokaryotes>	Uncultured bacterium arctic32_e_01	1	1
2	Bacteria <prokaryotes>	Uncultured bacterium fgyc_13m19	1	1
2	Bacteria <prokaryotes>	Uncultured bacterium contig11	1	1
2	Bacteria <prokaryotes>	Uncultured bacterium ad347-e12	1	1
2	Bacteria <prokaryotes>	Uncultured bacterium hf0500_01l02	1	1
2	Bacteria <prokaryotes>	Uncultured bacterium hf0010_05n09	1	1
2	Bacteria <prokaryotes>	Uncultured bacterium grist22	1	1
2	Bacteria <prokaryotes>	Uncultured bacterium arctic08_c_07	1	1
2	Bacteria <prokaryotes>	Uncultured bacterium w5-15b	1	1
2	Bacteria <prokaryotes>	Uncultured bacterium w4-39b	1	1
2	Bacteria <prokaryotes>	Uncultured bacterium bd_contig00459	1	1
2	Bacteria <prokaryotes>	Uncultured bacterium km3-25-b4	1	1
2	Bacteria <prokaryotes>	Uncultured bacterium ad243-c9	1	1
2	Bacteria <prokaryotes>	Uncultured bacterium bd_contig00847	1	0
2	Bacteria <prokaryotes>	Uncultured bacterium 18b09	1	0
2	Bacteria <prokaryotes>	Uncultured bacterium a1q1_fos_862	1	1
2	Bacteria <prokaryotes>	Uncultured bacterium 70	1	1
2	Bacteria <prokaryotes>	Uncultured bacterium arctic16_f_12	1	1
2	Bacteria <prokaryotes>	Uncultured bacterium arctic09_g_06	1	1
2	Bacteria <prokaryotes>	Uncultured bacterium hf0200_39l23	1	1
2	Bacteria <prokaryotes>	Uncultured bacterium hf0010_08b07	1	1
2	Bacteria <prokaryotes>	Uncultured marine bacterium 562	1	1
2	Bacteria <prokaryotes>	Uncultured bacterium km3-69-d9	1	1
2	Bacteria <prokaryotes>	Uncultured bacterium arctic96bd-19	1	1
2	Bacteria <prokaryotes>	Uncultured bacterium hf0070_15b21	1	1
2	Bacteria <prokaryotes>	Uncultured marine bacterium eb80_02d08	1	1
2	Bacteria <prokaryotes>	Uncultured bacterium hf0070_07e19	1	1
2	Bacteria <prokaryotes>	Uncultured bacterium arctic33_f_06	1	1
2	Bacteria <prokaryotes>	Uncultured bacterium km3-193-h12	1	1
2	Bacteria <prokaryotes>	Uncultured bacterium w5-51b	1	1
2	Bacteria <prokaryotes>	Uncultured bacterium ad12-c5	1	1
2	Bacteria <prokaryotes>	Uncultured bacterium hf0770_27f21	1	1
2	Bacteria <prokaryotes>	Uncultured bacterium arctic38_f_05	1	1
2	Bacteria <prokaryotes>	Uncultured bacterium contigcl_1787	1	0
2	Bacteria <prokaryotes>	Uncultured bacterium hf0500_12o04	1	1
2	Bacteria <prokaryotes>	Uncultured marine bacterium ant4e12	1	1
2	Bacteria <prokaryotes>	Uncultured bacterium 164	1	1
2	Bacteria <prokaryotes>	Uncultured bacterium arctic46_a_12	1	1
2	Bacteria <prokaryotes>	Uncultured bacterium km3-47-a6	1	1
2	Bacteria <prokaryotes>	Uncultured bacterium w5-77b	1	1
2	Bacteria <prokaryotes>	Uncultured bacterium hermi11	1	1
2	Bacteria <prokaryotes>	Uncultured bacterium km3-205-d9	1	1
2	Bacteria <prokaryotes>	Kiritimatiellaeota	1	1
2	Bacteria <prokaryotes>	Uncultured bacterium 282	1	1
2	Bacteria <prokaryotes>	Uncultured bacterium arctic38_a_01	1	1
2	Bacteria <prokaryotes>	Uncultured bacterium ad203-h6	1	1
2	Bacteria <prokaryotes>	Unclassified pvc group	1	0
2	Bacteria <prokaryotes>	Uncultured bacterium ad12-a11	1	1
2	Bacteria <prokaryotes>	Uncultured bacterium zdt-14e13	1	1

## Sheet: UMID-taxonomic-coverage
Phylum	Class	Order	Family	Genus	Species
Acidobacteria	Acidobacteria_subdivision_6	Vicinamibacteraceae	Luteitalea	Luteitalea_pratensis	Luteitalea_pratensis_strain_DSM_100886
Acidobacteria	Acidobacteriia	Acidobacteriales	Acidobacteriaceae	Acidobacteria_bacterium_KBS_146	Acidobacteria_bacterium_KBS_146_strain_KBS_146
Acidobacteria	Acidobacteriia	Acidobacteriales	Acidobacteriaceae	Acidobacteriaceae_bacterium_KBS_83	Acidobacteriaceae_bacterium_KBS_83_strain_KBS_83
Acidobacteria	Acidobacteriia	Acidobacteriales	Acidobacteriaceae	Acidobacteriaceae_bacterium_KBS_89	Acidobacteriaceae_bacterium_KBS_89_strain_KBS_89
Acidobacteria	Acidobacteriia	Acidobacteriales	Acidobacteriaceae	Acidobacteriaceae_bacterium_KBS_96	Acidobacteriaceae_bacterium_KBS_96_strain_KBS_96
Acidobacteria	Acidobacteriia	Acidobacteriales	Acidobacteriaceae	Acidobacteriaceae_bacterium_TAA166	Acidobacteriaceae_bacterium_TAA166_strain_TAA_166
Acidobacteria	Acidobacteriia	Acidobacteriales	Acidobacteriaceae	Acidobacteriaceae_bacterium_URHE0068	Acidobacteriaceae_bacterium_URHE0068_strain_URHE0068
Acidobacteria	Acidobacteriia	Acidobacteriales	Acidobacteriaceae	Acidobacterium	Acidobacterium_ailaaui
Acidobacteria	Acidobacteriia	Acidobacteriales	Acidobacteriaceae	Acidobacterium	Acidobacterium_capsulatum
Acidobacteria	Acidobacteriia	Acidobacteriales	Acidobacteriaceae	Candidatus_Koribacter	Candidatus_Koribacter_versatilis
Acidobacteria	Acidobacteriia	Acidobacteriales	Acidobacteriaceae	Edaphobacter	Edaphobacter_aggregans
Acidobacteria	Acidobacteriia	Acidobacteriales	Acidobacteriaceae	Granulicella	Granulicella_mallensis
Acidobacteria	Acidobacteriia	Acidobacteriales	Acidobacteriaceae	Granulicella	Granulicella_pectinivorans
Acidobacteria	Acidobacteriia	Acidobacteriales	Acidobacteriaceae	Granulicella	Granulicella_rosea
Acidobacteria	Acidobacteriia	Acidobacteriales	Acidobacteriaceae	Granulicella	Granulicella_tundricola
Acidobacteria	Acidobacteriia	Acidobacteriales	Acidobacteriaceae	Silvibacterium	Silvibacterium_bohemicum
Acidobacteria	Acidobacteriia	Acidobacteriales	Acidobacteriaceae	Terracidiphilus	Terracidiphilus_gabretensis
Acidobacteria	Acidobacteriia	Acidobacteriales	Acidobacteriaceae	Terriglobus	Terriglobus_roseus
Acidobacteria	Acidobacteriia	Acidobacteriales	Acidobacteriaceae	Terriglobus	Terriglobus_saanensis
Acidobacteria	Acidobacteriia	Acidobacteriales	Acidobacteriaceae	Terriglobus	Terriglobus_sp._TAA_43
Acidobacteria	Acidobacteriia	Acidobacteriales	unknown	Acidobacteriales_bacterium_59-55	Acidobacteriales_bacterium_59-55_UnknownStrain
Acidobacteria	Blastocatellia	Pyrinomonadaceae	Pyrinomonas	Pyrinomonas_methylaliphatogenes	Pyrinomonas_methylaliphatogenes_strain_type_strain:K22
Acidobacteria	Blastocatellia	unknown	Chloracidobacterium	Chloracidobacterium_sp._CP2_5A	Chloracidobacterium_sp._CP2_5A_UnknownStrain
Acidobacteria	Blastocatellia	unknown	Chloracidobacterium	Chloracidobacterium_thermophilum	Chloracidobacterium_thermophilum_B_strain_B
Acidobacteria	Holophagae	Holophagales	Holophagaceae	Geothrix	Geothrix_fermentans
Acidobacteria	Holophagae	Holophagales	Holophagaceae	Holophaga	Holophaga_foetida
Acidobacteria	Solibacteres	Solibacterales	Bryobacteraceae	Bryobacter	Bryobacter_aggregatus
Acidobacteria	Solibacteres	Solibacterales	Solibacteraceae	Candidatus_Solibacter	Candidatus_Solibacter_usitatus
Actinobacteria	Acidimicrobiia	Acidimicrobiales	Acidimicrobiaceae	Acidimicrobium	Acidimicrobium_ferrooxidans
Actinobacteria	Acidimicrobiia	Acidimicrobiales	Acidimicrobiaceae	Aciditerrimonas	Aciditerrimonas_ferrireducens
Actinobacteria	Acidimicrobiia	Acidimicrobiales	Acidimicrobiaceae	Acidithrix	Acidithrix_ferrooxidans
Actinobacteria	Acidimicrobiia	Acidimicrobiales	Acidimicrobiaceae	Ferrimicrobium	Ferrimicrobium_acidiphilum
Actinobacteria	Acidimicrobiia	Acidimicrobiales	Acidimicrobiaceae	Ferrithrix	Ferrithrix_thermotolerans
Actinobacteria	Acidimicrobiia	Acidimicrobiales	Acidimicrobiaceae	Ilumatobacter	Ilumatobacter_coccineus
Actinobacteria	Acidimicrobiia	Acidimicrobiales	Acidimicrobiaceae	Ilumatobacter	Ilumatobacter_nonamiensis
Actinobacteria	Acidimicrobiia	Acidimicrobiales	Microthrixaceae	Candidatus_Microthrix	Candidatus_Microthrix_parvicella
Actinobacteria	Acidimicrobiia	Acidimicrobiales	unknown	marine_group_bacterium_Sva0996_bin134	marine_group_bacterium_Sva0996_bin134_UnknownStrain
Actinobacteria	Actinobacteria	Acidothermales	Acidothermaceae	Acidothermus	Acidothermus_cellulolyticus
Actinobacteria	Actinobacteria	Actinomycetales	Actinomycetaceae	Actinobaculum	Actinobaculum_massiliense
Actinobacteria	Actinobacteria	Actinomycetales	Actinomycetaceae	Actinobaculum	Actinobaculum_sp._oral_taxon_183
Actinobacteria	Actinobacteria	Actinomycetales	Actinomycetaceae	Actinobaculum	Actinobaculum_suis
Actinobacteria	Actinobacteria	Actinomycetales	Actinomycetaceae	Actinomyces	Actinomyces_cardiffensis
Actinobacteria	Actinobacteria	Actinomycetales	Actinomycetaceae	Actinomyces	Actinomyces_denticolens
Actinobacteria	Actinobacteria	Actinomycetales	Actinomycetaceae	Actinomyces	Actinomyces_europaeus
Actinobacteria	Actinobacteria	Actinomycetales	Actinomycetaceae	Actinomyces	Actinomyces_gaoshouyii
Actinobacteria	Actinobacteria	Actinomycetales	Actinomycetaceae	Actinomyces	Actinomyces_georgiae
Actinobacteria	Actinobacteria	Actinomycetales	Actinomycetaceae	Actinomyces	Actinomyces_glycerinitolerans
Actinobacteria	Actinobacteria	Actinomycetales	Actinomycetaceae	Actinomyces	Actinomyces_graevenitzii
Actinobacteria	Actinobacteria	Actinomycetales	Actinomycetaceae	Actinomyces	Actinomyces_hongkongensis
Actinobacteria	Actinobacteria	Actinomycetales	Actinomycetaceae	Actinomyces	Actinomyces_ihumii
Actinobacteria	Actinobacteria	Actinomycetales	Actinomycetaceae	Actinomyces	Actinomyces_johnsonii
Actinobacteria	Actinobacteria	Actinomycetales	Actinomycetaceae	Actinomyces	Actinomyces_marimammalium
Actinobacteria	Actinobacteria	Actinomycetales	Actinomycetaceae	Actinomyces	Actinomyces_marseillensis
Actinobacteria	Actinobacteria	Actinomycetales	Actinomycetaceae	Actinomyces	Actinomyces_massiliensis
Actinobacteria	Actinobacteria	Actinomycetales	Actinomycetaceae	Actinomyces	Actinomyces_mediterranea
Actinobacteria	Actinobacteria	Actinomycetales	Actinomycetaceae	Actinomyces	Actinomyces_meyeri
Actinobacteria	Actinobacteria	Actinomycetales	Actinomycetaceae	Actinomyces	Actinomyces_minihominis
Actinobacteria	Actinobacteria	Actinomycetales	Actinomycetaceae	Actinomyces	Actinomyces_naeslundii
Actinobacteria	Actinobacteria	Actinomycetales	Actinomycetaceae	Actinomyces	Actinomyces_nasicola
Actinobacteria	Actinobacteria	Actinomycetales	Actinomycetaceae	Actinomyces	Actinomyces_neuii
Actinobacteria	Actinobacteria	Actinomycetales	Actinomycetaceae	Actinomyces	Actinomyces_odontolyticus
Actinobacteria	Actinobacteria	Actinomycetales	Actinomycetaceae	Actinomyces	Actinomyces_oris
Actinobacteria	Actinobacteria	Actinomycetales	Actinomycetaceae	Actinomyces	Actinomyces_pacaensis
Actinobacteria	Actinobacteria	Actinomycetales	Actinomycetaceae	Actinomyces	Actinomyces_polynesiensis
Actinobacteria	Actinobacteria	Actinomycetales	Actinomycetaceae	Actinomyces	Actinomyces_radicidentis
Actinobacteria	Actinobacteria	Actinomycetales	Actinomycetaceae	Actinomyces	Actinomyces_radingae
Actinobacteria	Actinobacteria	Actinomycetales	Actinomycetaceae	Actinomyces	Actinomyces_ruminicola
Actinobacteria	Actinobacteria	Actinomycetales	Actinomycetaceae	Actinomyces	Actinomyces_sp._Chiba101
Actinobacteria	Actinobacteria	Actinomycetales	Actinomycetaceae	Actinomyces	Actinomyces_sp._CtC_72
Actinobacteria	Actinobacteria	Actinomycetales	Actinomycetaceae	Actinomyces	Actinomyces_sp._HMSC062G12
Actinobacteria	Actinobacteria	Actinomycetales	Actinomycetaceae	Actinomyces	Actinomyces_sp._HMSC06A08
Actinobacteria	Actinobacteria	Actinomycetales	Actinomycetaceae	Actinomyces	Actinomyces_sp._HMSC075B09
Actinobacteria	Actinobacteria	Actinomycetales	Actinomycetaceae	Actinomyces	Actinomyces_sp._HMSC08A01
Actinobacteria	Actinobacteria	Actinomycetales	Actinomycetaceae	Actinomyces	Actinomyces_sp._HPA0247
Actinobacteria	Actinobacteria	Actinomycetales	Actinomycetaceae	Actinomyces	Actinomyces_sp._ICM39
Actinobacteria	Actinobacteria	Actinomycetales	Actinomycetaceae	Actinomyces	Actinomyces_sp._ICM54
Actinobacteria	Actinobacteria	Actinomycetales	Actinomycetaceae	Actinomyces	Actinomyces_sp._oral_taxon_170
Actinobacteria	Actinobacteria	Actinomycetales	Actinomycetaceae	Actinomyces	Actinomyces_sp._oral_taxon_171
Actinobacteria	Actinobacteria	Actinomycetales	Actinomycetaceae	Actinomyces	Actinomyces_sp._oral_taxon_172
Actinobacteria	Actinobacteria	Actinomycetales	Actinomycetaceae	Actinomyces	Actinomyces_sp._oral_taxon_175
Actinobacteria	Actinobacteria	Actinomycetales	Actinomycetaceae	Actinomyces	Actinomyces_sp._oral_taxon_178
Actinobacteria	Actinobacteria	Actinomycetales	Actinomycetaceae	Actinomyces	Actinomyces_sp._oral_taxon_180
Actinobacteria	Actinobacteria	Actinomycetales	Actinomycetaceae	Actinomyces	Actinomyces_sp._oral_taxon_414
Actinobacteria	Actinobacteria	Actinomycetales	Actinomycetaceae	Actinomyces	Actinomyces_sp._oral_taxon_448
Actinobacteria	Actinobacteria	Actinomycetales	Actinomycetaceae	Actinomyces	Actinomyces_sp._oral_taxon_848
Actinobacteria	Actinobacteria	Actinomycetales	Actinomycetaceae	Actinomyces	Actinomyces_sp._oral_taxon_849
Actinobacteria	Actinobacteria	Actinomycetales	Actinomycetaceae	Actinomyces	Actinomyces_sp._oral_taxon_877
Actinobacteria	Actinobacteria	Actinomycetales	Actinomycetaceae	Actinomyces	Actinomyces_sp._ph3
Actinobacteria	Actinobacteria	Actinomycetales	Actinomycetaceae	Actinomyces	Actinomyces_sp._S4-C9
Actinobacteria	Actinobacteria	Actinomycetales	Actinomycetaceae	Actinomyces	Actinomyces_sp._VUL4_3
Actinobacteria	Actinobacteria	Actinomycetales	Actinomycetaceae	Actinomyces	Actinomyces_suimastitidis
Actinobacteria	Actinobacteria	Actinomycetales	Actinomycetaceae	Actinomyces	Actinomyces_turicensis
Actinobacteria	Actinobacteria	Actinomycetales	Actinomycetaceae	Actinomyces	Actinomyces_urinae
Actinobacteria	Actinobacteria	Actinomycetales	Actinomycetaceae	Actinomyces	Actinomyces_urogenitalis
Actinobacteria	Actinobacteria	Actinomycetales	Actinomycetaceae	Actinomyces	Actinomyces_vaccimaxillae
Actinobacteria	Actinobacteria	Actinomycetales	Actinomycetaceae	Actinomyces	Actinomyces_viscosus
Actinobacteria	Actinobacteria	Actinomycetales	Actinomycetaceae	Actinomyces	Actinomyces_vulturis
Actinobacteria	Actinobacteria	Actinomycetales	Actinomycetaceae	Actinotignum	Actinotignum_schaalii
Actinobacteria	Actinobacteria	Actinomycetales	Actinomycetaceae	Arcanobacterium	Arcanobacterium_haemolyticum
Actinobacteria	Actinobacteria	Actinomycetales	Actinomycetaceae	Arcanobacterium	Arcanobacterium_phocae
Actinobacteria	Actinobacteria	Actinomycetales	Actinomycetaceae	Arcanobacterium	Arcanobacterium_sp._S3PF19
Actinobacteria	Actinobacteria	Actinomycetales	Actinomycetaceae	Arcanobacterium	Arcanobacterium_urinimassiliense
Actinobacteria	Actinobacteria	Actinomycetales	Actinomycetaceae	Flaviflexus	Flaviflexus_massiliensis
Actinobacteria	Actinobacteria	Actinomycetales	Actinomycetaceae	Mobiluncus	Mobiluncus_curtisii
Actinobacteria	Actinobacteria	Actinomycetales	Actinomycetaceae	Mobiluncus	Mobiluncus_mulieris
Actinobacteria	Actinobacteria	Actinomycetales	Actinomycetaceae	Trueperella	Trueperella_bernardiae
Actinobacteria	Actinobacteria	Actinomycetales	Actinomycetaceae	Trueperella	Trueperella_pyogenes
Actinobacteria	Actinobacteria	Actinomycetales	Actinomycetaceae	Trueperella	Trueperella_sp._HMSC08B05
Actinobacteria	Actinobacteria	Actinomycetales	Actinomycetaceae	Varibaculum	Varibaculum_cambriense
Actinobacteria	Actinobacteria	Actinomycetales	Actinomycetaceae	Varibaculum	Varibaculum_sp._Marseille-P2802
Actinobacteria	Actinobacteria	Actinomycetales	Actinomycetaceae	Varibaculum	Varibaculum_timonense
Actinobacteria	Actinobacteria	Actinomycetales	unknown	Actinomycetales_bacterium_Actino_01	Actinomycetales_bacterium_Actino_01_UnknownStrain
Actinobacteria	Actinobacteria	Actinomycetales	unknown	Actinomycetales_bacterium_JB111	Actinomycetales_bacterium_JB111_strain_JB111
Actinobacteria	Actinobacteria	Actinomycetales	unknown	Actinomycetales_bacterium_TMED115	Actinomycetales_bacterium_TMED115_UnknownStrain
Actinobacteria	Actinobacteria	Actinopolysporales	Actinopolysporaceae	Actinopolyspora	Actinopolyspora_erythraea
Actinobacteria	Actinobacteria	Actinopolysporales	Actinopolysporaceae	Actinopolyspora	Actinopolyspora_halophila
Actinobacteria	Actinobacteria	Actinopolysporales	Actinopolysporaceae	Actinopolyspora	Actinopolyspora_mortivallis
Actinobacteria	Actinobacteria	Actinopolysporales	Actinopolysporaceae	Actinopolyspora	Actinopolyspora_saharensis
Actinobacteria	Actinobacteria	Bifidobacteriales	Bifidobacteriaceae	Aeriscardovia	Aeriscardovia_aeriphila
Actinobacteria	Actinobacteria	Bifidobacteriales	Bifidobacteriaceae	Alloscardovia	Alloscardovia_criceti
Actinobacteria	Actinobacteria	Bifidobacteriales	Bifidobacteriaceae	Alloscardovia	Alloscardovia_macacae
Actinobacteria	Actinobacteria	Bifidobacteriales	Bifidobacteriaceae	Alloscardovia	Alloscardovia_omnicolens
Actinobacteria	Actinobacteria	Bifidobacteriales	Bifidobacteriaceae	Alloscardovia	Alloscardovia_sp._HMSC034E08
Actinobacteria	Actinobacteria	Bifidobacteriales	Bifidobacteriaceae	Bifidobacterium	Bifidobacterium_actinocoloniiforme
Actinobacteria	Actinobacteria	Bifidobacteriales	Bifidobacteriaceae	Bifidobacterium	Bifidobacterium_adolescentis
Actinobacteria	Actinobacteria	Bifidobacteriales	Bifidobacteriaceae	Bifidobacterium	Bifidobacterium_angulatum
Actinobacteria	Actinobacteria	Bifidobacteriales	Bifidobacteriaceae	Bifidobacterium	Bifidobacterium_animalis
Actinobacteria	Actinobacteria	Bifidobacteriales	Bifidobacteriaceae	Bifidobacterium	Bifidobacterium_aquikefiri
Actinobacteria	Actinobacteria	Bifidobacteriales	Bifidobacteriaceae	Bifidobacterium	Bifidobacterium_asteroides
Actinobacteria	Actinobacteria	Bifidobacteriales	Bifidobacteriaceae	Bifidobacterium	Bifidobacterium_biavatii
Actinobacteria	Actinobacteria	Bifidobacteriales	Bifidobacteriaceae	Bifidobacterium	Bifidobacterium_bifidum
Actinobacteria	Actinobacteria	Bifidobacteriales	Bifidobacteriaceae	Bifidobacterium	Bifidobacterium_bohemicum
Actinobacteria	Actinobacteria	Bifidobacteriales	Bifidobacteriaceae	Bifidobacterium	Bifidobacterium_bombi
Actinobacteria	Actinobacteria	Bifidobacteriales	Bifidobacteriaceae	Bifidobacterium	Bifidobacterium_boum
Actinobacteria	Actinobacteria	Bifidobacteriales	Bifidobacteriaceae	Bifidobacterium	Bifidobacterium_breve
Actinobacteria	Actinobacteria	Bifidobacteriales	Bifidobacteriaceae	Bifidobacterium	Bifidobacterium_callitrichos
Actinobacteria	Actinobacteria	Bifidobacteriales	Bifidobacteriaceae	Bifidobacterium	Bifidobacterium_catenulatum
Actinobacteria	Actinobacteria	Bifidobacteriales	Bifidobacteriaceae	Bifidobacterium	Bifidobacterium_choerinum
Actinobacteria	Actinobacteria	Bifidobacteriales	Bifidobacteriaceae	Bifidobacterium	Bifidobacterium_commune
Actinobacteria	Actinobacteria	Bifidobacteriales	Bifidobacteriaceae	Bifidobacterium	Bifidobacterium_coryneforme
Actinobacteria	Actinobacteria	Bifidobacteriales	Bifidobacteriaceae	Bifidobacterium	Bifidobacterium_criceti
Actinobacteria	Actinobacteria	Bifidobacteriales	Bifidobacteriaceae	Bifidobacterium	Bifidobacterium_crudilactis
Actinobacteria	Actinobacteria	Bifidobacteriales	Bifidobacteriaceae	Bifidobacterium	Bifidobacterium_cuniculi
Actinobacteria	Actinobacteria	Bifidobacteriales	Bifidobacteriaceae	Bifidobacterium	Bifidobacterium_dentium
Actinobacteria	Actinobacteria	Bifidobacteriales	Bifidobacteriaceae	Bifidobacterium	Bifidobacterium_eulemuris
Actinobacteria	Actinobacteria	Bifidobacteriales	Bifidobacteriaceae	Bifidobacterium	Bifidobacterium_gallicum
Actinobacteria	Actinobacteria	Bifidobacteriales	Bifidobacteriaceae	Bifidobacterium	Bifidobacterium_gallinarum
Actinobacteria	Actinobacteria	Bifidobacteriales	Bifidobacteriaceae	Bifidobacterium	Bifidobacterium_hapali
Actinobacteria	Actinobacteria	Bifidobacteriales	Bifidobacteriaceae	Bifidobacterium	Bifidobacterium_indicum
Actinobacteria	Actinobacteria	Bifidobacteriales	Bifidobacteriaceae	Bifidobacterium	Bifidobacterium_kashiwanohense
Actinobacteria	Actinobacteria	Bifidobacteriales	Bifidobacteriaceae	Bifidobacterium	Bifidobacterium_lemurum
Actinobacteria	Actinobacteria	Bifidobacteriales	Bifidobacteriaceae	Bifidobacterium	Bifidobacterium_longum
Actinobacteria	Actinobacteria	Bifidobacteriales	Bifidobacteriaceae	Bifidobacterium	Bifidobacterium_magnum
Actinobacteria	Actinobacteria	Bifidobacteriales	Bifidobacteriaceae	Bifidobacterium	Bifidobacterium_merycicum
Actinobacteria	Actinobacteria	Bifidobacteriales	Bifidobacteriaceae	Bifidobacterium	Bifidobacterium_minimum
Actinobacteria	Actinobacteria	Bifidobacteriales	Bifidobacteriaceae	Bifidobacterium	Bifidobacterium_mongoliense
Actinobacteria	Actinobacteria	Bifidobacteriales	Bifidobacteriaceae	Bifidobacterium	Bifidobacterium_moukalabense
Actinobacteria	Actinobacteria	Bifidobacteriales	Bifidobacteriaceae	Bifidobacterium	Bifidobacterium_myosotis
Actinobacteria	Actinobacteria	Bifidobacteriales	Bifidobacteriaceae	Bifidobacterium	Bifidobacterium_pseudocatenulatum
Actinobacteria	Actinobacteria	Bifidobacteriales	Bifidobacteriaceae	Bifidobacterium	Bifidobacterium_pseudolongum
Actinobacteria	Actinobacteria	Bifidobacteriales	Bifidobacteriaceae	Bifidobacterium	Bifidobacterium_psychraerophilum
Actinobacteria	Actinobacteria	Bifidobacteriales	Bifidobacteriaceae	Bifidobacterium	Bifidobacterium_pullorum
Actinobacteria	Actinobacteria	Bifidobacteriales	Bifidobacteriaceae	Bifidobacterium	Bifidobacterium_reuteri
Actinobacteria	Actinobacteria	Bifidobacteriales	Bifidobacteriaceae	Bifidobacterium	Bifidobacterium_ruminantium
Actinobacteria	Actinobacteria	Bifidobacteriales	Bifidobacteriaceae	Bifidobacterium	Bifidobacterium_saeculare
Actinobacteria	Actinobacteria	Bifidobacteriales	Bifidobacteriaceae	Bifidobacterium	Bifidobacterium_saguini
Actinobacteria	Actinobacteria	Bifidobacteriales	Bifidobacteriaceae	Bifidobacterium	Bifidobacterium_scardovii
Actinobacteria	Actinobacteria	Bifidobacteriales	Bifidobacteriaceae	Bifidobacterium	Bifidobacterium_sp._7101
Actinobacteria	Actinobacteria	Bifidobacteriales	Bifidobacteriaceae	Bifidobacterium	Bifidobacterium_sp._A11
Actinobacteria	Actinobacteria	Bifidobacteriales	Bifidobacteriaceae	Bifidobacterium	Bifidobacterium_sp._MSTE12
Actinobacteria	Actinobacteria	Bifidobacteriales	Bifidobacteriaceae	Bifidobacterium	Bifidobacterium_sp._N4G05
Actinobacteria	Actinobacteria	Bifidobacteriales	Bifidobacteriaceae	Bifidobacterium	Bifidobacterium_sp._N5G01
Actinobacteria	Actinobacteria	Bifidobacteriales	Bifidobacteriaceae	Bifidobacterium	Bifidobacterium_stellenboschense
Actinobacteria	Actinobacteria	Bifidobacteriales	Bifidobacteriaceae	Bifidobacterium	Bifidobacterium_subtile
Actinobacteria	Actinobacteria	Bifidobacteriales	Bifidobacteriaceae	Bifidobacterium	Bifidobacterium_thermacidophilum
Actinobacteria	Actinobacteria	Bifidobacteriales	Bifidobacteriaceae	Bifidobacterium	Bifidobacterium_thermophilum
Actinobacteria	Actinobacteria	Bifidobacteriales	Bifidobacteriaceae	Bifidobacterium	Bifidobacterium_tissieri
Actinobacteria	Actinobacteria	Bifidobacteriales	Bifidobacteriaceae	Bifidobacterium	Bifidobacterium_tsurumiense
Actinobacteria	Actinobacteria	Bifidobacteriales	Bifidobacteriaceae	Bifidobacterium	Bifidobacterium_vansinderenii
Actinobacteria	Actinobacteria	Bifidobacteriales	Bifidobacteriaceae	Bombiscardovia	Bombiscardovia_coagulans
Actinobacteria	Actinobacteria	Bifidobacteriales	Bifidobacteriaceae	Gardnerella	Gardnerella_sp._26-12
Actinobacteria	Actinobacteria	Bifidobacteriales	Bifidobacteriaceae	Gardnerella	Gardnerella_sp._30-4
Actinobacteria	Actinobacteria	Bifidobacteriales	Bifidobacteriaceae	Gardnerella	Gardnerella_vaginalis
Actinobacteria	Actinobacteria	Bifidobacteriales	Bifidobacteriaceae	Parascardovia	Parascardovia_denticolens
Actinobacteria	Actinobacteria	Bifidobacteriales	Bifidobacteriaceae	Pseudoscardovia	Pseudoscardovia_radai
Actinobacteria	Actinobacteria	Bifidobacteriales	Bifidobacteriaceae	Pseudoscardovia	Pseudoscardovia_suis
Actinobacteria	Actinobacteria	Bifidobacteriales	Bifidobacteriaceae	Scardovia	Scardovia_inopinata
Actinobacteria	Actinobacteria	Bifidobacteriales	Bifidobacteriaceae	Scardovia	Scardovia_wiggsiae
Actinobacteria	Actinobacteria	Candidatus_Nanopelagicales	Candidatus_Nanopelagicaceae	Candidatus_Nanopelagicus	Candidatus_Nanopelagicus_abundans
Actinobacteria	Actinobacteria	Candidatus_Nanopelagicales	Candidatus_Nanopelagicaceae	Candidatus_Nanopelagicus	Candidatus_Nanopelagicus_hibericus
Actinobacteria	Actinobacteria	Candidatus_Nanopelagicales	Candidatus_Nanopelagicaceae	Candidatus_Nanopelagicus	Candidatus_Nanopelagicus_limnes
Actinobacteria	Actinobacteria	Candidatus_Nanopelagicales	Candidatus_Nanopelagicaceae	Candidatus_Planktophila	Candidatus_Planktophila_dulcis
Actinobacteria	Actinobacteria	Candidatus_Nanopelagicales	Candidatus_Nanopelagicaceae	Candidatus_Planktophila	Candidatus_Planktophila_lacus
Actinobacteria	Actinobacteria	Candidatus_Nanopelagicales	Candidatus_Nanopelagicaceae	Candidatus_Planktophila	Candidatus_Planktophila_limnetica
Actinobacteria	Actinobacteria	Candidatus_Nanopelagicales	Candidatus_Nanopelagicaceae	Candidatus_Planktophila	Candidatus_Planktophila_sulfonica
Actinobacteria	Actinobacteria	Candidatus_Nanopelagicales	Candidatus_Nanopelagicaceae	Candidatus_Planktophila	Candidatus_Planktophila_vernalis
Actinobacteria	Actinobacteria	Candidatus_Nanopelagicales	Candidatus_Nanopelagicaceae	Candidatus_Planktophila	Candidatus_Planktophila_versatilis
Actinobacteria	Actinobacteria	Catenulisporales	Actinospicaceae	Actinospica	Actinospica_acidiphila
Actinobacteria	Actinobacteria	Catenulisporales	Actinospicaceae	Actinospica	Actinospica_robiniae
Actinobacteria	Actinobacteria	Catenulisporales	Catenulisporaceae	Catenulispora	Catenulispora_acidiphila
Actinobacteria	Actinobacteria	Corynebacteriales	Corynebacteriaceae	Corynebacterium	[Brevibacterium]_flavum
Actinobacteria	Actinobacteria	Corynebacteriales	Corynebacteriaceae	Corynebacterium	Corynebacterium_accolens
Actinobacteria	Actinobacteria	Corynebacteriales	Corynebacteriaceae	Corynebacterium	Corynebacterium_ammoniagenes
Actinobacteria	Actinobacteria	Corynebacteriales	Corynebacteriaceae	Corynebacterium	Corynebacterium_amycolatum
Actinobacteria	Actinobacteria	Corynebacteriales	Corynebacteriaceae	Corynebacterium	Corynebacterium_appendicis
Actinobacteria	Actinobacteria	Corynebacteriales	Corynebacteriaceae	Corynebacterium	Corynebacterium_aquilae
Actinobacteria	Actinobacteria	Corynebacteriales	Corynebacteriaceae	Corynebacterium	Corynebacterium_argentoratense
Actinobacteria	Actinobacteria	Corynebacteriales	Corynebacteriaceae	Corynebacterium	Corynebacterium_atypicum
Actinobacteria	Actinobacteria	Corynebacteriales	Corynebacteriaceae	Corynebacterium	Corynebacterium_aurimucosum
Actinobacteria	Actinobacteria	Corynebacteriales	Corynebacteriaceae	Corynebacterium	Corynebacterium_auriscanis
Actinobacteria	Actinobacteria	Corynebacteriales	Corynebacteriaceae	Corynebacterium	Corynebacterium_bouchesdurhonense
Actinobacteria	Actinobacteria	Corynebacteriales	Corynebacteriaceae	Corynebacterium	Corynebacterium_bovis
Actinobacteria	Actinobacteria	Corynebacteriales	Corynebacteriaceae	Corynebacterium	Corynebacterium_callunae
Actinobacteria	Actinobacteria	Corynebacteriales	Corynebacteriaceae	Corynebacterium	Corynebacterium_camporealensis
Actinobacteria	Actinobacteria	Corynebacteriales	Corynebacteriaceae	Corynebacterium	Corynebacterium_casei
Actinobacteria	Actinobacteria	Corynebacteriales	Corynebacteriaceae	Corynebacterium	Corynebacterium_coyleae
Actinobacteria	Actinobacteria	Corynebacteriales	Corynebacteriaceae	Corynebacterium	Corynebacterium_crudilactis
Actinobacteria	Actinobacteria	Corynebacteriales	Corynebacteriaceae	Corynebacterium	Corynebacterium_cystitidis
Actinobacteria	Actinobacteria	Corynebacteriales	Corynebacteriaceae	Corynebacterium	Corynebacterium_deserti
Actinobacteria	Actinobacteria	Corynebacteriales	Corynebacteriaceae	Corynebacterium	Corynebacterium_diphtheriae
Actinobacteria	Actinobacteria	Corynebacteriales	Corynebacteriaceae	Corynebacterium	Corynebacterium_doosanense
Actinobacteria	Actinobacteria	Corynebacteriales	Corynebacteriaceae	Corynebacterium	Corynebacterium_efficiens
Actinobacteria	Actinobacteria	Corynebacteriales	Corynebacteriaceae	Corynebacterium	Corynebacterium_epidermidicanis
Actinobacteria	Actinobacteria	Corynebacteriales	Corynebacteriaceae	Corynebacterium	Corynebacterium_falsenii
Actinobacteria	Actinobacteria	Corynebacteriales	Corynebacteriaceae	Corynebacterium	Corynebacterium_flavescens
Actinobacteria	Actinobacteria	Corynebacteriales	Corynebacteriaceae	Corynebacterium	Corynebacterium_frankenforstense
Actinobacteria	Actinobacteria	Corynebacteriales	Corynebacteriaceae	Corynebacterium	Corynebacterium_genitalium
Actinobacteria	Actinobacteria	Corynebacteriales	Corynebacteriaceae	Corynebacterium	Corynebacterium_glaucum
Actinobacteria	Actinobacteria	Corynebacteriales	Corynebacteriaceae	Corynebacterium	Corynebacterium_glucuronolyticum
Actinobacteria	Actinobacteria	Corynebacteriales	Corynebacteriaceae	Corynebacterium	Corynebacterium_glutamicum
Actinobacteria	Actinobacteria	Corynebacteriales	Corynebacteriaceae	Corynebacterium	Corynebacterium_glyciniphilum
Actinobacteria	Actinobacteria	Corynebacteriales	Corynebacteriaceae	Corynebacterium	Corynebacterium_hadale
Actinobacteria	Actinobacteria	Corynebacteriales	Corynebacteriaceae	Corynebacterium	Corynebacterium_halotolerans
Actinobacteria	Actinobacteria	Corynebacteriales	Corynebacteriaceae	Corynebacterium	Corynebacterium_humireducens
Actinobacteria	Actinobacteria	Corynebacteriales	Corynebacteriaceae	Corynebacterium	Corynebacterium_imitans
Actinobacteria	Actinobacteria	Corynebacteriales	Corynebacteriaceae	Corynebacterium	Corynebacterium_jeikeium
Actinobacteria	Actinobacteria	Corynebacteriales	Corynebacteriaceae	Corynebacterium	Corynebacterium_kefirresidentii
Actinobacteria	Actinobacteria	Corynebacteriales	Corynebacteriaceae	Corynebacterium	Corynebacterium_kroppenstedtii
Actinobacteria	Actinobacteria	Corynebacteriales	Corynebacteriaceae	Corynebacterium	Corynebacterium_kutscheri
Actinobacteria	Actinobacteria	Corynebacteriales	Corynebacteriaceae	Corynebacterium	Corynebacterium_lactis
Actinobacteria	Actinobacteria	Corynebacteriales	Corynebacteriaceae	Corynebacterium	Corynebacterium_marinum
Actinobacteria	Actinobacteria	Corynebacteriales	Corynebacteriaceae	Corynebacterium	Corynebacterium_maris
Actinobacteria	Actinobacteria	Corynebacteriales	Corynebacteriaceae	Corynebacterium	Corynebacterium_matruchotii
Actinobacteria	Actinobacteria	Corynebacteriales	Corynebacteriaceae	Corynebacterium	Corynebacterium_minutissimum
Actinobacteria	Actinobacteria	Corynebacteriales	Corynebacteriaceae	Corynebacterium	Corynebacterium_mustelae
Actinobacteria	Actinobacteria	Corynebacteriales	Corynebacteriaceae	Corynebacterium	Corynebacterium_mycetoides
Actinobacteria	Actinobacteria	Corynebacteriales	Corynebacteriaceae	Corynebacterium	Corynebacterium_phocae
Actinobacteria	Actinobacteria	Corynebacteriales	Corynebacteriaceae	Corynebacterium	Corynebacterium_phoceense
Actinobacteria	Actinobacteria	Corynebacteriales	Corynebacteriaceae	Corynebacterium	Corynebacterium_pilosum
Actinobacteria	Actinobacteria	Corynebacteriales	Corynebacteriaceae	Corynebacterium	Corynebacterium_propinquum
Actinobacteria	Actinobacteria	Corynebacteriales	Corynebacteriaceae	Corynebacterium	Corynebacterium_provencense
Actinobacteria	Actinobacteria	Corynebacteriales	Corynebacteriaceae	Corynebacterium	Corynebacterium_pseudodiphtheriticum
Actinobacteria	Actinobacteria	Corynebacteriales	Corynebacteriaceae	Corynebacterium	Corynebacterium_pseudogenitalium
Actinobacteria	Actinobacteria	Corynebacteriales	Corynebacteriaceae	Corynebacterium	Corynebacterium_pseudotuberculosis
Actinobacteria	Actinobacteria	Corynebacteriales	Corynebacteriaceae	Corynebacterium	Corynebacterium_pyruviciproducens
Actinobacteria	Actinobacteria	Corynebacteriales	Corynebacteriaceae	Corynebacterium	Corynebacterium_renale
Actinobacteria	Actinobacteria	Corynebacteriales	Corynebacteriaceae	Corynebacterium	Corynebacterium_resistens
Actinobacteria	Actinobacteria	Corynebacteriales	Corynebacteriaceae	Corynebacterium	Corynebacterium_riegelii
Actinobacteria	Actinobacteria	Corynebacteriales	Corynebacteriaceae	Corynebacterium	Corynebacterium_simulans
Actinobacteria	Actinobacteria	Corynebacteriales	Corynebacteriaceae	Corynebacterium	Corynebacterium_singulare
Actinobacteria	Actinobacteria	Corynebacteriales	Corynebacteriaceae	Corynebacterium	Corynebacterium_sp._ATCC_6931
Actinobacteria	Actinobacteria	Corynebacteriales	Corynebacteriaceae	Corynebacterium	Corynebacterium_sp._CMW7794
Actinobacteria	Actinobacteria	Corynebacteriales	Corynebacteriaceae	Corynebacterium	Corynebacterium_sp._CNJ-954
Actinobacteria	Actinobacteria	Corynebacteriales	Corynebacteriaceae	Corynebacterium	Corynebacterium_sp._DNF00584
Actinobacteria	Actinobacteria	Corynebacteriales	Corynebacteriaceae	Corynebacterium	Corynebacterium_sp._EPI-003-04-2554_SCH2473622
Actinobacteria	Actinobacteria	Corynebacteriales	Corynebacteriaceae	Corynebacterium	Corynebacterium_sp._HFH0082
Actinobacteria	Actinobacteria	Corynebacteriales	Corynebacteriaceae	Corynebacterium	Corynebacterium_sp._HMSC04H06
Actinobacteria	Actinobacteria	Corynebacteriales	Corynebacteriaceae	Corynebacterium	Corynebacterium_sp._HMSC063A05
Actinobacteria	Actinobacteria	Corynebacteriales	Corynebacteriaceae	Corynebacterium	Corynebacterium_sp._HMSC064E08
Actinobacteria	Actinobacteria	Corynebacteriales	Corynebacteriaceae	Corynebacterium	Corynebacterium_sp._HMSC065A05
Actinobacteria	Actinobacteria	Corynebacteriales	Corynebacteriaceae	Corynebacterium	Corynebacterium_sp._HMSC06D04
Actinobacteria	Actinobacteria	Corynebacteriales	Corynebacteriaceae	Corynebacterium	Corynebacterium_sp._HMSC077D03
Actinobacteria	Actinobacteria	Corynebacteriales	Corynebacteriaceae	Corynebacterium	Corynebacterium_sp._HMSC11H10
Actinobacteria	Actinobacteria	Corynebacteriales	Corynebacteriaceae	Corynebacterium	Corynebacterium_sp._KPL1814
Actinobacteria	Actinobacteria	Corynebacteriales	Corynebacteriaceae	Corynebacterium	Corynebacterium_sp._KPL1817
Actinobacteria	Actinobacteria	Corynebacteriales	Corynebacteriaceae	Corynebacterium	Corynebacterium_sp._KPL1818
Actinobacteria	Actinobacteria	Corynebacteriales	Corynebacteriaceae	Corynebacterium	Corynebacterium_sp._KPL1821
Actinobacteria	Actinobacteria	Corynebacteriales	Corynebacteriaceae	Corynebacterium	Corynebacterium_sp._KPL1824
Actinobacteria	Actinobacteria	Corynebacteriales	Corynebacteriaceae	Corynebacterium	Corynebacterium_sp._KPL1855
Actinobacteria	Actinobacteria	Corynebacteriales	Corynebacteriaceae	Corynebacterium	Corynebacterium_sp._KPL1856
Actinobacteria	Actinobacteria	Corynebacteriales	Corynebacteriaceae	Corynebacterium	Corynebacterium_sp._KPL1857
Actinobacteria	Actinobacteria	Corynebacteriales	Corynebacteriaceae	Corynebacterium	Corynebacterium_sp._KPL1859
Actinobacteria	Actinobacteria	Corynebacteriales	Corynebacteriaceae	Corynebacterium	Corynebacterium_sp._KPL1860
Actinobacteria	Actinobacteria	Corynebacteriales	Corynebacteriaceae	Corynebacterium	Corynebacterium_sp._KPL1986
Actinobacteria	Actinobacteria	Corynebacteriales	Corynebacteriaceae	Corynebacterium	Corynebacterium_sp._KPL1989
Actinobacteria	Actinobacteria	Corynebacteriales	Corynebacteriaceae	Corynebacterium	Corynebacterium_sp._KPL1995
Actinobacteria	Actinobacteria	Corynebacteriales	Corynebacteriaceae	Corynebacterium	Corynebacterium_sp._KPL1996
Actinobacteria	Actinobacteria	Corynebacteriales	Corynebacteriaceae	Corynebacterium	Corynebacterium_sp._KPL1998
Actinobacteria	Actinobacteria	Corynebacteriales	Corynebacteriaceae	Corynebacterium	Corynebacterium_sp._KPL2004
Actinobacteria	Actinobacteria	Corynebacteriales	Corynebacteriaceae	Corynebacterium	Corynebacterium_sp._Marseille-P2417
Actinobacteria	Actinobacteria	Corynebacteriales	Corynebacteriaceae	Corynebacterium	Corynebacterium_sp._Marseille-P4122
Actinobacteria	Actinobacteria	Corynebacteriales	Corynebacteriaceae	Corynebacterium	Corynebacterium_sp._MC3
Actinobacteria	Actinobacteria	Corynebacteriales	Corynebacteriaceae	Corynebacterium	Corynebacterium_sp._NML_120412
Actinobacteria	Actinobacteria	Corynebacteriales	Corynebacteriaceae	Corynebacterium	Corynebacterium_sp._NML_150383
Actinobacteria	Actinobacteria	Corynebacteriales	Corynebacteriaceae	Corynebacterium	Corynebacterium_sp._NML120713
Actinobacteria	Actinobacteria	Corynebacteriales	Corynebacteriaceae	Corynebacterium	Corynebacterium_sp._NML130628
Actinobacteria	Actinobacteria	Corynebacteriales	Corynebacteriaceae	Corynebacterium	Corynebacterium_sp._NML140438
Actinobacteria	Actinobacteria	Corynebacteriales	Corynebacteriaceae	Corynebacterium	Corynebacterium_sp._NML98-0116
Actinobacteria	Actinobacteria	Corynebacteriales	Corynebacteriaceae	Corynebacterium	Corynebacterium_sphenisci
Actinobacteria	Actinobacteria	Corynebacteriales	Corynebacteriaceae	Corynebacterium	Corynebacterium_stationis
Actinobacteria	Actinobacteria	Corynebacteriales	Corynebacteriaceae	Corynebacterium	Corynebacterium_striatum
Actinobacteria	Actinobacteria	Corynebacteriales	Corynebacteriaceae	Corynebacterium	Corynebacterium_terpenotabidum
Actinobacteria	Actinobacteria	Corynebacteriales	Corynebacteriaceae	Corynebacterium	Corynebacterium_testudinoris
Actinobacteria	Actinobacteria	Corynebacteriales	Corynebacteriaceae	Corynebacterium	Corynebacterium_timonense
Actinobacteria	Actinobacteria	Corynebacteriales	Corynebacteriaceae	Corynebacterium	Corynebacterium_tuscaniense
Actinobacteria	Actinobacteria	Corynebacteriales	Corynebacteriaceae	Corynebacterium	Corynebacterium_ulcerans
Actinobacteria	Actinobacteria	Corynebacteriales	Corynebacteriaceae	Corynebacterium	Corynebacterium_urealyticum
Actinobacteria	Actinobacteria	Corynebacteriales	Corynebacteriaceae	Corynebacterium	Corynebacterium_ureicelerivorans
Actinobacteria	Actinobacteria	Corynebacteriales	Corynebacteriaceae	Corynebacterium	Corynebacterium_uterequi
Actinobacteria	Actinobacteria	Corynebacteriales	Corynebacteriaceae	Corynebacterium	Corynebacterium_variabile
Actinobacteria	Actinobacteria	Corynebacteriales	Corynebacteriaceae	Corynebacterium	Corynebacterium_vitaeruminis
Actinobacteria	Actinobacteria	Corynebacteriales	Corynebacteriaceae	Corynebacterium	Corynebacterium_xerosis
Actinobacteria	Actinobacteria	Corynebacteriales	Corynebacteriaceae	Corynebacterium-like_bacterium_B27	Corynebacterium-like_bacterium_B27_strain_B27
Actinobacteria	Actinobacteria	Corynebacteriales	Corynebacteriaceae	Turicella	Turicella_otitidis
Actinobacteria	Actinobacteria	Corynebacteriales	Dietziaceae	Dietzia	Dietzia_alimentaria
Actinobacteria	Actinobacteria	Corynebacteriales	Dietziaceae	Dietzia	Dietzia_cinnamea
Actinobacteria	Actinobacteria	Corynebacteriales	Dietziaceae	Dietzia	Dietzia_maris
Actinobacteria	Actinobacteria	Corynebacteriales	Dietziaceae	Dietzia	Dietzia_sp._UCD-THP
Actinobacteria	Actinobacteria	Corynebacteriales	Dietziaceae	Dietzia	Dietzia_sp._WMMA184
Actinobacteria	Actinobacteria	Corynebacteriales	Dietziaceae	Dietzia	Dietzia_timorensis
Actinobacteria	Actinobacteria	Corynebacteriales	Gordoniaceae	Gordonia	Gordonia_aichiensis
Actinobacteria	Actinobacteria	Corynebacteriales	Gordoniaceae	Gordonia	Gordonia_alkanivorans
Actinobacteria	Actinobacteria	Corynebacteriales	Gordoniaceae	Gordonia	Gordonia_amarae
Actinobacteria	Actinobacteria	Corynebacteriales	Gordoniaceae	Gordonia	Gordonia_amicalis
Actinobacteria	Actinobacteria	Corynebacteriales	Gordoniaceae	Gordonia	Gordonia_araii
Actinobacteria	Actinobacteria	Corynebacteriales	Gordoniaceae	Gordonia	Gordonia_bronchialis
Actinobacteria	Actinobacteria	Corynebacteriales	Gordoniaceae	Gordonia	Gordonia_desulfuricans
Actinobacteria	Actinobacteria	Corynebacteriales	Gordoniaceae	Gordonia	Gordonia_hirsuta
Actinobacteria	Actinobacteria	Corynebacteriales	Gordoniaceae	Gordonia	Gordonia_malaquae
Actinobacteria	Actinobacteria	Corynebacteriales	Gordoniaceae	Gordonia	Gordonia_paraffinivorans
Actinobacteria	Actinobacteria	Corynebacteriales	Gordoniaceae	Gordonia	Gordonia_phthalatica
Actinobacteria	Actinobacteria	Corynebacteriales	Gordoniaceae	Gordonia	Gordonia_polyisoprenivorans
Actinobacteria	Actinobacteria	Corynebacteriales	Gordoniaceae	Gordonia	Gordonia_sihwensis
Actinobacteria	Actinobacteria	Corynebacteriales	Gordoniaceae	Gordonia	Gordonia_soli
Actinobacteria	Actinobacteria	Corynebacteriales	Gordoniaceae	Gordonia	Gordonia_sp._1D
Actinobacteria	Actinobacteria	Corynebacteriales	Gordoniaceae	Gordonia	Gordonia_sp._852002-51296_SCH5728562-b
Actinobacteria	Actinobacteria	Corynebacteriales	Gordoniaceae	Gordonia	Gordonia_sp._KTR9
Actinobacteria	Actinobacteria	Corynebacteriales	Gordoniaceae	Gordonia	Gordonia_sp._LAM0048
Actinobacteria	Actinobacteria	Corynebacteriales	Gordoniaceae	Gordonia	Gordonia_sp._NB4-1Y
Actinobacteria	Actinobacteria	Corynebacteriales	Gordoniaceae	Gordonia	Gordonia_terrae
Actinobacteria	Actinobacteria	Corynebacteriales	Gordoniaceae	Gordonia	Gordonia_westfalica
Actinobacteria	Actinobacteria	Corynebacteriales	Gordoniaceae	Millisia	Millisia_brevis
Actinobacteria	Actinobacteria	Corynebacteriales	Gordoniaceae	Skermania	Skermania_piniformis
Actinobacteria	Actinobacteria	Corynebacteriales	Lawsonella	Lawsonella_clevelandensis	Lawsonella_clevelandensis_strain_X1036
Actinobacteria	Actinobacteria	Corynebacteriales	Lawsonella	Lawsonella_clevelandensis	Lawsonella_clevelandensis_strain_X1698
Actinobacteria	Actinobacteria	Corynebacteriales	Mycobacteriaceae	Hoyosella	Hoyosella_subflava
Actinobacteria	Actinobacteria	Corynebacteriales	Mycobacteriaceae	Mycobacterium	Mycobacterium_africanum
Actinobacteria	Actinobacteria	Corynebacteriales	Mycobacteriaceae	Mycobacterium	Mycobacterium_alsense
Actinobacteria	Actinobacteria	Corynebacteriales	Mycobacteriaceae	Mycobacterium	Mycobacterium_angelicum
Actinobacteria	Actinobacteria	Corynebacteriales	Mycobacteriaceae	Mycobacterium	Mycobacterium_arosiense
Actinobacteria	Actinobacteria	Corynebacteriales	Mycobacteriaceae	Mycobacterium	Mycobacterium_asiaticum
Actinobacteria	Actinobacteria	Corynebacteriales	Mycobacteriaceae	Mycobacterium	Mycobacterium_avium
Actinobacteria	Actinobacteria	Corynebacteriales	Mycobacteriaceae	Mycobacterium	Mycobacterium_bohemicum
Actinobacteria	Actinobacteria	Corynebacteriales	Mycobacteriaceae	Mycobacterium	Mycobacterium_bouchedurhonense
Actinobacteria	Actinobacteria	Corynebacteriales	Mycobacteriaceae	Mycobacterium	Mycobacterium_bovis
Actinobacteria	Actinobacteria	Corynebacteriales	Mycobacteriaceae	Mycobacterium	Mycobacterium_branderi
Actinobacteria	Actinobacteria	Corynebacteriales	Mycobacteriaceae	Mycobacterium	Mycobacterium_canettii
Actinobacteria	Actinobacteria	Corynebacteriales	Mycobacteriaceae	Mycobacterium	Mycobacterium_caprae
Actinobacteria	Actinobacteria	Corynebacteriales	Mycobacteriaceae	Mycobacterium	Mycobacterium_celatum
Actinobacteria	Actinobacteria	Corynebacteriales	Mycobacteriaceae	Mycobacterium	Mycobacterium_chimaera
Actinobacteria	Actinobacteria	Corynebacteriales	Mycobacteriaceae	Mycobacterium	Mycobacterium_colombiense
Actinobacteria	Actinobacteria	Corynebacteriales	Mycobacteriaceae	Mycobacterium	Mycobacterium_conspicuum
Actinobacteria	Actinobacteria	Corynebacteriales	Mycobacteriaceae	Mycobacterium	Mycobacterium_dioxanotrophicus
Actinobacteria	Actinobacteria	Corynebacteriales	Mycobacteriaceae	Mycobacterium	Mycobacterium_europaeum
Actinobacteria	Actinobacteria	Corynebacteriales	Mycobacteriaceae	Mycobacterium	Mycobacterium_florentinum
Actinobacteria	Actinobacteria	Corynebacteriales	Mycobacteriaceae	Mycobacterium	Mycobacterium_fragae
Actinobacteria	Actinobacteria	Corynebacteriales	Mycobacteriaceae	Mycobacterium	Mycobacterium_gastri
Actinobacteria	Actinobacteria	Corynebacteriales	Mycobacteriaceae	Mycobacterium	Mycobacterium_genavense
Actinobacteria	Actinobacteria	Corynebacteriales	Mycobacteriaceae	Mycobacterium	Mycobacterium_gordonae
Actinobacteria	Actinobacteria	Corynebacteriales	Mycobacteriaceae	Mycobacterium	Mycobacterium_grossiae
Actinobacteria	Actinobacteria	Corynebacteriales	Mycobacteriaceae	Mycobacterium	Mycobacterium_haemophilum
Actinobacteria	Actinobacteria	Corynebacteriales	Mycobacteriaceae	Mycobacterium	Mycobacterium_heckeshornense
Actinobacteria	Actinobacteria	Corynebacteriales	Mycobacteriaceae	Mycobacterium	Mycobacterium_interjectum
Actinobacteria	Actinobacteria	Corynebacteriales	Mycobacteriaceae	Mycobacterium	Mycobacterium_intermedium
Actinobacteria	Actinobacteria	Corynebacteriales	Mycobacteriaceae	Mycobacterium	Mycobacterium_intracellulare
Actinobacteria	Actinobacteria	Corynebacteriales	Mycobacteriaceae	Mycobacterium	Mycobacterium_kansasii
Actinobacteria	Actinobacteria	Corynebacteriales	Mycobacteriaceae	Mycobacterium	Mycobacterium_kubicae
Actinobacteria	Actinobacteria	Corynebacteriales	Mycobacteriaceae	Mycobacterium	Mycobacterium_kyorinense
Actinobacteria	Actinobacteria	Corynebacteriales	Mycobacteriaceae	Mycobacterium	Mycobacterium_lacus
Actinobacteria	Actinobacteria	Corynebacteriales	Mycobacteriaceae	Mycobacterium	Mycobacterium_lehmannii
Actinobacteria	Actinobacteria	Corynebacteriales	Mycobacteriaceae	Mycobacterium	Mycobacterium_lentiflavum
Actinobacteria	Actinobacteria	Corynebacteriales	Mycobacteriaceae	Mycobacterium	Mycobacterium_leprae
Actinobacteria	Actinobacteria	Corynebacteriales	Mycobacteriaceae	Mycobacterium	Mycobacterium_lepraemurium
Actinobacteria	Actinobacteria	Corynebacteriales	Mycobacteriaceae	Mycobacterium	Mycobacterium_lepromatosis
Actinobacteria	Actinobacteria	Corynebacteriales	Mycobacteriaceae	Mycobacterium	Mycobacterium_liflandii
Actinobacteria	Actinobacteria	Corynebacteriales	Mycobacteriaceae	Mycobacterium	Mycobacterium_malmoense
Actinobacteria	Actinobacteria	Corynebacteriales	Mycobacteriaceae	Mycobacterium	Mycobacterium_mantenii
Actinobacteria	Actinobacteria	Corynebacteriales	Mycobacteriaceae	Mycobacterium	Mycobacterium_marinum
Actinobacteria	Actinobacteria	Corynebacteriales	Mycobacteriaceae	Mycobacterium	Mycobacterium_marseillense
Actinobacteria	Actinobacteria	Corynebacteriales	Mycobacteriaceae	Mycobacterium	Mycobacterium_microti
Actinobacteria	Actinobacteria	Corynebacteriales	Mycobacteriaceae	Mycobacterium	Mycobacterium_mungi
Actinobacteria	Actinobacteria	Corynebacteriales	Mycobacteriaceae	Mycobacterium	Mycobacterium_nebraskense
Actinobacteria	Actinobacteria	Corynebacteriales	Mycobacteriaceae	Mycobacterium	Mycobacterium_noviomagense
Actinobacteria	Actinobacteria	Corynebacteriales	Mycobacteriaceae	Mycobacterium	Mycobacterium_palustre
Actinobacteria	Actinobacteria	Corynebacteriales	Mycobacteriaceae	Mycobacterium	Mycobacterium_paraense
Actinobacteria	Actinobacteria	Corynebacteriales	Mycobacteriaceae	Mycobacterium	Mycobacterium_paraffinicum
Actinobacteria	Actinobacteria	Corynebacteriales	Mycobacteriaceae	Mycobacterium	Mycobacterium_paraintracellulare
Actinobacteria	Actinobacteria	Corynebacteriales	Mycobacteriaceae	Mycobacterium	Mycobacterium_parascrofulaceum
Actinobacteria	Actinobacteria	Corynebacteriales	Mycobacteriaceae	Mycobacterium	Mycobacterium_paraseoulense
Actinobacteria	Actinobacteria	Corynebacteriales	Mycobacteriaceae	Mycobacterium	Mycobacterium_parmense
Actinobacteria	Actinobacteria	Corynebacteriales	Mycobacteriaceae	Mycobacterium	Mycobacterium_persicum
Actinobacteria	Actinobacteria	Corynebacteriales	Mycobacteriaceae	Mycobacterium	Mycobacterium_pseudoshottsii
Actinobacteria	Actinobacteria	Corynebacteriales	Mycobacteriaceae	Mycobacterium	Mycobacterium_riyadhense
Actinobacteria	Actinobacteria	Corynebacteriales	Mycobacteriaceae	Mycobacterium	Mycobacterium_saskatchewanense
Actinobacteria	Actinobacteria	Corynebacteriales	Mycobacteriaceae	Mycobacterium	Mycobacterium_scrofulaceum
Actinobacteria	Actinobacteria	Corynebacteriales	Mycobacteriaceae	Mycobacterium	Mycobacterium_sherrisii
Actinobacteria	Actinobacteria	Corynebacteriales	Mycobacteriaceae	Mycobacterium	Mycobacterium_shigaense
Actinobacteria	Actinobacteria	Corynebacteriales	Mycobacteriaceae	Mycobacterium	Mycobacterium_shimoidei
Actinobacteria	Actinobacteria	Corynebacteriales	Mycobacteriaceae	Mycobacterium	Mycobacterium_shinjukuense
Actinobacteria	Actinobacteria	Corynebacteriales	Mycobacteriaceae	Mycobacterium	Mycobacterium_simiae
Actinobacteria	Actinobacteria	Corynebacteriales	Mycobacteriaceae	Mycobacterium	Mycobacterium_sp._012931
Actinobacteria	Actinobacteria	Corynebacteriales	Mycobacteriaceae	Mycobacterium	Mycobacterium_sp._1081908.1
Actinobacteria	Actinobacteria	Corynebacteriales	Mycobacteriaceae	Mycobacterium	Mycobacterium_sp._1100029.7
Actinobacteria	Actinobacteria	Corynebacteriales	Mycobacteriaceae	Mycobacterium	Mycobacterium_sp._1137317.9
Actinobacteria	Actinobacteria	Corynebacteriales	Mycobacteriaceae	Mycobacterium	Mycobacterium_sp._1164966.3
Actinobacteria	Actinobacteria	Corynebacteriales	Mycobacteriaceae	Mycobacterium	Mycobacterium_sp._1165178.9
Actinobacteria	Actinobacteria	Corynebacteriales	Mycobacteriaceae	Mycobacterium	Mycobacterium_sp._1165196.3
Actinobacteria	Actinobacteria	Corynebacteriales	Mycobacteriaceae	Mycobacterium	Mycobacterium_sp._1165549.7
Actinobacteria	Actinobacteria	Corynebacteriales	Mycobacteriaceae	Mycobacterium	Mycobacterium_sp._1245111.1
Actinobacteria	Actinobacteria	Corynebacteriales	Mycobacteriaceae	Mycobacterium	Mycobacterium_sp._1245499.0
Actinobacteria	Actinobacteria	Corynebacteriales	Mycobacteriaceae	Mycobacterium	Mycobacterium_sp._1245801.1
Actinobacteria	Actinobacteria	Corynebacteriales	Mycobacteriaceae	Mycobacterium	Mycobacterium_sp._1245805.9
Actinobacteria	Actinobacteria	Corynebacteriales	Mycobacteriaceae	Mycobacterium	Mycobacterium_sp._1274756.6
Actinobacteria	Actinobacteria	Corynebacteriales	Mycobacteriaceae	Mycobacterium	Mycobacterium_sp._1274761.0
Actinobacteria	Actinobacteria	Corynebacteriales	Mycobacteriaceae	Mycobacterium	Mycobacterium_sp._141
Actinobacteria	Actinobacteria	Corynebacteriales	Mycobacteriaceae	Mycobacterium	Mycobacterium_sp._1423905.2
Actinobacteria	Actinobacteria	Corynebacteriales	Mycobacteriaceae	Mycobacterium	Mycobacterium_sp._1477680.9
Actinobacteria	Actinobacteria	Corynebacteriales	Mycobacteriaceae	Mycobacterium	Mycobacterium_sp._1482268.1
Actinobacteria	Actinobacteria	Corynebacteriales	Mycobacteriaceae	Mycobacterium	Mycobacterium_sp._1482292.6
Actinobacteria	Actinobacteria	Corynebacteriales	Mycobacteriaceae	Mycobacterium	Mycobacterium_sp._155
Actinobacteria	Actinobacteria	Corynebacteriales	Mycobacteriaceae	Mycobacterium	Mycobacterium_sp._1554424.7
Actinobacteria	Actinobacteria	Corynebacteriales	Mycobacteriaceae	Mycobacterium	Mycobacterium_sp._283mftsu
Actinobacteria	Actinobacteria	Corynebacteriales	Mycobacteriaceae	Mycobacterium	Mycobacterium_sp._360MFTsu5.1
Actinobacteria	Actinobacteria	Corynebacteriales	Mycobacteriaceae	Mycobacterium	Mycobacterium_sp._365mftsu
Actinobacteria	Actinobacteria	Corynebacteriales	Mycobacteriaceae	Mycobacterium	Mycobacterium_sp._455mf
Actinobacteria	Actinobacteria	Corynebacteriales	Mycobacteriaceae	Mycobacterium	Mycobacterium_sp._852002-10029_SCH5224772
Actinobacteria	Actinobacteria	Corynebacteriales	Mycobacteriaceae	Mycobacterium	Mycobacterium_sp._852002-10318_SCH4845932
Actinobacteria	Actinobacteria	Corynebacteriales	Mycobacteriaceae	Mycobacterium	Mycobacterium_sp._852002-10379_SCH5584320
Actinobacteria	Actinobacteria	Corynebacteriales	Mycobacteriaceae	Mycobacterium	Mycobacterium_sp._852002-30065_SCH5024008
Actinobacteria	Actinobacteria	Corynebacteriales	Mycobacteriaceae	Mycobacterium	Mycobacterium_sp._852002-40037_SCH5390672
Actinobacteria	Actinobacteria	Corynebacteriales	Mycobacteriaceae	Mycobacterium	Mycobacterium_sp._852002-50816_SCH5313054-b
Actinobacteria	Actinobacteria	Corynebacteriales	Mycobacteriaceae	Mycobacterium	Mycobacterium_sp._852002-51057_SCH5723018
Actinobacteria	Actinobacteria	Corynebacteriales	Mycobacteriaceae	Mycobacterium	Mycobacterium_sp._852002-51152_SCH6134967
Actinobacteria	Actinobacteria	Corynebacteriales	Mycobacteriaceae	Mycobacterium	Mycobacterium_sp._852002-51163_SCH5372311
Actinobacteria	Actinobacteria	Corynebacteriales	Mycobacteriaceae	Mycobacterium	Mycobacterium_sp._852002-51613_SCH5001154
Actinobacteria	Actinobacteria	Corynebacteriales	Mycobacteriaceae	Mycobacterium	Mycobacterium_sp._852002-51971_SCH5477799-a
Actinobacteria	Actinobacteria	Corynebacteriales	Mycobacteriaceae	Mycobacterium	Mycobacterium_sp._852002-53434_SCH5985345
Actinobacteria	Actinobacteria	Corynebacteriales	Mycobacteriaceae	Mycobacterium	Mycobacterium_sp._852013-50142_SCH4511227
Actinobacteria	Actinobacteria	Corynebacteriales	Mycobacteriaceae	Mycobacterium	Mycobacterium_sp._852013-51886_SCH5428379
Actinobacteria	Actinobacteria	Corynebacteriales	Mycobacteriaceae	Mycobacterium	Mycobacterium_sp._852014-50255_SCH5639931
Actinobacteria	Actinobacteria	Corynebacteriales	Mycobacteriaceae	Mycobacterium	Mycobacterium_sp._852014-51730_SCH5271717
Actinobacteria	Actinobacteria	Corynebacteriales	Mycobacteriaceae	Mycobacterium	Mycobacterium_sp._852014-52450_SCH5900713
Actinobacteria	Actinobacteria	Corynebacteriales	Mycobacteriaceae	Mycobacterium	Mycobacterium_sp._88mf
Actinobacteria	Actinobacteria	Corynebacteriales	Mycobacteriaceae	Mycobacterium	Mycobacterium_sp._96-892
Actinobacteria	Actinobacteria	Corynebacteriales	Mycobacteriaceae	Mycobacterium	Mycobacterium_sp._AB215
Actinobacteria	Actinobacteria	Corynebacteriales	Mycobacteriaceae	Mycobacterium	Mycobacterium_sp._AB308
Actinobacteria	Actinobacteria	Corynebacteriales	Mycobacteriaceae	Mycobacterium	Mycobacterium_sp._AB57
Actinobacteria	Actinobacteria	Corynebacteriales	Mycobacteriaceae	Mycobacterium	Mycobacterium_sp._ACS1612
Actinobacteria	Actinobacteria	Corynebacteriales	Mycobacteriaceae	Mycobacterium	Mycobacterium_sp._ACS4054
Actinobacteria	Actinobacteria	Corynebacteriales	Mycobacteriaceae	Mycobacterium	Mycobacterium_sp._ACS4331
Actinobacteria	Actinobacteria	Corynebacteriales	Mycobacteriaceae	Mycobacterium	Mycobacterium_sp._AFP003
Actinobacteria	Actinobacteria	Corynebacteriales	Mycobacteriaceae	Mycobacterium	Mycobacterium_sp._AT1
Actinobacteria	Actinobacteria	Corynebacteriales	Mycobacteriaceae	Mycobacterium	Mycobacterium_sp._CECT_8778
Actinobacteria	Actinobacteria	Corynebacteriales	Mycobacteriaceae	Mycobacterium	Mycobacterium_sp._D16Q13
Actinobacteria	Actinobacteria	Corynebacteriales	Mycobacteriaceae	Mycobacterium	Mycobacterium_sp._D16Q14
Actinobacteria	Actinobacteria	Corynebacteriales	Mycobacteriaceae	Mycobacterium	Mycobacterium_sp._D16Q16
Actinobacteria	Actinobacteria	Corynebacteriales	Mycobacteriaceae	Mycobacterium	Mycobacterium_sp._D16Q20
Actinobacteria	Actinobacteria	Corynebacteriales	Mycobacteriaceae	Mycobacterium	Mycobacterium_sp._D16R12
Actinobacteria	Actinobacteria	Corynebacteriales	Mycobacteriaceae	Mycobacterium	Mycobacterium_sp._D16R18
Actinobacteria	Actinobacteria	Corynebacteriales	Mycobacteriaceae	Mycobacterium	Mycobacterium_sp._D16R24
Actinobacteria	Actinobacteria	Corynebacteriales	Mycobacteriaceae	Mycobacterium	Mycobacterium_sp._D17A2
Actinobacteria	Actinobacteria	Corynebacteriales	Mycobacteriaceae	Mycobacterium	Mycobacterium_sp._djl-10
Actinobacteria	Actinobacteria	Corynebacteriales	Mycobacteriaceae	Mycobacterium	Mycobacterium_sp._E1214
Actinobacteria	Actinobacteria	Corynebacteriales	Mycobacteriaceae	Mycobacterium	Mycobacterium_sp._E1319
Actinobacteria	Actinobacteria	Corynebacteriales	Mycobacteriaceae	Mycobacterium	Mycobacterium_sp._E136
Actinobacteria	Actinobacteria	Corynebacteriales	Mycobacteriaceae	Mycobacterium	Mycobacterium_sp._E1386
Actinobacteria	Actinobacteria	Corynebacteriales	Mycobacteriaceae	Mycobacterium	Mycobacterium_sp._E152
Actinobacteria	Actinobacteria	Corynebacteriales	Mycobacteriaceae	Mycobacterium	Mycobacterium_sp._E1715
Actinobacteria	Actinobacteria	Corynebacteriales	Mycobacteriaceae	Mycobacterium	Mycobacterium_sp._E1747
Actinobacteria	Actinobacteria	Corynebacteriales	Mycobacteriaceae	Mycobacterium	Mycobacterium_sp._E183
Actinobacteria	Actinobacteria	Corynebacteriales	Mycobacteriaceae	Mycobacterium	Mycobacterium_sp._E188
Actinobacteria	Actinobacteria	Corynebacteriales	Mycobacteriaceae	Mycobacterium	Mycobacterium_sp._E2238
Actinobacteria	Actinobacteria	Corynebacteriales	Mycobacteriaceae	Mycobacterium	Mycobacterium_sp._E2327
Actinobacteria	Actinobacteria	Corynebacteriales	Mycobacteriaceae	Mycobacterium	Mycobacterium_sp._E2462
Actinobacteria	Actinobacteria	Corynebacteriales	Mycobacteriaceae	Mycobacterium	Mycobacterium_sp._E2479
Actinobacteria	Actinobacteria	Corynebacteriales	Mycobacteriaceae	Mycobacterium	Mycobacterium_sp._E2497
Actinobacteria	Actinobacteria	Corynebacteriales	Mycobacteriaceae	Mycobacterium	Mycobacterium_sp._E2660
Actinobacteria	Actinobacteria	Corynebacteriales	Mycobacteriaceae	Mycobacterium	Mycobacterium_sp._E2699
Actinobacteria	Actinobacteria	Corynebacteriales	Mycobacteriaceae	Mycobacterium	Mycobacterium_sp._E2733
Actinobacteria	Actinobacteria	Corynebacteriales	Mycobacteriaceae	Mycobacterium	Mycobacterium_sp._E2978
Actinobacteria	Actinobacteria	Corynebacteriales	Mycobacteriaceae	Mycobacterium	Mycobacterium_sp._E2989
Actinobacteria	Actinobacteria	Corynebacteriales	Mycobacteriaceae	Mycobacterium	Mycobacterium_sp._E3078
Actinobacteria	Actinobacteria	Corynebacteriales	Mycobacteriaceae	Mycobacterium	Mycobacterium_sp._E3121
Actinobacteria	Actinobacteria	Corynebacteriales	Mycobacteriaceae	Mycobacterium	Mycobacterium_sp._E3198
Actinobacteria	Actinobacteria	Corynebacteriales	Mycobacteriaceae	Mycobacterium	Mycobacterium_sp._E3247
Actinobacteria	Actinobacteria	Corynebacteriales	Mycobacteriaceae	Mycobacterium	Mycobacterium_sp._E3251
Actinobacteria	Actinobacteria	Corynebacteriales	Mycobacteriaceae	Mycobacterium	Mycobacterium_sp._E3298
Actinobacteria	Actinobacteria	Corynebacteriales	Mycobacteriaceae	Mycobacterium	Mycobacterium_sp._E3305
Actinobacteria	Actinobacteria	Corynebacteriales	Mycobacteriaceae	Mycobacterium	Mycobacterium_sp._E3339
Actinobacteria	Actinobacteria	Corynebacteriales	Mycobacteriaceae	Mycobacterium	Mycobacterium_sp._E342
Actinobacteria	Actinobacteria	Corynebacteriales	Mycobacteriaceae	Mycobacterium	Mycobacterium_sp._E735
Actinobacteria	Actinobacteria	Corynebacteriales	Mycobacteriaceae	Mycobacterium	Mycobacterium_sp._E740
Actinobacteria	Actinobacteria	Corynebacteriales	Mycobacteriaceae	Mycobacterium	Mycobacterium_sp._E787
Actinobacteria	Actinobacteria	Corynebacteriales	Mycobacteriaceae	Mycobacterium	Mycobacterium_sp._E796
Actinobacteria	Actinobacteria	Corynebacteriales	Mycobacteriaceae	Mycobacterium	Mycobacterium_sp._E802
Actinobacteria	Actinobacteria	Corynebacteriales	Mycobacteriaceae	Mycobacterium	Mycobacterium_sp._EPa45
Actinobacteria	Actinobacteria	Corynebacteriales	Mycobacteriaceae	Mycobacterium	Mycobacterium_sp._GA-0227b
Actinobacteria	Actinobacteria	Corynebacteriales	Mycobacteriaceae	Mycobacterium	Mycobacterium_sp._GA-1285
Actinobacteria	Actinobacteria	Corynebacteriales	Mycobacteriaceae	Mycobacterium	Mycobacterium_sp._GA-1999
Actinobacteria	Actinobacteria	Corynebacteriales	Mycobacteriaceae	Mycobacterium	Mycobacterium_sp._GA-2613
Actinobacteria	Actinobacteria	Corynebacteriales	Mycobacteriaceae	Mycobacterium	Mycobacterium_sp._GA-2617
Actinobacteria	Actinobacteria	Corynebacteriales	Mycobacteriaceae	Mycobacterium	Mycobacterium_sp._GA-2829
Actinobacteria	Actinobacteria	Corynebacteriales	Mycobacteriaceae	Mycobacterium	Mycobacterium_sp._GA-2945b
Actinobacteria	Actinobacteria	Corynebacteriales	Mycobacteriaceae	Mycobacterium	Mycobacterium_sp._H4Y
Actinobacteria	Actinobacteria	Corynebacteriales	Mycobacteriaceae	Mycobacterium	Mycobacterium_sp._IEC1808
Actinobacteria	Actinobacteria	Corynebacteriales	Mycobacteriaceae	Mycobacterium	Mycobacterium_sp._IS-1264
Actinobacteria	Actinobacteria	Corynebacteriales	Mycobacteriaceae	Mycobacterium	Mycobacterium_sp._IS-1556
Actinobacteria	Actinobacteria	Corynebacteriales	Mycobacteriaceae	Mycobacterium	Mycobacterium_sp._IS-1590
Actinobacteria	Actinobacteria	Corynebacteriales	Mycobacteriaceae	Mycobacterium	Mycobacterium_sp._IS-1742
Actinobacteria	Actinobacteria	Corynebacteriales	Mycobacteriaceae	Mycobacterium	Mycobacterium_sp._IS-1744
Actinobacteria	Actinobacteria	Corynebacteriales	Mycobacteriaceae	Mycobacterium	Mycobacterium_sp._IS-2888
Actinobacteria	Actinobacteria	Corynebacteriales	Mycobacteriaceae	Mycobacterium	Mycobacterium_sp._IS-3022
Actinobacteria	Actinobacteria	Corynebacteriales	Mycobacteriaceae	Mycobacterium	Mycobacterium_sp._IS-836
Actinobacteria	Actinobacteria	Corynebacteriales	Mycobacteriaceae	Mycobacterium	Mycobacterium_sp._JLS
Actinobacteria	Actinobacteria	Corynebacteriales	Mycobacteriaceae	Mycobacterium	Mycobacterium_sp._JS623
Actinobacteria	Actinobacteria	Corynebacteriales	Mycobacteriaceae	Mycobacterium	Mycobacterium_sp._KMS
Actinobacteria	Actinobacteria	Corynebacteriales	Mycobacteriaceae	Mycobacterium	Mycobacterium_sp._M26
Actinobacteria	Actinobacteria	Corynebacteriales	Mycobacteriaceae	Mycobacterium	Mycobacterium_sp._MAC_011194_8550
Actinobacteria	Actinobacteria	Corynebacteriales	Mycobacteriaceae	Mycobacterium	Mycobacterium_sp._MCS
Actinobacteria	Actinobacteria	Corynebacteriales	Mycobacteriaceae	Mycobacterium	Mycobacterium_sp._MOTT36Y
Actinobacteria	Actinobacteria	Corynebacteriales	Mycobacteriaceae	Mycobacterium	Mycobacterium_sp._MS1601
Actinobacteria	Actinobacteria	Corynebacteriales	Mycobacteriaceae	Mycobacterium	Mycobacterium_sp._NAZ190054
Actinobacteria	Actinobacteria	Corynebacteriales	Mycobacteriaceae	Mycobacterium	Mycobacterium_sp._NRRL_B-3805
Actinobacteria	Actinobacteria	Corynebacteriales	Mycobacteriaceae	Mycobacterium	Mycobacterium_sp._PYR10
Actinobacteria	Actinobacteria	Corynebacteriales	Mycobacteriaceae	Mycobacterium	Mycobacterium_sp._PYR15
Actinobacteria	Actinobacteria	Corynebacteriales	Mycobacteriaceae	Mycobacterium	Mycobacterium_sp._QIA-37
Actinobacteria	Actinobacteria	Corynebacteriales	Mycobacteriaceae	Mycobacterium	Mycobacterium_sp._Root265
Actinobacteria	Actinobacteria	Corynebacteriales	Mycobacteriaceae	Mycobacterium	Mycobacterium_sp._SP-6446
Actinobacteria	Actinobacteria	Corynebacteriales	Mycobacteriaceae	Mycobacterium	Mycobacterium_sp._ST-F2
Actinobacteria	Actinobacteria	Corynebacteriales	Mycobacteriaceae	Mycobacterium	Mycobacterium_sp._SWH-M1
Actinobacteria	Actinobacteria	Corynebacteriales	Mycobacteriaceae	Mycobacterium	Mycobacterium_sp._SWH-M5
Actinobacteria	Actinobacteria	Corynebacteriales	Mycobacteriaceae	Mycobacterium	Mycobacterium_sp._TBL_1200985
Actinobacteria	Actinobacteria	Corynebacteriales	Mycobacteriaceae	Mycobacterium	Mycobacterium_sp._TKK-01-0059
Actinobacteria	Actinobacteria	Corynebacteriales	Mycobacteriaceae	Mycobacterium	Mycobacterium_sp._UM_11
Actinobacteria	Actinobacteria	Corynebacteriales	Mycobacteriaceae	Mycobacterium	Mycobacterium_sp._UM_3
Actinobacteria	Actinobacteria	Corynebacteriales	Mycobacteriaceae	Mycobacterium	Mycobacterium_sp._UM_CSW
Actinobacteria	Actinobacteria	Corynebacteriales	Mycobacteriaceae	Mycobacterium	Mycobacterium_sp._UM_Kg1
Actinobacteria	Actinobacteria	Corynebacteriales	Mycobacteriaceae	Mycobacterium	Mycobacterium_sp._UM_Kg27
Actinobacteria	Actinobacteria	Corynebacteriales	Mycobacteriaceae	Mycobacterium	Mycobacterium_sp._UM_NYF
Actinobacteria	Actinobacteria	Corynebacteriales	Mycobacteriaceae	Mycobacterium	Mycobacterium_sp._UM_RHS
Actinobacteria	Actinobacteria	Corynebacteriales	Mycobacteriaceae	Mycobacterium	Mycobacterium_sp._UNC267MFSha1.1M11
Actinobacteria	Actinobacteria	Corynebacteriales	Mycobacteriaceae	Mycobacterium	Mycobacterium_sp._UNC410CL29Cvi84
Actinobacteria	Actinobacteria	Corynebacteriales	Mycobacteriaceae	Mycobacterium	Mycobacterium_sp._UNCCL9
Actinobacteria	Actinobacteria	Corynebacteriales	Mycobacteriaceae	Mycobacterium	Mycobacterium_sp._URHB0044
Actinobacteria	Actinobacteria	Corynebacteriales	Mycobacteriaceae	Mycobacterium	Mycobacterium_sp._VKM_Ac-1816D
Actinobacteria	Actinobacteria	Corynebacteriales	Mycobacteriaceae	Mycobacterium	Mycobacterium_sp._VKM_Ac-1817D
Actinobacteria	Actinobacteria	Corynebacteriales	Mycobacteriaceae	Mycobacterium	Mycobacterium_sp._WY10
Actinobacteria	Actinobacteria	Corynebacteriales	Mycobacteriaceae	Mycobacterium	Mycobacterium_sp._YC-RL4
Actinobacteria	Actinobacteria	Corynebacteriales	Mycobacteriaceae	Mycobacterium	Mycobacterium_szulgai
Actinobacteria	Actinobacteria	Corynebacteriales	Mycobacteriaceae	Mycobacterium	Mycobacterium_talmoniae
Actinobacteria	Actinobacteria	Corynebacteriales	Mycobacteriaceae	Mycobacterium	Mycobacterium_triplex
Actinobacteria	Actinobacteria	Corynebacteriales	Mycobacteriaceae	Mycobacterium	Mycobacterium_tuberculosis
Actinobacteria	Actinobacteria	Corynebacteriales	Mycobacteriaceae	Mycobacterium	Mycobacterium_tuberculosis_complex_sp._(ex_Procavia_capensis)_47
Actinobacteria	Actinobacteria	Corynebacteriales	Mycobacteriaceae	Mycobacterium	Mycobacterium_tuberculosis_complex_sp._(ex_Procavia_capensis)_49
Actinobacteria	Actinobacteria	Corynebacteriales	Mycobacteriaceae	Mycobacterium	Mycobacterium_tuberculosis_complex_sp._(ex_Suricata_suricatta)_48
Actinobacteria	Actinobacteria	Corynebacteriales	Mycobacteriaceae	Mycobacterium	Mycobacterium_ulcerans
Actinobacteria	Actinobacteria	Corynebacteriales	Mycobacteriaceae	Mycobacterium	Mycobacterium_xenopi
Actinobacteria	Actinobacteria	Corynebacteriales	Mycobacteriaceae	Mycobacterium	uncultured_Mycobacterium_sp.
Actinobacteria	Actinobacteria	Corynebacteriales	Mycobacteriaceae	Mycobacteroides	[Mycobacterium]_stephanolepidis
Actinobacteria	Actinobacteria	Corynebacteriales	Mycobacteriaceae	Mycobacteroides	Mycobacteroides_abscessus
Actinobacteria	Actinobacteria	Corynebacteriales	Mycobacteriaceae	Mycobacteroides	Mycobacteroides_chelonae
Actinobacteria	Actinobacteria	Corynebacteriales	Mycobacteriaceae	Mycobacteroides	Mycobacteroides_franklinii
Actinobacteria	Actinobacteria	Corynebacteriales	Mycobacteriaceae	Mycobacteroides	Mycobacteroides_immunogenum
Actinobacteria	Actinobacteria	Corynebacteriales	Mycobacteriaceae	Mycobacteroides	Mycobacteroides_salmoniphilum
Actinobacteria	Actinobacteria	Corynebacteriales	Mycobacteriaceae	Mycobacteroides	Mycobacteroides_saopaulense
Actinobacteria	Actinobacteria	Corynebacteriales	Mycobacteriaceae	Mycobacteroides	Mycobacteroides_sp._H001
Actinobacteria	Actinobacteria	Corynebacteriales	Mycobacteriaceae	Mycobacteroides	Mycobacteroides_sp._H002
Actinobacteria	Actinobacteria	Corynebacteriales	Mycobacteriaceae	Mycobacteroides	Mycobacteroides_sp._H003
Actinobacteria	Actinobacteria	Corynebacteriales	Mycobacteriaceae	Mycobacteroides	Mycobacteroides_sp._H054
Actinobacteria	Actinobacteria	Corynebacteriales	Mycobacteriaceae	Mycobacteroides	Mycobacteroides_sp._H063
Actinobacteria	Actinobacteria	Corynebacteriales	Mycobacteriaceae	Mycobacteroides	Mycobacteroides_sp._H070
Actinobacteria	Actinobacteria	Corynebacteriales	Mycobacteriaceae	Mycobacteroides	Mycobacteroides_sp._H072
Actinobacteria	Actinobacteria	Corynebacteriales	Mycobacteriaceae	Mycobacteroides	Mycobacteroides_sp._H079
Actinobacteria	Actinobacteria	Corynebacteriales	Mycobacteriaceae	Mycobacteroides	Mycobacteroides_sp._H092
Actinobacteria	Actinobacteria	Corynebacteriales	Mycobacteriaceae	Mycobacteroides	Mycobacteroides_sp._H101
Actinobacteria	Actinobacteria	Corynebacteriales	Mycobacteriaceae	Mycobacteroides	Mycobacteroides_sp._H110
Actinobacteria	Actinobacteria	Corynebacteriales	Mycobacteriaceae	Mycobacteroides	Mycobacteroides_sp._HXVII
Actinobacteria	Actinobacteria	Corynebacteriales	Mycobacteriaceae	Mycobacteroides	Mycobacteroides_sp._HXXIII
Actinobacteria	Actinobacteria	Corynebacteriales	Mycobacteriaceae	Mycolicibacillus	Mycolicibacillus_koreensis
Actinobacteria	Actinobacteria	Corynebacteriales	Mycobacteriaceae	Mycolicibacillus	Mycolicibacillus_trivialis
Actinobacteria	Actinobacteria	Corynebacteriales	Mycobacteriaceae	Mycolicibacter	Mycolicibacter_algericus
Actinobacteria	Actinobacteria	Corynebacteriales	Mycobacteriaceae	Mycolicibacter	Mycolicibacter_arupensis
Actinobacteria	Actinobacteria	Corynebacteriales	Mycobacteriaceae	Mycolicibacter	Mycolicibacter_engbaekii
Actinobacteria	Actinobacteria	Corynebacteriales	Mycobacteriaceae	Mycolicibacter	Mycolicibacter_heraklionensis
Actinobacteria	Actinobacteria	Corynebacteriales	Mycobacteriaceae	Mycolicibacter	Mycolicibacter_hiberniae
Actinobacteria	Actinobacteria	Corynebacteriales	Mycobacteriaceae	Mycolicibacter	Mycolicibacter_icosiumassiliensis
Actinobacteria	Actinobacteria	Corynebacteriales	Mycobacteriaceae	Mycolicibacter	Mycolicibacter_kumamotonensis
Actinobacteria	Actinobacteria	Corynebacteriales	Mycobacteriaceae	Mycolicibacter	Mycolicibacter_longobardus
Actinobacteria	Actinobacteria	Corynebacteriales	Mycobacteriaceae	Mycolicibacter	Mycolicibacter_minnesotensis
Actinobacteria	Actinobacteria	Corynebacteriales	Mycobacteriaceae	Mycolicibacter	Mycolicibacter_nonchromogenicus
Actinobacteria	Actinobacteria	Corynebacteriales	Mycobacteriaceae	Mycolicibacter	Mycolicibacter_senuensis
Actinobacteria	Actinobacteria	Corynebacteriales	Mycobacteriaceae	Mycolicibacter	Mycolicibacter_sinensis
Actinobacteria	Actinobacteria	Corynebacteriales	Mycobacteriaceae	Mycolicibacter	Mycolicibacter_terrae
Actinobacteria	Actinobacteria	Corynebacteriales	Mycobacteriaceae	Mycolicibacterium	Mycobacterium_gilvum
Actinobacteria	Actinobacteria	Corynebacteriales	Mycobacteriaceae	Mycolicibacterium	Mycobacterium_hassiacum
Actinobacteria	Actinobacteria	Corynebacteriales	Mycobacteriaceae	Mycolicibacterium	Mycobacterium_hodleri
Actinobacteria	Actinobacteria	Corynebacteriales	Mycobacteriaceae	Mycolicibacterium	Mycobacterium_holsaticum
Actinobacteria	Actinobacteria	Corynebacteriales	Mycobacteriaceae	Mycolicibacterium	Mycobacterium_houstonense
Actinobacteria	Actinobacteria	Corynebacteriales	Mycobacteriaceae	Mycolicibacterium	Mycobacterium_insubricum
Actinobacteria	Actinobacteria	Corynebacteriales	Mycobacteriaceae	Mycolicibacterium	Mycobacterium_iranicum
Actinobacteria	Actinobacteria	Corynebacteriales	Mycobacteriaceae	Mycolicibacterium	Mycobacterium_komaniense
Actinobacteria	Actinobacteria	Corynebacteriales	Mycobacteriaceae	Mycolicibacterium	Mycobacterium_litorale
Actinobacteria	Actinobacteria	Corynebacteriales	Mycobacteriaceae	Mycolicibacterium	Mycobacterium_llatzerense
Actinobacteria	Actinobacteria	Corynebacteriales	Mycobacteriaceae	Mycolicibacterium	Mycobacterium_mageritense
Actinobacteria	Actinobacteria	Corynebacteriales	Mycobacteriaceae	Mycolicibacterium	Mycobacterium_monacense
Actinobacteria	Actinobacteria	Corynebacteriales	Mycobacteriaceae	Mycolicibacterium	Mycobacterium_moriokaense
Actinobacteria	Actinobacteria	Corynebacteriales	Mycobacteriaceae	Mycolicibacterium	Mycobacterium_mucogenicum
Actinobacteria	Actinobacteria	Corynebacteriales	Mycobacteriaceae	Mycolicibacterium	Mycobacterium_neoaurum
Actinobacteria	Actinobacteria	Corynebacteriales	Mycobacteriaceae	Mycolicibacterium	Mycobacterium_neworleansense
Actinobacteria	Actinobacteria	Corynebacteriales	Mycobacteriaceae	Mycolicibacterium	Mycobacterium_obuense
Actinobacteria	Actinobacteria	Corynebacteriales	Mycobacteriaceae	Mycolicibacterium	Mycobacterium_peregrinum
Actinobacteria	Actinobacteria	Corynebacteriales	Mycobacteriaceae	Mycolicibacterium	Mycobacterium_phlei
Actinobacteria	Actinobacteria	Corynebacteriales	Mycobacteriaceae	Mycolicibacterium	Mycobacterium_porcinum
Actinobacteria	Actinobacteria	Corynebacteriales	Mycobacteriaceae	Mycolicibacterium	Mycobacterium_pyrenivorans
Actinobacteria	Actinobacteria	Corynebacteriales	Mycobacteriaceae	Mycolicibacterium	Mycobacterium_rhodesiae
Actinobacteria	Actinobacteria	Corynebacteriales	Mycobacteriaceae	Mycolicibacterium	Mycobacterium_rutilum
Actinobacteria	Actinobacteria	Corynebacteriales	Mycobacteriaceae	Mycolicibacterium	Mycobacterium_senegalense
Actinobacteria	Actinobacteria	Corynebacteriales	Mycobacteriaceae	Mycolicibacterium	Mycobacterium_septicum
Actinobacteria	Actinobacteria	Corynebacteriales	Mycobacteriaceae	Mycolicibacterium	Mycobacterium_setense
Actinobacteria	Actinobacteria	Corynebacteriales	Mycobacteriaceae	Mycolicibacterium	Mycobacterium_smegmatis
Actinobacteria	Actinobacteria	Corynebacteriales	Mycobacteriaceae	Mycolicibacterium	Mycobacterium_sp._(ex_Dasyatis_americana)
Actinobacteria	Actinobacteria	Corynebacteriales	Mycobacteriaceae	Mycolicibacterium	Mycobacterium_sphagni
Actinobacteria	Actinobacteria	Corynebacteriales	Mycobacteriaceae	Mycolicibacterium	Mycobacterium_thermoresistibile
Actinobacteria	Actinobacteria	Corynebacteriales	Mycobacteriaceae	Mycolicibacterium	Mycobacterium_tusciae
Actinobacteria	Actinobacteria	Corynebacteriales	Mycobacteriaceae	Mycolicibacterium	Mycobacterium_vaccae
Actinobacteria	Actinobacteria	Corynebacteriales	Mycobacteriaceae	Mycolicibacterium	Mycobacterium_vanbaalenii
Actinobacteria	Actinobacteria	Corynebacteriales	Mycobacteriaceae	Mycolicibacterium	Mycobacterium_vulneris
Actinobacteria	Actinobacteria	Corynebacteriales	Mycobacteriaceae	Mycolicibacterium	Mycobacterium_wolinskyi
Actinobacteria	Actinobacteria	Corynebacteriales	Mycobacteriaceae	Mycolicibacterium	Mycolicibacterium_agri
Actinobacteria	Actinobacteria	Corynebacteriales	Mycobacteriaceae	Mycolicibacterium	Mycolicibacterium_aromaticivorans
Actinobacteria	Actinobacteria	Corynebacteriales	Mycobacteriaceae	Mycolicibacterium	Mycolicibacterium_aurum
Actinobacteria	Actinobacteria	Corynebacteriales	Mycobacteriaceae	Mycolicibacterium	Mycolicibacterium_bacteremicum
Actinobacteria	Actinobacteria	Corynebacteriales	Mycobacteriaceae	Mycolicibacterium	Mycolicibacterium_boenickei
Actinobacteria	Actinobacteria	Corynebacteriales	Mycobacteriaceae	Mycolicibacterium	Mycolicibacterium_brumae
Actinobacteria	Actinobacteria	Corynebacteriales	Mycobacteriaceae	Mycolicibacterium	Mycolicibacterium_canariasense
Actinobacteria	Actinobacteria	Corynebacteriales	Mycobacteriaceae	Mycolicibacterium	Mycolicibacterium_celeriflavum
Actinobacteria	Actinobacteria	Corynebacteriales	Mycobacteriaceae	Mycolicibacterium	Mycolicibacterium_chlorophenolicum
Actinobacteria	Actinobacteria	Corynebacteriales	Mycobacteriaceae	Mycolicibacterium	Mycolicibacterium_chubuense
Actinobacteria	Actinobacteria	Corynebacteriales	Mycobacteriaceae	Mycolicibacterium	Mycolicibacterium_conceptionense
Actinobacteria	Actinobacteria	Corynebacteriales	Mycobacteriaceae	Mycolicibacterium	Mycolicibacterium_confluentis
Actinobacteria	Actinobacteria	Corynebacteriales	Mycobacteriaceae	Mycolicibacterium	Mycolicibacterium_cosmeticum
Actinobacteria	Actinobacteria	Corynebacteriales	Mycobacteriaceae	Mycolicibacterium	Mycolicibacterium_diernhoferi
Actinobacteria	Actinobacteria	Corynebacteriales	Mycobacteriaceae	Mycolicibacterium	Mycolicibacterium_doricum
Actinobacteria	Actinobacteria	Corynebacteriales	Mycobacteriaceae	Mycolicibacterium	Mycolicibacterium_duvalii
Actinobacteria	Actinobacteria	Corynebacteriales	Mycobacteriaceae	Mycolicibacterium	Mycolicibacterium_elephantis
Actinobacteria	Actinobacteria	Corynebacteriales	Mycobacteriaceae	Mycolicibacterium	Mycolicibacterium_fallax
Actinobacteria	Actinobacteria	Corynebacteriales	Mycobacteriaceae	Mycolicibacterium	Mycolicibacterium_flavescens
Actinobacteria	Actinobacteria	Corynebacteriales	Mycobacteriaceae	Mycolicibacterium	Mycolicibacterium_fluoranthenivorans
Actinobacteria	Actinobacteria	Corynebacteriales	Mycobacteriaceae	Mycolicibacterium	Mycolicibacterium_fortuitum
Actinobacteria	Actinobacteria	Corynebacteriales	Mycobacteriaceae	Mycolicibacterium	Mycolicibacterium_goodii
Actinobacteria	Actinobacteria	Corynebacteriales	Nocardiaceae	Nocardia	Nocardia_abscessus
Actinobacteria	Actinobacteria	Corynebacteriales	Nocardiaceae	Nocardia	Nocardia_acidivorans
Actinobacteria	Actinobacteria	Corynebacteriales	Nocardiaceae	Nocardia	Nocardia_africana
Actinobacteria	Actinobacteria	Corynebacteriales	Nocardiaceae	Nocardia	Nocardia_alba
Actinobacteria	Actinobacteria	Corynebacteriales	Nocardiaceae	Nocardia	Nocardia_altamirensis
Actinobacteria	Actinobacteria	Corynebacteriales	Nocardiaceae	Nocardia	Nocardia_amamiensis
Actinobacteria	Actinobacteria	Corynebacteriales	Nocardiaceae	Nocardia	Nocardia_amikacinitolerans
Actinobacteria	Actinobacteria	Corynebacteriales	Nocardiaceae	Nocardia	Nocardia_anaemiae
Actinobacteria	Actinobacteria	Corynebacteriales	Nocardiaceae	Nocardia	Nocardia_aobensis
Actinobacteria	Actinobacteria	Corynebacteriales	Nocardiaceae	Nocardia	Nocardia_arizonensis
Actinobacteria	Actinobacteria	Corynebacteriales	Nocardiaceae	Nocardia	Nocardia_arthritidis
Actinobacteria	Actinobacteria	Corynebacteriales	Nocardiaceae	Nocardia	Nocardia_asiatica
Actinobacteria	Actinobacteria	Corynebacteriales	Nocardiaceae	Nocardia	Nocardia_beijingensis
Actinobacteria	Actinobacteria	Corynebacteriales	Nocardiaceae	Nocardia	Nocardia_brasiliensis
Actinobacteria	Actinobacteria	Corynebacteriales	Nocardiaceae	Nocardia	Nocardia_brevicatena
Actinobacteria	Actinobacteria	Corynebacteriales	Nocardiaceae	Nocardia	Nocardia_caishijiensis
Actinobacteria	Actinobacteria	Corynebacteriales	Nocardiaceae	Nocardia	Nocardia_carnea
Actinobacteria	Actinobacteria	Corynebacteriales	Nocardiaceae	Nocardia	Nocardia_coubleae
Actinobacteria	Actinobacteria	Corynebacteriales	Nocardiaceae	Nocardia	Nocardia_crassostreae
Actinobacteria	Actinobacteria	Corynebacteriales	Nocardiaceae	Nocardia	Nocardia_cummidelens
Actinobacteria	Actinobacteria	Corynebacteriales	Nocardiaceae	Nocardia	Nocardia_cyriacigeorgica
Actinobacteria	Actinobacteria	Corynebacteriales	Nocardiaceae	Nocardia	Nocardia_donostiensis
Actinobacteria	Actinobacteria	Corynebacteriales	Nocardiaceae	Nocardia	Nocardia_elegans
Actinobacteria	Actinobacteria	Corynebacteriales	Nocardiaceae	Nocardia	Nocardia_farcinica
Actinobacteria	Actinobacteria	Corynebacteriales	Nocardiaceae	Nocardia	Nocardia_flavorosea
Actinobacteria	Actinobacteria	Corynebacteriales	Nocardiaceae	Nocardia	Nocardia_fusca
Actinobacteria	Actinobacteria	Corynebacteriales	Nocardiaceae	Nocardia	Nocardia_gamkensis
Actinobacteria	Actinobacteria	Corynebacteriales	Nocardiaceae	Nocardia	Nocardia_grenadensis
Actinobacteria	Actinobacteria	Corynebacteriales	Nocardiaceae	Nocardia	Nocardia_harenae
Actinobacteria	Actinobacteria	Corynebacteriales	Nocardiaceae	Nocardia	Nocardia_ignorata
Actinobacteria	Actinobacteria	Corynebacteriales	Nocardiaceae	Nocardia	Nocardia_inohanensis
Actinobacteria	Actinobacteria	Corynebacteriales	Nocardiaceae	Nocardia	Nocardia_jejuensis
Actinobacteria	Actinobacteria	Corynebacteriales	Nocardiaceae	Nocardia	Nocardia_kruczakiae
Actinobacteria	Actinobacteria	Corynebacteriales	Nocardiaceae	Nocardia	Nocardia_lijiangensis
Actinobacteria	Actinobacteria	Corynebacteriales	Nocardiaceae	Nocardia	Nocardia_mexicana
Actinobacteria	Actinobacteria	Corynebacteriales	Nocardiaceae	Nocardia	Nocardia_mikamii
Actinobacteria	Actinobacteria	Corynebacteriales	Nocardiaceae	Nocardia	Nocardia_miyunensis
Actinobacteria	Actinobacteria	Corynebacteriales	Nocardiaceae	Nocardia	Nocardia_niwae
Actinobacteria	Actinobacteria	Corynebacteriales	Nocardiaceae	Nocardia	Nocardia_nova
Actinobacteria	Actinobacteria	Corynebacteriales	Nocardiaceae	Nocardia	Nocardia_otitidiscaviarum
Actinobacteria	Actinobacteria	Corynebacteriales	Nocardiaceae	Nocardia	Nocardia_paucivorans
Actinobacteria	Actinobacteria	Corynebacteriales	Nocardiaceae	Nocardia	Nocardia_pseudobrasiliensis
Actinobacteria	Actinobacteria	Corynebacteriales	Nocardiaceae	Nocardia	Nocardia_pseudovaccinii
Actinobacteria	Actinobacteria	Corynebacteriales	Nocardiaceae	Nocardia	Nocardia_puris
Actinobacteria	Actinobacteria	Corynebacteriales	Nocardiaceae	Nocardia	Nocardia_rhamnosiphila
Actinobacteria	Actinobacteria	Corynebacteriales	Nocardiaceae	Nocardia	Nocardia_salmonicida
Actinobacteria	Actinobacteria	Corynebacteriales	Nocardiaceae	Nocardia	Nocardia_seriolae
Actinobacteria	Actinobacteria	Corynebacteriales	Nocardiaceae	Nocardia	Nocardia_shimofusensis
Actinobacteria	Actinobacteria	Corynebacteriales	Nocardiaceae	Nocardia	Nocardia_sienata
Actinobacteria	Actinobacteria	Corynebacteriales	Nocardiaceae	Nocardia	Nocardia_soli
Actinobacteria	Actinobacteria	Corynebacteriales	Nocardiaceae	Nocardia	Nocardia_sp._852002-20019_SCH5090214
Actinobacteria	Actinobacteria	Corynebacteriales	Nocardiaceae	Nocardia	Nocardia_sp._852002-51101_SCH5132738
Actinobacteria	Actinobacteria	Corynebacteriales	Nocardiaceae	Nocardia	Nocardia_sp._852002-51244_SCH5132740
Actinobacteria	Actinobacteria	Corynebacteriales	Nocardiaceae	Nocardia	Nocardia_sp._BMG51109
Actinobacteria	Actinobacteria	Corynebacteriales	Nocardiaceae	Nocardia	Nocardia_sp._FDAARGOS_372
Actinobacteria	Actinobacteria	Corynebacteriales	Nocardiaceae	Nocardia	Nocardia_speluncae
Actinobacteria	Actinobacteria	Corynebacteriales	Nocardiaceae	Nocardia	Nocardia_terpenica
Actinobacteria	Actinobacteria	Corynebacteriales	Nocardiaceae	Nocardia	Nocardia_testacea
Actinobacteria	Actinobacteria	Corynebacteriales	Nocardiaceae	Nocardia	Nocardia_uniformis
Actinobacteria	Actinobacteria	Corynebacteriales	Nocardiaceae	Nocardia	Nocardia_vaccinii
Actinobacteria	Actinobacteria	Corynebacteriales	Nocardiaceae	Nocardia	Nocardia_vermiculata
Actinobacteria	Actinobacteria	Corynebacteriales	Nocardiaceae	Nocardia	Nocardia_violaceofusca
Actinobacteria	Actinobacteria	Corynebacteriales	Nocardiaceae	Nocardia	Nocardia_vulneris
Actinobacteria	Actinobacteria	Corynebacteriales	Nocardiaceae	Nocardia	Nocardia_xishanensis
Actinobacteria	Actinobacteria	Corynebacteriales	Nocardiaceae	Nocardia	Nocardia_yamanashiensis
Actinobacteria	Actinobacteria	Corynebacteriales	Nocardiaceae	Rhodococcus	Rhodococcus_aetherivorans
Actinobacteria	Actinobacteria	Corynebacteriales	Nocardiaceae	Rhodococcus	Rhodococcus_coprophilus
Actinobacteria	Actinobacteria	Corynebacteriales	Nocardiaceae	Rhodococcus	Rhodococcus_corynebacterioides
Actinobacteria	Actinobacteria	Corynebacteriales	Nocardiaceae	Rhodococcus	Rhodococcus_defluvii
Actinobacteria	Actinobacteria	Corynebacteriales	Nocardiaceae	Rhodococcus	Rhodococcus_enclensis
Actinobacteria	Actinobacteria	Corynebacteriales	Nocardiaceae	Rhodococcus	Rhodococcus_erythropolis
Actinobacteria	Actinobacteria	Corynebacteriales	Nocardiaceae	Rhodococcus	Rhodococcus_fascians
Actinobacteria	Actinobacteria	Corynebacteriales	Nocardiaceae	Rhodococcus	Rhodococcus_globerulus
Actinobacteria	Actinobacteria	Corynebacteriales	Nocardiaceae	Rhodococcus	Rhodococcus_hoagii
Actinobacteria	Actinobacteria	Corynebacteriales	Nocardiaceae	Rhodococcus	Rhodococcus_jostii
Actinobacteria	Actinobacteria	Corynebacteriales	Nocardiaceae	Rhodococcus	Rhodococcus_koreensis
Actinobacteria	Actinobacteria	Corynebacteriales	Nocardiaceae	Rhodococcus	Rhodococcus_kroppenstedtii
Actinobacteria	Actinobacteria	Corynebacteriales	Nocardiaceae	Rhodococcus	Rhodococcus_kunmingensis
Actinobacteria	Actinobacteria	Corynebacteriales	Nocardiaceae	Rhodococcus	Rhodococcus_maanshanensis
Actinobacteria	Actinobacteria	Corynebacteriales	Nocardiaceae	Rhodococcus	Rhodococcus_marinonascens
Actinobacteria	Actinobacteria	Corynebacteriales	Nocardiaceae	Rhodococcus	Rhodococcus_opacus
Actinobacteria	Actinobacteria	Corynebacteriales	Nocardiaceae	Rhodococcus	Rhodococcus_phenolicus
Actinobacteria	Actinobacteria	Corynebacteriales	Nocardiaceae	Rhodococcus	Rhodococcus_pyridinivorans
Actinobacteria	Actinobacteria	Corynebacteriales	Nocardiaceae	Rhodococcus	Rhodococcus_qingshengii
Actinobacteria	Actinobacteria	Corynebacteriales	Nocardiaceae	Rhodococcus	Rhodococcus_rhodnii
Actinobacteria	Actinobacteria	Corynebacteriales	Nocardiaceae	Rhodococcus	Rhodococcus_rhodochrous
Actinobacteria	Actinobacteria	Corynebacteriales	Nocardiaceae	Rhodococcus	Rhodococcus_ruber
Actinobacteria	Actinobacteria	Corynebacteriales	Nocardiaceae	Rhodococcus	Rhodococcus_sp._008
Actinobacteria	Actinobacteria	Corynebacteriales	Nocardiaceae	Rhodococcus	Rhodococcus_sp._06-1474-1B
Actinobacteria	Actinobacteria	Corynebacteriales	Nocardiaceae	Rhodococcus	Rhodococcus_sp._06-1477-1A
Actinobacteria	Actinobacteria	Corynebacteriales	Nocardiaceae	Rhodococcus	Rhodococcus_sp._06-1477-1B
Actinobacteria	Actinobacteria	Corynebacteriales	Nocardiaceae	Rhodococcus	Rhodococcus_sp._06-156-3
Actinobacteria	Actinobacteria	Corynebacteriales	Nocardiaceae	Rhodococcus	Rhodococcus_sp._06-156-3b
Actinobacteria	Actinobacteria	Corynebacteriales	Nocardiaceae	Rhodococcus	Rhodococcus_sp._06-156-3C
Actinobacteria	Actinobacteria	Corynebacteriales	Nocardiaceae	Rhodococcus	Rhodococcus_sp._06-156-4
Actinobacteria	Actinobacteria	Corynebacteriales	Nocardiaceae	Rhodococcus	Rhodococcus_sp._06-156-4a
Actinobacteria	Actinobacteria	Corynebacteriales	Nocardiaceae	Rhodococcus	Rhodococcus_sp._06-156-4C
Actinobacteria	Actinobacteria	Corynebacteriales	Nocardiaceae	Rhodococcus	Rhodococcus_sp._06-418-1B
Actinobacteria	Actinobacteria	Corynebacteriales	Nocardiaceae	Rhodococcus	Rhodococcus_sp._06-418-5
Actinobacteria	Actinobacteria	Corynebacteriales	Nocardiaceae	Rhodococcus	Rhodococcus_sp._06-469-3-2
Actinobacteria	Actinobacteria	Corynebacteriales	Nocardiaceae	Rhodococcus	Rhodococcus_sp._06-621-2
Actinobacteria	Actinobacteria	Corynebacteriales	Nocardiaceae	Rhodococcus	Rhodococcus_sp._1139
Actinobacteria	Actinobacteria	Corynebacteriales	Nocardiaceae	Rhodococcus	Rhodococcus_sp._1163
Actinobacteria	Actinobacteria	Corynebacteriales	Nocardiaceae	Rhodococcus	Rhodococcus_sp._1168
Actinobacteria	Actinobacteria	Corynebacteriales	Nocardiaceae	Rhodococcus	Rhodococcus_sp._14-1411-2a
Actinobacteria	Actinobacteria	Corynebacteriales	Nocardiaceae	Rhodococcus	Rhodococcus_sp._14-2470-1a
Actinobacteria	Actinobacteria	Corynebacteriales	Nocardiaceae	Rhodococcus	Rhodococcus_sp._14-2470-1b
Actinobacteria	Actinobacteria	Corynebacteriales	Nocardiaceae	Rhodococcus	Rhodococcus_sp._14-2686-1-2
Actinobacteria	Actinobacteria	Corynebacteriales	Nocardiaceae	Rhodococcus	Rhodococcus_sp._15-1189-1-1a
Actinobacteria	Actinobacteria	Corynebacteriales	Nocardiaceae	Rhodococcus	Rhodococcus_sp._15-725-2-2b
Actinobacteria	Actinobacteria	Corynebacteriales	Nocardiaceae	Rhodococcus	Rhodococcus_sp._2G
Actinobacteria	Actinobacteria	Corynebacteriales	Nocardiaceae	Rhodococcus	Rhodococcus_sp._4J2A2
Actinobacteria	Actinobacteria	Corynebacteriales	Nocardiaceae	Rhodococcus	Rhodococcus_sp._66b
Actinobacteria	Actinobacteria	Corynebacteriales	Nocardiaceae	Rhodococcus	Rhodococcus_sp._852002-51564_SCH6189132-a
Actinobacteria	Actinobacteria	Corynebacteriales	Nocardiaceae	Rhodococcus	Rhodococcus_sp._ACPA1
Actinobacteria	Actinobacteria	Corynebacteriales	Nocardiaceae	Rhodococcus	Rhodococcus_sp._ACS1
Actinobacteria	Actinobacteria	Corynebacteriales	Nocardiaceae	Rhodococcus	Rhodococcus_sp._AD45
Actinobacteria	Actinobacteria	Corynebacteriales	Nocardiaceae	Rhodococcus	Rhodococcus_sp._AJR001
Actinobacteria	Actinobacteria	Corynebacteriales	Nocardiaceae	Rhodococcus	Rhodococcus_sp._B7740
Actinobacteria	Actinobacteria	Corynebacteriales	Nocardiaceae	Rhodococcus	Rhodococcus_sp._BH4
Actinobacteria	Actinobacteria	Corynebacteriales	Nocardiaceae	Rhodococcus	Rhodococcus_sp._BUPNP1
Actinobacteria	Actinobacteria	Corynebacteriales	Nocardiaceae	Rhodococcus	Rhodococcus_sp._CUA-806
Actinobacteria	Actinobacteria	Corynebacteriales	Nocardiaceae	Rhodococcus	Rhodococcus_sp._H-CA8f
Actinobacteria	Actinobacteria	Corynebacteriales	Nocardiaceae	Rhodococcus	Rhodococcus_sp._JCM_9791
Actinobacteria	Actinobacteria	Corynebacteriales	Nocardiaceae	Rhodococcus	Rhodococcus_sp._JCM_9793
Actinobacteria	Actinobacteria	Corynebacteriales	Nocardiaceae	Rhodococcus	Rhodococcus_sp._JG-3
Actinobacteria	Actinobacteria	Corynebacteriales	Nocardiaceae	Rhodococcus	Rhodococcus_sp._LB1
Actinobacteria	Actinobacteria	Corynebacteriales	Nocardiaceae	Rhodococcus	Rhodococcus_sp._Leaf247
Actinobacteria	Actinobacteria	Corynebacteriales	Nocardiaceae	Rhodococcus	Rhodococcus_sp._Leaf7
Actinobacteria	Actinobacteria	Corynebacteriales	Nocardiaceae	Rhodococcus	Rhodococcus_sp._M8
Actinobacteria	Actinobacteria	Corynebacteriales	Nocardiaceae	Rhodococcus	Rhodococcus_sp._MTM3W5.2
Actinobacteria	Actinobacteria	Corynebacteriales	Nocardiaceae	Rhodococcus	Rhodococcus_sp._OK270
Actinobacteria	Actinobacteria	Corynebacteriales	Nocardiaceae	Rhodococcus	Rhodococcus_sp._OK302
Actinobacteria	Actinobacteria	Corynebacteriales	Nocardiaceae	Rhodococcus	Rhodococcus_sp._p52
Actinobacteria	Actinobacteria	Corynebacteriales	Nocardiaceae	Rhodococcus	Rhodococcus_sp._PBTS_1
Actinobacteria	Actinobacteria	Corynebacteriales	Nocardiaceae	Rhodococcus	Rhodococcus_sp._PBTS_2
Actinobacteria	Actinobacteria	Corynebacteriales	Nocardiaceae	Rhodococcus	Rhodococcus_sp._PML026
Actinobacteria	Actinobacteria	Corynebacteriales	Nocardiaceae	Rhodococcus	Rhodococcus_sp._WB1
Actinobacteria	Actinobacteria	Corynebacteriales	Nocardiaceae	Rhodococcus	Rhodococcus_sp._WMMA185
Actinobacteria	Actinobacteria	Corynebacteriales	Nocardiaceae	Rhodococcus	Rhodococcus_sp._YH3-3
Actinobacteria	Actinobacteria	Corynebacteriales	Nocardiaceae	Rhodococcus	Rhodococcus_sp._YL-1
Actinobacteria	Actinobacteria	Corynebacteriales	Nocardiaceae	Rhodococcus	Rhodococcus_triatomae
Actinobacteria	Actinobacteria	Corynebacteriales	Nocardiaceae	Rhodococcus	Rhodococcus_tukisamuensis
Actinobacteria	Actinobacteria	Corynebacteriales	Nocardiaceae	Rhodococcus	Rhodococcus_wratislaviensis
Actinobacteria	Actinobacteria	Corynebacteriales	Nocardiaceae	Rhodococcus	Rhodococcus_zopfii
Actinobacteria	Actinobacteria	Corynebacteriales	Nocardiaceae	Smaragdicoccus	Smaragdicoccus_niigatensis
Actinobacteria	Actinobacteria	Corynebacteriales	Segniliparaceae	Segniliparus	Segniliparus_rotundus
Actinobacteria	Actinobacteria	Corynebacteriales	Segniliparaceae	Segniliparus	Segniliparus_rugosus
Actinobacteria	Actinobacteria	Corynebacteriales	Tsukamurellaceae	Tsukamurella	Tsukamurella_paurometabola
Actinobacteria	Actinobacteria	Corynebacteriales	Tsukamurellaceae	Tsukamurella	Tsukamurella_pulmonis
Actinobacteria	Actinobacteria	Corynebacteriales	Tsukamurellaceae	Tsukamurella	Tsukamurella_sp._1534
Actinobacteria	Actinobacteria	Corynebacteriales	Tsukamurellaceae	Tsukamurella	Tsukamurella_tyrosinosolvens
Actinobacteria	Actinobacteria	Corynebacteriales	Williamsiaceae	Williamsia	Williamsia_herbipolensis
Actinobacteria	Actinobacteria	Corynebacteriales	Williamsiaceae	Williamsia	Williamsia_muralis
Actinobacteria	Actinobacteria	Corynebacteriales	Williamsiaceae	Williamsia	Williamsia_sp._1135
Actinobacteria	Actinobacteria	Corynebacteriales	Williamsiaceae	Williamsia	Williamsia_sp._D3
Actinobacteria	Actinobacteria	Corynebacteriales	Williamsiaceae	Williamsia	Williamsia_sp._Leaf354
Actinobacteria	Actinobacteria	Frankiales	Cryptosporangiaceae	Cryptosporangium	Cryptosporangium_arvum
Actinobacteria	Actinobacteria	Frankiales	Frankiaceae	Frankia	Frankia_alni
Actinobacteria	Actinobacteria	Frankiales	Frankiaceae	Frankia	Frankia_casuarinae
Actinobacteria	Actinobacteria	Frankiales	Frankiaceae	Frankia	Frankia_coriariae
Actinobacteria	Actinobacteria	Frankiales	Frankiaceae	Frankia	Frankia_elaeagni
Actinobacteria	Actinobacteria	Frankiales	Frankiaceae	Frankia	Frankia_inefficax
Actinobacteria	Actinobacteria	Frankiales	Frankiaceae	Frankia	Frankia_saprophytica
Actinobacteria	Actinobacteria	Frankiales	Frankiaceae	Frankia	Frankia_sp._BMG5.23
Actinobacteria	Actinobacteria	Frankiales	Frankiaceae	Frankia	Frankia_sp._BMG5.36
Actinobacteria	Actinobacteria	Frankiales	Frankiaceae	Frankia	Frankia_sp._DC12
Actinobacteria	Actinobacteria	Frankiales	Frankiaceae	Frankia	Frankia_sp._EAN1pec
Actinobacteria	Actinobacteria	Frankiales	Frankiaceae	Frankia	Frankia_sp._EUN1f
Actinobacteria	Actinobacteria	Frankiales	Frankiaceae	Frankia	Frankia_sp._Iso899
Actinobacteria	Actinobacteria	Frankiales	Frankiaceae	Frankia	Frankia_sp._QA3
Actinobacteria	Actinobacteria	Frankiales	Frankiaceae	Frankia	Frankia_sp._R43
Actinobacteria	Actinobacteria	Frankiales	Frankiaceae	Frankia	Frankia_symbiont_of_Datisca_glomerata
Actinobacteria	Actinobacteria	Frankiales	Frankiaceae	Jatrophihabitans	Jatrophihabitans_endophyticus
Actinobacteria	Actinobacteria	Frankiales	Frankiaceae	Jatrophihabitans	Jatrophihabitans_sp._GAS493
Actinobacteria	Actinobacteria	Frankiales	Sporichthyaceae	Sporichthya	Sporichthya_polymorpha
Actinobacteria	Actinobacteria	Frankiales	unknown	Frankineae_bacterium_MT45	Frankineae_bacterium_MT45_strain_MT45
Actinobacteria	Actinobacteria	Geodermatophilales	Geodermatophilaceae	Blastococcus	Blastococcus_aggregatus
Actinobacteria	Actinobacteria	Geodermatophilales	Geodermatophilaceae	Blastococcus	Blastococcus_saxobsidens
Actinobacteria	Actinobacteria	Geodermatophilales	Geodermatophilaceae	Blastococcus	Blastococcus_sp._DSM_44270
Actinobacteria	Actinobacteria	Geodermatophilales	Geodermatophilaceae	Blastococcus	Blastococcus_sp._DSM_44272
Actinobacteria	Actinobacteria	Geodermatophilales	Geodermatophilaceae	Geodermatophilaceae_bacterium_URHB0062	Geodermatophilaceae_bacterium_URHB0062_strain_URHB0062
Actinobacteria	Actinobacteria	Geodermatophilales	Geodermatophilaceae	Geodermatophilus	Geodermatophilus_obscurus
Actinobacteria	Actinobacteria	Geodermatophilales	Geodermatophilaceae	Geodermatophilus	Geodermatophilus_pulveris
Actinobacteria	Actinobacteria	Geodermatophilales	Geodermatophilaceae	Geodermatophilus	Geodermatophilus_saharensis
Actinobacteria	Actinobacteria	Geodermatophilales	Geodermatophilaceae	Geodermatophilus	Geodermatophilus_siccatus
Actinobacteria	Actinobacteria	Geodermatophilales	Geodermatophilaceae	Geodermatophilus	Geodermatophilus_sp._DSM_44208
Actinobacteria	Actinobacteria	Geodermatophilales	Geodermatophilaceae	Geodermatophilus	Geodermatophilus_sp._DSM_45219
Actinobacteria	Actinobacteria	Geodermatophilales	Geodermatophilaceae	Geodermatophilus	Geodermatophilus_sp._Leaf369
Actinobacteria	Actinobacteria	Geodermatophilales	Geodermatophilaceae	Modestobacter	Modestobacter_caceresii
Actinobacteria	Actinobacteria	Geodermatophilales	Geodermatophilaceae	Modestobacter	Modestobacter_marinus
Actinobacteria	Actinobacteria	Geodermatophilales	Geodermatophilaceae	Modestobacter	Modestobacter_sp._DSM_44400
Actinobacteria	Actinobacteria	Geodermatophilales	Geodermatophilaceae	Modestobacter	Modestobacter_sp._Leaf380
Actinobacteria	Actinobacteria	Geodermatophilales	Geodermatophilaceae	Modestobacter	Modestobacter_sp._VKM_Ac-2676
Actinobacteria	Actinobacteria	Glycomycetales	Glycomycetaceae	Glycomyces	Glycomyces_fuscus
Actinobacteria	Actinobacteria	Glycomycetales	Glycomycetaceae	Glycomyces	Glycomyces_harbinensis
Actinobacteria	Actinobacteria	Glycomycetales	Glycomycetaceae	Glycomyces	Glycomyces_sambucus
Actinobacteria	Actinobacteria	Glycomycetales	Glycomycetaceae	Haloglycomyces	Haloglycomyces_albus
Actinobacteria	Actinobacteria	Glycomycetales	Glycomycetaceae	Stackebrandtia	Stackebrandtia_nassauensis
Actinobacteria	Actinobacteria	Jiangellales	Jiangellaceae	Jiangella	Jiangella_alba
Actinobacteria	Actinobacteria	Jiangellales	Jiangellaceae	Jiangella	Jiangella_alkaliphila
Actinobacteria	Actinobacteria	Jiangellales	Jiangellaceae	Jiangella	Jiangella_gansuensis
Actinobacteria	Actinobacteria	Jiangellales	Jiangellaceae	Jiangella	Jiangella_muralis
Actinobacteria	Actinobacteria	Jiangellales	Jiangellaceae	Jiangella	Jiangella_sp._DSM_45060
Actinobacteria	Actinobacteria	Kineosporiales	Kineosporiaceae	Angustibacter	Angustibacter_sp._Root456
Actinobacteria	Actinobacteria	Kineosporiales	Kineosporiaceae	Kineococcus	Kineococcus_radiotolerans
Actinobacteria	Actinobacteria	Kineosporiales	Kineosporiaceae	Kineosporia	Kineosporia_sp._A_224
Actinobacteria	Actinobacteria	Kineosporiales	Kineosporiaceae	Kineosporia	Kineosporia_sp._R_H_3
Actinobacteria	Actinobacteria	Kineosporiales	Kineosporiaceae	Quadrisphaera	Quadrisphaera_sp._DSM_44207
Actinobacteria	Actinobacteria	Micrococcales	Beutenbergiaceae	Beutenbergia	Beutenbergia_cavernae
Actinobacteria	Actinobacteria	Micrococcales	Beutenbergiaceae	Serinibacter	Serinibacter_salmoneus
Actinobacteria	Actinobacteria	Micrococcales	Bogoriellaceae	Georgenia	Georgenia_soli
Actinobacteria	Actinobacteria	Micrococcales	Bogoriellaceae	Georgenia	Georgenia_sp._SUBG003
Actinobacteria	Actinobacteria	Micrococcales	Brevibacteriaceae	Brevibacterium	Brevibacterium_casei
Actinobacteria	Actinobacteria	Micrococcales	Brevibacteriaceae	Brevibacterium	Brevibacterium_epidermidis
Actinobacteria	Actinobacteria	Micrococcales	Brevibacteriaceae	Brevibacterium	Brevibacterium_linens
Actinobacteria	Actinobacteria	Micrococcales	Brevibacteriaceae	Brevibacterium	Brevibacterium_ravenspurgense
Actinobacteria	Actinobacteria	Micrococcales	Brevibacteriaceae	Brevibacterium	Brevibacterium_sandarakinum
Actinobacteria	Actinobacteria	Micrococcales	Brevibacteriaceae	Brevibacterium	Brevibacterium_senegalense
Actinobacteria	Actinobacteria	Micrococcales	Brevibacteriaceae	Brevibacterium	Brevibacterium_siliguriense
Actinobacteria	Actinobacteria	Micrococcales	Brevibacteriaceae	Brevibacterium	Brevibacterium_yomogidense
Actinobacteria	Actinobacteria	Micrococcales	Cellulomonadaceae	Actinotalea	Actinotalea_fermentans
Actinobacteria	Actinobacteria	Micrococcales	Cellulomonadaceae	Cellulomonas	Cellulomonas_bogoriensis
Actinobacteria	Actinobacteria	Micrococcales	Cellulomonadaceae	Cellulomonas	Cellulomonas_chitinilytica
Actinobacteria	Actinobacteria	Micrococcales	Cellulomonadaceae	Cellulomonas	Cellulomonas_composti
Actinobacteria	Actinobacteria	Micrococcales	Cellulomonadaceae	Cellulomonas	Cellulomonas_denverensis
Actinobacteria	Actinobacteria	Micrococcales	Cellulomonadaceae	Cellulomonas	Cellulomonas_fimi
Actinobacteria	Actinobacteria	Micrococcales	Cellulomonadaceae	Cellulomonas	Cellulomonas_flavigena
Actinobacteria	Actinobacteria	Micrococcales	Cellulomonadaceae	Cellulomonas	Cellulomonas_gilvus
Actinobacteria	Actinobacteria	Micrococcales	Cellulomonadaceae	Cellulomonas	Cellulomonas_hominis
Actinobacteria	Actinobacteria	Micrococcales	Cellulomonadaceae	Cellulomonas	Cellulomonas_iranensis
Actinobacteria	Actinobacteria	Micrococcales	Cellulomonadaceae	Cellulomonas	Cellulomonas_massiliensis
Actinobacteria	Actinobacteria	Micrococcales	Cellulomonadaceae	Cellulomonas	Cellulomonas_persica
Actinobacteria	Actinobacteria	Micrococcales	Cellulomonadaceae	Cellulomonas	Cellulomonas_sp._A375-1
Actinobacteria	Actinobacteria	Micrococcales	Cellulomonadaceae	Cellulomonas	Cellulomonas_sp._B6
Actinobacteria	Actinobacteria	Micrococcales	Cellulomonadaceae	Cellulomonas	Cellulomonas_sp._FA1
Actinobacteria	Actinobacteria	Micrococcales	Cellulomonadaceae	Cellulomonas	Cellulomonas_sp._HZM
Actinobacteria	Actinobacteria	Micrococcales	Cellulomonadaceae	Cellulomonas	Cellulomonas_sp._KH9
Actinobacteria	Actinobacteria	Micrococcales	Cellulomonadaceae	Cellulomonas	Cellulomonas_sp._KRMCY2
Actinobacteria	Actinobacteria	Micrococcales	Cellulomonadaceae	Cellulomonas	Cellulomonas_sp._Leaf334
Actinobacteria	Actinobacteria	Micrococcales	Cellulomonadaceae	Cellulomonas	Cellulomonas_sp._Leaf395
Actinobacteria	Actinobacteria	Micrococcales	Cellulomonadaceae	Cellulomonas	Cellulomonas_sp._PSBB021
Actinobacteria	Actinobacteria	Micrococcales	Cellulomonadaceae	Cellulomonas	Cellulomonas_sp._Root137
Actinobacteria	Actinobacteria	Micrococcales	Cellulomonadaceae	Cellulomonas	Cellulomonas_sp._Root930
Actinobacteria	Actinobacteria	Micrococcales	Cellulomonadaceae	Cellulomonas	Cellulomonas_terrae
Actinobacteria	Actinobacteria	Micrococcales	Cellulomonadaceae	Cellulomonas	Cellulomonas_timonensis
Actinobacteria	Actinobacteria	Micrococcales	Cellulomonadaceae	Cellulomonas	Cellulomonas_xylanilytica
Actinobacteria	Actinobacteria	Micrococcales	Cellulomonadaceae	Oerskovia	Oerskovia_enterophila
Actinobacteria	Actinobacteria	Micrococcales	Cellulomonadaceae	Oerskovia	Oerskovia_sp._Root22
Actinobacteria	Actinobacteria	Micrococcales	Cellulomonadaceae	Oerskovia	Oerskovia_sp._Root918
Actinobacteria	Actinobacteria	Micrococcales	Cellulomonadaceae	Oerskovia	Oerskovia_turbata
Actinobacteria	Actinobacteria	Micrococcales	Cellulomonadaceae	Paraoerskovia	Paraoerskovia_marina
Actinobacteria	Actinobacteria	Micrococcales	Demequinaceae	Demequina	Demequina_aestuarii
Actinobacteria	Actinobacteria	Micrococcales	Demequinaceae	Demequina	Demequina_aurantiaca
Actinobacteria	Actinobacteria	Micrococcales	Demequinaceae	Demequina	Demequina_flava
Actinobacteria	Actinobacteria	Micrococcales	Demequinaceae	Demequina	Demequina_globuliformis
Actinobacteria	Actinobacteria	Micrococcales	Demequinaceae	Demequina	Demequina_oxidasica
Actinobacteria	Actinobacteria	Micrococcales	Demequinaceae	Demequina	Demequina_salsinemoris
Actinobacteria	Actinobacteria	Micrococcales	Demequinaceae	Demequina	Demequina_sediminicola
Actinobacteria	Actinobacteria	Micrococcales	Demequinaceae	Demequina	Demequina_sp._NBRC_110051
Actinobacteria	Actinobacteria	Micrococcales	Demequinaceae	Demequina	Demequina_sp._NBRC_110052
Actinobacteria	Actinobacteria	Micrococcales	Demequinaceae	Demequina	Demequina_sp._NBRC_110053
Actinobacteria	Actinobacteria	Micrococcales	Demequinaceae	Demequina	Demequina_sp._NBRC_110054
Actinobacteria	Actinobacteria	Micrococcales	Demequinaceae	Demequina	Demequina_sp._NBRC_110055
Actinobacteria	Actinobacteria	Micrococcales	Demequinaceae	Demequina	Demequina_sp._NBRC_110056
Actinobacteria	Actinobacteria	Micrococcales	Demequinaceae	Demequina	Demequina_sp._NBRC_110057
Actinobacteria	Actinobacteria	Micrococcales	Demequinaceae	Lysinimicrobium	Lysinimicrobium_aestuarii
Actinobacteria	Actinobacteria	Micrococcales	Demequinaceae	Lysinimicrobium	Lysinimicrobium_flavum
Actinobacteria	Actinobacteria	Micrococcales	Demequinaceae	Lysinimicrobium	Lysinimicrobium_gelatinilyticum
Actinobacteria	Actinobacteria	Micrococcales	Demequinaceae	Lysinimicrobium	Lysinimicrobium_iriomotense
Actinobacteria	Actinobacteria	Micrococcales	Demequinaceae	Lysinimicrobium	Lysinimicrobium_luteum
Actinobacteria	Actinobacteria	Micrococcales	Demequinaceae	Lysinimicrobium	Lysinimicrobium_mangrovi
Actinobacteria	Actinobacteria	Micrococcales	Demequinaceae	Lysinimicrobium	Lysinimicrobium_pelophilum
Actinobacteria	Actinobacteria	Micrococcales	Demequinaceae	Lysinimicrobium	Lysinimicrobium_rhizosphaerae
Actinobacteria	Actinobacteria	Micrococcales	Demequinaceae	Lysinimicrobium	Lysinimicrobium_soli
Actinobacteria	Actinobacteria	Micrococcales	Demequinaceae	Lysinimicrobium	Lysinimicrobium_subtropicum
Actinobacteria	Actinobacteria	Micrococcales	Dermabacteraceae	Brachybacterium	Brachybacterium_alimentarium
Actinobacteria	Actinobacteria	Micrococcales	Dermabacteraceae	Brachybacterium	Brachybacterium_faecium
Actinobacteria	Actinobacteria	Micrococcales	Dermabacteraceae	Brachybacterium	Brachybacterium_ginsengisoli
Actinobacteria	Actinobacteria	Micrococcales	Dermabacteraceae	Brachybacterium	Brachybacterium_massiliense
Actinobacteria	Actinobacteria	Micrococcales	Dermabacteraceae	Brachybacterium	Brachybacterium_muris
Actinobacteria	Actinobacteria	Micrococcales	Dermabacteraceae	Brachybacterium	Brachybacterium_nesterenkovii
Actinobacteria	Actinobacteria	Micrococcales	Dermabacteraceae	Brachybacterium	Brachybacterium_paraconglomeratum
Actinobacteria	Actinobacteria	Micrococcales	Dermabacteraceae	Brachybacterium	Brachybacterium_phenoliresistens
Actinobacteria	Actinobacteria	Micrococcales	Dermabacteraceae	Brachybacterium	Brachybacterium_sp._P6-10-X1
Actinobacteria	Actinobacteria	Micrococcales	Dermabacteraceae	Brachybacterium	Brachybacterium_sp._VM2412
Actinobacteria	Actinobacteria	Micrococcales	Dermabacteraceae	Brachybacterium	Brachybacterium_sp._VR2415
Actinobacteria	Actinobacteria	Micrococcales	Dermabacteraceae	Brachybacterium	Brachybacterium_squillarum
Actinobacteria	Actinobacteria	Micrococcales	Dermabacteraceae	Dermabacter	Dermabacter_hominis
Actinobacteria	Actinobacteria	Micrococcales	Dermabacteraceae	Dermabacter	Dermabacter_sp._HFH0086
Actinobacteria	Actinobacteria	Micrococcales	Dermabacteraceae	Dermabacter	Dermabacter_sp._HMSC06F07
Actinobacteria	Actinobacteria	Micrococcales	Dermabacteraceae	Dermabacter	Dermabacter_vaginalis
Actinobacteria	Actinobacteria	Micrococcales	Dermabacteraceae	Devriesea	Devriesea_agamarum
Actinobacteria	Actinobacteria	Micrococcales	Dermabacteraceae	Helcobacillus	Helcobacillus_massiliensis
Actinobacteria	Actinobacteria	Micrococcales	Dermacoccaceae	Branchiibius	Branchiibius_sp._NY16-3462-2
Actinobacteria	Actinobacteria	Micrococcales	Dermacoccaceae	Demetria	Demetria_terragena
Actinobacteria	Actinobacteria	Micrococcales	Dermacoccaceae	Dermacoccus	Dermacoccus_nishinomiyaensis
Actinobacteria	Actinobacteria	Micrococcales	Dermacoccaceae	Dermacoccus	Dermacoccus_sp._CCH2-D9
Actinobacteria	Actinobacteria	Micrococcales	Dermacoccaceae	Dermacoccus	Dermacoccus_sp._PE3
Actinobacteria	Actinobacteria	Micrococcales	Dermacoccaceae	Kytococcus	Kytococcus_aerolatus
Actinobacteria	Actinobacteria	Micrococcales	Dermacoccaceae	Kytococcus	Kytococcus_sedentarius
Actinobacteria	Actinobacteria	Micrococcales	Dermacoccaceae	Luteipulveratus	Luteipulveratus_halotolerans
Actinobacteria	Actinobacteria	Micrococcales	Dermacoccaceae	Luteipulveratus	Luteipulveratus_mongoliensis
Actinobacteria	Actinobacteria	Micrococcales	Dermatophilaceae	Austwickia	Austwickia_chelonae
Actinobacteria	Actinobacteria	Micrococcales	Dermatophilaceae	Dermatophilus	Dermatophilus_congolensis
Actinobacteria	Actinobacteria	Micrococcales	Dermatophilaceae	Kineosphaera	Kineosphaera_limosa
Actinobacteria	Actinobacteria	Micrococcales	Dermatophilaceae	Mobilicoccus	Mobilicoccus_massiliensis
Actinobacteria	Actinobacteria	Micrococcales	Dermatophilaceae	Piscicoccus	Piscicoccus_intestinalis
Actinobacteria	Actinobacteria	Micrococcales	Intrasporangiaceae	Arsenicicoccus	Arsenicicoccus_sp._oral_taxon_190
Actinobacteria	Actinobacteria	Micrococcales	Intrasporangiaceae	Humibacillus	Humibacillus_sp._DSM_29435
Actinobacteria	Actinobacteria	Micrococcales	Intrasporangiaceae	Intrasporangium	Intrasporangium_calvum
Actinobacteria	Actinobacteria	Micrococcales	Intrasporangiaceae	Janibacter	Janibacter_indicus
Actinobacteria	Actinobacteria	Micrococcales	Intrasporangiaceae	Janibacter	Janibacter_melonis
Actinobacteria	Actinobacteria	Micrococcales	Intrasporangiaceae	Janibacter	Janibacter_sp._HTCC2649
Actinobacteria	Actinobacteria	Micrococcales	Intrasporangiaceae	Janibacter	Janibacter_sp._Soil728
Actinobacteria	Actinobacteria	Micrococcales	Intrasporangiaceae	Janibacter	Janibacter_terrae
Actinobacteria	Actinobacteria	Micrococcales	Intrasporangiaceae	Knoellia	Knoellia_aerolata
Actinobacteria	Actinobacteria	Micrococcales	Intrasporangiaceae	Knoellia	Knoellia_sinensis
Actinobacteria	Actinobacteria	Micrococcales	Intrasporangiaceae	Knoellia	Knoellia_sp._Soil729
Actinobacteria	Actinobacteria	Micrococcales	Intrasporangiaceae	Knoellia	Knoellia_subterranea
Actinobacteria	Actinobacteria	Micrococcales	Intrasporangiaceae	Monashia	Monashia_flava
Actinobacteria	Actinobacteria	Micrococcales	Intrasporangiaceae	Ornithinimicrobium	Ornithinimicrobium_sp._CNJ-824
Actinobacteria	Actinobacteria	Micrococcales	Intrasporangiaceae	Phycicoccus	Phycicoccus_cremeus
Actinobacteria	Actinobacteria	Micrococcales	Intrasporangiaceae	Phycicoccus	Phycicoccus_dokdonensis
Actinobacteria	Actinobacteria	Micrococcales	Intrasporangiaceae	Phycicoccus	Phycicoccus_jejuensis
Actinobacteria	Actinobacteria	Micrococcales	Intrasporangiaceae	Phycicoccus	Phycicoccus_sp._Root101
Actinobacteria	Actinobacteria	Micrococcales	Intrasporangiaceae	Phycicoccus	Phycicoccus_sp._Root563
Actinobacteria	Actinobacteria	Micrococcales	Intrasporangiaceae	Phycicoccus	Phycicoccus_sp._Soil802
Actinobacteria	Actinobacteria	Micrococcales	Intrasporangiaceae	Phycicoccus	Phycicoccus_sp._Soil803
Actinobacteria	Actinobacteria	Micrococcales	Intrasporangiaceae	Serinicoccus	Serinicoccus_chungangensis
Actinobacteria	Actinobacteria	Micrococcales	Intrasporangiaceae	Serinicoccus	Serinicoccus_profundi
Actinobacteria	Actinobacteria	Micrococcales	Intrasporangiaceae	Serinicoccus	Serinicoccus_sp._JLT9
Actinobacteria	Actinobacteria	Micrococcales	Intrasporangiaceae	Terrabacter	Terrabacter_sp._Root181
Actinobacteria	Actinobacteria	Micrococcales	Intrasporangiaceae	Terrabacter	Terrabacter_sp._Root85
Actinobacteria	Actinobacteria	Micrococcales	Intrasporangiaceae	Terrabacter	Terrabacter_sp._Soil810
Actinobacteria	Actinobacteria	Micrococcales	Intrasporangiaceae	Terrabacter	Terrabacter_sp._Soil811
Actinobacteria	Actinobacteria	Micrococcales	Intrasporangiaceae	Terracoccus	Terracoccus_sp._273MFTsu3.1
Actinobacteria	Actinobacteria	Micrococcales	Intrasporangiaceae	Tetrasphaera	Tetrasphaera_australiensis
Actinobacteria	Actinobacteria	Micrococcales	Intrasporangiaceae	Tetrasphaera	Tetrasphaera_elongata
Actinobacteria	Actinobacteria	Micrococcales	Intrasporangiaceae	Tetrasphaera	Tetrasphaera_jenkinsii
Actinobacteria	Actinobacteria	Micrococcales	Intrasporangiaceae	Tetrasphaera	Tetrasphaera_sp._Soil756
Actinobacteria	Actinobacteria	Micrococcales	Jonesiaceae	Jonesia	Jonesia_denitrificans
Actinobacteria	Actinobacteria	Micrococcales	Microbacteriaceae	Agreia	Agreia_bicolorata
Actinobacteria	Actinobacteria	Micrococcales	Microbacteriaceae	Agreia	Agreia_pratensis
Actinobacteria	Actinobacteria	Micrococcales	Microbacteriaceae	Agreia	Agreia_sp._Leaf210
Actinobacteria	Actinobacteria	Micrococcales	Microbacteriaceae	Agreia	Agreia_sp._Leaf244
Actinobacteria	Actinobacteria	Micrococcales	Microbacteriaceae	Agreia	Agreia_sp._Leaf283
Actinobacteria	Actinobacteria	Micrococcales	Microbacteriaceae	Agreia	Agreia_sp._Leaf335
Actinobacteria	Actinobacteria	Micrococcales	Microbacteriaceae	Agreia	Agreia_sp._VKM_Ac-1783
Actinobacteria	Actinobacteria	Micrococcales	Microbacteriaceae	Agreia	Agreia_sp._VKM_Ac-2052
Actinobacteria	Actinobacteria	Micrococcales	Microbacteriaceae	Agrococcus	Agrococcus_baldri
Actinobacteria	Actinobacteria	Micrococcales	Microbacteriaceae	Agrococcus	Agrococcus_carbonis
Actinobacteria	Actinobacteria	Micrococcales	Microbacteriaceae	Agrococcus	Agrococcus_casei
Actinobacteria	Actinobacteria	Micrococcales	Microbacteriaceae	Agrococcus	Agrococcus_jejuensis
Actinobacteria	Actinobacteria	Micrococcales	Microbacteriaceae	Agrococcus	Agrococcus_lahaulensis
Actinobacteria	Actinobacteria	Micrococcales	Microbacteriaceae	Agrococcus	Agrococcus_pavilionensis
Actinobacteria	Actinobacteria	Micrococcales	Microbacteriaceae	Agrococcus	Agrococcus_sp._Marseille-P2731
Actinobacteria	Actinobacteria	Micrococcales	Microbacteriaceae	Agromyces	Agromyces_aureus
Actinobacteria	Actinobacteria	Micrococcales	Microbacteriaceae	Agromyces	Agromyces_cerinus
Actinobacteria	Actinobacteria	Micrococcales	Microbacteriaceae	Agromyces	Agromyces_flavus
Actinobacteria	Actinobacteria	Micrococcales	Microbacteriaceae	Agromyces	Agromyces_italicus
Actinobacteria	Actinobacteria	Micrococcales	Microbacteriaceae	Agromyces	Agromyces_mediolanus
Actinobacteria	Actinobacteria	Micrococcales	Microbacteriaceae	Agromyces	Agromyces_sp._CF514
Actinobacteria	Actinobacteria	Micrococcales	Microbacteriaceae	Agromyces	Agromyces_sp._Leaf222
Actinobacteria	Actinobacteria	Micrococcales	Microbacteriaceae	Agromyces	Agromyces_sp._NDB4Y10
Actinobacteria	Actinobacteria	Micrococcales	Microbacteriaceae	Agromyces	Agromyces_sp._Root1464
Actinobacteria	Actinobacteria	Micrococcales	Microbacteriaceae	Agromyces	Agromyces_sp._Root81
Actinobacteria	Actinobacteria	Micrococcales	Microbacteriaceae	Agromyces	Agromyces_sp._Soil535
Actinobacteria	Actinobacteria	Micrococcales	Microbacteriaceae	Agromyces	Agromyces_subbeticus
Actinobacteria	Actinobacteria	Micrococcales	Microbacteriaceae	Agromyces	Agromyces_ulmi
Actinobacteria	Actinobacteria	Micrococcales	Microbacteriaceae	Aurantimicrobium	Aurantimicrobium_minutum
Actinobacteria	Actinobacteria	Micrococcales	Microbacteriaceae	Candidatus_Aquiluna	Candidatus_Aquiluna_sp._IMCC13023
Actinobacteria	Actinobacteria	Micrococcales	Microbacteriaceae	Candidatus_Aquiluna	Candidatus_Aquiluna_sp._UB-MaderosW2red
Actinobacteria	Actinobacteria	Micrococcales	Microbacteriaceae	Clavibacter	Clavibacter_capsici
Actinobacteria	Actinobacteria	Micrococcales	Microbacteriaceae	Clavibacter	Clavibacter_cf._michiganensis_LMG_26808
Actinobacteria	Actinobacteria	Micrococcales	Microbacteriaceae	Clavibacter	Clavibacter_insidiosus
Actinobacteria	Actinobacteria	Micrococcales	Microbacteriaceae	Clavibacter	Clavibacter_michiganensis
Actinobacteria	Actinobacteria	Micrococcales	Microbacteriaceae	Clavibacter	Clavibacter_nebraskensis
Actinobacteria	Actinobacteria	Micrococcales	Microbacteriaceae	Clavibacter	Clavibacter_sepedonicus
Actinobacteria	Actinobacteria	Micrococcales	Microbacteriaceae	Clavibacter	Clavibacter_tessellarius
Actinobacteria	Actinobacteria	Micrococcales	Microbacteriaceae	Cnuibacter	Cnuibacter_physcomitrellae
Actinobacteria	Actinobacteria	Micrococcales	Microbacteriaceae	Cryobacterium	Cryobacterium_arcticum
Actinobacteria	Actinobacteria	Micrococcales	Microbacteriaceae	Cryobacterium	Cryobacterium_flavum
Actinobacteria	Actinobacteria	Micrococcales	Microbacteriaceae	Cryobacterium	Cryobacterium_sp._LW097
Actinobacteria	Actinobacteria	Micrococcales	Microbacteriaceae	Cryobacterium	Cryobacterium_sp._MLB-32
Actinobacteria	Actinobacteria	Micrococcales	Microbacteriaceae	Cryocola	Cryocola_sp._340MFSha3.1
Actinobacteria	Actinobacteria	Micrococcales	Microbacteriaceae	Curtobacterium	Curtobacterium_ammoniigenes
Actinobacteria	Actinobacteria	Micrococcales	Microbacteriaceae	Curtobacterium	Curtobacterium_citreum
Actinobacteria	Actinobacteria	Micrococcales	Microbacteriaceae	Curtobacterium	Curtobacterium_flaccumfaciens
Actinobacteria	Actinobacteria	Micrococcales	Microbacteriaceae	Curtobacterium	Curtobacterium_luteum
Actinobacteria	Actinobacteria	Micrococcales	Microbacteriaceae	Curtobacterium	Curtobacterium_oceanosedimentum
Actinobacteria	Actinobacteria	Micrococcales	Microbacteriaceae	Curtobacterium	Curtobacterium_pusillum
Actinobacteria	Actinobacteria	Micrococcales	Microbacteriaceae	Curtobacterium	Curtobacterium_sp._314Chir4.1
Actinobacteria	Actinobacteria	Micrococcales	Microbacteriaceae	Curtobacterium	Curtobacterium_sp._B18
Actinobacteria	Actinobacteria	Micrococcales	Microbacteriaceae	Curtobacterium	Curtobacterium_sp._B8
Actinobacteria	Actinobacteria	Micrococcales	Microbacteriaceae	Curtobacterium	Curtobacterium_sp._BH-2-1-1
Actinobacteria	Actinobacteria	Micrococcales	Microbacteriaceae	Curtobacterium	Curtobacterium_sp._ER1/6
Actinobacteria	Actinobacteria	Micrococcales	Microbacteriaceae	Curtobacterium	Curtobacterium_sp._'Ferrero'
Actinobacteria	Actinobacteria	Micrococcales	Microbacteriaceae	Curtobacterium	Curtobacterium_sp._Leaf154
Actinobacteria	Actinobacteria	Micrococcales	Microbacteriaceae	Curtobacterium	Curtobacterium_sp._Leaf261
Actinobacteria	Actinobacteria	Micrococcales	Microbacteriaceae	Curtobacterium	Curtobacterium_sp._MCBA15_001
Actinobacteria	Actinobacteria	Micrococcales	Microbacteriaceae	Curtobacterium	Curtobacterium_sp._MCBA15_003
Actinobacteria	Actinobacteria	Micrococcales	Microbacteriaceae	Curtobacterium	Curtobacterium_sp._MCBA15_004
Actinobacteria	Actinobacteria	Micrococcales	Microbacteriaceae	Curtobacterium	Curtobacterium_sp._MCBA15_005
Actinobacteria	Actinobacteria	Micrococcales	Microbacteriaceae	Curtobacterium	Curtobacterium_sp._MCBA15_007
Actinobacteria	Actinobacteria	Micrococcales	Microbacteriaceae	Curtobacterium	Curtobacterium_sp._MCBA15_008
Actinobacteria	Actinobacteria	Micrococcales	Microbacteriaceae	Curtobacterium	Curtobacterium_sp._MCBA15_009
Actinobacteria	Actinobacteria	Micrococcales	Microbacteriaceae	Curtobacterium	Curtobacterium_sp._MCBA15_012
Actinobacteria	Actinobacteria	Micrococcales	Microbacteriaceae	Curtobacterium	Curtobacterium_sp._MCBA15_013
Actinobacteria	Actinobacteria	Micrococcales	Microbacteriaceae	Curtobacterium	Curtobacterium_sp._MMLR14_006
Actinobacteria	Actinobacteria	Micrococcales	Microbacteriaceae	Curtobacterium	Curtobacterium_sp._MMLR14_010
Actinobacteria	Actinobacteria	Micrococcales	Microbacteriaceae	Curtobacterium	Curtobacterium_sp._MR_MD2014
Actinobacteria	Actinobacteria	Micrococcales	Microbacteriaceae	Curtobacterium	Curtobacterium_sp._S6
Actinobacteria	Actinobacteria	Micrococcales	Microbacteriaceae	Curtobacterium	Curtobacterium_sp._UCD-KPL2560
Actinobacteria	Actinobacteria	Micrococcales	Microbacteriaceae	Frigoribacterium	Frigoribacterium_sp._JB110
Actinobacteria	Actinobacteria	Micrococcales	Microbacteriaceae	Frigoribacterium	Frigoribacterium_sp._Leaf172
Actinobacteria	Actinobacteria	Micrococcales	Microbacteriaceae	Frigoribacterium	Frigoribacterium_sp._Leaf186
Actinobacteria	Actinobacteria	Micrococcales	Microbacteriaceae	Frigoribacterium	Frigoribacterium_sp._Leaf263
Actinobacteria	Actinobacteria	Micrococcales	Microbacteriaceae	Frigoribacterium	Frigoribacterium_sp._Leaf8
Actinobacteria	Actinobacteria	Micrococcales	Microbacteriaceae	Frigoribacterium	Frigoribacterium_sp._MCBA15_019
Actinobacteria	Actinobacteria	Micrococcales	Microbacteriaceae	Frigoribacterium	Frigoribacterium_sp._RIT-PI-h
Actinobacteria	Actinobacteria	Micrococcales	Microbacteriaceae	Frondihabitans	Frondihabitans_sp._PAMC_28766
Actinobacteria	Actinobacteria	Micrococcales	Microbacteriaceae	Glaciibacter	Glaciibacter_superstes
Actinobacteria	Actinobacteria	Micrococcales	Microbacteriaceae	Herbiconiux	Herbiconiux_ginsengi
Actinobacteria	Actinobacteria	Micrococcales	Microbacteriaceae	Herbiconiux	Herbiconiux_solani
Actinobacteria	Actinobacteria	Micrococcales	Microbacteriaceae	Herbiconiux	Herbiconiux_sp._YR403
Actinobacteria	Actinobacteria	Micrococcales	Microbacteriaceae	Humibacter	Humibacter_albus
Actinobacteria	Actinobacteria	Micrococcales	Microbacteriaceae	Leifsonia	Leifsonia_aquatica
Actinobacteria	Actinobacteria	Micrococcales	Microbacteriaceae	Leifsonia	Leifsonia_rubra
Actinobacteria	Actinobacteria	Micrococcales	Microbacteriaceae	Leifsonia	Leifsonia_sp._109
Actinobacteria	Actinobacteria	Micrococcales	Microbacteriaceae	Leifsonia	Leifsonia_sp._157MF
Actinobacteria	Actinobacteria	Micrococcales	Microbacteriaceae	Leifsonia	Leifsonia_sp._197AMF
Actinobacteria	Actinobacteria	Micrococcales	Microbacteriaceae	Leifsonia	Leifsonia_sp._21MFCrub1.1
Actinobacteria	Actinobacteria	Micrococcales	Microbacteriaceae	Leifsonia	Leifsonia_sp._466MF
Actinobacteria	Actinobacteria	Micrococcales	Microbacteriaceae	Leifsonia	Leifsonia_sp._467MF
Actinobacteria	Actinobacteria	Micrococcales	Microbacteriaceae	Leifsonia	Leifsonia_sp._509MF
Actinobacteria	Actinobacteria	Micrococcales	Microbacteriaceae	Leifsonia	Leifsonia_sp._98AMF
Actinobacteria	Actinobacteria	Micrococcales	Microbacteriaceae	Leifsonia	Leifsonia_sp._ALI-44-B
Actinobacteria	Actinobacteria	Micrococcales	Microbacteriaceae	Leifsonia	Leifsonia_sp._CL147
Actinobacteria	Actinobacteria	Micrococcales	Microbacteriaceae	Leifsonia	Leifsonia_sp._CL154
Actinobacteria	Actinobacteria	Micrococcales	Microbacteriaceae	Leifsonia	Leifsonia_sp._Leaf264
Actinobacteria	Actinobacteria	Micrococcales	Microbacteriaceae	Leifsonia	Leifsonia_sp._Leaf325
Actinobacteria	Actinobacteria	Micrococcales	Microbacteriaceae	Leifsonia	Leifsonia_sp._Leaf336
Actinobacteria	Actinobacteria	Micrococcales	Microbacteriaceae	Leifsonia	Leifsonia_sp._NCR5
Actinobacteria	Actinobacteria	Micrococcales	Microbacteriaceae	Leifsonia	Leifsonia_sp._Root112D2
Actinobacteria	Actinobacteria	Micrococcales	Microbacteriaceae	Leifsonia	Leifsonia_sp._Root1293
Actinobacteria	Actinobacteria	Micrococcales	Microbacteriaceae	Leifsonia	Leifsonia_sp._Root227
Actinobacteria	Actinobacteria	Micrococcales	Microbacteriaceae	Leifsonia	Leifsonia_sp._Root4
Actinobacteria	Actinobacteria	Micrococcales	Microbacteriaceae	Leifsonia	Leifsonia_sp._Root60
Actinobacteria	Actinobacteria	Micrococcales	Microbacteriaceae	Leifsonia	Leifsonia_xyli
Actinobacteria	Actinobacteria	Micrococcales	Microbacteriaceae	Leucobacter	Leucobacter_celer
Actinobacteria	Actinobacteria	Micrococcales	Microbacteriaceae	Leucobacter	Leucobacter_chromiiresistens
Actinobacteria	Actinobacteria	Micrococcales	Microbacteriaceae	Leucobacter	Leucobacter_musarum
Actinobacteria	Actinobacteria	Micrococcales	Microbacteriaceae	Leucobacter	Leucobacter_salsicius
Actinobacteria	Actinobacteria	Micrococcales	Microbacteriaceae	Leucobacter	Leucobacter_sp._4J7B1
Actinobacteria	Actinobacteria	Micrococcales	Microbacteriaceae	Leucobacter	Leucobacter_sp._7(1)
Actinobacteria	Actinobacteria	Micrococcales	Microbacteriaceae	Leucobacter	Leucobacter_sp._Ag1
Actinobacteria	Actinobacteria	Micrococcales	Microbacteriaceae	Leucobacter	Leucobacter_sp._G161
Actinobacteria	Actinobacteria	Micrococcales	Microbacteriaceae	Leucobacter	Leucobacter_sp._OAMLP11
Actinobacteria	Actinobacteria	Micrococcales	Microbacteriaceae	Leucobacter	Leucobacter_sp._OAMSW11
Actinobacteria	Actinobacteria	Micrococcales	Microbacteriaceae	Leucobacter	Leucobacter_sp._OLAS13
Actinobacteria	Actinobacteria	Micrococcales	Microbacteriaceae	Leucobacter	Leucobacter_sp._OLCALW19
Actinobacteria	Actinobacteria	Micrococcales	Microbacteriaceae	Leucobacter	Leucobacter_sp._OLCS4
Actinobacteria	Actinobacteria	Micrococcales	Microbacteriaceae	Leucobacter	Leucobacter_sp._OLDS2
Actinobacteria	Actinobacteria	Micrococcales	Microbacteriaceae	Leucobacter	Leucobacter_sp._OLES1
Actinobacteria	Actinobacteria	Micrococcales	Microbacteriaceae	Leucobacter	Leucobacter_sp._OLIS6
Actinobacteria	Actinobacteria	Micrococcales	Microbacteriaceae	Leucobacter	Leucobacter_sp._OLJS4
Actinobacteria	Actinobacteria	Micrococcales	Microbacteriaceae	Leucobacter	Leucobacter_sp._OLTLW20
Actinobacteria	Actinobacteria	Micrococcales	Microbacteriaceae	Leucobacter	Leucobacter_sp._PH1c
Actinobacteria	Actinobacteria	Micrococcales	Microbacteriaceae	Microbacteriaceae_bacterium	Microbacteriaceae_bacterium_strain_Alg239_V181
Actinobacteria	Actinobacteria	Micrococcales	Microbacteriaceae	Microbacteriaceae_bacterium_UBA5098	Microbacteriaceae_bacterium_UBA5098_UnknownStrain
Actinobacteria	Actinobacteria	Micrococcales	Microbacteriaceae	Microbacterium	Microbacterium_agarici
Actinobacteria	Actinobacteria	Micrococcales	Microbacteriaceae	Microbacterium	Microbacterium_arborescens
Actinobacteria	Actinobacteria	Micrococcales	Microbacteriaceae	Microbacterium	Microbacterium_azadirachtae
Actinobacteria	Actinobacteria	Micrococcales	Microbacteriaceae	Microbacterium	Microbacterium_barkeri
Actinobacteria	Actinobacteria	Micrococcales	Microbacteriaceae	Microbacterium	Microbacterium_chocolatum
Actinobacteria	Actinobacteria	Micrococcales	Microbacteriaceae	Microbacterium	Microbacterium_enclense
Actinobacteria	Actinobacteria	Micrococcales	Microbacteriaceae	Microbacterium	Microbacterium_esteraromaticum
Actinobacteria	Actinobacteria	Micrococcales	Microbacteriaceae	Microbacterium	Microbacterium_foliorum
Actinobacteria	Actinobacteria	Micrococcales	Microbacteriaceae	Microbacterium	Microbacterium_ginsengisoli
Actinobacteria	Actinobacteria	Micrococcales	Microbacteriaceae	Microbacterium	Microbacterium_gorillae
Actinobacteria	Actinobacteria	Micrococcales	Microbacteriaceae	Microbacterium	Microbacterium_gubbeenense
Actinobacteria	Actinobacteria	Micrococcales	Microbacteriaceae	Microbacterium	Microbacterium_hominis
Actinobacteria	Actinobacteria	Micrococcales	Microbacteriaceae	Microbacterium	Microbacterium_humi
Actinobacteria	Actinobacteria	Micrococcales	Microbacteriaceae	Microbacterium	Microbacterium_hydrocarbonoxydans
Actinobacteria	Actinobacteria	Micrococcales	Microbacteriaceae	Microbacterium	Microbacterium_indicum
Actinobacteria	Actinobacteria	Micrococcales	Microbacteriaceae	Microbacterium	Microbacterium_ketosireducens
Actinobacteria	Actinobacteria	Micrococcales	Microbacteriaceae	Microbacterium	Microbacterium_laevaniformans
Actinobacteria	Actinobacteria	Micrococcales	Microbacteriaceae	Microbacterium	Microbacterium_mangrovi
Actinobacteria	Actinobacteria	Micrococcales	Microbacteriaceae	Microbacterium	Microbacterium_oleivorans
Actinobacteria	Actinobacteria	Micrococcales	Microbacteriaceae	Microbacterium	Microbacterium_oxydans
Actinobacteria	Actinobacteria	Micrococcales	Microbacteriaceae	Microbacterium	Microbacterium_paludicola
Actinobacteria	Actinobacteria	Micrococcales	Microbacteriaceae	Microbacterium	Microbacterium_paraoxydans
Actinobacteria	Actinobacteria	Micrococcales	Microbacteriaceae	Microbacterium	Microbacterium_profundi
Actinobacteria	Actinobacteria	Micrococcales	Microbacteriaceae	Microbacterium	Microbacterium_pygmaeum
Actinobacteria	Actinobacteria	Micrococcales	Microbacteriaceae	Microbacterium	Microbacterium_resistens
Actinobacteria	Actinobacteria	Micrococcales	Microbacteriaceae	Microbacterium	Microbacterium_sp.
Actinobacteria	Actinobacteria	Micrococcales	Microbacteriaceae	Microbacterium	Microbacterium_sp._1.5R
Actinobacteria	Actinobacteria	Micrococcales	Microbacteriaceae	Microbacterium	Microbacterium_sp._11MF
Actinobacteria	Actinobacteria	Micrococcales	Microbacteriaceae	Microbacterium	Microbacterium_sp._3J1
Actinobacteria	Actinobacteria	Micrococcales	Microbacteriaceae	Microbacterium	Microbacterium_sp._Ag1
Actinobacteria	Actinobacteria	Micrococcales	Microbacteriaceae	Microbacterium	Microbacterium_sp._AISO3
Actinobacteria	Actinobacteria	Micrococcales	Microbacteriaceae	Microbacterium	Microbacterium_sp._AO20a11
Actinobacteria	Actinobacteria	Micrococcales	Microbacteriaceae	Microbacterium	Microbacterium_sp._AR7-10
Actinobacteria	Actinobacteria	Micrococcales	Microbacteriaceae	Microbacterium	Microbacterium_sp._B19
Actinobacteria	Actinobacteria	Micrococcales	Microbacteriaceae	Microbacterium	Microbacterium_sp._BH-3-3-3
Actinobacteria	Actinobacteria	Micrococcales	Microbacteriaceae	Microbacterium	Microbacterium_sp._C448
Actinobacteria	Actinobacteria	Micrococcales	Microbacteriaceae	Microbacterium	Microbacterium_sp._CCH5-D1
Actinobacteria	Actinobacteria	Micrococcales	Microbacteriaceae	Microbacterium	Microbacterium_sp._cf046
Actinobacteria	Actinobacteria	Micrococcales	Microbacteriaceae	Microbacterium	Microbacterium_sp._CGR1
Actinobacteria	Actinobacteria	Micrococcales	Microbacteriaceae	Microbacterium	Microbacterium_sp._CH1
Actinobacteria	Actinobacteria	Micrococcales	Microbacteriaceae	Microbacterium	Microbacterium_sp._CH12i
Actinobacteria	Actinobacteria	Micrococcales	Microbacteriaceae	Microbacterium	Microbacterium_sp._cl127
Actinobacteria	Actinobacteria	Micrococcales	Microbacteriaceae	Microbacterium	Microbacterium_sp._cl140
Actinobacteria	Actinobacteria	Micrococcales	Microbacteriaceae	Microbacterium	Microbacterium_sp._Cr-K1W
Actinobacteria	Actinobacteria	Micrococcales	Microbacteriaceae	Microbacterium	Microbacterium_sp._Cr-K20
Actinobacteria	Actinobacteria	Micrococcales	Microbacteriaceae	Microbacterium	Microbacterium_sp._Cr-K29
Actinobacteria	Actinobacteria	Micrococcales	Microbacteriaceae	Microbacterium	Microbacterium_sp._Cr-K32
Actinobacteria	Actinobacteria	Micrococcales	Microbacteriaceae	Microbacterium	Microbacterium_sp._CSI-V
Actinobacteria	Actinobacteria	Micrococcales	Microbacteriaceae	Microbacterium	Microbacterium_sp._GCS4
Actinobacteria	Actinobacteria	Micrococcales	Microbacteriaceae	Microbacterium	Microbacterium_sp._H83
Actinobacteria	Actinobacteria	Micrococcales	Microbacteriaceae	Microbacterium	Microbacterium_sp._KROCY2
Actinobacteria	Actinobacteria	Micrococcales	Microbacteriaceae	Microbacterium	Microbacterium_sp._LCT-H2
Actinobacteria	Actinobacteria	Micrococcales	Microbacteriaceae	Microbacterium	Microbacterium_sp._Leaf151
Actinobacteria	Actinobacteria	Micrococcales	Microbacteriaceae	Microbacterium	Microbacterium_sp._Leaf159
Actinobacteria	Actinobacteria	Micrococcales	Microbacteriaceae	Microbacterium	Microbacterium_sp._Leaf161
Actinobacteria	Actinobacteria	Micrococcales	Microbacteriaceae	Microbacterium	Microbacterium_sp._Leaf179
Actinobacteria	Actinobacteria	Micrococcales	Microbacteriaceae	Microbacterium	Microbacterium_sp._Leaf288
Actinobacteria	Actinobacteria	Micrococcales	Microbacteriaceae	Microbacterium	Microbacterium_sp._Leaf320
Actinobacteria	Actinobacteria	Micrococcales	Microbacteriaceae	Microbacterium	Microbacterium_sp._Leaf347
Actinobacteria	Actinobacteria	Micrococcales	Microbacteriaceae	Microbacterium	Microbacterium_sp._LKL04
Actinobacteria	Actinobacteria	Micrococcales	Microbacteriaceae	Microbacterium	Microbacterium_sp._MRS-1
Actinobacteria	Actinobacteria	Micrococcales	Microbacteriaceae	Microbacterium	Microbacterium_sp._No._7
Actinobacteria	Actinobacteria	Micrococcales	Microbacteriaceae	Microbacterium	Microbacterium_sp._oral_taxon_186
Actinobacteria	Actinobacteria	Micrococcales	Microbacteriaceae	Microbacterium	Microbacterium_sp._PAMC_28756
Actinobacteria	Actinobacteria	Micrococcales	Microbacteriaceae	Microbacterium	Microbacterium_sp._Root1433D1
Actinobacteria	Actinobacteria	Micrococcales	Microbacteriaceae	Microbacterium	Microbacterium_sp._Root166
Actinobacteria	Actinobacteria	Micrococcales	Microbacteriaceae	Microbacterium	Microbacterium_sp._Root180
Actinobacteria	Actinobacteria	Micrococcales	Microbacteriaceae	Microbacterium	Microbacterium_sp._Root280D1
Actinobacteria	Actinobacteria	Micrococcales	Microbacteriaceae	Microbacterium	Microbacterium_sp._Root322
Actinobacteria	Actinobacteria	Micrococcales	Microbacteriaceae	Microbacterium	Microbacterium_sp._Root53
Actinobacteria	Actinobacteria	Micrococcales	Microbacteriaceae	Microbacterium	Microbacterium_sp._Root61
Actinobacteria	Actinobacteria	Micrococcales	Microbacteriaceae	Microbacterium	Microbacterium_sp._RU1D
Actinobacteria	Actinobacteria	Micrococcales	Microbacteriaceae	Microbacterium	Microbacterium_sp._RU33B
Actinobacteria	Actinobacteria	Micrococcales	Microbacteriaceae	Microbacterium	Microbacterium_sp._ru370.1
Actinobacteria	Actinobacteria	Micrococcales	Microbacteriaceae	Microbacterium	Microbacterium_sp._RURRCA19A
Actinobacteria	Actinobacteria	Micrococcales	Microbacteriaceae	Microbacterium	Microbacterium_sp._SA39
Actinobacteria	Actinobacteria	Micrococcales	Microbacteriaceae	Microbacterium	Microbacterium_sp._SUBG005
Actinobacteria	Actinobacteria	Micrococcales	Microbacteriaceae	Microbacterium	Microbacterium_sp._SZ1
Actinobacteria	Actinobacteria	Micrococcales	Microbacteriaceae	Microbacterium	Microbacterium_sp._T32
Actinobacteria	Actinobacteria	Micrococcales	Microbacteriaceae	Microbacterium	Microbacterium_sp._TNHR37B
Actinobacteria	Actinobacteria	Micrococcales	Microbacteriaceae	Microbacterium	Microbacterium_sp._TPU_3598
Actinobacteria	Actinobacteria	Micrococcales	Microbacteriaceae	Microbacterium	Microbacterium_sp._TS-1
Actinobacteria	Actinobacteria	Micrococcales	Microbacteriaceae	Microbacterium	Microbacterium_sp._UNC423CL45Tsu
Actinobacteria	Actinobacteria	Micrococcales	Microbacteriaceae	Microbacterium	Microbacterium_sp._UNCCL10
Actinobacteria	Actinobacteria	Micrococcales	Microbacteriaceae	Microbacterium	Microbacterium_sp._XT11
Actinobacteria	Actinobacteria	Micrococcales	Microbacteriaceae	Microbacterium	Microbacterium_sp._Yaish_1
Actinobacteria	Actinobacteria	Micrococcales	Microbacteriaceae	Microbacterium	Microbacterium_testaceum
Actinobacteria	Actinobacteria	Micrococcales	Microbacteriaceae	Microbacterium	Microbacterium_trichothecenolyticum
Actinobacteria	Actinobacteria	Micrococcales	Microbacteriaceae	Microbacterium	Microbacterium_xylanilyticum
Actinobacteria	Actinobacteria	Micrococcales	Microbacteriaceae	Microbacterium	Microbacterium_yannicii
Actinobacteria	Actinobacteria	Micrococcales	Microbacteriaceae	Microbacterium	uncultured_Microbacterium_sp.
Actinobacteria	Actinobacteria	Micrococcales	Microbacteriaceae	Microcella	Microcella_alkaliphila
Actinobacteria	Actinobacteria	Micrococcales	Microbacteriaceae	Microterricola	Microterricola_viridarii
Actinobacteria	Actinobacteria	Micrococcales	Microbacteriaceae	Mycetocola	Mycetocola_miduiensis
Actinobacteria	Actinobacteria	Micrococcales	Microbacteriaceae	Mycetocola	Mycetocola_reblochoni
Actinobacteria	Actinobacteria	Micrococcales	Microbacteriaceae	Mycetocola	Mycetocola_saprophilus
Actinobacteria	Actinobacteria	Micrococcales	Microbacteriaceae	Okibacterium	Okibacterium_fritillariae
Actinobacteria	Actinobacteria	Micrococcales	Microbacteriaceae	Plantibacter	Plantibacter_cousiniae
Actinobacteria	Actinobacteria	Micrococcales	Microbacteriaceae	Plantibacter	Plantibacter_elymi
Actinobacteria	Actinobacteria	Micrococcales	Microbacteriaceae	Plantibacter	Plantibacter_flavus
Actinobacteria	Actinobacteria	Micrococcales	Microbacteriaceae	Plantibacter	Plantibacter_sp._H53
Actinobacteria	Actinobacteria	Micrococcales	Microbacteriaceae	Plantibacter	Plantibacter_sp._Leaf1
Actinobacteria	Actinobacteria	Micrococcales	Microbacteriaceae	Plantibacter	Plantibacter_sp._Leaf171
Actinobacteria	Actinobacteria	Micrococcales	Microbacteriaceae	Plantibacter	Plantibacter_sp._Leaf314
Actinobacteria	Actinobacteria	Micrococcales	Microbacteriaceae	Plantibacter	Plantibacter_sp._MMLR14_011
Actinobacteria	Actinobacteria	Micrococcales	Microbacteriaceae	Pseudoclavibacter	Pseudoclavibacter_alba
Actinobacteria	Actinobacteria	Micrococcales	Microbacteriaceae	Pseudoclavibacter	Pseudoclavibacter_bifida
Actinobacteria	Actinobacteria	Micrococcales	Microbacteriaceae	Pseudoclavibacter	Pseudoclavibacter_helvolus
Actinobacteria	Actinobacteria	Micrococcales	Microbacteriaceae	Pseudoclavibacter	Pseudoclavibacter_soli
Actinobacteria	Actinobacteria	Micrococcales	Microbacteriaceae	Rathayibacter	Rathayibacter_oskolensis
Actinobacteria	Actinobacteria	Micrococcales	Microbacteriaceae	Rathayibacter	Rathayibacter_sp._Leaf185
Actinobacteria	Actinobacteria	Micrococcales	Microbacteriaceae	Rathayibacter	Rathayibacter_sp._Leaf294
Actinobacteria	Actinobacteria	Micrococcales	Microbacteriaceae	Rathayibacter	Rathayibacter_sp._Leaf296
Actinobacteria	Actinobacteria	Micrococcales	Microbacteriaceae	Rathayibacter	Rathayibacter_sp._Leaf299
Actinobacteria	Actinobacteria	Micrococcales	Microbacteriaceae	Rathayibacter	Rathayibacter_sp._VKM_Ac-2630
Actinobacteria	Actinobacteria	Micrococcales	Microbacteriaceae	Rathayibacter	Rathayibacter_toxicus
Actinobacteria	Actinobacteria	Micrococcales	Microbacteriaceae	Rathayibacter	Rathayibacter_tritici
Actinobacteria	Actinobacteria	Micrococcales	Microbacteriaceae	Rhodoluna	Candidatus_Rhodoluna_planktonica
Actinobacteria	Actinobacteria	Micrococcales	Microbacteriaceae	Rhodoluna	Rhodoluna_lacicola
Actinobacteria	Actinobacteria	Micrococcales	Microbacteriaceae	Salinibacterium	Salinibacterium_sp._PAMC_21357
Actinobacteria	Actinobacteria	Micrococcales	Microbacteriaceae	Yonghaparkia	Yonghaparkia_sp._Root332
Actinobacteria	Actinobacteria	Micrococcales	Micrococcaceae	Acaricomes	Acaricomes_phytoseiuli
Actinobacteria	Actinobacteria	Micrococcales	Micrococcaceae	Arthrobacter	Arthrobacter_agilis
Actinobacteria	Actinobacteria	Micrococcales	Micrococcaceae	Arthrobacter	Arthrobacter_alpinus
Actinobacteria	Actinobacteria	Micrococcales	Micrococcaceae	Arthrobacter	Arthrobacter_crystallopoietes
Actinobacteria	Actinobacteria	Micrococcales	Micrococcaceae	Arthrobacter	Arthrobacter_globiformis
Actinobacteria	Actinobacteria	Micrococcales	Micrococcaceae	Arthrobacter	Arthrobacter_koreensis
Actinobacteria	Actinobacteria	Micrococcales	Micrococcaceae	Arthrobacter	Arthrobacter_luteolus
Actinobacteria	Actinobacteria	Micrococcales	Micrococcaceae	Arthrobacter	Arthrobacter_rhombi
Actinobacteria	Actinobacteria	Micrococcales	Micrococcaceae	Arthrobacter	Arthrobacter_sp._161MFSha2.1
Actinobacteria	Actinobacteria	Micrococcales	Micrococcaceae	Arthrobacter	Arthrobacter_sp._31Y
Actinobacteria	Actinobacteria	Micrococcales	Micrococcaceae	Arthrobacter	Arthrobacter_sp._35/47
Actinobacteria	Actinobacteria	Micrococcales	Micrococcaceae	Arthrobacter	Arthrobacter_sp._35W
Actinobacteria	Actinobacteria	Micrococcales	Micrococcaceae	Arthrobacter	Arthrobacter_sp._AK-YN10
Actinobacteria	Actinobacteria	Micrococcales	Micrococcaceae	Arthrobacter	Arthrobacter_sp._ATCC_21022
Actinobacteria	Actinobacteria	Micrococcales	Micrococcaceae	Arthrobacter	Arthrobacter_sp._B6
Actinobacteria	Actinobacteria	Micrococcales	Micrococcaceae	Arthrobacter	Arthrobacter_sp._CAL618
Actinobacteria	Actinobacteria	Micrococcales	Micrococcaceae	Arthrobacter	Arthrobacter_sp._D2
Actinobacteria	Actinobacteria	Micrococcales	Micrococcaceae	Arthrobacter	Arthrobacter_sp._D4
Actinobacteria	Actinobacteria	Micrococcales	Micrococcaceae	Arthrobacter	Arthrobacter_sp._EpRS66
Actinobacteria	Actinobacteria	Micrococcales	Micrococcaceae	Arthrobacter	Arthrobacter_sp._EpRS71
Actinobacteria	Actinobacteria	Micrococcales	Micrococcaceae	Arthrobacter	Arthrobacter_sp._EPSL27
Actinobacteria	Actinobacteria	Micrococcales	Micrococcaceae	Arthrobacter	Arthrobacter_sp._ERGS1:01
Actinobacteria	Actinobacteria	Micrococcales	Micrococcaceae	Arthrobacter	Arthrobacter_sp._FB24
Actinobacteria	Actinobacteria	Micrococcales	Micrococcaceae	Arthrobacter	Arthrobacter_sp._HG
Actinobacteria	Actinobacteria	Micrococcales	Micrococcaceae	Arthrobacter	Arthrobacter_sp._Hiyo1
Actinobacteria	Actinobacteria	Micrococcales	Micrococcaceae	Arthrobacter	Arthrobacter_sp._Hiyo4
Actinobacteria	Actinobacteria	Micrococcales	Micrococcaceae	Arthrobacter	Arthrobacter_sp._Hiyo6
Actinobacteria	Actinobacteria	Micrococcales	Micrococcaceae	Arthrobacter	Arthrobacter_sp._Hiyo8
Actinobacteria	Actinobacteria	Micrococcales	Micrococcaceae	Arthrobacter	Arthrobacter_sp._HMSC08H08
Actinobacteria	Actinobacteria	Micrococcales	Micrococcaceae	Arthrobacter	Arthrobacter_sp._I3
Actinobacteria	Actinobacteria	Micrococcales	Micrococcaceae	Arthrobacter	Arthrobacter_sp._IHBB_11108
Actinobacteria	Actinobacteria	Micrococcales	Micrococcaceae	Arthrobacter	Arthrobacter_sp._JCM_19049
Actinobacteria	Actinobacteria	Micrococcales	Micrococcaceae	Arthrobacter	Arthrobacter_sp._L77
Actinobacteria	Actinobacteria	Micrococcales	Micrococcaceae	Arthrobacter	Arthrobacter_sp._Leaf145
Actinobacteria	Actinobacteria	Micrococcales	Micrococcaceae	Arthrobacter	Arthrobacter_sp._Leaf234
Actinobacteria	Actinobacteria	Micrococcales	Micrococcaceae	Arthrobacter	Arthrobacter_sp._Leaf337
Actinobacteria	Actinobacteria	Micrococcales	Micrococcaceae	Arthrobacter	Arthrobacter_sp._Leaf69
Actinobacteria	Actinobacteria	Micrococcales	Micrococcaceae	Arthrobacter	Arthrobacter_sp._LS16
Actinobacteria	Actinobacteria	Micrococcales	Micrococcaceae	Arthrobacter	Arthrobacter_sp._MA-N2
Actinobacteria	Actinobacteria	Micrococcales	Micrococcaceae	Arthrobacter	Arthrobacter_sp._MWB30
Actinobacteria	Actinobacteria	Micrococcales	Micrococcaceae	Arthrobacter	Arthrobacter_sp._OV608
Actinobacteria	Actinobacteria	Micrococcales	Micrococcaceae	Arthrobacter	Arthrobacter_sp._OY3WO11
Actinobacteria	Actinobacteria	Micrococcales	Micrococcaceae	Arthrobacter	Arthrobacter_sp._PAMC_25486
Actinobacteria	Actinobacteria	Micrococcales	Micrococcaceae	Arthrobacter	Arthrobacter_sp._QXT-31
Actinobacteria	Actinobacteria	Micrococcales	Micrococcaceae	Arthrobacter	Arthrobacter_sp._Rue61a
Actinobacteria	Actinobacteria	Micrococcales	Micrococcaceae	Arthrobacter	Arthrobacter_sp._Soil761
Actinobacteria	Actinobacteria	Micrococcales	Micrococcaceae	Arthrobacter	Arthrobacter_sp._Soil762
Actinobacteria	Actinobacteria	Micrococcales	Micrococcaceae	Arthrobacter	Arthrobacter_sp._Soil782
Actinobacteria	Actinobacteria	Micrococcales	Micrococcaceae	Arthrobacter	Arthrobacter_sp._SPG23
Actinobacteria	Actinobacteria	Micrococcales	Micrococcaceae	Arthrobacter	Arthrobacter_sp._SRS-W-1-2016
Actinobacteria	Actinobacteria	Micrococcales	Micrococcaceae	Arthrobacter	Arthrobacter_sp._TB_23
Actinobacteria	Actinobacteria	Micrococcales	Micrococcaceae	Arthrobacter	Arthrobacter_sp._TB_26
Actinobacteria	Actinobacteria	Micrococcales	Micrococcaceae	Arthrobacter	Arthrobacter_sp._U41
Actinobacteria	Actinobacteria	Micrococcales	Micrococcaceae	Arthrobacter	Arthrobacter_sp._UCD-GKA
Actinobacteria	Actinobacteria	Micrococcales	Micrococcaceae	Arthrobacter	Arthrobacter_sp._YC-RL1
Actinobacteria	Actinobacteria	Micrococcales	Micrococcaceae	Arthrobacter	Arthrobacter_sp._YN
Actinobacteria	Actinobacteria	Micrococcales	Micrococcaceae	Arthrobacter	Arthrobacter_sp._ZXY-2
Actinobacteria	Actinobacteria	Micrococcales	Micrococcaceae	Arthrobacter	Arthrobacter_woluwensis
Actinobacteria	Actinobacteria	Micrococcales	Micrococcaceae	Citricoccus	Citricoccus_sp._CH26A
Actinobacteria	Actinobacteria	Micrococcales	Micrococcaceae	Glutamicibacter	Glutamicibacter_arilaitensis
Actinobacteria	Actinobacteria	Micrococcales	Micrococcaceae	Glutamicibacter	Glutamicibacter_sp._BW77
Actinobacteria	Actinobacteria	Micrococcales	Micrococcaceae	Glutamicibacter	Glutamicibacter_sp._BW78
Actinobacteria	Actinobacteria	Micrococcales	Micrococcaceae	Glutamicibacter	Glutamicibacter_sp._BW80
Actinobacteria	Actinobacteria	Micrococcales	Micrococcaceae	Kocuria	Kocuria_atrinae
Actinobacteria	Actinobacteria	Micrococcales	Micrococcaceae	Kocuria	Kocuria_flava
Actinobacteria	Actinobacteria	Micrococcales	Micrococcaceae	Kocuria	Kocuria_indica
Actinobacteria	Actinobacteria	Micrococcales	Micrococcaceae	Kocuria	Kocuria_kristinae
Actinobacteria	Actinobacteria	Micrococcales	Micrococcaceae	Kocuria	Kocuria_marina
Actinobacteria	Actinobacteria	Micrococcales	Micrococcaceae	Kocuria	Kocuria_palustris
Actinobacteria	Actinobacteria	Micrococcales	Micrococcaceae	Kocuria	Kocuria_polaris
Actinobacteria	Actinobacteria	Micrococcales	Micrococcaceae	Kocuria	Kocuria_rhizophila
Actinobacteria	Actinobacteria	Micrococcales	Micrococcaceae	Kocuria	Kocuria_salsicia
Actinobacteria	Actinobacteria	Micrococcales	Micrococcaceae	Kocuria	Kocuria_sp._HMSC066H03
Actinobacteria	Actinobacteria	Micrococcales	Micrococcaceae	Kocuria	Kocuria_sp._ICS0012
Actinobacteria	Actinobacteria	Micrococcales	Micrococcaceae	Kocuria	Kocuria_sp._Marseille-P3598
Actinobacteria	Actinobacteria	Micrococcales	Micrococcaceae	Kocuria	Kocuria_sp._WN036
Actinobacteria	Actinobacteria	Micrococcales	Micrococcaceae	Kocuria	Kocuria_sp._WRN011
Actinobacteria	Actinobacteria	Micrococcales	Micrococcaceae	Kocuria	Kocuria_turfanensis
Actinobacteria	Actinobacteria	Micrococcales	Micrococcaceae	Kocuria	Kocuria_varians
Actinobacteria	Actinobacteria	Micrococcales	Micrococcaceae	Micrococcaceae_bacterium_JKS001869	Micrococcaceae_bacterium_JKS001869_strain_JKS001869
Actinobacteria	Actinobacteria	Micrococcales	Micrococcaceae	Micrococcus	Micrococcus_aloeverae
Actinobacteria	Actinobacteria	Micrococcales	Micrococcaceae	Micrococcus	Micrococcus_luteus
Actinobacteria	Actinobacteria	Micrococcales	Micrococcaceae	Micrococcus	Micrococcus_lylae
Actinobacteria	Actinobacteria	Micrococcales	Micrococcaceae	Micrococcus	Micrococcus_sp._FDAARGOS_333
Actinobacteria	Actinobacteria	Micrococcales	Micrococcaceae	Micrococcus	Micrococcus_sp._HMSC067E09
Actinobacteria	Actinobacteria	Micrococcales	Micrococcaceae	Micrococcus	Micrococcus_sp._KBS0714
Actinobacteria	Actinobacteria	Micrococcales	Micrococcaceae	Micrococcus	Micrococcus_sp._MS-ASIII-49
Actinobacteria	Actinobacteria	Micrococcales	Micrococcaceae	Neomicrococcus	Neomicrococcus_aestuarii
Actinobacteria	Actinobacteria	Micrococcales	Micrococcaceae	Nesterenkonia	Nesterenkonia_alba
Actinobacteria	Actinobacteria	Micrococcales	Micrococcaceae	Nesterenkonia	Nesterenkonia_jeotgali
Actinobacteria	Actinobacteria	Micrococcales	Micrococcaceae	Nesterenkonia	Nesterenkonia_massiliensis
Actinobacteria	Actinobacteria	Micrococcales	Micrococcaceae	Nesterenkonia	Nesterenkonia_sp._AN1
Actinobacteria	Actinobacteria	Micrococcales	Micrococcaceae	Nesterenkonia	Nesterenkonia_sp._F
Actinobacteria	Actinobacteria	Micrococcales	Micrococcaceae	Nesterenkonia	Nesterenkonia_sp._JCM_19054
Actinobacteria	Actinobacteria	Micrococcales	Micrococcaceae	Nesterenkonia	Nesterenkonia_sp._PF2B19
Actinobacteria	Actinobacteria	Micrococcales	Micrococcaceae	Paenarthrobacter	Paenarthrobacter_aurescens
Actinobacteria	Actinobacteria	Micrococcales	Micrococcaceae	Paenarthrobacter	Paenarthrobacter_nicotinovorans
Actinobacteria	Actinobacteria	Micrococcales	Micrococcaceae	Paenarthrobacter	Paenarthrobacter_nitroguajacolicus
Actinobacteria	Actinobacteria	Micrococcales	Micrococcaceae	Paeniglutamicibacter	Paeniglutamicibacter_antarcticus
Actinobacteria	Actinobacteria	Micrococcales	Micrococcaceae	Paeniglutamicibacter	Paeniglutamicibacter_gangotriensis
Actinobacteria	Actinobacteria	Micrococcales	Micrococcaceae	Pseudarthrobacter	Pseudarthrobacter_chlorophenolicus
Actinobacteria	Actinobacteria	Micrococcales	Micrococcaceae	Pseudarthrobacter	Pseudarthrobacter_equi
Actinobacteria	Actinobacteria	Micrococcales	Micrococcaceae	Pseudarthrobacter	Pseudarthrobacter_phenanthrenivorans
Actinobacteria	Actinobacteria	Micrococcales	Micrococcaceae	Pseudarthrobacter	Pseudarthrobacter_sulfonivorans
Actinobacteria	Actinobacteria	Micrococcales	Micrococcaceae	Renibacterium	Renibacterium_salmoninarum
Actinobacteria	Actinobacteria	Micrococcales	Micrococcaceae	Rothia	Rothia_aeria
Actinobacteria	Actinobacteria	Micrococcales	Micrococcaceae	Rothia	Rothia_dentocariosa
Actinobacteria	Actinobacteria	Micrococcales	Micrococcaceae	Rothia	Rothia_mucilaginosa
Actinobacteria	Actinobacteria	Micrococcales	Micrococcaceae	Rothia	Rothia_sp._HMSC036D11
Actinobacteria	Actinobacteria	Micrococcales	Micrococcaceae	Rothia	Rothia_sp._HMSC058E10
Actinobacteria	Actinobacteria	Micrococcales	Micrococcaceae	Rothia	Rothia_sp._HMSC061C12
Actinobacteria	Actinobacteria	Micrococcales	Micrococcaceae	Rothia	Rothia_sp._HMSC061D12
Actinobacteria	Actinobacteria	Micrococcales	Micrococcaceae	Rothia	Rothia_sp._HMSC061E04
Actinobacteria	Actinobacteria	Micrococcales	Micrococcaceae	Rothia	Rothia_sp._HMSC064D08
Actinobacteria	Actinobacteria	Micrococcales	Micrococcaceae	Rothia	Rothia_sp._HMSC064F07
Actinobacteria	Actinobacteria	Micrococcales	Micrococcaceae	Rothia	Rothia_sp._HMSC065C03
Actinobacteria	Actinobacteria	Micrococcales	Micrococcaceae	Rothia	Rothia_sp._HMSC066G07
Actinobacteria	Actinobacteria	Micrococcales	Micrococcaceae	Rothia	Rothia_sp._HMSC066H02
Actinobacteria	Actinobacteria	Micrococcales	Micrococcaceae	Rothia	Rothia_sp._HMSC068E02
Actinobacteria	Actinobacteria	Micrococcales	Micrococcaceae	Rothia	Rothia_sp._HMSC068F09
Actinobacteria	Actinobacteria	Micrococcales	Micrococcaceae	Rothia	Rothia_sp._HMSC069C01
Actinobacteria	Actinobacteria	Micrococcales	Micrococcaceae	Rothia	Rothia_sp._HMSC069C04
Actinobacteria	Actinobacteria	Micrococcales	Micrococcaceae	Rothia	Rothia_sp._HMSC069C10
Actinobacteria	Actinobacteria	Micrococcales	Micrococcaceae	Rothia	Rothia_sp._HMSC069D01
Actinobacteria	Actinobacteria	Micrococcales	Micrococcaceae	Rothia	Rothia_sp._HMSC071B01
Actinobacteria	Actinobacteria	Micrococcales	Micrococcaceae	Rothia	Rothia_sp._HMSC071C12
Actinobacteria	Actinobacteria	Micrococcales	Micrococcaceae	Rothia	Rothia_sp._HMSC071F11
Actinobacteria	Actinobacteria	Micrococcales	Micrococcaceae	Rothia	Rothia_sp._HMSC072B03
Actinobacteria	Actinobacteria	Micrococcales	Micrococcaceae	Rothia	Rothia_sp._HMSC073B08
Actinobacteria	Actinobacteria	Micrococcales	Micrococcaceae	Rothia	Rothia_sp._HMSC076D04
Actinobacteria	Actinobacteria	Micrococcales	Micrococcaceae	Rothia	Rothia_sp._Olga
Actinobacteria	Actinobacteria	Micrococcales	Micrococcaceae	Sinomonas	Sinomonas_atrocyanea
Actinobacteria	Actinobacteria	Micrococcales	Micrococcaceae	Tersicoccus	Tersicoccus_phoenicis
Actinobacteria	Actinobacteria	Micrococcales	Micrococcaceae	Tersicoccus	Tersicoccus_sp._Bi-70
Actinobacteria	Actinobacteria	Micrococcales	Promicromonosporaceae	Cellulosimicrobium	Cellulosimicrobium_aquatile
Actinobacteria	Actinobacteria	Micrococcales	Promicromonosporaceae	Cellulosimicrobium	Cellulosimicrobium_cellulans
Actinobacteria	Actinobacteria	Micrococcales	Promicromonosporaceae	Cellulosimicrobium	Cellulosimicrobium_funkei
Actinobacteria	Actinobacteria	Micrococcales	Promicromonosporaceae	Cellulosimicrobium	Cellulosimicrobium_sp._CUA-896
Actinobacteria	Actinobacteria	Micrococcales	Promicromonosporaceae	Cellulosimicrobium	Cellulosimicrobium_sp._I38E
Actinobacteria	Actinobacteria	Micrococcales	Promicromonosporaceae	Cellulosimicrobium	Cellulosimicrobium_sp._KWT-B
Actinobacteria	Actinobacteria	Micrococcales	Promicromonosporaceae	Cellulosimicrobium	Cellulosimicrobium_sp._MM
Actinobacteria	Actinobacteria	Micrococcales	Promicromonosporaceae	Cellulosimicrobium	Cellulosimicrobium_sp._TH-20
Actinobacteria	Actinobacteria	Micrococcales	Promicromonosporaceae	Isoptericola	Isoptericola_dokdonensis
Actinobacteria	Actinobacteria	Micrococcales	Promicromonosporaceae	Isoptericola	Isoptericola_jiangsuensis
Actinobacteria	Actinobacteria	Micrococcales	Promicromonosporaceae	Isoptericola	Isoptericola_variabilis
Actinobacteria	Actinobacteria	Micrococcales	Promicromonosporaceae	Krasilnikoviella	Krasilnikoviella_flava
Actinobacteria	Actinobacteria	Micrococcales	Promicromonosporaceae	Promicromonosporaceae_bacterium_W15	Promicromonosporaceae_bacterium_W15_strain_W15
Actinobacteria	Actinobacteria	Micrococcales	Promicromonosporaceae	Xylanimicrobium	Xylanimicrobium_pachnodae
Actinobacteria	Actinobacteria	Micrococcales	Promicromonosporaceae	Xylanimonas	Xylanimonas_cellulosilytica
Actinobacteria	Actinobacteria	Micrococcales	Ruaniaceae	Haloactinobacterium	Haloactinobacterium_album
Actinobacteria	Actinobacteria	Micrococcales	Ruaniaceae	Ruaniaceae_bacterium_KH17	Ruaniaceae_bacterium_KH17_strain_KH17
Actinobacteria	Actinobacteria	Micrococcales	Sanguibacteraceae	Sanguibacter	Sanguibacter_antarcticus
Actinobacteria	Actinobacteria	Micrococcales	Sanguibacteraceae	Sanguibacter	Sanguibacter_keddieii
Actinobacteria	Actinobacteria	Micrococcales	Sanguibacteraceae	Sanguibacter	Sanguibacter_marinus
Actinobacteria	Actinobacteria	Micrococcales	Sanguibacteraceae	Sanguibacter	Sanguibacter_soli
Actinobacteria	Actinobacteria	Micrococcales	Sanguibacteraceae	Sanguibacter	Sanguibacter_sp._Leaf3
Actinobacteria	Actinobacteria	Micrococcales	Sanguibacteraceae	Sanguibacter	Sanguibacter_suarezii
Actinobacteria	Actinobacteria	Micrococcales	Tropheryma	Tropheryma_whipplei	Tropheryma_whipplei_str._Art1_strain_Art1
Actinobacteria	Actinobacteria	Micrococcales	Tropheryma	Tropheryma_whipplei	Tropheryma_whipplei_str._Art29_strain_Art29
Actinobacteria	Actinobacteria	Micrococcales	Tropheryma	Tropheryma_whipplei	Tropheryma_whipplei_str._Bcu26_strain_Bcu26
Actinobacteria	Actinobacteria	Micrococcales	Tropheryma	Tropheryma_whipplei	Tropheryma_whipplei_str._Dig10_strain_Dig10
Actinobacteria	Actinobacteria	Micrococcales	Tropheryma	Tropheryma_whipplei	Tropheryma_whipplei_str._Dig15_strain_Dig15
Actinobacteria	Actinobacteria	Micrococcales	Tropheryma	Tropheryma_whipplei	Tropheryma_whipplei_str._Dig7_strain_Dig7
Actinobacteria	Actinobacteria	Micrococcales	Tropheryma	Tropheryma_whipplei	Tropheryma_whipplei_str._Dig9_strain_Dig9
Actinobacteria	Actinobacteria	Micrococcales	Tropheryma	Tropheryma_whipplei	Tropheryma_whipplei_str._DigADP25_strain_DigADP25
Actinobacteria	Actinobacteria	Micrococcales	Tropheryma	Tropheryma_whipplei	Tropheryma_whipplei_str._DigMusc17_strain_DigMusc17
Actinobacteria	Actinobacteria	Micrococcales	Tropheryma	Tropheryma_whipplei	Tropheryma_whipplei_str._Endo27_strain_Endo27
Actinobacteria	Actinobacteria	Micrococcales	Tropheryma	Tropheryma_whipplei	Tropheryma_whipplei_str._Endo32_strain_Endo32
Actinobacteria	Actinobacteria	Micrococcales	Tropheryma	Tropheryma_whipplei	Tropheryma_whipplei_str._Neuro1_strain_Neuro1
Actinobacteria	Actinobacteria	Micrococcales	Tropheryma	Tropheryma_whipplei	Tropheryma_whipplei_str._Neuro14_strain_Neuro14
Actinobacteria	Actinobacteria	Micrococcales	Tropheryma	Tropheryma_whipplei	Tropheryma_whipplei_str._Neuro20_strain_Neuro20
Actinobacteria	Actinobacteria	Micrococcales	Tropheryma	Tropheryma_whipplei	Tropheryma_whipplei_str._Pneumo30_strain_Pneumo30
Actinobacteria	Actinobacteria	Micrococcales	Tropheryma	Tropheryma_whipplei	Tropheryma_whipplei_str._Sali28_strain_Sali28
Actinobacteria	Actinobacteria	Micrococcales	Tropheryma	Tropheryma_whipplei	Tropheryma_whipplei_str._Twist_strain_Twist
Actinobacteria	Actinobacteria	Micrococcales	Tropheryma	Tropheryma_whipplei	Tropheryma_whipplei_TW08/27_strain_TW08/27
Actinobacteria	Actinobacteria	Micrococcales	unknown	Micrococcales_bacterium	Micrococcales_bacterium_UnknownStrain
Actinobacteria	Actinobacteria	Micrococcales	unknown	Micrococcales_bacterium_32-70-13	Micrococcales_bacterium_32-70-13_UnknownStrain
Actinobacteria	Actinobacteria	Micrococcales	unknown	Micrococcales_bacterium_KH10	Micrococcales_bacterium_KH10_strain_KH10
Actinobacteria	Actinobacteria	Micromonosporales	Micromonosporaceae	Actinocatenispora	Actinocatenispora_sera
Actinobacteria	Actinobacteria	Micromonosporales	Micromonosporaceae	Actinoplanes	Actinoplanes_derwentensis
Actinobacteria	Actinobacteria	Micromonosporales	Micromonosporaceae	Actinoplanes	Actinoplanes_friuliensis
Actinobacteria	Actinobacteria	Micromonosporales	Micromonosporaceae	Actinoplanes	Actinoplanes_missouriensis
Actinobacteria	Actinobacteria	Micromonosporales	Micromonosporaceae	Actinoplanes	Actinoplanes_rectilineatus
Actinobacteria	Actinobacteria	Micromonosporales	Micromonosporaceae	Actinoplanes	Actinoplanes_regularis
Actinobacteria	Actinobacteria	Micromonosporales	Micromonosporaceae	Actinoplanes	Actinoplanes_sp._N902-109
Actinobacteria	Actinobacteria	Micromonosporales	Micromonosporaceae	Actinoplanes	Actinoplanes_sp._SE50
Actinobacteria	Actinobacteria	Micromonosporales	Micromonosporaceae	Actinoplanes	Actinoplanes_sp._SE50/110
Actinobacteria	Actinobacteria	Micromonosporales	Micromonosporaceae	Asanoa	Asanoa_hainanensis
Actinobacteria	Actinobacteria	Micromonosporales	Micromonosporaceae	Asanoa	Asanoa_ishikariensis
Actinobacteria	Actinobacteria	Micromonosporales	Micromonosporaceae	Catenuloplanes	Catenuloplanes_japonicus
Actinobacteria	Actinobacteria	Micromonosporales	Micromonosporaceae	Couchioplanes	Couchioplanes_caeruleus
Actinobacteria	Actinobacteria	Micromonosporales	Micromonosporaceae	Longispora	Longispora_albida
Actinobacteria	Actinobacteria	Micromonosporales	Micromonosporaceae	Micromonospora	Micromonospora_aurantiaca
Actinobacteria	Actinobacteria	Micromonosporales	Micromonosporaceae	Micromonospora	Micromonospora_auratinigra
Actinobacteria	Actinobacteria	Micromonosporales	Micromonosporaceae	Micromonospora	Micromonospora_avicenniae
Actinobacteria	Actinobacteria	Micromonosporales	Micromonosporaceae	Micromonospora	Micromonospora_carbonacea
Actinobacteria	Actinobacteria	Micromonosporales	Micromonosporaceae	Micromonospora	Micromonospora_chaiyaphumensis
Actinobacteria	Actinobacteria	Micromonosporales	Micromonosporaceae	Micromonospora	Micromonospora_chersina
Actinobacteria	Actinobacteria	Micromonosporales	Micromonosporaceae	Micromonospora	Micromonospora_chokoriensis
Actinobacteria	Actinobacteria	Micromonosporales	Micromonosporaceae	Micromonospora	Micromonospora_citrea
Actinobacteria	Actinobacteria	Micromonosporales	Micromonosporaceae	Micromonospora	Micromonospora_coriariae
Actinobacteria	Actinobacteria	Micromonosporales	Micromonosporaceae	Micromonospora	Micromonospora_coxensis
Actinobacteria	Actinobacteria	Micromonosporales	Micromonosporaceae	Micromonospora	Micromonospora_cremea
Actinobacteria	Actinobacteria	Micromonosporales	Micromonosporaceae	Micromonospora	Micromonospora_eburnea
Actinobacteria	Actinobacteria	Micromonosporales	Micromonosporaceae	Micromonospora	Micromonospora_echinaurantiaca
Actinobacteria	Actinobacteria	Micromonosporales	Micromonosporaceae	Micromonospora	Micromonospora_echinofusca
Actinobacteria	Actinobacteria	Micromonosporales	Micromonosporaceae	Micromonospora	Micromonospora_echinospora
Actinobacteria	Actinobacteria	Micromonosporales	Micromonosporaceae	Micromonospora	Micromonospora_globosa
Actinobacteria	Actinobacteria	Micromonosporales	Micromonosporaceae	Micromonospora	Micromonospora_halophytica
Actinobacteria	Actinobacteria	Micromonosporales	Micromonosporaceae	Micromonospora	Micromonospora_humi
Actinobacteria	Actinobacteria	Micromonosporales	Micromonosporaceae	Micromonospora	Micromonospora_inositola
Actinobacteria	Actinobacteria	Micromonosporales	Micromonosporaceae	Micromonospora	Micromonospora_inyonensis
Actinobacteria	Actinobacteria	Micromonosporales	Micromonosporaceae	Micromonospora	Micromonospora_krabiensis
Actinobacteria	Actinobacteria	Micromonosporales	Micromonosporaceae	Micromonospora	Micromonospora_lupini
Actinobacteria	Actinobacteria	Micromonosporales	Micromonosporaceae	Micromonospora	Micromonospora_matsumotoense
Actinobacteria	Actinobacteria	Micromonosporales	Micromonosporaceae	Micromonospora	Micromonospora_narathiwatensis
Actinobacteria	Actinobacteria	Micromonosporales	Micromonosporaceae	Micromonospora	Micromonospora_nigra
Actinobacteria	Actinobacteria	Micromonosporales	Micromonosporaceae	Micromonospora	Micromonospora_pallida
Actinobacteria	Actinobacteria	Micromonosporales	Micromonosporaceae	Micromonospora	Micromonospora_pattaloongensis
Actinobacteria	Actinobacteria	Micromonosporales	Micromonosporaceae	Micromonospora	Micromonospora_peucetia
Actinobacteria	Actinobacteria	Micromonosporales	Micromonosporaceae	Micromonospora	Micromonospora_purpureochromogenes
Actinobacteria	Actinobacteria	Micromonosporales	Micromonosporaceae	Micromonospora	Micromonospora_rhizosphaerae
Actinobacteria	Actinobacteria	Micromonosporales	Micromonosporaceae	Micromonospora	Micromonospora_rifamycinica
Actinobacteria	Actinobacteria	Micromonosporales	Micromonosporaceae	Micromonospora	Micromonospora_sediminicola
Actinobacteria	Actinobacteria	Micromonosporales	Micromonosporaceae	Micromonospora	Micromonospora_siamensis
Actinobacteria	Actinobacteria	Micromonosporales	Micromonosporaceae	Micromonospora	Micromonospora_sp._CB01531
Actinobacteria	Actinobacteria	Micromonosporales	Micromonosporaceae	Micromonospora	Micromonospora_sp._CNZ299
Actinobacteria	Actinobacteria	Micromonosporales	Micromonosporaceae	Micromonospora	Micromonospora_sp._HK10
Actinobacteria	Actinobacteria	Micromonosporales	Micromonosporaceae	Micromonospora	Micromonospora_sp._L5
Actinobacteria	Actinobacteria	Micromonosporales	Micromonosporaceae	Micromonospora	Micromonospora_sp._NBRC_110037
Actinobacteria	Actinobacteria	Micromonosporales	Micromonosporaceae	Micromonospora	Micromonospora_sp._NRRL_B-16802
Actinobacteria	Actinobacteria	Micromonosporales	Micromonosporaceae	Micromonospora	Micromonospora_sp._Rc5
Actinobacteria	Actinobacteria	Micromonosporales	Micromonosporaceae	Micromonospora	Micromonospora_sp._RV43
Actinobacteria	Actinobacteria	Micromonosporales	Micromonosporaceae	Micromonospora	Micromonospora_sp._TSRI0369
Actinobacteria	Actinobacteria	Micromonosporales	Micromonosporaceae	Micromonospora	Micromonospora_sp._WMMA1996
Actinobacteria	Actinobacteria	Micromonosporales	Micromonosporaceae	Micromonospora	Micromonospora_sp._WMMA2032
Actinobacteria	Actinobacteria	Micromonosporales	Micromonosporaceae	Micromonospora	Micromonospora_sp._WMMB235
Actinobacteria	Actinobacteria	Micromonosporales	Micromonosporaceae	Micromonospora	Micromonospora_tulbaghiae
Actinobacteria	Actinobacteria	Micromonosporales	Micromonosporaceae	Micromonospora	Micromonospora_viridifaciens
Actinobacteria	Actinobacteria	Micromonosporales	Micromonosporaceae	Micromonospora	Micromonospora_wenchangensis
Actinobacteria	Actinobacteria	Micromonosporales	Micromonosporaceae	Micromonospora	Micromonospora_yangpuensis
Actinobacteria	Actinobacteria	Micromonosporales	Micromonosporaceae	Micromonospora	Micromonospora_zamorensis
Actinobacteria	Actinobacteria	Micromonosporales	Micromonosporaceae	Pilimelia	Pilimelia_anulata
Actinobacteria	Actinobacteria	Micromonosporales	Micromonosporaceae	Plantactinospora	Plantactinospora_sp._KBS50
Actinobacteria	Actinobacteria	Micromonosporales	Micromonosporaceae	Salinispora	Salinispora_arenicola
Actinobacteria	Actinobacteria	Micromonosporales	Micromonosporaceae	Salinispora	Salinispora_pacifica
Actinobacteria	Actinobacteria	Micromonosporales	Micromonosporaceae	Salinispora	Salinispora_tropica
Actinobacteria	Actinobacteria	Micromonosporales	Micromonosporaceae	Verrucosispora	Verrucosispora_maris
Actinobacteria	Actinobacteria	Micromonosporales	Micromonosporaceae	Verrucosispora	Verrucosispora_sediminis
Actinobacteria	Actinobacteria	Micromonosporales	Micromonosporaceae	Verrucosispora	Verrucosispora_sp._CNZ293
Actinobacteria	Actinobacteria	Micromonosporales	Micromonosporaceae	Xiangella	Xiangella_phaseoli
Actinobacteria	Actinobacteria	Nakamurellales	Nakamurellaceae	Nakamurella	Nakamurella_lactea
Actinobacteria	Actinobacteria	Nakamurellales	Nakamurellaceae	Nakamurella	Nakamurella_multipartita
Actinobacteria	Actinobacteria	Nakamurellales	Nakamurellaceae	Nakamurella	Nakamurella_panacisegetis
Actinobacteria	Actinobacteria	Propionibacteriales	Nocardioidaceae	Actinopolymorpha	Actinopolymorpha_cephalotaxi
Actinobacteria	Actinobacteria	Propionibacteriales	Nocardioidaceae	Actinopolymorpha	Actinopolymorpha_singaporensis
Actinobacteria	Actinobacteria	Propionibacteriales	Nocardioidaceae	Aeromicrobium	Aeromicrobium_choanae
Actinobacteria	Actinobacteria	Propionibacteriales	Nocardioidaceae	Aeromicrobium	Aeromicrobium_erythreum
Actinobacteria	Actinobacteria	Propionibacteriales	Nocardioidaceae	Aeromicrobium	Aeromicrobium_marinum
Actinobacteria	Actinobacteria	Propionibacteriales	Nocardioidaceae	Aeromicrobium	Aeromicrobium_massiliense
Actinobacteria	Actinobacteria	Propionibacteriales	Nocardioidaceae	Aeromicrobium	Aeromicrobium_sp._Leaf289
Actinobacteria	Actinobacteria	Propionibacteriales	Nocardioidaceae	Aeromicrobium	Aeromicrobium_sp._PE09-221
Actinobacteria	Actinobacteria	Propionibacteriales	Nocardioidaceae	Aeromicrobium	Aeromicrobium_sp._Root236
Actinobacteria	Actinobacteria	Propionibacteriales	Nocardioidaceae	Aeromicrobium	Aeromicrobium_sp._Root344
Actinobacteria	Actinobacteria	Propionibacteriales	Nocardioidaceae	Aeromicrobium	Aeromicrobium_sp._Root472D3
Actinobacteria	Actinobacteria	Propionibacteriales	Nocardioidaceae	Aeromicrobium	Aeromicrobium_sp._Root495
Actinobacteria	Actinobacteria	Propionibacteriales	Nocardioidaceae	Aeromicrobium	Aeromicrobium_sp._UBA7512
Actinobacteria	Actinobacteria	Propionibacteriales	Nocardioidaceae	Friedmanniella	Friedmanniella_flava
Actinobacteria	Actinobacteria	Propionibacteriales	Nocardioidaceae	Friedmanniella	Friedmanniella_luteola
Actinobacteria	Actinobacteria	Propionibacteriales	Nocardioidaceae	Friedmanniella	Friedmanniella_sagamiharensis
Actinobacteria	Actinobacteria	Propionibacteriales	Nocardioidaceae	Kribbella	Kribbella_flavida
Actinobacteria	Actinobacteria	Propionibacteriales	Nocardioidaceae	Marmoricola	Marmoricola_aequoreus
Actinobacteria	Actinobacteria	Propionibacteriales	Nocardioidaceae	Marmoricola	Marmoricola_scoriae
Actinobacteria	Actinobacteria	Propionibacteriales	Nocardioidaceae	Marmoricola	Marmoricola_sp._Leaf446
Actinobacteria	Actinobacteria	Propionibacteriales	Nocardioidaceae	Marmoricola	Marmoricola_sp._URHB0036
Actinobacteria	Actinobacteria	Propionibacteriales	Nocardioidaceae	Nocardioides	Nocardioides_alpinus
Actinobacteria	Actinobacteria	Propionibacteriales	Nocardioidaceae	Nocardioides	Nocardioides_dokdonensis
Actinobacteria	Actinobacteria	Propionibacteriales	Nocardioidaceae	Nocardioides	Nocardioides_exalbidus
Actinobacteria	Actinobacteria	Propionibacteriales	Nocardioidaceae	Nocardioides	Nocardioides_halotolerans
Actinobacteria	Actinobacteria	Propionibacteriales	Nocardioidaceae	Nocardioides	Nocardioides_jensenii
Actinobacteria	Actinobacteria	Propionibacteriales	Nocardioidaceae	Nocardioides	Nocardioides_luteus
Actinobacteria	Actinobacteria	Propionibacteriales	Nocardioidaceae	Nocardioides	Nocardioides_massiliensis
Actinobacteria	Actinobacteria	Propionibacteriales	Nocardioidaceae	Nocardioides	Nocardioides_nitrophenolicus
Actinobacteria	Actinobacteria	Propionibacteriales	Nocardioidaceae	Nocardioides	Nocardioides_psychrotolerans
Actinobacteria	Actinobacteria	Propionibacteriales	Nocardioidaceae	Nocardioides	Nocardioides_sp._AN3
Actinobacteria	Actinobacteria	Propionibacteriales	Nocardioidaceae	Nocardioides	Nocardioides_sp._CF8
Actinobacteria	Actinobacteria	Propionibacteriales	Nocardioidaceae	Nocardioides	Nocardioides_sp._DN36
Actinobacteria	Actinobacteria	Propionibacteriales	Nocardioidaceae	Nocardioides	Nocardioides_sp._J54
Actinobacteria	Actinobacteria	Propionibacteriales	Nocardioidaceae	Nocardioides	Nocardioides_sp._JCM_18998
Actinobacteria	Actinobacteria	Propionibacteriales	Nocardioidaceae	Nocardioides	Nocardioides_sp._JS614
Actinobacteria	Actinobacteria	Propionibacteriales	Nocardioidaceae	Nocardioides	Nocardioides_sp._Leaf285
Actinobacteria	Actinobacteria	Propionibacteriales	Nocardioidaceae	Nocardioides	Nocardioides_sp._Leaf307
Actinobacteria	Actinobacteria	Propionibacteriales	Nocardioidaceae	Nocardioides	Nocardioides_sp._PD653
Actinobacteria	Actinobacteria	Propionibacteriales	Nocardioidaceae	Nocardioides	Nocardioides_sp._PD653-B2
Actinobacteria	Actinobacteria	Propionibacteriales	Nocardioidaceae	Nocardioides	Nocardioides_sp._Root122
Actinobacteria	Actinobacteria	Propionibacteriales	Nocardioidaceae	Nocardioides	Nocardioides_sp._Root1257
Actinobacteria	Actinobacteria	Propionibacteriales	Nocardioidaceae	Nocardioides	Nocardioides_sp._Root140
Actinobacteria	Actinobacteria	Propionibacteriales	Nocardioidaceae	Nocardioides	Nocardioides_sp._Root190
Actinobacteria	Actinobacteria	Propionibacteriales	Nocardioidaceae	Nocardioides	Nocardioides_sp._Root224
Actinobacteria	Actinobacteria	Propionibacteriales	Nocardioidaceae	Nocardioides	Nocardioides_sp._Root240
Actinobacteria	Actinobacteria	Propionibacteriales	Nocardioidaceae	Nocardioides	Nocardioides_sp._Root614
Actinobacteria	Actinobacteria	Propionibacteriales	Nocardioidaceae	Nocardioides	Nocardioides_sp._Root682
Actinobacteria	Actinobacteria	Propionibacteriales	Nocardioidaceae	Nocardioides	Nocardioides_sp._Root79
Actinobacteria	Actinobacteria	Propionibacteriales	Nocardioidaceae	Nocardioides	Nocardioides_sp._Soil774
Actinobacteria	Actinobacteria	Propionibacteriales	Nocardioidaceae	Nocardioides	Nocardioides_sp._Soil777
Actinobacteria	Actinobacteria	Propionibacteriales	Nocardioidaceae	Nocardioides	Nocardioides_sp._Soil796
Actinobacteria	Actinobacteria	Propionibacteriales	Nocardioidaceae	Nocardioides	Nocardioides_sp._Soil797
Actinobacteria	Actinobacteria	Propionibacteriales	Nocardioidaceae	Nocardioides	Nocardioides_sp._Soil805
Actinobacteria	Actinobacteria	Propionibacteriales	Nocardioidaceae	Nocardioides	Nocardioides_sp._URHA0020
Actinobacteria	Actinobacteria	Propionibacteriales	Nocardioidaceae	Nocardioides	Nocardioides_sp._XL1
Actinobacteria	Actinobacteria	Propionibacteriales	Nocardioidaceae	Nocardioides	Nocardioides_sp._YR527
Actinobacteria	Actinobacteria	Propionibacteriales	Nocardioidaceae	Pimelobacter	Pimelobacter_simplex
Actinobacteria	Actinobacteria	Propionibacteriales	Nocardioidaceae	Propionicicella	Propionicicella_superfundia
Actinobacteria	Actinobacteria	Propionibacteriales	Nocardioidaceae	Propionicimonas	Propionicimonas_paludicola
Actinobacteria	Actinobacteria	Propionibacteriales	Propionibacteriaceae	Acidipropionibacterium	Acidipropionibacterium_acidipropionici
Actinobacteria	Actinobacteria	Propionibacteriales	Propionibacteriaceae	Acidipropionibacterium	Acidipropionibacterium_thoenii
Actinobacteria	Actinobacteria	Propionibacteriales	Propionibacteriaceae	Auraticoccus	Auraticoccus_monumenti
Actinobacteria	Actinobacteria	Propionibacteriales	Propionibacteriaceae	Cutibacterium	[Propionibacterium]_humerusii
Actinobacteria	Actinobacteria	Propionibacteriales	Propionibacteriaceae	Cutibacterium	[Propionibacterium]_namnetense
Actinobacteria	Actinobacteria	Propionibacteriales	Propionibacteriaceae	Cutibacterium	Cutibacterium_acnes
Actinobacteria	Actinobacteria	Propionibacteriales	Propionibacteriaceae	Cutibacterium	Cutibacterium_avidum
Actinobacteria	Actinobacteria	Propionibacteriales	Propionibacteriaceae	Cutibacterium	Cutibacterium_granulosum
Actinobacteria	Actinobacteria	Propionibacteriales	Propionibacteriaceae	Granulicoccus	Granulicoccus_phenolivorans
Actinobacteria	Actinobacteria	Propionibacteriales	Propionibacteriaceae	Luteococcus	Luteococcus_japonicus
Actinobacteria	Actinobacteria	Propionibacteriales	Propionibacteriaceae	Microlunatus	Microlunatus_soli
Actinobacteria	Actinobacteria	Propionibacteriales	Propionibacteriaceae	Nigerium	Nigerium_massiliense
Actinobacteria	Actinobacteria	Propionibacteriales	Propionibacteriaceae	Propionibacteriaceae_bacterium_ES.041	Propionibacteriaceae_bacterium_ES.041_strain_ES.041
Actinobacteria	Actinobacteria	Propionibacteriales	Propionibacteriaceae	Propionibacteriaceae_bacterium_NML_020265	Propionibacteriaceae_bacterium_NML_020265_strain_NML_020265
Actinobacteria	Actinobacteria	Propionibacteriales	Propionibacteriaceae	Propionibacteriaceae_bacterium_NML_030167	Propionibacteriaceae_bacterium_NML_030167_strain_NML_030167
Actinobacteria	Actinobacteria	Propionibacteriales	Propionibacteriaceae	Propionibacteriaceae_bacterium_NML_061049	Propionibacteriaceae_bacterium_NML_061049_strain_NML_061049
Actinobacteria	Actinobacteria	Propionibacteriales	Propionibacteriaceae	Propionibacteriaceae_bacterium_NML_090529	Propionibacteriaceae_bacterium_NML_090529_strain_NML_090529
Actinobacteria	Actinobacteria	Propionibacteriales	Propionibacteriaceae	Propionibacteriaceae_bacterium_NML_130396	Propionibacteriaceae_bacterium_NML_130396_strain_NML_130396
Actinobacteria	Actinobacteria	Propionibacteriales	Propionibacteriaceae	Propionibacteriaceae_bacterium_NML_140250	Propionibacteriaceae_bacterium_NML_140250_strain_NML_140250
Actinobacteria	Actinobacteria	Propionibacteriales	Propionibacteriaceae	Propionibacteriaceae_bacterium_NML_150081	Propionibacteriaceae_bacterium_NML_150081_strain_NML_150081
Actinobacteria	Actinobacteria	Propionibacteriales	Propionibacteriaceae	Propionibacteriaceae_bacterium_NML_150272	Propionibacteriaceae_bacterium_NML_150272_strain_NML_150272
Actinobacteria	Actinobacteria	Propionibacteriales	Propionibacteriaceae	Propionibacteriaceae_bacterium_NML_160184	Propionibacteriaceae_bacterium_NML_160184_strain_NML_160184
Actinobacteria	Actinobacteria	Propionibacteriales	Propionibacteriaceae	Propionibacteriaceae_bacterium_P6A17	Propionibacteriaceae_bacterium_P6A17_strain_P6A17
Actinobacteria	Actinobacteria	Propionibacteriales	Propionibacteriaceae	Propionibacterium	Propionibacterium_acidifaciens
Actinobacteria	Actinobacteria	Propionibacteriales	Propionibacteriaceae	Propionibacterium	Propionibacterium_cyclohexanicum
Actinobacteria	Actinobacteria	Propionibacteriales	Propionibacteriaceae	Propionibacterium	Propionibacterium_freudenreichii
Actinobacteria	Actinobacteria	Propionibacteriales	Propionibacteriaceae	Propionibacterium	Propionibacterium_sp._409-HC1
Actinobacteria	Actinobacteria	Propionibacteriales	Propionibacteriaceae	Propionibacterium	Propionibacterium_sp._434-HC2
Actinobacteria	Actinobacteria	Propionibacteriales	Propionibacteriaceae	Propionibacterium	Propionibacterium_sp._5_U_42AFAA
Actinobacteria	Actinobacteria	Propionibacteriales	Propionibacteriaceae	Propionibacterium	Propionibacterium_sp._CC003-HC2
Actinobacteria	Actinobacteria	Propionibacteriales	Propionibacteriaceae	Propionibacterium	Propionibacterium_sp._HGH0353
Actinobacteria	Actinobacteria	Propionibacteriales	Propionibacteriaceae	Propionibacterium	Propionibacterium_sp._HMSC062D02
Actinobacteria	Actinobacteria	Propionibacteriales	Propionibacteriaceae	Propionibacterium	Propionibacterium_sp._HMSC062D05
Actinobacteria	Actinobacteria	Propionibacteriales	Propionibacteriaceae	Propionibacterium	Propionibacterium_sp._HMSC065F07
Actinobacteria	Actinobacteria	Propionibacteriales	Propionibacteriaceae	Propionibacterium	Propionibacterium_sp._HMSC067A01
Actinobacteria	Actinobacteria	Propionibacteriales	Propionibacteriaceae	Propionibacterium	Propionibacterium_sp._HMSC068C01
Actinobacteria	Actinobacteria	Propionibacteriales	Propionibacteriaceae	Propionibacterium	Propionibacterium_sp._HMSC075A12
Actinobacteria	Actinobacteria	Propionibacteriales	Propionibacteriaceae	Propionibacterium	Propionibacterium_sp._HMSC078F01
Actinobacteria	Actinobacteria	Propionibacteriales	Propionibacteriaceae	Propionibacterium	Propionibacterium_sp._HMSC078F10
Actinobacteria	Actinobacteria	Propionibacteriales	Propionibacteriaceae	Propionibacterium	Propionibacterium_sp._KPL1838
Actinobacteria	Actinobacteria	Propionibacteriales	Propionibacteriaceae	Propionibacterium	Propionibacterium_sp._KPL1844
Actinobacteria	Actinobacteria	Propionibacteriales	Propionibacteriaceae	Propionibacterium	Propionibacterium_sp._KPL1847
Actinobacteria	Actinobacteria	Propionibacteriales	Propionibacteriaceae	Propionibacterium	Propionibacterium_sp._KPL1849
Actinobacteria	Actinobacteria	Propionibacteriales	Propionibacteriaceae	Propionibacterium	Propionibacterium_sp._KPL1852
Actinobacteria	Actinobacteria	Propionibacteriales	Propionibacteriaceae	Propionibacterium	Propionibacterium_sp._KPL1854
Actinobacteria	Actinobacteria	Propionibacteriales	Propionibacteriaceae	Propionibacterium	Propionibacterium_sp._KPL2000
Actinobacteria	Actinobacteria	Propionibacteriales	Propionibacteriaceae	Propionibacterium	Propionibacterium_sp._KPL2003
Actinobacteria	Actinobacteria	Propionibacteriales	Propionibacteriaceae	Propionibacterium	Propionibacterium_sp._KPL2005
Actinobacteria	Actinobacteria	Propionibacteriales	Propionibacteriaceae	Propionibacterium	Propionibacterium_sp._KPL2008
Actinobacteria	Actinobacteria	Propionibacteriales	Propionibacteriaceae	Propionibacterium	Propionibacterium_sp._KPL2009
Actinobacteria	Actinobacteria	Propionibacteriales	Propionibacteriaceae	Propionibacterium	Propionibacterium_sp._MB3007
Actinobacteria	Actinobacteria	Propionibacteriales	Propionibacteriaceae	Propionibacterium	Propionibacterium_sp._oral_taxon_192
Actinobacteria	Actinobacteria	Propionibacteriales	Propionibacteriaceae	Propionibacterium	Propionibacterium_sp._oral_taxon_193
Actinobacteria	Actinobacteria	Propionibacteriales	Propionibacteriaceae	Propionimicrobium	Propionimicrobium_lymphophilum
Actinobacteria	Actinobacteria	Propionibacteriales	Propionibacteriaceae	Propionimicrobium	Propionimicrobium_sp._BV2F7
Actinobacteria	Actinobacteria	Propionibacteriales	Propionibacteriaceae	Propionimicrobium	Propionimicrobium_sp._Marseille-P3275
Actinobacteria	Actinobacteria	Propionibacteriales	Propionibacteriaceae	Pseudopropionibacterium	Pseudopropionibacterium_propionicum
Actinobacteria	Actinobacteria	Propionibacteriales	Propionibacteriaceae	Tessaracoccus	Tessaracoccus_aquimaris
Actinobacteria	Actinobacteria	Propionibacteriales	Propionibacteriaceae	Tessaracoccus	Tessaracoccus_flavescens
Actinobacteria	Actinobacteria	Propionibacteriales	Propionibacteriaceae	Tessaracoccus	Tessaracoccus_flavus
Actinobacteria	Actinobacteria	Propionibacteriales	Propionibacteriaceae	Tessaracoccus	Tessaracoccus_lapidicaptus
Actinobacteria	Actinobacteria	Propionibacteriales	Propionibacteriaceae	Tessaracoccus	Tessaracoccus_massiliensis
Actinobacteria	Actinobacteria	Propionibacteriales	Propionibacteriaceae	Tessaracoccus	Tessaracoccus_oleiagri
Actinobacteria	Actinobacteria	Propionibacteriales	Propionibacteriaceae	Tessaracoccus	Tessaracoccus_sp._T2.5-30
Actinobacteria	Actinobacteria	Propionibacteriales	Propionibacteriaceae	Tessaracoccus	Tessaracoccus_sp._ZS01
Actinobacteria	Actinobacteria	Pseudonocardiales	Pseudonocardiaceae	Actinoalloteichus	Actinoalloteichus_cyanogriseus
Actinobacteria	Actinobacteria	Pseudonocardiales	Pseudonocardiaceae	Actinoalloteichus	Actinoalloteichus_hoggarensis
Actinobacteria	Actinobacteria	Pseudonocardiales	Pseudonocardiaceae	Actinoalloteichus	Actinoalloteichus_hymeniacidonis
Actinobacteria	Actinobacteria	Pseudonocardiales	Pseudonocardiaceae	Actinoalloteichus	Actinoalloteichus_sp._ADI127-7
Actinobacteria	Actinobacteria	Pseudonocardiales	Pseudonocardiaceae	Actinoalloteichus	Actinoalloteichus_sp._GBA129-24
Actinobacteria	Actinobacteria	Pseudonocardiales	Pseudonocardiaceae	Actinoalloteichus	Actinoalloteichus_spitiensis
Actinobacteria	Actinobacteria	Pseudonocardiales	Pseudonocardiaceae	Actinokineospora	Actinokineospora_inagensis
Actinobacteria	Actinobacteria	Pseudonocardiales	Pseudonocardiaceae	Actinophytocola	Actinophytocola_xanthii
Actinobacteria	Actinobacteria	Pseudonocardiales	Pseudonocardiaceae	Actinophytocola	Actinophytocola_xinjiangensis
Actinobacteria	Actinobacteria	Pseudonocardiales	Pseudonocardiaceae	Actinosynnema	Actinosynnema_mirum
Actinobacteria	Actinobacteria	Pseudonocardiales	Pseudonocardiaceae	Actinosynnema	Actinosynnema_pretiosum
Actinobacteria	Actinobacteria	Pseudonocardiales	Pseudonocardiaceae	Alloactinosynnema	Alloactinosynnema_sp._L-07
Actinobacteria	Actinobacteria	Pseudonocardiales	Pseudonocardiaceae	Allokutzneria	Allokutzneria_albata
Actinobacteria	Actinobacteria	Pseudonocardiales	Pseudonocardiaceae	Allokutzneria	Allokutzneria_sp._NRRL_B-24872
Actinobacteria	Actinobacteria	Pseudonocardiales	Pseudonocardiaceae	Amycolatopsis	Amycolatopsis_alba
Actinobacteria	Actinobacteria	Pseudonocardiales	Pseudonocardiaceae	Amycolatopsis	Amycolatopsis_australiensis
Actinobacteria	Actinobacteria	Pseudonocardiales	Pseudonocardiaceae	Amycolatopsis	Amycolatopsis_balhimycina
Actinobacteria	Actinobacteria	Pseudonocardiales	Pseudonocardiaceae	Amycolatopsis	Amycolatopsis_benzoatilytica
Actinobacteria	Actinobacteria	Pseudonocardiales	Pseudonocardiaceae	Amycolatopsis	Amycolatopsis_halophila
Actinobacteria	Actinobacteria	Pseudonocardiales	Pseudonocardiaceae	Amycolatopsis	Amycolatopsis_japonica
Actinobacteria	Actinobacteria	Pseudonocardiales	Pseudonocardiaceae	Amycolatopsis	Amycolatopsis_keratiniphila
Actinobacteria	Actinobacteria	Pseudonocardiales	Pseudonocardiaceae	Amycolatopsis	Amycolatopsis_lurida
Actinobacteria	Actinobacteria	Pseudonocardiales	Pseudonocardiaceae	Amycolatopsis	Amycolatopsis_mediterranei
Actinobacteria	Actinobacteria	Pseudonocardiales	Pseudonocardiaceae	Amycolatopsis	Amycolatopsis_methanolica
Actinobacteria	Actinobacteria	Pseudonocardiales	Pseudonocardiaceae	Amycolatopsis	Amycolatopsis_nigrescens
Actinobacteria	Actinobacteria	Pseudonocardiales	Pseudonocardiaceae	Amycolatopsis	Amycolatopsis_orientalis
Actinobacteria	Actinobacteria	Pseudonocardiales	Pseudonocardiaceae	Amycolatopsis	Amycolatopsis_pretoriensis
Actinobacteria	Actinobacteria	Pseudonocardiales	Pseudonocardiaceae	Amycolatopsis	Amycolatopsis_rubida
Actinobacteria	Actinobacteria	Pseudonocardiales	Pseudonocardiaceae	Amycolatopsis	Amycolatopsis_sacchari
Actinobacteria	Actinobacteria	Pseudonocardiales	Pseudonocardiaceae	Amycolatopsis	Amycolatopsis_sp._AU-G6
Actinobacteria	Actinobacteria	Pseudonocardiales	Pseudonocardiaceae	Amycolatopsis	Amycolatopsis_sp._CB00013
Actinobacteria	Actinobacteria	Pseudonocardiales	Pseudonocardiaceae	Amycolatopsis	Amycolatopsis_sp._H5
Actinobacteria	Actinobacteria	Pseudonocardiales	Pseudonocardiaceae	Amycolatopsis	Amycolatopsis_sp._KNN50.9b
Actinobacteria	Actinobacteria	Pseudonocardiales	Pseudonocardiaceae	Amycolatopsis	Amycolatopsis_sulphurea
Actinobacteria	Actinobacteria	Pseudonocardiales	Pseudonocardiaceae	Amycolatopsis	Amycolatopsis_thailandensis
Actinobacteria	Actinobacteria	Pseudonocardiales	Pseudonocardiaceae	Amycolatopsis	Amycolatopsis_thermoflava
Actinobacteria	Actinobacteria	Pseudonocardiales	Pseudonocardiaceae	Amycolatopsis	Amycolatopsis_tolypomycina
Actinobacteria	Actinobacteria	Pseudonocardiales	Pseudonocardiaceae	Amycolatopsis	Amycolatopsis_vancoresmycina
Actinobacteria	Actinobacteria	Pseudonocardiales	Pseudonocardiaceae	Crossiella	Crossiella_equi
Actinobacteria	Actinobacteria	Pseudonocardiales	Pseudonocardiaceae	Kibdelosporangium	Kibdelosporangium_aridum
Actinobacteria	Actinobacteria	Pseudonocardiales	Pseudonocardiaceae	Kibdelosporangium	Kibdelosporangium_phytohabitans
Actinobacteria	Actinobacteria	Pseudonocardiales	Pseudonocardiaceae	Kibdelosporangium	Kibdelosporangium_sp._MJ126-NF4
Actinobacteria	Actinobacteria	Pseudonocardiales	Pseudonocardiaceae	Kutzneria	Kutzneria_albida
Actinobacteria	Actinobacteria	Pseudonocardiales	Pseudonocardiaceae	Lentzea	Lentzea_guizhouensis
Actinobacteria	Actinobacteria	Pseudonocardiales	Pseudonocardiaceae	Lentzea	Lentzea_kentuckyensis
Actinobacteria	Actinobacteria	Pseudonocardiales	Pseudonocardiaceae	Prauserella	Prauserella_marina
Actinobacteria	Actinobacteria	Pseudonocardiales	Pseudonocardiaceae	Prauserella	Prauserella_rugosa
Actinobacteria	Actinobacteria	Pseudonocardiales	Pseudonocardiaceae	Pseudonocardia	Pseudonocardia_acaciae
Actinobacteria	Actinobacteria	Pseudonocardiales	Pseudonocardiaceae	Pseudonocardia	Pseudonocardia_autotrophica
Actinobacteria	Actinobacteria	Pseudonocardiales	Pseudonocardiaceae	Pseudonocardia	Pseudonocardia_dioxanivorans
Actinobacteria	Actinobacteria	Pseudonocardiales	Pseudonocardiaceae	Pseudonocardia	Pseudonocardia_oroxyli
Actinobacteria	Actinobacteria	Pseudonocardiales	Pseudonocardiaceae	Pseudonocardia	Pseudonocardia_sp._Ae150A_Ps1
Actinobacteria	Actinobacteria	Pseudonocardiales	Pseudonocardiaceae	Pseudonocardia	Pseudonocardia_sp._Ae168_Ps1
Actinobacteria	Actinobacteria	Pseudonocardiales	Pseudonocardiaceae	Pseudonocardia	Pseudonocardia_sp._Ae263_Ps1
Actinobacteria	Actinobacteria	Pseudonocardiales	Pseudonocardiaceae	Pseudonocardia	Pseudonocardia_sp._Ae331_Ps2
Actinobacteria	Actinobacteria	Pseudonocardiales	Pseudonocardiaceae	Pseudonocardia	Pseudonocardia_sp._Ae356_Ps1
Actinobacteria	Actinobacteria	Pseudonocardiales	Pseudonocardiaceae	Pseudonocardia	Pseudonocardia_sp._Ae406_Ps2
Actinobacteria	Actinobacteria	Pseudonocardiales	Pseudonocardiaceae	Pseudonocardia	Pseudonocardia_sp._Ae505_Ps2
Actinobacteria	Actinobacteria	Pseudonocardiales	Pseudonocardiaceae	Pseudonocardia	Pseudonocardia_sp._Ae706_Ps2
Actinobacteria	Actinobacteria	Pseudonocardiales	Pseudonocardiaceae	Pseudonocardia	Pseudonocardia_sp._Ae707_Ps1
Actinobacteria	Actinobacteria	Pseudonocardiales	Pseudonocardiaceae	Pseudonocardia	Pseudonocardia_sp._Ae717_Ps2
Actinobacteria	Actinobacteria	Pseudonocardiales	Pseudonocardiaceae	Pseudonocardia	Pseudonocardia_sp._AL041005-10
Actinobacteria	Actinobacteria	Pseudonocardiales	Pseudonocardiaceae	Pseudonocardia	Pseudonocardia_sp._CNS-004
Actinobacteria	Actinobacteria	Pseudonocardiales	Pseudonocardiaceae	Pseudonocardia	Pseudonocardia_sp._EC080610-09
Actinobacteria	Actinobacteria	Pseudonocardiales	Pseudonocardiaceae	Pseudonocardia	Pseudonocardia_sp._EC080619-01
Actinobacteria	Actinobacteria	Pseudonocardiales	Pseudonocardiaceae	Pseudonocardia	Pseudonocardia_sp._EC080625-04
Actinobacteria	Actinobacteria	Pseudonocardiales	Pseudonocardiaceae	Pseudonocardia	Pseudonocardia_sp._HH130629-09
Actinobacteria	Actinobacteria	Pseudonocardiales	Pseudonocardiaceae	Pseudonocardia	Pseudonocardia_sp._HH130630-07
Actinobacteria	Actinobacteria	Pseudonocardiales	Pseudonocardiaceae	Pseudonocardia	Pseudonocardia_sp._P1
Actinobacteria	Actinobacteria	Pseudonocardiales	Pseudonocardiaceae	Pseudonocardia	Pseudonocardia_sp._P2
Actinobacteria	Actinobacteria	Pseudonocardiales	Pseudonocardiaceae	Pseudonocardia	Pseudonocardia_tetrahydrofuranoxydans
Actinobacteria	Actinobacteria	Pseudonocardiales	Pseudonocardiaceae	Pseudonocardia	Pseudonocardia_thermophila
Actinobacteria	Actinobacteria	Pseudonocardiales	Pseudonocardiaceae	Saccharomonospora	[Actinopolyspora]_iraqiensis
Actinobacteria	Actinobacteria	Pseudonocardiales	Pseudonocardiaceae	Saccharomonospora	Saccharomonospora_azurea
Actinobacteria	Actinobacteria	Pseudonocardiales	Pseudonocardiaceae	Saccharomonospora	Saccharomonospora_cyanea
Actinobacteria	Actinobacteria	Pseudonocardiales	Pseudonocardiaceae	Saccharomonospora	Saccharomonospora_glauca
Actinobacteria	Actinobacteria	Pseudonocardiales	Pseudonocardiaceae	Saccharomonospora	Saccharomonospora_halophila
Actinobacteria	Actinobacteria	Pseudonocardiales	Pseudonocardiaceae	Saccharomonospora	Saccharomonospora_marina
Actinobacteria	Actinobacteria	Pseudonocardiales	Pseudonocardiaceae	Saccharomonospora	Saccharomonospora_paurometabolica
Actinobacteria	Actinobacteria	Pseudonocardiales	Pseudonocardiaceae	Saccharomonospora	Saccharomonospora_saliphila
Actinobacteria	Actinobacteria	Pseudonocardiales	Pseudonocardiaceae	Saccharomonospora	Saccharomonospora_sp._CNQ490
Actinobacteria	Actinobacteria	Pseudonocardiales	Pseudonocardiaceae	Saccharomonospora	Saccharomonospora_sp._CUA-673
Actinobacteria	Actinobacteria	Pseudonocardiales	Pseudonocardiaceae	Saccharomonospora	Saccharomonospora_sp._LRS4.154
Actinobacteria	Actinobacteria	Pseudonocardiales	Pseudonocardiaceae	Saccharomonospora	Saccharomonospora_viridis
Actinobacteria	Actinobacteria	Pseudonocardiales	Pseudonocardiaceae	Saccharomonospora	Saccharomonospora_xinjiangensis
Actinobacteria	Actinobacteria	Pseudonocardiales	Pseudonocardiaceae	Saccharopolyspora	Saccharopolyspora_erythraea
Actinobacteria	Actinobacteria	Pseudonocardiales	Pseudonocardiaceae	Saccharopolyspora	Saccharopolyspora_phatthalungensis
Actinobacteria	Actinobacteria	Pseudonocardiales	Pseudonocardiaceae	Saccharopolyspora	Saccharopolyspora_rectivirgula
Actinobacteria	Actinobacteria	Pseudonocardiales	Pseudonocardiaceae	Saccharopolyspora	Saccharopolyspora_spinosa
Actinobacteria	Actinobacteria	Pseudonocardiales	Pseudonocardiaceae	Saccharothrix	Saccharothrix_espanaensis
Actinobacteria	Actinobacteria	Pseudonocardiales	Pseudonocardiaceae	Saccharothrix	Saccharothrix_sp._CB00851
Actinobacteria	Actinobacteria	Pseudonocardiales	Pseudonocardiaceae	Saccharothrix	Saccharothrix_sp._NRRL_B-16314
Actinobacteria	Actinobacteria	Pseudonocardiales	Pseudonocardiaceae	Sciscionella	Sciscionella_marina
Actinobacteria	Actinobacteria	Pseudonocardiales	Pseudonocardiaceae	Streptoalloteichus	Streptoalloteichus_hindustanus
Actinobacteria	Actinobacteria	Pseudonocardiales	Pseudonocardiaceae	Thermocrispum	Thermocrispum_agreste
Actinobacteria	Actinobacteria	Pseudonocardiales	Pseudonocardiaceae	Thermocrispum	Thermocrispum_municipale
Actinobacteria	Actinobacteria	Streptomycetales	Streptomycetaceae	Kitasatospora	Kitasatospora_albolonga
Actinobacteria	Actinobacteria	Streptomycetales	Streptomycetaceae	Kitasatospora	Kitasatospora_arboriphila
Actinobacteria	Actinobacteria	Streptomycetales	Streptomycetaceae	Kitasatospora	Kitasatospora_aureofaciens
Actinobacteria	Actinobacteria	Streptomycetales	Streptomycetaceae	Kitasatospora	Kitasatospora_azatica
Actinobacteria	Actinobacteria	Streptomycetales	Streptomycetaceae	Kitasatospora	Kitasatospora_cheerisanensis
Actinobacteria	Actinobacteria	Streptomycetales	Streptomycetaceae	Kitasatospora	Kitasatospora_griseola
Actinobacteria	Actinobacteria	Streptomycetales	Streptomycetaceae	Kitasatospora	Kitasatospora_mediocidica
Actinobacteria	Actinobacteria	Streptomycetales	Streptomycetaceae	Kitasatospora	Kitasatospora_phosalacinea
Actinobacteria	Actinobacteria	Streptomycetales	Streptomycetaceae	Kitasatospora	Kitasatospora_setae
Actinobacteria	Actinobacteria	Streptomycetales	Streptomycetaceae	Streptacidiphilus	Streptacidiphilus_albus
Actinobacteria	Actinobacteria	Streptomycetales	Streptomycetaceae	Streptacidiphilus	Streptacidiphilus_oryzae
Actinobacteria	Actinobacteria	Streptomycetales	Streptomycetaceae	Streptacidiphilus	Streptacidiphilus_rugosus
Actinobacteria	Actinobacteria	Streptomycetales	Streptomycetaceae	Streptomyces	[Kitasatospora]_papulosa
Actinobacteria	Actinobacteria	Streptomycetales	Streptomycetaceae	Streptomyces	Actinosporangium_sp._NRRL_B-3428
Actinobacteria	Actinobacteria	Streptomycetales	Streptomycetaceae	Streptomyces	Streptomyces_abyssalis
Actinobacteria	Actinobacteria	Streptomycetales	Streptomycetaceae	Streptomyces	Streptomyces_achromogenes
Actinobacteria	Actinobacteria	Streptomycetales	Streptomycetaceae	Streptomyces	Streptomyces_acidiscabies
Actinobacteria	Actinobacteria	Streptomycetales	Streptomycetaceae	Streptomyces	Streptomyces_africanus
Actinobacteria	Actinobacteria	Streptomycetales	Streptomycetaceae	Streptomyces	Streptomyces_agglomeratus
Actinobacteria	Actinobacteria	Streptomycetales	Streptomycetaceae	Streptomyces	Streptomyces_albireticuli
Actinobacteria	Actinobacteria	Streptomycetales	Streptomycetaceae	Streptomyces	Streptomyces_alboflavus
Actinobacteria	Actinobacteria	Streptomycetales	Streptomycetaceae	Streptomyces	Streptomyces_alboniger
Actinobacteria	Actinobacteria	Streptomycetales	Streptomycetaceae	Streptomyces	Streptomyces_alboverticillatus
Actinobacteria	Actinobacteria	Streptomycetales	Streptomycetaceae	Streptomyces	Streptomyces_albulus
Actinobacteria	Actinobacteria	Streptomycetales	Streptomycetaceae	Streptomyces	Streptomyces_albus
Actinobacteria	Actinobacteria	Streptomycetales	Streptomycetaceae	Streptomyces	Streptomyces_alfalfae
Actinobacteria	Actinobacteria	Streptomycetales	Streptomycetaceae	Streptomyces	Streptomyces_ambofaciens
Actinobacteria	Actinobacteria	Streptomycetales	Streptomycetaceae	Streptomyces	Streptomyces_amritsarensis
Actinobacteria	Actinobacteria	Streptomycetales	Streptomycetaceae	Streptomyces	Streptomyces_angustmyceticus
Actinobacteria	Actinobacteria	Streptomycetales	Streptomycetaceae	Streptomyces	Streptomyces_antibioticus
Actinobacteria	Actinobacteria	Streptomycetales	Streptomycetaceae	Streptomyces	Streptomyces_aurantiacus
Actinobacteria	Actinobacteria	Streptomycetales	Streptomycetaceae	Streptomyces	Streptomyces_auratus
Actinobacteria	Actinobacteria	Streptomycetales	Streptomycetaceae	Streptomyces	Streptomyces_aureocirculatus
Actinobacteria	Actinobacteria	Streptomycetales	Streptomycetaceae	Streptomyces	Streptomyces_autolyticus
Actinobacteria	Actinobacteria	Streptomycetales	Streptomycetaceae	Streptomyces	Streptomyces_avellaneus
Actinobacteria	Actinobacteria	Streptomycetales	Streptomycetaceae	Streptomyces	Streptomyces_avermitilis
Actinobacteria	Actinobacteria	Streptomycetales	Streptomycetaceae	Streptomyces	Streptomyces_bikiniensis
Actinobacteria	Actinobacteria	Streptomycetales	Streptomycetaceae	Streptomyces	Streptomyces_bingchenggensis
Actinobacteria	Actinobacteria	Streptomycetales	Streptomycetaceae	Streptomyces	Streptomyces_bobili
Actinobacteria	Actinobacteria	Streptomycetales	Streptomycetaceae	Streptomyces	Streptomyces_bottropensis
Actinobacteria	Actinobacteria	Streptomycetales	Streptomycetaceae	Streptomyces	Streptomyces_brasiliensis
Actinobacteria	Actinobacteria	Streptomycetales	Streptomycetaceae	Streptomyces	Streptomyces_caatingaensis
Actinobacteria	Actinobacteria	Streptomycetales	Streptomycetaceae	Streptomyces	Streptomyces_cacaoi
Actinobacteria	Actinobacteria	Streptomycetales	Streptomycetaceae	Streptomyces	Streptomyces_canus
Actinobacteria	Actinobacteria	Streptomycetales	Streptomycetaceae	Streptomyces	Streptomyces_carpinensis
Actinobacteria	Actinobacteria	Streptomycetales	Streptomycetaceae	Streptomyces	Streptomyces_cattleya
Actinobacteria	Actinobacteria	Streptomycetales	Streptomycetaceae	Streptomyces	Streptomyces_celluloflavus
Actinobacteria	Actinobacteria	Streptomycetales	Streptomycetaceae	Streptomyces	Streptomyces_chattanoogensis
Actinobacteria	Actinobacteria	Streptomycetales	Streptomycetaceae	Streptomyces	Streptomyces_cinnamoneus
Actinobacteria	Actinobacteria	Streptomycetales	Streptomycetaceae	Streptomyces	Streptomyces_clavuligerus
Actinobacteria	Actinobacteria	Streptomycetales	Streptomycetaceae	Streptomyces	Streptomyces_coelicoflavus
Actinobacteria	Actinobacteria	Streptomycetales	Streptomycetaceae	Streptomyces	Streptomyces_coelicolor
Actinobacteria	Actinobacteria	Streptomycetales	Streptomycetaceae	Streptomyces	Streptomyces_collinus
Actinobacteria	Actinobacteria	Streptomycetales	Streptomycetaceae	Streptomyces	Streptomyces_cyaneofuscatus
Actinobacteria	Actinobacteria	Streptomycetales	Streptomycetaceae	Streptomyces	Streptomyces_cyaneogriseus
Actinobacteria	Actinobacteria	Streptomycetales	Streptomycetaceae	Streptomyces	Streptomyces_davaonensis
Actinobacteria	Actinobacteria	Streptomycetales	Streptomycetaceae	Streptomyces	Streptomyces_diastatochromogenes
Actinobacteria	Actinobacteria	Streptomycetales	Streptomycetaceae	Streptomyces	Streptomyces_durhamensis
Actinobacteria	Actinobacteria	Streptomycetales	Streptomycetaceae	Streptomyces	Streptomyces_europaeiscabiei
Actinobacteria	Actinobacteria	Streptomycetales	Streptomycetaceae	Streptomyces	Streptomyces_flaveolus
Actinobacteria	Actinobacteria	Streptomycetales	Streptomycetaceae	Streptomyces	Streptomyces_flaveus
Actinobacteria	Actinobacteria	Streptomycetales	Streptomycetaceae	Streptomyces	Streptomyces_flavovirens
Actinobacteria	Actinobacteria	Streptomycetales	Streptomycetaceae	Streptomyces	Streptomyces_flocculus
Actinobacteria	Actinobacteria	Streptomycetales	Streptomycetaceae	Streptomyces	Streptomyces_floridae
Actinobacteria	Actinobacteria	Streptomycetales	Streptomycetaceae	Streptomyces	Streptomyces_formicae
Actinobacteria	Actinobacteria	Streptomycetales	Streptomycetaceae	Streptomyces	Streptomyces_fradiae
Actinobacteria	Actinobacteria	Streptomycetales	Streptomycetaceae	Streptomyces	Streptomyces_fulvissimus
Actinobacteria	Actinobacteria	Streptomycetales	Streptomycetaceae	Streptomyces	Streptomyces_fulvoviolaceus
Actinobacteria	Actinobacteria	Streptomycetales	Streptomycetaceae	Streptomyces	Streptomyces_fulvoviridis
Actinobacteria	Actinobacteria	Streptomycetales	Streptomycetaceae	Streptomyces	Streptomyces_gibsonii
Actinobacteria	Actinobacteria	Streptomycetales	Streptomycetaceae	Streptomyces	Streptomyces_gilvosporeus
Actinobacteria	Actinobacteria	Streptomycetales	Streptomycetaceae	Streptomyces	Streptomyces_glaucescens
Actinobacteria	Actinobacteria	Streptomycetales	Streptomycetaceae	Streptomyces	Streptomyces_globisporus
Actinobacteria	Actinobacteria	Streptomycetales	Streptomycetaceae	Streptomyces	Streptomyces_graminilatus
Actinobacteria	Actinobacteria	Streptomycetales	Streptomycetaceae	Streptomyces	Streptomyces_graminis
Actinobacteria	Actinobacteria	Streptomycetales	Streptomycetaceae	Streptomyces	Streptomyces_griseoaurantiacus
Actinobacteria	Actinobacteria	Streptomycetales	Streptomycetaceae	Streptomyces	Streptomyces_griseochromogenes
Actinobacteria	Actinobacteria	Streptomycetales	Streptomycetaceae	Streptomyces	Streptomyces_griseofuscus
Actinobacteria	Actinobacteria	Streptomycetales	Streptomycetaceae	Streptomyces	Streptomyces_griseolus
Actinobacteria	Actinobacteria	Streptomycetales	Streptomycetaceae	Streptomyces	Streptomyces_griseoluteus
Actinobacteria	Actinobacteria	Streptomycetales	Streptomycetaceae	Streptomyces	Streptomyces_griseoplanus
Actinobacteria	Actinobacteria	Streptomycetales	Streptomycetaceae	Streptomyces	Streptomyces_griseorubens
Actinobacteria	Actinobacteria	Streptomycetales	Streptomycetaceae	Streptomyces	Streptomyces_griseoruber
Actinobacteria	Actinobacteria	Streptomycetales	Streptomycetaceae	Streptomyces	Streptomyces_griseus
Actinobacteria	Actinobacteria	Streptomycetales	Streptomycetaceae	Streptomyces	Streptomyces_halstedii
Actinobacteria	Actinobacteria	Streptomycetales	Streptomycetaceae	Streptomyces	Streptomyces_hirsutus
Actinobacteria	Actinobacteria	Streptomycetales	Streptomycetaceae	Streptomyces	Streptomyces_hokutonensis
Actinobacteria	Actinobacteria	Streptomycetales	Streptomycetaceae	Streptomyces	Streptomyces_humi
Actinobacteria	Actinobacteria	Streptomycetales	Streptomycetaceae	Streptomyces	Streptomyces_hygroscopicus
Actinobacteria	Actinobacteria	Streptomycetales	Streptomycetaceae	Streptomyces	Streptomyces_iakyrus
Actinobacteria	Actinobacteria	Streptomycetales	Streptomycetaceae	Streptomyces	Streptomyces_ipomoeae
Actinobacteria	Actinobacteria	Streptomycetales	Streptomycetaceae	Streptomyces	Streptomyces_iranensis
Actinobacteria	Actinobacteria	Streptomycetales	Streptomycetaceae	Streptomyces	Streptomyces_kanamyceticus
Actinobacteria	Actinobacteria	Streptomycetales	Streptomycetaceae	Streptomyces	Streptomyces_kasugaensis
Actinobacteria	Actinobacteria	Streptomycetales	Streptomycetaceae	Streptomyces	Streptomyces_katrae
Actinobacteria	Actinobacteria	Streptomycetales	Streptomycetaceae	Streptomyces	Streptomyces_laurentii
Actinobacteria	Actinobacteria	Streptomycetales	Streptomycetaceae	Streptomyces	Streptomyces_lavendulae
Actinobacteria	Actinobacteria	Streptomycetales	Streptomycetaceae	Streptomyces	Streptomyces_leeuwenhoekii
Actinobacteria	Actinobacteria	Streptomycetales	Streptomycetaceae	Streptomyces	Streptomyces_lincolnensis
Actinobacteria	Actinobacteria	Streptomycetales	Streptomycetaceae	Streptomyces	Streptomyces_lividans
Actinobacteria	Actinobacteria	Streptomycetales	Streptomycetaceae	Streptomyces	Streptomyces_lushanensis
Actinobacteria	Actinobacteria	Streptomycetales	Streptomycetaceae	Streptomyces	Streptomyces_luteus
Actinobacteria	Actinobacteria	Streptomycetales	Streptomycetaceae	Streptomyces	Streptomyces_lydicus
Actinobacteria	Actinobacteria	Streptomycetales	Streptomycetaceae	Streptomyces	Streptomyces_malaysiense
Actinobacteria	Actinobacteria	Streptomycetales	Streptomycetaceae	Streptomyces	Streptomyces_malaysiensis
Actinobacteria	Actinobacteria	Streptomycetales	Streptomycetaceae	Streptomyces	Streptomyces_mangrovisoli
Actinobacteria	Actinobacteria	Streptomycetales	Streptomycetaceae	Streptomyces	Streptomyces_megasporus
Actinobacteria	Actinobacteria	Streptomycetales	Streptomycetaceae	Streptomyces	Streptomyces_melanosporofaciens
Actinobacteria	Actinobacteria	Streptomycetales	Streptomycetaceae	Streptomyces	Streptomyces_milbemycinicus
Actinobacteria	Actinobacteria	Streptomycetales	Streptomycetaceae	Streptomyces	Streptomyces_misionensis
Actinobacteria	Actinobacteria	Streptomycetales	Streptomycetaceae	Streptomyces	Streptomyces_murinus
Actinobacteria	Actinobacteria	Streptomycetales	Streptomycetaceae	Streptomyces	Streptomyces_mutomycini
Actinobacteria	Actinobacteria	Streptomycetales	Streptomycetaceae	Streptomyces	Streptomyces_nanshensis
Actinobacteria	Actinobacteria	Streptomycetales	Streptomycetaceae	Streptomyces	Streptomyces_natalensis
Actinobacteria	Actinobacteria	Streptomycetales	Streptomycetaceae	Streptomyces	Streptomyces_neyagawaensis
Actinobacteria	Actinobacteria	Streptomycetales	Streptomycetaceae	Streptomyces	Streptomyces_niger
Actinobacteria	Actinobacteria	Streptomycetales	Streptomycetaceae	Streptomyces	Streptomyces_niveiscabiei
Actinobacteria	Actinobacteria	Streptomycetales	Streptomycetaceae	Streptomyces	Streptomyces_niveus
Actinobacteria	Actinobacteria	Streptomycetales	Streptomycetaceae	Streptomyces	Streptomyces_nodosus
Actinobacteria	Actinobacteria	Streptomycetales	Streptomycetaceae	Streptomyces	Streptomyces_noursei
Actinobacteria	Actinobacteria	Streptomycetales	Streptomycetaceae	Streptomyces	Streptomyces_olivaceus
Actinobacteria	Actinobacteria	Streptomycetales	Streptomycetaceae	Streptomyces	Streptomyces_olivochromogenes
Actinobacteria	Actinobacteria	Streptomycetales	Streptomycetaceae	Streptomyces	Streptomyces_ossamyceticus
Actinobacteria	Actinobacteria	Streptomycetales	Streptomycetaceae	Streptomyces	Streptomyces_pactum
Actinobacteria	Actinobacteria	Streptomycetales	Streptomycetaceae	Streptomyces	Streptomyces_parvulus
Actinobacteria	Actinobacteria	Streptomycetales	Streptomycetaceae	Streptomyces	Streptomyces_peucetius
Actinobacteria	Actinobacteria	Streptomycetales	Streptomycetaceae	Streptomyces	Streptomyces_phaeochromogenes
Actinobacteria	Actinobacteria	Streptomycetales	Streptomycetaceae	Streptomyces	Streptomyces_phaeoluteigriseus
Actinobacteria	Actinobacteria	Streptomycetales	Streptomycetaceae	Streptomyces	Streptomyces_pluripotens
Actinobacteria	Actinobacteria	Streptomycetales	Streptomycetaceae	Streptomyces	Streptomyces_prasinopilosus
Actinobacteria	Actinobacteria	Streptomycetales	Streptomycetaceae	Streptomyces	Streptomyces_prasinus
Actinobacteria	Actinobacteria	Streptomycetales	Streptomycetaceae	Streptomyces	Streptomyces_pratensis
Actinobacteria	Actinobacteria	Streptomycetales	Streptomycetaceae	Streptomyces	Streptomyces_pristinaespiralis
Actinobacteria	Actinobacteria	Streptomycetales	Streptomycetaceae	Streptomyces	Streptomyces_prunicolor
Actinobacteria	Actinobacteria	Streptomycetales	Streptomycetaceae	Streptomyces	Streptomyces_pseudogriseolus
Actinobacteria	Actinobacteria	Streptomycetales	Streptomycetaceae	Streptomyces	Streptomyces_puniceus
Actinobacteria	Actinobacteria	Streptomycetales	Streptomycetaceae	Streptomyces	Streptomyces_puniciscabiei
Actinobacteria	Actinobacteria	Streptomycetales	Streptomycetaceae	Streptomyces	Streptomyces_qinglanensis
Actinobacteria	Actinobacteria	Streptomycetales	Streptomycetaceae	Streptomyces	Streptomyces_rangoonensis
Actinobacteria	Actinobacteria	Streptomycetales	Streptomycetaceae	Streptomyces	Streptomyces_regalis
Actinobacteria	Actinobacteria	Streptomycetales	Streptomycetaceae	Streptomyces	Streptomyces_resistomycificus
Actinobacteria	Actinobacteria	Streptomycetales	Streptomycetaceae	Streptomyces	Streptomyces_reticuli
Actinobacteria	Actinobacteria	Streptomycetales	Streptomycetaceae	Streptomyces	Streptomyces_rimosus
Actinobacteria	Actinobacteria	Streptomycetales	Streptomycetaceae	Streptomyces	Streptomyces_rochei
Actinobacteria	Actinobacteria	Streptomycetales	Streptomycetaceae	Streptomyces	Streptomyces_roseoverticillatus
Actinobacteria	Actinobacteria	Streptomycetales	Streptomycetaceae	Streptomyces	Streptomyces_ruber
Actinobacteria	Actinobacteria	Streptomycetales	Streptomycetaceae	Streptomyces	Streptomyces_rubidus
Actinobacteria	Actinobacteria	Streptomycetales	Streptomycetaceae	Streptomyces	Streptomyces_rubrolavendulae
Actinobacteria	Actinobacteria	Streptomycetales	Streptomycetaceae	Streptomyces	Streptomyces_sampsonii
Actinobacteria	Actinobacteria	Streptomycetales	Streptomycetaceae	Streptomyces	Streptomyces_scabiei
Actinobacteria	Actinobacteria	Streptomycetales	Streptomycetaceae	Streptomyces	Streptomyces_scabrisporus
Actinobacteria	Actinobacteria	Streptomycetales	Streptomycetaceae	Streptomyces	Streptomyces_sclerotialus
Actinobacteria	Actinobacteria	Streptomycetales	Streptomycetaceae	Streptomyces	Streptomyces_scopuliridis
Actinobacteria	Actinobacteria	Streptomycetales	Streptomycetaceae	Streptomyces	Streptomyces_seoulensis
Actinobacteria	Actinobacteria	Streptomycetales	Streptomycetaceae	Streptomyces	Streptomyces_sp._1
Actinobacteria	Actinobacteria	Streptomycetales	Streptomycetaceae	Streptomyces	Streptomyces_sp._1121.2
Actinobacteria	Actinobacteria	Streptomycetales	Streptomycetaceae	Streptomyces	Streptomyces_sp._1222.2
Actinobacteria	Actinobacteria	Streptomycetales	Streptomycetaceae	Streptomyces	Streptomyces_sp._1222.5
Actinobacteria	Actinobacteria	Streptomycetales	Streptomycetaceae	Streptomyces	Streptomyces_sp._1331.2
Actinobacteria	Actinobacteria	Streptomycetales	Streptomycetaceae	Streptomyces	Streptomyces_sp._2112.2
Actinobacteria	Actinobacteria	Streptomycetales	Streptomycetaceae	Streptomyces	Streptomyces_sp._2112.3
Actinobacteria	Actinobacteria	Streptomycetales	Streptomycetaceae	Streptomyces	Streptomyces_sp._2114.2
Actinobacteria	Actinobacteria	Streptomycetales	Streptomycetaceae	Streptomyces	Streptomyces_sp._2114.4
Actinobacteria	Actinobacteria	Streptomycetales	Streptomycetaceae	Streptomyces	Streptomyces_sp._2131.1
Actinobacteria	Actinobacteria	Streptomycetales	Streptomycetaceae	Streptomyces	Streptomyces_sp._2133.1
Actinobacteria	Actinobacteria	Streptomycetales	Streptomycetaceae	Streptomyces	Streptomyces_sp._2224.1
Actinobacteria	Actinobacteria	Streptomycetales	Streptomycetaceae	Streptomyces	Streptomyces_sp._2231.1
Actinobacteria	Actinobacteria	Streptomycetales	Streptomycetaceae	Streptomyces	Streptomyces_sp._2233.5
Actinobacteria	Actinobacteria	Streptomycetales	Streptomycetaceae	Streptomyces	Streptomyces_sp._2314.4
Actinobacteria	Actinobacteria	Streptomycetales	Streptomycetaceae	Streptomyces	Streptomyces_sp._2321.6
Actinobacteria	Actinobacteria	Streptomycetales	Streptomycetaceae	Streptomyces	Streptomyces_sp._2323.1
Actinobacteria	Actinobacteria	Streptomycetales	Streptomycetaceae	Streptomyces	Streptomyces_sp._3211
Actinobacteria	Actinobacteria	Streptomycetales	Streptomycetaceae	Streptomyces	Streptomyces_sp._3213.3
Actinobacteria	Actinobacteria	Streptomycetales	Streptomycetaceae	Streptomyces	Streptomyces_sp._3214.6
Actinobacteria	Actinobacteria	Streptomycetales	Streptomycetaceae	Streptomyces	Streptomyces_sp._4F
Actinobacteria	Actinobacteria	Streptomycetales	Streptomycetaceae	Streptomyces	Streptomyces_sp._61
Actinobacteria	Actinobacteria	Streptomycetales	Streptomycetaceae	Streptomyces	Streptomyces_sp._70
Actinobacteria	Actinobacteria	Streptomycetales	Streptomycetaceae	Streptomyces	Streptomyces_sp._76
Actinobacteria	Actinobacteria	Streptomycetales	Streptomycetaceae	Streptomyces	Streptomyces_sp._769
Actinobacteria	Actinobacteria	Streptomycetales	Streptomycetaceae	Streptomyces	Streptomyces_sp._93
Actinobacteria	Actinobacteria	Streptomycetales	Streptomycetaceae	Streptomyces	Streptomyces_sp._94
Actinobacteria	Actinobacteria	Streptomycetales	Streptomycetaceae	Streptomyces	Streptomyces_sp._96-12
Actinobacteria	Actinobacteria	Streptomycetales	Streptomycetaceae	Streptomyces	Streptomyces_sp._AA0539
Actinobacteria	Actinobacteria	Streptomycetales	Streptomycetaceae	Streptomyces	Streptomyces_sp._ACT-1
Actinobacteria	Actinobacteria	Streptomycetales	Streptomycetaceae	Streptomyces	Streptomyces_sp._Ag109_G2-15
Actinobacteria	Actinobacteria	Streptomycetales	Streptomycetaceae	Streptomyces	Streptomyces_sp._Ag109_O5-10
Actinobacteria	Actinobacteria	Streptomycetales	Streptomycetaceae	Streptomyces	Streptomyces_sp._Ag82_G6-1
Actinobacteria	Actinobacteria	Streptomycetales	Streptomycetaceae	Streptomyces	Streptomyces_sp._Ag82_O1-15
Actinobacteria	Actinobacteria	Streptomycetales	Streptomycetaceae	Streptomyces	Streptomyces_sp._alain-838
Actinobacteria	Actinobacteria	Streptomycetales	Streptomycetaceae	Streptomyces	Streptomyces_sp._Alain-F2R5
Actinobacteria	Actinobacteria	Streptomycetales	Streptomycetaceae	Streptomyces	Streptomyces_sp._AS58
Actinobacteria	Actinobacteria	Streptomycetales	Streptomycetaceae	Streptomyces	Streptomyces_sp._AW19M42
Actinobacteria	Actinobacteria	Streptomycetales	Streptomycetaceae	Streptomyces	Streptomyces_sp._BF-3
Actinobacteria	Actinobacteria	Streptomycetales	Streptomycetaceae	Streptomyces	Streptomyces_sp._CB00072
Actinobacteria	Actinobacteria	Streptomycetales	Streptomycetaceae	Streptomyces	Streptomyces_sp._CB00316
Actinobacteria	Actinobacteria	Streptomycetales	Streptomycetaceae	Streptomyces	Streptomyces_sp._CB00455
Actinobacteria	Actinobacteria	Streptomycetales	Streptomycetaceae	Streptomyces	Streptomyces_sp._CB01249
Actinobacteria	Actinobacteria	Streptomycetales	Streptomycetaceae	Streptomyces	Streptomyces_sp._CB01580
Actinobacteria	Actinobacteria	Streptomycetales	Streptomycetaceae	Streptomyces	Streptomyces_sp._CB01883
Actinobacteria	Actinobacteria	Streptomycetales	Streptomycetaceae	Streptomyces	Streptomyces_sp._CB02009
Actinobacteria	Actinobacteria	Streptomycetales	Streptomycetaceae	Streptomyces	Streptomyces_sp._CB02058
Actinobacteria	Actinobacteria	Streptomycetales	Streptomycetaceae	Streptomyces	Streptomyces_sp._CB02115
Actinobacteria	Actinobacteria	Streptomycetales	Streptomycetaceae	Streptomyces	Streptomyces_sp._CB02130
Actinobacteria	Actinobacteria	Streptomycetales	Streptomycetaceae	Streptomyces	Streptomyces_sp._CB02261
Actinobacteria	Actinobacteria	Streptomycetales	Streptomycetaceae	Streptomyces	Streptomyces_sp._CB02366
Actinobacteria	Actinobacteria	Streptomycetales	Streptomycetaceae	Streptomyces	Streptomyces_sp._CB02414
Actinobacteria	Actinobacteria	Streptomycetales	Streptomycetaceae	Streptomyces	Streptomyces_sp._CB02460
Actinobacteria	Actinobacteria	Streptomycetales	Streptomycetaceae	Streptomyces	Streptomyces_sp._CB02488
Actinobacteria	Actinobacteria	Streptomycetales	Streptomycetaceae	Streptomyces	Streptomyces_sp._CB02923
Actinobacteria	Actinobacteria	Streptomycetales	Streptomycetaceae	Streptomyces	Streptomyces_sp._CB03238
Actinobacteria	Actinobacteria	Streptomycetales	Streptomycetaceae	Streptomyces	Streptomyces_sp._CCM_MD2014
Actinobacteria	Actinobacteria	Streptomycetales	Streptomycetaceae	Streptomyces	Streptomyces_sp._CdTB01
Actinobacteria	Actinobacteria	Streptomycetales	Streptomycetaceae	Streptomyces	Streptomyces_sp._CFMR_7
Actinobacteria	Actinobacteria	Streptomycetales	Streptomycetaceae	Streptomyces	Streptomyces_sp._CLI2509
Actinobacteria	Actinobacteria	Streptomycetales	Streptomycetaceae	Streptomyces	Streptomyces_sp._CNQ-509
Actinobacteria	Actinobacteria	Streptomycetales	Streptomycetaceae	Streptomyces	Streptomyces_sp._CNZ279
Actinobacteria	Actinobacteria	Streptomycetales	Streptomycetaceae	Streptomyces	Streptomyces_sp._CT34
Actinobacteria	Actinobacteria	Streptomycetales	Streptomycetaceae	Streptomyces	Streptomyces_sp._DpondAA-F4
Actinobacteria	Actinobacteria	Streptomycetales	Streptomycetaceae	Streptomyces	Streptomyces_sp._EN27
Actinobacteria	Actinobacteria	Streptomycetales	Streptomycetaceae	Streptomyces	Streptomyces_sp._ERV7
Actinobacteria	Actinobacteria	Streptomycetales	Streptomycetaceae	Streptomyces	Streptomyces_sp._F-1
Actinobacteria	Actinobacteria	Streptomycetales	Streptomycetaceae	Streptomyces	Streptomyces_sp._FBKL.4005
Actinobacteria	Actinobacteria	Streptomycetales	Streptomycetaceae	Streptomyces	Streptomyces_sp._fd1-xmd
Actinobacteria	Actinobacteria	Streptomycetales	Streptomycetaceae	Streptomyces	Streptomyces_sp._FR-008
Actinobacteria	Actinobacteria	Streptomycetales	Streptomycetaceae	Streptomyces	Streptomyces_sp._FXJ7.023
Actinobacteria	Actinobacteria	Streptomycetales	Streptomycetaceae	Streptomyces	Streptomyces_sp._gb14
Actinobacteria	Actinobacteria	Streptomycetales	Streptomycetaceae	Streptomyces	Streptomyces_sp._GBA_94-10
Actinobacteria	Actinobacteria	Streptomycetales	Streptomycetaceae	Streptomyces	Streptomyces_sp._H021
Actinobacteria	Actinobacteria	Streptomycetales	Streptomycetaceae	Streptomyces	Streptomyces_sp._H036
Actinobacteria	Actinobacteria	Streptomycetales	Streptomycetaceae	Streptomyces	Streptomyces_sp._HGB0020
Actinobacteria	Actinobacteria	Streptomycetales	Streptomycetaceae	Streptomyces	Streptomyces_sp._H-KF8
Actinobacteria	Actinobacteria	Streptomycetales	Streptomycetaceae	Streptomyces	Streptomyces_sp._HPH0547
Actinobacteria	Actinobacteria	Streptomycetales	Streptomycetaceae	Streptomyces	Streptomyces_sp._IGB124
Actinobacteria	Actinobacteria	Streptomycetales	Streptomycetaceae	Streptomyces	Streptomyces_sp._JS01
Actinobacteria	Actinobacteria	Streptomycetales	Streptomycetaceae	Streptomyces	Streptomyces_sp._KS_16
Actinobacteria	Actinobacteria	Streptomycetales	Streptomycetaceae	Streptomyces	Streptomyces_sp._KS_5
Actinobacteria	Actinobacteria	Streptomycetales	Streptomycetaceae	Streptomyces	Streptomyces_sp._M41(2017)
Actinobacteria	Actinobacteria	Streptomycetales	Streptomycetaceae	Streptomyces	Streptomyces_sp._MBT76
Actinobacteria	Actinobacteria	Streptomycetales	Streptomycetaceae	Streptomyces	Streptomyces_sp._Mg1
Actinobacteria	Actinobacteria	Streptomycetales	Streptomycetaceae	Streptomyces	Streptomyces_sp._MJM1172
Actinobacteria	Actinobacteria	Streptomycetales	Streptomycetaceae	Streptomyces	Streptomyces_sp._MJM8645
Actinobacteria	Actinobacteria	Streptomycetales	Streptomycetaceae	Streptomyces	Streptomyces_sp._MMG1064
Actinobacteria	Actinobacteria	Streptomycetales	Streptomycetaceae	Streptomyces	Streptomyces_sp._MMG1522
Actinobacteria	Actinobacteria	Streptomycetales	Streptomycetaceae	Streptomyces	Streptomyces_sp._MMG1533
Actinobacteria	Actinobacteria	Streptomycetales	Streptomycetaceae	Streptomyces	Streptomyces_sp._MNU77
Actinobacteria	Actinobacteria	Streptomycetales	Streptomycetaceae	Streptomyces	Streptomyces_sp._MOE7
Actinobacteria	Actinobacteria	Streptomycetales	Streptomycetaceae	Streptomyces	Streptomyces_sp._MP131-18
Actinobacteria	Actinobacteria	Streptomycetales	Streptomycetaceae	Streptomyces	Streptomyces_sp._MUSC_1
Actinobacteria	Actinobacteria	Streptomycetales	Streptomycetaceae	Streptomyces	Streptomyces_sp._MUSC_125
Actinobacteria	Actinobacteria	Streptomycetales	Streptomycetaceae	Streptomyces	Streptomyces_sp._MUSC_14
Actinobacteria	Actinobacteria	Streptomycetales	Streptomycetaceae	Streptomyces	Streptomyces_sp._MUSC_93
Actinobacteria	Actinobacteria	Streptomycetales	Streptomycetaceae	Streptomyces	Streptomyces_sp._NBRC_110028
Actinobacteria	Actinobacteria	Streptomycetales	Streptomycetaceae	Streptomyces	Streptomyces_sp._NRRL_B-1322
Actinobacteria	Actinobacteria	Streptomycetales	Streptomycetaceae	Streptomyces	Streptomyces_sp._NRRL_B-1347
Actinobacteria	Actinobacteria	Streptomycetales	Streptomycetaceae	Streptomyces	Streptomyces_sp._NRRL_B-1381
Actinobacteria	Actinobacteria	Streptomycetales	Streptomycetaceae	Streptomyces	Streptomyces_sp._NRRL_B-24085
Actinobacteria	Actinobacteria	Streptomycetales	Streptomycetaceae	Streptomyces	Streptomyces_sp._NRRL_B-24484
Actinobacteria	Actinobacteria	Streptomycetales	Streptomycetaceae	Streptomyces	Streptomyces_sp._NRRL_B-24572
Actinobacteria	Actinobacteria	Streptomycetales	Streptomycetaceae	Streptomyces	Streptomyces_sp._NRRL_B-5680
Actinobacteria	Actinobacteria	Streptomycetales	Streptomycetaceae	Streptomyces	Streptomyces_sp._NRRL_F-2580
Actinobacteria	Actinobacteria	Streptomycetales	Streptomycetaceae	Streptomyces	Streptomyces_sp._NRRL_F-2747
Actinobacteria	Actinobacteria	Streptomycetales	Streptomycetaceae	Streptomyces	Streptomyces_sp._NRRL_F-2799
Actinobacteria	Actinobacteria	Streptomycetales	Streptomycetaceae	Streptomyces	Streptomyces_sp._NRRL_F-3218
Actinobacteria	Actinobacteria	Streptomycetales	Streptomycetaceae	Streptomyces	Streptomyces_sp._NRRL_F-3307
Actinobacteria	Actinobacteria	Streptomycetales	Streptomycetaceae	Streptomyces	Streptomyces_sp._NRRL_F-4428
Actinobacteria	Actinobacteria	Streptomycetales	Streptomycetaceae	Streptomyces	Streptomyces_sp._NRRL_F-4474
Actinobacteria	Actinobacteria	Streptomycetales	Streptomycetaceae	Streptomyces	Streptomyces_sp._NRRL_F-4489
Actinobacteria	Actinobacteria	Streptomycetales	Streptomycetaceae	Streptomyces	Streptomyces_sp._NRRL_F-4711
Actinobacteria	Actinobacteria	Streptomycetales	Streptomycetaceae	Streptomyces	Streptomyces_sp._NRRL_F-5123
Actinobacteria	Actinobacteria	Streptomycetales	Streptomycetaceae	Streptomyces	Streptomyces_sp._NRRL_F-5193
Actinobacteria	Actinobacteria	Streptomycetales	Streptomycetaceae	Streptomyces	Streptomyces_sp._NRRL_F-5555
Actinobacteria	Actinobacteria	Streptomycetales	Streptomycetaceae	Streptomyces	Streptomyces_sp._NRRL_F-5630
[truncated: 8,362 more rows]

## Sheet: UMID-RefSeq-taxonomic-coverage
Phylum	Class	Order	Family	Genus	Species
Tenericutes	Mollicutes	Mycoplasmatales	Mycoplasmataceae	Ureaplasma	Ureaplasma parvum
Proteobacteria	Gammaproteobacteria	Enterobacterales	Yersiniaceae	Yersinia	Yersinia pestis
Proteobacteria	Gammaproteobacteria	Enterobacterales	Enterobacteriaceae	Escherichia	Escherichia coli
Chlamydiae	Chlamydiia	Chlamydiales	Chlamydiaceae	Chlamydia	Chlamydia muridarum
Proteobacteria	Gammaproteobacteria	Xanthomonadales	Xanthomonadaceae	Xylella	Xylella fastidiosa
Proteobacteria	Gammaproteobacteria	Vibrionales	Vibrionaceae	Vibrio	Vibrio cholerae
Proteobacteria	Gammaproteobacteria	Pseudomonadales	Pseudomonadaceae	Pseudomonas	Pseudomonas aeruginosa
Euryarchaeota	Halobacteria	Halobacteriales	Halobacteriaceae	Halobacterium	Halobacterium salinarum
Proteobacteria	Gammaproteobacteria	Pasteurellales	Pasteurellaceae	Pasteurella	Pasteurella multocida
Proteobacteria	Betaproteobacteria	Neisseriales	Neisseriaceae	Neisseria	Neisseria gonorrhoeae
Firmicutes	Bacilli	Lactobacillales	Streptococcaceae	Lactococcus	Lactococcus lactis
Firmicutes	Bacilli	Lactobacillales	Streptococcaceae	Streptococcus	Streptococcus pneumoniae
Proteobacteria	Alphaproteobacteria	Caulobacterales	Caulobacteraceae	Caulobacter	Caulobacter vibrioides
Proteobacteria	Alphaproteobacteria	Rhizobiales	Rhizobiaceae	Sinorhizobium	Sinorhizobium meliloti
Crenarchaeota	Thermoprotei	Sulfolobales	Sulfolobaceae	Saccharolobus	Saccharolobus solfataricus
Euryarchaeota	Methanomicrobia	Methanosarcinales	Methanosarcinaceae	Methanosarcina	Methanosarcina mazei
Firmicutes	Clostridia	Thermoanaerobacterales	Thermoanaerobacteraceae	Caldanaerobacter	Caldanaerobacter subterraneus
Proteobacteria	Alphaproteobacteria	Sphingomonadales	Sphingomonadaceae	Zymomonas	Zymomonas mobilis
Proteobacteria	Alphaproteobacteria	Rhizobiales	Brucellaceae	Brucella	Brucella melitensis
Proteobacteria	Gammaproteobacteria	Xanthomonadales	Xanthomonadaceae	Xanthomonas	Xanthomonas citri
Firmicutes	Bacilli	Lactobacillales	Streptococcaceae	Streptococcus	Streptococcus agalactiae
Firmicutes	Bacilli	Lactobacillales	Streptococcaceae	Streptococcus	Streptococcus pyogenes
Euryarchaeota	Thermococci	Thermococcales	Thermococcaceae	Pyrococcus	Pyrococcus furiosus
Proteobacteria	Gammaproteobacteria	Xanthomonadales	Xanthomonadaceae	Xanthomonas	Xanthomonas oryzae
Proteobacteria	Gammaproteobacteria	Enterobacterales	Enterobacteriaceae	Shigella	Shigella flexneri
Actinobacteria	Actinobacteria	Bifidobacteriales	Bifidobacteriaceae	Bifidobacterium	Bifidobacterium longum
Proteobacteria	Gammaproteobacteria	Enterobacterales	Enterobacteriaceae	Salmonella	Salmonella enterica
Bacteroidetes	Bacteroidia	Bacteroidales	Porphyromonadaceae	Porphyromonas	Porphyromonas gingivalis
Firmicutes	Clostridia	Clostridiales	Clostridiaceae	Clostridium	Clostridium tetani
Spirochaetes	Spirochaetia	Leptospirales	Leptospiraceae	Leptospira	Leptospira interrogans
Proteobacteria	Betaproteobacteria	Neisseriales	Chromobacteriaceae	Chromobacterium	Chromobacterium violaceum
Proteobacteria	Gammaproteobacteria	Pasteurellales	Pasteurellaceae	Basfia	Basfia succiniciproducens
Firmicutes	Bacilli	Lactobacillales	Enterococcaceae	Enterococcus	Enterococcus faecalis
Proteobacteria	Gammaproteobacteria	Pseudomonadales	Pseudomonadaceae	Pseudomonas	Pseudomonas syringae group genomosp. 3
Firmicutes	Bacilli	Bacillales	Bacillaceae	Bacillus	Bacillus cereus
Firmicutes	Bacilli	Bacillales	Bacillaceae	Bacillus	Bacillus anthracis
Actinobacteria	Actinobacteria	Corynebacteriales	Mycobacteriaceae	Mycobacterium	Mycobacterium avium
Proteobacteria	Gammaproteobacteria	Pasteurellales	Pasteurellaceae	Haemophilus	[Haemophilus] ducreyi
Firmicutes	Bacilli	Bacillales	Bacillaceae	Bacillus	Bacillus pacificus
Firmicutes	Bacilli	Lactobacillales	Lactobacillaceae	Lactobacillus	Lactobacillus johnsonii
Deinococcus-Thermus	Deinococci	Thermales	Thermaceae	Thermus	Thermus thermophilus
Proteobacteria	Alphaproteobacteria	Rhizobiales	Brucellaceae	Brucella	Brucella abortus
Firmicutes	Bacilli	Bacillales	Listeriaceae	Listeria	Listeria monocytogenes
Tenericutes	Mollicutes	Entomoplasmatales	Entomoplasmataceae	Mesoplasma	Mesoplasma grammopterae
Proteobacteria	Gammaproteobacteria	Methylococcales	Methylococcaceae	Methylococcus	Methylococcus capsulatus
Actinobacteria	Actinobacteria	Propionibacteriales	Propionibacteriaceae	Cutibacterium	Cutibacterium acnes
Firmicutes	Bacilli	Bacillales	Bacillaceae	Bacillus	Bacillus licheniformis
Proteobacteria	Gammaproteobacteria	Legionellales	Legionellaceae	Legionella	Legionella pneumophila
Thermotogae	Thermotogae	Thermotogales	Thermotogaceae	Thermotoga	Thermotoga maritima
Deinococcus-Thermus	Deinococci	Deinococcales	Deinococcaceae	Deinococcus	Deinococcus radiodurans
Actinobacteria	Actinobacteria	Corynebacteriales	Mycobacteriaceae	Mycobacterium	Mycobacterium tuberculosis
Spirochaetes	Spirochaetia	Spirochaetales	Spirochaetaceae	Treponema	Treponema pallidum
Euryarchaeota	Methanobacteria	Methanobacteriales	Methanobacteriaceae	Methanothermobacter	Methanothermobacter defluvii
Chlamydiae	Chlamydiia	Chlamydiales	Chlamydiaceae	Chlamydia	Chlamydia trachomatis
Chlamydiae	Chlamydiia	Chlamydiales	Chlamydiaceae	Chlamydia	Chlamydia pneumoniae
Proteobacteria	Betaproteobacteria	Neisseriales	Neisseriaceae	Neisseria	Neisseria meningitidis
Firmicutes	Bacilli	Lactobacillales	Lactobacillaceae	Lactobacillus	Lactobacillus salivarius
Firmicutes	Bacilli	Bacillales	Staphylococcaceae	Staphylococcus	Staphylococcus aureus
Firmicutes	Bacilli	Bacillales	Bacillaceae	Bacillus	Bacillus subtilis
Proteobacteria	Epsilonproteobacteria	Campylobacterales	Campylobacteraceae	Campylobacter	Campylobacter jejuni
Proteobacteria	Betaproteobacteria	Nitrosomonadales	Nitrosomonadaceae	Nitrosomonas	Nitrosomonas europaea
Proteobacteria	Gammaproteobacteria	Xanthomonadales	Xanthomonadaceae	Xanthomonas	Xanthomonas euvesicatoria
Euryarchaeota	Halobacteria	Haloferacales	Haloferacaceae	Haloquadratum	Haloquadratum walsbyi
Proteobacteria	Gammaproteobacteria	Thiotrichales	Francisellaceae	Francisella	Francisella tularensis
Proteobacteria	Epsilonproteobacteria	Campylobacterales	Helicobacteraceae	Helicobacter	Helicobacter acinonychis
Proteobacteria	Gammaproteobacteria	Enterobacterales	Yersiniaceae	Yersinia	Yersinia enterocolitica
Firmicutes	Bacilli	Bacillales	Staphylococcaceae	Staphylococcus	Staphylococcus carnosus
Proteobacteria	Betaproteobacteria	Burkholderiales	Burkholderiaceae	Burkholderia	Burkholderia cenocepacia
Firmicutes	Bacilli	Lactobacillales	Streptococcaceae	Streptococcus	Streptococcus uberis
Firmicutes	Clostridia	Clostridiales	Clostridiaceae	Clostridium	Clostridium perfringens
Firmicutes	Bacilli	Bacillales	Bacillaceae	Geobacillus	Geobacillus kaustophilus
Actinobacteria	Actinobacteria	Corynebacteriales	Nocardiaceae	Nocardia	Nocardia farcinica
Proteobacteria	Gammaproteobacteria	Enterobacterales	Enterobacteriaceae	Klebsiella	Klebsiella pneumoniae
Firmicutes	Bacilli	Lactobacillales	Lactobacillaceae	Lactobacillus	Lactobacillus reuteri
Firmicutes	Clostridia	Clostridiales	Peptococcaceae	Desulfitobacterium	Desulfitobacterium hafniense
Actinobacteria	Actinobacteria	Corynebacteriales	Nocardiaceae	Rhodococcus	Rhodococcus erythropolis
Firmicutes	Bacilli	Bacillales	Staphylococcaceae	Staphylococcus	Staphylococcus saprophyticus
Firmicutes	Bacilli	Lactobacillales	Lactobacillaceae	Lactobacillus	Lactobacillus fermentum
Actinobacteria	Actinobacteria	Corynebacteriales	Corynebacteriaceae	Corynebacterium	Corynebacterium glutamicum
Firmicutes	Clostridia	Clostridiales	Clostridiaceae	Clostridium	Clostridium kluyveri
Actinobacteria	Actinobacteria	Bifidobacteriales	Bifidobacteriaceae	Bifidobacterium	Bifidobacterium adolescentis
Proteobacteria	Betaproteobacteria	Burkholderiales	Burkholderiaceae	Burkholderia	Burkholderia multivorans
Firmicutes	Bacilli	Bacillales	Staphylococcaceae	Macrococcus	Macrococcus caseolyticus
Actinobacteria	Actinobacteria	Streptomycetales	Streptomycetaceae	Streptomyces	Streptomyces griseus
Firmicutes	Bacilli	Lactobacillales	Streptococcaceae	Streptococcus	Streptococcus dysgalactiae
Aquificae	Aquificae	Aquificales	Aquificaceae	Hydrogenobacter	Hydrogenobacter thermophilus
Proteobacteria	Alphaproteobacteria	Rhodospirillales	Acetobacteraceae	Acetobacter	Acetobacter pasteurianus
Firmicutes	Bacilli	Lactobacillales	Lactobacillaceae	Lactobacillus	Lactobacillus rhamnosus
Euryarchaeota	Halobacteria	Halobacteriales	Haloarculaceae	Haloarcula	Haloarcula marismortui
Firmicutes	Bacilli	Bacillales	Bacillaceae	Bacillus	Bacillus halodurans
Proteobacteria	Alphaproteobacteria	Rhizobiales	Bradyrhizobiaceae	Bradyrhizobium	Bradyrhizobium diazoefficiens
Proteobacteria	Betaproteobacteria	Burkholderiales	Burkholderiaceae	Burkholderia	Burkholderia pseudomallei
Proteobacteria	Gammaproteobacteria	Enterobacterales	Pectobacteriaceae	Pectobacterium	Pectobacterium atrosepticum
Proteobacteria	Alphaproteobacteria	Rhodospirillales	Acetobacteraceae	Gluconobacter	Gluconobacter oxydans
Proteobacteria	Betaproteobacteria	Burkholderiales	Burkholderiaceae	Burkholderia	Burkholderia mallei
Firmicutes	Bacilli	Lactobacillales	Streptococcaceae	Streptococcus	Streptococcus thermophilus
Firmicutes	Bacilli	Bacillales	Staphylococcaceae	Staphylococcus	Staphylococcus epidermidis
Proteobacteria	Alphaproteobacteria	Rickettsiales	Anaplasmataceae	Anaplasma	Anaplasma marginale
Firmicutes	Bacilli	Lactobacillales	Lactobacillaceae	Lactobacillus	Lactobacillus acidophilus
Proteobacteria	Gammaproteobacteria	Enterobacterales	Enterobacteriaceae	Shigella	Shigella dysenteriae
Proteobacteria	Gammaproteobacteria	Enterobacterales	Enterobacteriaceae	Shigella	Shigella boydii
Proteobacteria	Gammaproteobacteria	Xanthomonadales	Xanthomonadaceae	Xanthomonas	Xanthomonas campestris
Proteobacteria	Alphaproteobacteria	Rickettsiales	Rickettsiaceae	Rickettsia	Rickettsia asembonensis
Proteobacteria	Gammaproteobacteria	Pasteurellales	Pasteurellaceae	Haemophilus	Haemophilus influenzae
Proteobacteria	Gammaproteobacteria	Pseudomonadales	Pseudomonadaceae	Pseudomonas	Pseudomonas savastanoi
Proteobacteria	Gammaproteobacteria	Pseudomonadales	Pseudomonadaceae	Pseudomonas	Pseudomonas protegens
Proteobacteria	Betaproteobacteria	Burkholderiales	Burkholderiaceae	Burkholderia	Burkholderia thailandensis
Actinobacteria	Actinobacteria	Streptosporangiales	Nocardiopsaceae	Thermobifida	Thermobifida fusca
Cyanobacteria		Synechococcales	Synechococcaceae	Synechococcus	Synechococcus elongatus
Proteobacteria	Deltaproteobacteria	Desulfovibrionales	Desulfovibrionaceae	Desulfovibrio	Desulfovibrio alaskensis
Proteobacteria	Deltaproteobacteria	Myxococcales	Myxococcaceae	Myxococcus	Myxococcus xanthus
Tenericutes	Mollicutes	Mycoplasmatales	Mycoplasmataceae	Mycoplasma	Mycoplasma capricolum
Bacteroidetes	Bacteroidia	Bacteroidales	Tannerellaceae	Parabacteroides	Parabacteroides distasonis
Proteobacteria	Alphaproteobacteria	Rhodobacterales	Hyphomonadaceae	Hyphomonas	Hyphomonas hirschiana
Firmicutes	Bacilli	Bacillales	Bacillaceae	Bacillus	Bacillus paranthracis
Firmicutes	Clostridia	Thermoanaerobacterales	Thermoanaerobacteraceae	Moorella	Moorella thermoacetica
Proteobacteria	Alphaproteobacteria	Sphingomonadales	Sphingomonadaceae	Novosphingobium	Novosphingobium stygium
Proteobacteria	Betaproteobacteria	Burkholderiales	Burkholderiaceae	Paraburkholderia	Paraburkholderia xenovorans
Proteobacteria	Gammaproteobacteria	Pseudomonadales	Pseudomonadaceae	Pseudomonas	Pseudomonas stutzeri
Spirochaetes	Spirochaetia	Leptospirales	Leptospiraceae	Leptospira	Leptospira borgpetersenii
Proteobacteria	Epsilonproteobacteria	Campylobacterales	Campylobacteraceae	Arcobacter	Arcobacter butzleri
Proteobacteria	Alphaproteobacteria	Rhodobacterales	Rhodobacteraceae	Roseobacter	Roseobacter denitrificans
Proteobacteria	Alphaproteobacteria	Rhizobiales	Phyllobacteriaceae	Chelativorans	Chelativorans multitrophicus
Firmicutes	Bacilli	Lactobacillales	Leuconostocaceae	Oenococcus	Oenococcus oeni
Firmicutes	Bacilli	Lactobacillales	Lactobacillaceae	Lactobacillus	Lactobacillus delbrueckii
Firmicutes	Bacilli	Lactobacillales	Lactobacillaceae	Lactobacillus	Lactobacillus gasseri
Firmicutes	Bacilli	Lactobacillales	Leuconostocaceae	Leuconostoc	Leuconostoc mesenteroides
Firmicutes	Bacilli	Lactobacillales	Lactobacillaceae	Pediococcus	Pediococcus pentosaceus
Firmicutes	Bacilli	Lactobacillales	Lactobacillaceae	Lactobacillus	Lactobacillus paracasei
Proteobacteria	Gammaproteobacteria	Alteromonadales	Shewanellaceae	Shewanella	Shewanella frigidimarina
Proteobacteria	Betaproteobacteria	Nitrosomonadales	Nitrosomonadaceae	Nitrosomonas	Nitrosomonas eutropha
Proteobacteria	Gammaproteobacteria	Aeromonadales	Aeromonadaceae	Aeromonas	Aeromonas hydrophila
Actinobacteria	Actinobacteria	Corynebacteriales	Mycobacteriaceae	Mycolicibacterium	Mycolicibacterium smegmatis
Proteobacteria	Epsilonproteobacteria	Campylobacterales	Campylobacteraceae	Campylobacter	Campylobacter fetus
Proteobacteria	Gammaproteobacteria	Alteromonadales	Shewanellaceae	Shewanella	Shewanella putrefaciens
Actinobacteria	Actinobacteria	Corynebacteriales	Mycobacteriaceae	Mycolicibacterium	Mycolicibacterium austroafricanum
Proteobacteria	Betaproteobacteria	Burkholderiales	Comamonadaceae	Acidovorax	Acidovorax citrulli
Proteobacteria	Gammaproteobacteria	Alteromonadales	Alteromonadaceae	Marinobacter	Marinobacter hydrocarbonoclasticus
Firmicutes	Bacilli	Lactobacillales	Lactobacillaceae	Lactobacillus	Lactobacillus helveticus
Actinobacteria	Actinobacteria	Corynebacteriales	Mycobacteriaceae	Mycolicibacterium	Mycolicibacterium monacense
Proteobacteria	Alphaproteobacteria	Rhizobiales	Bartonellaceae	Bartonella	Bartonella bacilliformis
Proteobacteria	Deltaproteobacteria	Desulfovibrionales	Desulfovibrionaceae	Desulfovibrio	Desulfovibrio vulgaris
Proteobacteria	Betaproteobacteria	Burkholderiales	Comamonadaceae	Diaphorobacter	Diaphorobacter polyhydroxybutyrativorans
Firmicutes	Bacilli	Bacillales	Bacillaceae	Geobacillus	Geobacillus thermodenitrificans
Proteobacteria	Gammaproteobacteria	Alteromonadales	Shewanellaceae	Shewanella	Shewanella baltica
Proteobacteria	Gammaproteobacteria	Pasteurellales	Pasteurellaceae	Actinobacillus	Actinobacillus pleuropneumoniae
Proteobacteria	Alphaproteobacteria	Rhodobacterales	Rhodobacteraceae	Rhodobacter	Rhodobacter sphaeroides
Proteobacteria	Alphaproteobacteria	Rhizobiales	Rhizobiaceae	Agrobacterium	Agrobacterium rhizogenes
Actinobacteria	Actinobacteria	Corynebacteriales	Mycobacteriaceae	Mycolicibacterium	Mycolicibacterium gilvum
Crenarchaeota	Thermoprotei	Sulfolobales	Sulfolobaceae	Metallosphaera	Metallosphaera prunae
Bacteroidetes	Flavobacteriia	Flavobacteriales	Flavobacteriaceae	Flavobacterium	Flavobacterium johnsoniae
Proteobacteria	Alphaproteobacteria	Rhodospirillales	Acetobacteraceae	Acidiphilium	Acidiphilium multivorum
Proteobacteria	Gammaproteobacteria	Enterobacterales	Yersiniaceae	Yersinia	Yersinia pseudotuberculosis
Firmicutes	Clostridia	Clostridiales	Clostridiaceae	Clostridium	Clostridium beijerinckii
Firmicutes	Clostridia	Clostridiales	Clostridiaceae	Clostridium	Clostridium botulinum
Proteobacteria	Alphaproteobacteria	Rhizobiales	Rhizobiaceae	Sinorhizobium	Sinorhizobium medicae
Proteobacteria	Alphaproteobacteria	Rhizobiales	Brucellaceae	Ochrobactrum	Ochrobactrum anthropi
Proteobacteria	Epsilonproteobacteria	Campylobacterales	Campylobacteraceae	Campylobacter	Campylobacter hominis
Spirochaetes	Spirochaetia	Leptospirales	Leptospiraceae	Leptospira	Leptospira biflexa
Proteobacteria	Gammaproteobacteria	Enterobacterales	Enterobacteriaceae	Cronobacter	Cronobacter sakazakii
Proteobacteria	Gammaproteobacteria	Vibrionales	Vibrionaceae	Vibrio	Vibrio campbellii
Proteobacteria	Gammaproteobacteria	Enterobacterales	Enterobacteriaceae	Citrobacter	Citrobacter koseri
Proteobacteria	Gammaproteobacteria	Enterobacterales	Yersiniaceae	Serratia	Serratia quinivorans
Firmicutes	Bacilli	Lactobacillales	Streptococcaceae	Streptococcus	Streptococcus suis
Actinobacteria	Actinobacteria	Micromonosporales	Micromonosporaceae	Salinispora	Salinispora arenicola
Actinobacteria	Actinobacteria	Corynebacteriales	Mycobacteriaceae	Mycobacterium	Mycobacterium marinum
Proteobacteria	Gammaproteobacteria	Pseudomonadales	Moraxellaceae	Acinetobacter	Acinetobacter baumannii
Tenericutes	Mollicutes	Acholeplasmatales	Acholeplasmataceae	Acholeplasma	Acholeplasma laidlawii
Firmicutes	Bacilli	Bacillales	Bacillaceae	Bacillus	Bacillus mycoides
Proteobacteria	Alphaproteobacteria	Rhizobiales	Methylobacteriaceae	Methylorubrum	Methylorubrum extorquens
Firmicutes	Clostridia	Thermoanaerobacterales	Thermoanaerobacteraceae	Thermoanaerobacter	Thermoanaerobacter pseudethanolicus
Firmicutes	Clostridia	Thermoanaerobacterales	Thermoanaerobacteraceae	Thermoanaerobacter	Thermoanaerobacter brockii
Proteobacteria	Epsilonproteobacteria	Campylobacterales	Campylobacteraceae	Campylobacter	Campylobacter lari
Proteobacteria	Gammaproteobacteria	Thiotrichales	Francisellaceae	Francisella	Francisella philomiragia
Proteobacteria	Gammaproteobacteria	Enterobacterales	Enterobacteriaceae	Klebsiella	Klebsiella variicola
Proteobacteria	Alphaproteobacteria	Rhizobiales	Methylobacteriaceae	Methylobacterium	Methylobacterium radiotolerans
Proteobacteria	Betaproteobacteria	Burkholderiales	Burkholderiaceae	Burkholderia	Burkholderia ambifaria
Tenericutes	Mollicutes	Mycoplasmatales	Mycoplasmataceae	Mycoplasma	Mycoplasma arthritidis
Proteobacteria	Alphaproteobacteria	Rhizobiales	Rhizobiaceae	Rhizobium	Rhizobium phaseoli
Proteobacteria	Alphaproteobacteria	Rhizobiales	Bradyrhizobiaceae	Rhodopseudomonas	Rhodopseudomonas palustris
Proteobacteria	Gammaproteobacteria	Xanthomonadales	Xanthomonadaceae	Stenotrophomonas	Stenotrophomonas maltophilia
Firmicutes	Bacilli	Lactobacillales	Streptococcaceae	Streptococcus	Streptococcus equi
Proteobacteria	Deltaproteobacteria	Myxococcales	Anaeromyxobacteraceae	Anaeromyxobacter	Anaeromyxobacter dehalogenans
Proteobacteria	Acidithiobacillia	Acidithiobacillales	Acidithiobacillaceae	Acidithiobacillus	Acidithiobacillus ferrooxidans
Nitrospirae	Nitrospira	Nitrospirales	Nitrospiraceae	Thermodesulfovibrio	Thermodesulfovibrio islandicus
Proteobacteria	Betaproteobacteria	Neisseriales	Chromobacteriaceae	Laribacter	Laribacter hongkongensis
Tenericutes	Mollicutes	Mycoplasmatales	Mycoplasmataceae	Ureaplasma	Ureaplasma urealyticum
Thermotogae	Thermotogae	Thermotogales	Fervidobacteriaceae	Thermosipho	Thermosipho africanus
Proteobacteria	Alphaproteobacteria	Rhodospirillales	Acetobacteraceae	Gluconacetobacter	Gluconacetobacter diazotrophicus
Proteobacteria	Alphaproteobacteria	Rhizobiales	Bradyrhizobiaceae	Oligotropha	Oligotropha carboxidovorans
Proteobacteria	Betaproteobacteria	Rhodocyclales	Zoogloeaceae	Thauera	Thauera aminoaromatica
Proteobacteria	Gammaproteobacteria	Pasteurellales	Pasteurellaceae	Glaesserella	Glaesserella parasuis
Proteobacteria	Deltaproteobacteria	Desulfobacterales	Desulfobacteraceae	Desulfatibacillum	Desulfatibacillum aliphaticivorans
Actinobacteria	Actinobacteria	Micrococcales	Micrococcaceae	Pseudarthrobacter	Pseudarthrobacter chlorophenolicus
Spirochaetes	Spirochaetia	Brachyspirales	Brachyspiraceae	Brachyspira	Brachyspira hyodysenteriae
Chloroflexi	Chloroflexia	Chloroflexales	Chloroflexaceae	Chloroflexus	Chloroflexus aurantiacus
Firmicutes	Clostridia	Thermoanaerobacterales	Thermoanaerobacterales Family III. Incertae Sedis	Caldicellulosiruptor	Caldicellulosiruptor kronotskyensis
Actinobacteria	Actinobacteria	Corynebacteriales	Corynebacteriaceae	Corynebacterium	Corynebacterium aurimucosum
Proteobacteria	Gammaproteobacteria	Pasteurellales	Pasteurellaceae	Aggregatibacter	Aggregatibacter aphrophilus
Firmicutes	Bacilli	Lactobacillales	Lactobacillaceae	Lactobacillus	Lactobacillus plantarum
Actinobacteria	Actinobacteria	Micrococcales	Micrococcaceae	Micrococcus	Micrococcus luteus
Proteobacteria	Betaproteobacteria	Burkholderiales	Comamonadaceae	Variovorax	Variovorax paradoxus
Firmicutes	Bacilli	Bacillales	Bacillaceae	Parageobacillus	Parageobacillus toebii
Proteobacteria	Betaproteobacteria	Burkholderiales	Burkholderiaceae	Ralstonia	Ralstonia pickettii
Proteobacteria	Gammaproteobacteria	Enterobacterales	Pectobacteriaceae	Dickeya	Dickeya paradisiaca
Proteobacteria	Gammaproteobacteria	Enterobacterales	Pectobacteriaceae	Dickeya	Dickeya chrysanthemi
Proteobacteria	Betaproteobacteria	Nitrosomonadales	Methylophilaceae	Methylovorus	Methylovorus glucosotrophus
Bacteroidetes	Sphingobacteriia	Sphingobacteriales	Sphingobacteriaceae	Pedobacter	Pedobacter heparinus
Actinobacteria	Actinobacteria	Pseudonocardiales	Pseudonocardiaceae	Saccharomonospora	Saccharomonospora viridis
Actinobacteria	Coriobacteriia	Eggerthellales	Eggerthellaceae	Slackia	Slackia heliotrinireducens
Actinobacteria	Actinobacteria	Micrococcales	Dermacoccaceae	Kytococcus	Kytococcus sedentarius
Euryarchaeota	Halobacteria	Halobacteriales	Haloarculaceae	Halomicrobium	Halomicrobium katesii
Cyanobacteria		Chroococcales	Aphanothecaceae	Rippkaea	Rippkaea orientalis
Actinobacteria	Actinobacteria	Micrococcales	Jonesiaceae	Jonesia	Jonesia denitrificans
Firmicutes	Tissierellia	Tissierellales	Peptoniphilaceae	Anaerococcus	Anaerococcus prevotii
Actinobacteria	Coriobacteriia	Eggerthellales	Eggerthellaceae	Eggerthella	Eggerthella lenta
Fusobacteria	Fusobacteriia	Fusobacteriales	Leptotrichiaceae	Sebaldella	Sebaldella termitidis
Deinococcus-Thermus	Deinococci	Thermales	Thermaceae	Meiothermus	Meiothermus ruber
Actinobacteria	Actinobacteria	Bifidobacteriales	Bifidobacteriaceae	Bifidobacterium	Bifidobacterium dentium
Proteobacteria	Gammaproteobacteria	Enterobacterales	Pectobacteriaceae	Pectobacterium	Pectobacterium parmentieri
Fibrobacteres	Fibrobacteria	Fibrobacterales	Fibrobacteraceae	Fibrobacter	Fibrobacter succinogenes
Firmicutes	Bacilli	Bacillales	Bacillaceae	Anoxybacillus	Anoxybacillus amylolyticus
Proteobacteria	Gammaproteobacteria	Chromatiales	Halothiobacillaceae	Halothiobacillus	Halothiobacillus neapolitanus
Actinobacteria	Actinobacteria	Corynebacteriales	Gordoniaceae	Gordonia	Gordonia bronchialis
Proteobacteria	Gammaproteobacteria	Vibrionales	Vibrionaceae	Vibrio	Vibrio antiquarius
Firmicutes	Negativicutes	Veillonellales	Veillonellaceae	Veillonella	Veillonella parvula
Proteobacteria	Gammaproteobacteria	Enterobacterales	Pectobacteriaceae	Dickeya	Dickeya zeae
Firmicutes	Bacilli	Bacillales	Staphylococcaceae	Staphylococcus	Staphylococcus lugdunensis
Thermotogae	Thermotogae	Thermotogales	Thermotogaceae	Thermotoga	Thermotoga petrophila
Tenericutes	Mollicutes	Mycoplasmatales	Mycoplasmataceae	Mycoplasma	Mycoplasma gallisepticum
Proteobacteria	Gammaproteobacteria	Enterobacterales	Enterobacteriaceae	Enterobacter	Enterobacter cloacae
Euryarchaeota	Halobacteria	Natrialbales	Natrialbaceae	Natrialba	Natrialba magadii
Firmicutes	Clostridia	Thermoanaerobacterales	Thermoanaerobacteraceae	Thermoanaerobacter	Thermoanaerobacter thermocopriae
Euryarchaeota	Halobacteria	Haloferacales	Haloferacaceae	Haloferax	Haloferax volcanii
Firmicutes	Bacilli	Bacillales	Bacillaceae	Bacillus	Bacillus megaterium
Bacteroidetes	Bacteroidia	Bacteroidales	Prevotellaceae	Prevotella	Prevotella ruminicola
Proteobacteria	Alphaproteobacteria	Rickettsiales	Anaplasmataceae	Ehrlichia	Ehrlichia ruminantium
Firmicutes	Bacilli	Lactobacillales	Lactobacillaceae	Lactobacillus	Lactobacillus sakei
Proteobacteria	Gammaproteobacteria	Alteromonadales	Pseudoalteromonadaceae	Pseudoalteromonas	Pseudoalteromonas translucida
Proteobacteria	Gammaproteobacteria	Enterobacterales	Enterobacteriaceae	Escherichia	Escherichia fergusonii
Firmicutes	Bacilli	Lactobacillales	Leuconostocaceae	Leuconostoc	Leuconostoc citreum
Tenericutes	Mollicutes	Mycoplasmatales	Mycoplasmataceae	Mycoplasma	Mycoplasma conjunctivae
Proteobacteria	Gammaproteobacteria	Enterobacterales	Enterobacteriaceae	Citrobacter	Citrobacter rodentium
Firmicutes	Bacilli	Lactobacillales	Streptococcaceae	Streptococcus	Streptococcus gallolyticus
Proteobacteria	Gammaproteobacteria	Enterobacterales	Erwiniaceae	Erwinia	Erwinia amylovora
Proteobacteria	Gammaproteobacteria	Enterobacterales	Erwiniaceae	Erwinia	Erwinia pyrifoliae
Tenericutes	Mollicutes	Mycoplasmatales	Mycoplasmataceae	Mycoplasma	Mycoplasma genitalium
Tenericutes	Mollicutes	Mycoplasmatales	Mycoplasmataceae	Mycoplasma	Mycoplasma pneumoniae
Proteobacteria	Alphaproteobacteria	Sphingomonadales	Sphingomonadaceae	Sphingobium	Sphingobium lucknowense
Proteobacteria	Gammaproteobacteria	Vibrionales	Vibrionaceae	Vibrio	Vibrio atlanticus
Firmicutes	Bacilli	Lactobacillales	Streptococcaceae	Streptococcus	Streptococcus mutans
Actinobacteria	Actinobacteria	Propionibacteriales	Propionibacteriaceae	Propionibacterium	Propionibacterium freudenreichii
Firmicutes	Bacilli	Lactobacillales	Lactobacillaceae	Lactobacillus	Lactobacillus crispatus
Proteobacteria	Gammaproteobacteria	Legionellales	Legionellaceae	Legionella	Legionella longbeachae
Proteobacteria	Epsilonproteobacteria	Campylobacterales	Helicobacteraceae	Helicobacter	Helicobacter mustelae
Actinobacteria	Actinobacteria	Corynebacteriales	Tsukamurellaceae	Tsukamurella	Tsukamurella paurometabola
Proteobacteria	Gammaproteobacteria	Pseudomonadales	Moraxellaceae	Moraxella	Moraxella catarrhalis
Proteobacteria	Alphaproteobacteria	Caulobacterales	Caulobacteraceae	Caulobacter	Caulobacter segnis
Actinobacteria	Actinobacteria	Actinomycetales	Actinomycetaceae	Arcanobacterium	Arcanobacterium haemolyticum
Actinobacteria	Actinobacteria	Streptomycetales	Streptomycetaceae	Streptomyces	Streptomyces milbemycinicus
Proteobacteria	Gammaproteobacteria	Enterobacterales	Enterobacteriaceae	Shigella	Shigella sonnei
Proteobacteria	Betaproteobacteria	Burkholderiales		Thiomonas	Thiomonas arsenitoxydans
Firmicutes	Clostridia	Clostridiales	Peptococcaceae	Thermincola	Thermincola ferriacetica
Actinobacteria	Actinobacteria	Streptosporangiales	Nocardiopsaceae	Nocardiopsis	Nocardiopsis dassonvillei
Proteobacteria	Epsilonproteobacteria	Campylobacterales	Helicobacteraceae	Helicobacter	Helicobacter pylori
Bacteroidetes	Bacteroidia	Bacteroidales	Prevotellaceae	Prevotella	Prevotella oris
Proteobacteria	Betaproteobacteria	Burkholderiales	Oxalobacteraceae	Herbaspirillum	Herbaspirillum seropedicae
Actinobacteria	Actinobacteria	Micrococcales	Micrococcaceae	Rothia	Rothia dentocariosa
Firmicutes	Clostridia	Clostridiales	Clostridiaceae	Clostridium	Clostridium ljungdahlii
Firmicutes	Bacilli	Lactobacillales	Lactobacillaceae	Lactobacillus	Lactobacillus paragasseri
Spirochaetes	Spirochaetia	Brachyspirales	Brachyspiraceae	Brachyspira	Brachyspira pilosicoli
Actinobacteria	Coriobacteriia	Coriobacteriales	Atopobiaceae	Olsenella	Olsenella uli
Actinobacteria	Actinobacteria	Propionibacteriales	Propionibacteriaceae	Cutibacterium	[Propionibacterium] humerusii
Actinobacteria	Actinobacteria	Micromonosporales	Micromonosporaceae	Micromonospora	Micromonospora aurantiaca
Proteobacteria	Betaproteobacteria	Burkholderiales	Sutterellaceae	Parasutterella	Parasutterella excrementihominis
Tenericutes	Mollicutes	Mycoplasmatales	Mycoplasmataceae	Mycoplasma	Mycoplasma hyorhinis
Proteobacteria	Gammaproteobacteria	Pseudomonadales	Pseudomonadaceae	Pseudomonas	Pseudomonas amygdali
Proteobacteria	Gammaproteobacteria	Pseudomonadales	Pseudomonadaceae	Pseudomonas	Pseudomonas syringae
Actinobacteria	Actinobacteria	Corynebacteriales	Corynebacteriaceae	Corynebacterium	Corynebacterium accolens
Actinobacteria	Actinobacteria	Actinomycetales	Actinomycetaceae	Mobiluncus	Mobiluncus curtisii
Firmicutes	Bacilli	Lactobacillales	Lactobacillaceae	Pediococcus	Pediococcus acidilactici
Firmicutes	Negativicutes	Selenomonadales	Selenomonadaceae	Selenomonas	Selenomonas felix
Bacteroidetes	Bacteroidia	Bacteroidales	Prevotellaceae	Prevotella	Prevotella marshii
Proteobacteria	Epsilonproteobacteria	Campylobacterales	Campylobacteraceae	Campylobacter	Campylobacter coli
Actinobacteria	Actinobacteria	Actinomycetales	Actinomycetaceae	Mobiluncus	Mobiluncus mulieris
Proteobacteria	Gammaproteobacteria	Enterobacterales	Pectobacteriaceae	Dickeya	Dickeya dadantii
Actinobacteria	Actinobacteria	Streptomycetales	Streptomycetaceae	Streptomyces	Streptomyces clavuligerus
Euryarchaeota	Methanobacteria	Methanobacteriales	Methanobacteriaceae	Methanobrevibacter	Methanobrevibacter smithii
Proteobacteria	Alphaproteobacteria	Rhodobacterales	Rhodobacteraceae	Sulfitobacter	Sulfitobacter pontiacus
Proteobacteria	Gammaproteobacteria	Vibrionales	Vibrionaceae	Vibrio	Vibrio splendidus
Proteobacteria	Alphaproteobacteria	Rhodobacterales	Rhodobacteraceae	Maritimibacter	Maritimibacter alkaliphilus
Proteobacteria	Gammaproteobacteria	Alteromonadales	Pseudoalteromonadaceae	Pseudoalteromonas	Pseudoalteromonas tunicata
Proteobacteria	Gammaproteobacteria	Vibrionales	Vibrionaceae	Photobacterium	Photobacterium angustum
Proteobacteria	Alphaproteobacteria	Rhizobiales	Aurantimonadaceae	Aurantimonas	Aurantimonas manganoxydans
Proteobacteria	Gammaproteobacteria	Vibrionales	Vibrionaceae	Vibrio	Vibrio alginolyticus
Proteobacteria	Alphaproteobacteria	Pelagibacterales	Pelagibacteraceae	Candidatus Pelagibacter	Candidatus Pelagibacter ubique
Firmicutes	Bacilli	Bacillales	Paenibacillaceae	Paenibacillus	Paenibacillus larvae
Fusobacteria	Fusobacteriia	Fusobacteriales	Fusobacteriaceae	Fusobacterium	Fusobacterium nucleatum
Proteobacteria	Gammaproteobacteria	Pasteurellales	Pasteurellaceae	Mannheimia	Mannheimia haemolytica
Proteobacteria	Alphaproteobacteria	Rhizobiales	Aurantimonadaceae	Fulvimarina	Fulvimarina pelagi
Bacteroidetes	Bacteroidia	Bacteroidales	Tannerellaceae	Parabacteroides	Parabacteroides merdae
Bacteroidetes	Bacteroidia	Bacteroidales	Bacteroidaceae	Bacteroides	Bacteroides ovatus
Bacteroidetes	Bacteroidia	Bacteroidales	Bacteroidaceae	Bacteroides	Bacteroides uniformis
Firmicutes	Clostridia	Clostridiales	Ruminococcaceae		[Eubacterium] siraeum
Firmicutes	Clostridia	Clostridiales	Ruminococcaceae		[Clostridium] leptum
Firmicutes	Clostridia	Clostridiales	Lachnospiraceae	Enterocloster	Enterocloster bolteae
Firmicutes	Clostridia	Clostridiales	Ruminococcaceae	Faecalibacterium	Faecalibacterium prausnitzii
Firmicutes	Tissierellia	Tissierellales	Peptoniphilaceae	Parvimonas	Parvimonas micra
Firmicutes	Clostridia	Clostridiales	Peptostreptococcaceae	Intestinibacter	Intestinibacter bartlettii
Firmicutes	Clostridia	Clostridiales	Lachnospiraceae	Lachnoclostridium	[Clostridium] scindens
Bacteroidetes	Bacteroidia	Bacteroidales	Bacteroidaceae	Bacteroides	Bacteroides stercoris
Firmicutes	Clostridia	Clostridiales	Lachnospiraceae	Anaerostipes	Anaerostipes hadrus
Firmicutes	Clostridia	Clostridiales	Peptostreptococcaceae	Clostridioides	Clostridioides difficile
Proteobacteria	Gammaproteobacteria	Enterobacterales	Morganellaceae	Providencia	Providencia stuartii
Actinobacteria	Actinobacteria	Bifidobacteriales	Bifidobacteriaceae	Bifidobacterium	Bifidobacterium bifidum
Proteobacteria	Epsilonproteobacteria	Campylobacterales	Helicobacteraceae	Helicobacter	Helicobacter canadensis
Proteobacteria	Epsilonproteobacteria	Campylobacterales	Helicobacteraceae	Helicobacter	Helicobacter cinaedi
Proteobacteria	Epsilonproteobacteria	Campylobacterales	Helicobacteraceae	Helicobacter	Helicobacter pullorum
Proteobacteria	Gammaproteobacteria	Chromatiales	Chromatiaceae	Nitrosococcus	Nitrosococcus oceani
Bacteroidetes	Bacteroidia	Bacteroidales	Bacteroidaceae	Bacteroides	Bacteroides eggerthii
Proteobacteria	Gammaproteobacteria	Enterobacterales	Enterobacteriaceae	Enterobacter	Enterobacter cancerogenus
Firmicutes	Clostridia	Clostridiales	Peptostreptococcaceae		[Clostridium] hiranonis
Proteobacteria	Epsilonproteobacteria	Campylobacterales	Helicobacteraceae	Sulfurimonas	Sulfurimonas gotlandica
Proteobacteria	Alphaproteobacteria	Rhodobacterales	Rhodobacteraceae	Leisingera	Leisingera daeponensis
Proteobacteria	Gammaproteobacteria	Enterobacterales	Morganellaceae	Providencia	Providencia rustigianii
Actinobacteria	Actinobacteria	Streptomycetales	Streptomycetaceae	Streptomyces	Streptomyces viridosporus
Actinobacteria	Actinobacteria	Streptomycetales	Streptomycetaceae	Streptomyces	Streptomyces parvus
Actinobacteria	Actinobacteria	Streptomycetales	Streptomycetaceae	Streptomyces	Streptomyces albidoflavus
Firmicutes	Clostridia	Clostridiales	Lachnospiraceae	Lachnoclostridium	[Clostridium] hylemonae
Firmicutes	Clostridia	Clostridiales	Lachnospiraceae	Roseburia	Roseburia intestinalis
Proteobacteria	Gammaproteobacteria	Pseudomonadales	Moraxellaceae	Acinetobacter	Acinetobacter haemolyticus
Actinobacteria	Actinobacteria	Corynebacteriales	Corynebacteriaceae	Corynebacterium	Corynebacterium glucuronolyticum
Actinobacteria	Actinobacteria	Bifidobacteriales	Bifidobacteriaceae	Bifidobacterium	Bifidobacterium angulatum
Firmicutes	Clostridia	Clostridiales	Lachnospiraceae	Blautia	Blautia hansenii
Bacteroidetes	Bacteroidia	Bacteroidales	Bacteroidaceae	Bacteroides	Bacteroides koreensis
Firmicutes	Bacilli	Lactobacillales	Enterococcaceae	Enterococcus	Enterococcus casseliflavus
Firmicutes	Bacilli	Lactobacillales	Enterococcaceae	Enterococcus	Enterococcus gallinarum
Firmicutes	Bacilli	Lactobacillales	Enterococcaceae	Enterococcus	Enterococcus faecium
Proteobacteria	Alphaproteobacteria	Rhizobiales	Brucellaceae	Brucella	Brucella suis
Proteobacteria	Alphaproteobacteria	Rhizobiales	Brucellaceae	Brucella	Brucella microti
Proteobacteria	Alphaproteobacteria	Rhizobiales	Brucellaceae	Brucella	Brucella ceti
Bacteroidetes	Bacteroidia	Bacteroidales	Bacteroidaceae	Bacteroides	Bacteroides coprophilus
Bacteroidetes	Bacteroidia	Bacteroidales	Prevotellaceae	Prevotella	Prevotella copri
Actinobacteria	Actinobacteria	Bifidobacteriales	Bifidobacteriaceae	Bifidobacterium	Bifidobacterium breve
Fusobacteria	Fusobacteriia	Fusobacteriales	Fusobacteriaceae	Fusobacterium	Fusobacterium gonidiaformans
Proteobacteria	Betaproteobacteria	Neisseriales	Neisseriaceae	Eikenella	Eikenella corrodens
Actinobacteria	Actinobacteria	Corynebacteriales	Corynebacteriaceae	Corynebacterium	Corynebacterium matruchotii
Proteobacteria	Alphaproteobacteria	Rhizobiales	Brucellaceae	Brucella	Brucella neotomae
Actinobacteria	Actinobacteria	Streptomycetales	Streptomycetaceae	Streptomyces	Streptomyces rubrogriseus
Actinobacteria	Actinobacteria	Corynebacteriales	Corynebacteriaceae	Corynebacterium	Corynebacterium striatum
Firmicutes	Bacilli	Lactobacillales	Lactobacillaceae	Lactobacillus	Lactobacillus hilgardii
Firmicutes	Bacilli	Lactobacillales	Lactobacillaceae	Lactobacillus	Lactobacillus mulieris
Firmicutes	Bacilli	Lactobacillales	Lactobacillaceae	Lactobacillus	Lactobacillus ultunensis
Firmicutes	Bacilli	Lactobacillales	Lactobacillaceae	Lactobacillus	Lactobacillus vaginalis
Firmicutes	Negativicutes	Veillonellales	Veillonellaceae	Veillonella	Veillonella dispar
Firmicutes	Bacilli	Bacillales	Staphylococcaceae	Staphylococcus	Staphylococcus caprae
Firmicutes	Negativicutes	Selenomonadales	Selenomonadaceae	Selenomonas	Selenomonas sputigena
Proteobacteria	Gammaproteobacteria	Cardiobacteriales	Cardiobacteriaceae	Cardiobacterium	Cardiobacterium hominis
Proteobacteria	Alphaproteobacteria	Rickettsiales	Rickettsiaceae	Rickettsia	Rickettsia buchneri
Proteobacteria	Gammaproteobacteria	Enterobacterales	Morganellaceae	Proteus	Proteus mirabilis
Actinobacteria	Actinobacteria	Corynebacteriales	Corynebacteriaceae	Corynebacterium	Corynebacterium efficiens
Firmicutes	Bacilli	Lactobacillales	Lactobacillaceae	Lactobacillus	Lactobacillus antri
Firmicutes	Bacilli	Lactobacillales	Lactobacillaceae	Lactobacillus	Lactobacillus iners
Firmicutes	Bacilli	Bacillales	Bacillaceae	Bacillus	Bacillus wiedmannii
Firmicutes	Bacilli	Bacillales	Bacillaceae	Bacillus	Bacillus tropicus
Firmicutes	Bacilli	Bacillales	Bacillaceae	Bacillus	Bacillus toyonensis
Firmicutes	Bacilli	Bacillales	Bacillaceae	Bacillus	Bacillus mobilis
Firmicutes	Bacilli	Bacillales	Bacillaceae	Bacillus	Bacillus nitratireducens
Firmicutes	Bacilli	Bacillales	Bacillaceae	Bacillus	Bacillus pseudomycoides
Firmicutes	Bacilli	Bacillales	Bacillaceae	Bacillus	Bacillus thuringiensis
Proteobacteria	Alphaproteobacteria	Rhodobacterales	Rhodobacteraceae	Ruegeria	Ruegeria lacuscaerulensis
Synergistetes	Synergistia	Synergistales	Synergistaceae	Jonquetella	Jonquetella anthropi
Proteobacteria	Gammaproteobacteria	Pseudomonadales	Moraxellaceae	Acinetobacter	Acinetobacter calcoaceticus
Proteobacteria	Gammaproteobacteria	Pseudomonadales	Moraxellaceae	Acinetobacter	Acinetobacter johnsonii
Proteobacteria	Gammaproteobacteria	Pseudomonadales	Moraxellaceae	Acinetobacter	Acinetobacter junii
Proteobacteria	Gammaproteobacteria	Pseudomonadales	Moraxellaceae	Acinetobacter	Acinetobacter lwoffii
Proteobacteria	Gammaproteobacteria	Pseudomonadales	Moraxellaceae	Acinetobacter	Acinetobacter radioresistens
Bacteroidetes	Bacteroidia	Bacteroidales	Bacteroidaceae	Bacteroides	Bacteroides fragilis
Bacteroidetes	Bacteroidia	Bacteroidales	Bacteroidaceae	Bacteroides	Bacteroides xylanisolvens
Bacteroidetes	Bacteroidia	Bacteroidales	Bacteroidaceae	Bacteroides	Bacteroides dorei
Firmicutes	Bacilli	Lactobacillales	Lactobacillaceae	Lactobacillus	Lactobacillus jensenii
Bacteroidetes	Bacteroidia	Bacteroidales	Prevotellaceae	Prevotella	Prevotella buccae
Firmicutes	Bacilli	Lactobacillales	Streptococcaceae	Streptococcus	Streptococcus oralis
Bacteroidetes	Bacteroidia	Bacteroidales	Bacteroidaceae	Bacteroides	Bacteroides thetaiotaomicron
Actinobacteria	Coriobacteriia	Eggerthellales	Eggerthellaceae	Slackia	Slackia exigua
Bacteroidetes	Bacteroidia	Bacteroidales	Prevotellaceae	Prevotella	Prevotella veroralis
Fusobacteria	Fusobacteriia	Fusobacteriales	Leptotrichiaceae	Leptotrichia	Leptotrichia hofstadii
Firmicutes	Tissierellia	Tissierellales	Peptoniphilaceae	Anaerococcus	Anaerococcus obesiensis
Actinobacteria	Actinobacteria	Corynebacteriales	Corynebacteriaceae	Corynebacterium	Corynebacterium jeikeium
Proteobacteria	Gammaproteobacteria	Pasteurellales	Pasteurellaceae	Pasteurella	Pasteurella dagmatis
Proteobacteria	Gammaproteobacteria	Enterobacterales	Yersiniaceae	Serratia	Serratia odorifera
Proteobacteria	Gammaproteobacteria	Pseudomonadales	Moraxellaceae	Acinetobacter	Acinetobacter pittii
Actinobacteria	Actinobacteria	Bifidobacteriales	Bifidobacteriaceae	Scardovia	Scardovia inopinata
Actinobacteria	Actinobacteria	Bifidobacteriales	Bifidobacteriaceae	Parascardovia	Parascardovia denticolens
Proteobacteria	Gammaproteobacteria	Enterobacterales	Hafniaceae	Edwardsiella	Edwardsiella tarda
Proteobacteria	Betaproteobacteria	Burkholderiales	Alcaligenaceae	Achromobacter	Achromobacter piechaudii
Actinobacteria	Actinobacteria	Corynebacteriales	Corynebacteriaceae	Corynebacterium	Corynebacterium ammoniagenes
Proteobacteria	Alphaproteobacteria	Rhodospirillales	Acetobacteraceae	Komagataeibacter	Komagataeibacter hansenii
Firmicutes	Bacilli	Bacillales	Bacillaceae	Bacillus	Bacillus atrophaeus
Firmicutes	Clostridia	Thermoanaerobacterales	Thermoanaerobacterales Family III. Incertae Sedis	Caldicellulosiruptor	Caldicellulosiruptor lactoaceticus
Proteobacteria	Alphaproteobacteria	Rickettsiales	Rickettsiaceae	Rickettsia	Rickettsia sibirica
Actinobacteria	Actinobacteria	Micrococcales	Brevibacteriaceae	Brevibacterium	Brevibacterium aurantiacum
Proteobacteria	Alphaproteobacteria	Rickettsiales	Anaplasmataceae	Ehrlichia	Ehrlichia chaffeensis
Proteobacteria	Gammaproteobacteria	Enterobacterales	Yersiniaceae	Yersinia	Yersinia frederiksenii
Proteobacteria	Gammaproteobacteria	Enterobacterales	Yersiniaceae	Yersinia	Yersinia intermedia
Bacteroidetes	Bacteroidia	Bacteroidales	Bacteroidaceae	Bacteroides	Bacteroides caccae
Actinobacteria	Coriobacteriia	Coriobacteriales	Coriobacteriaceae	Collinsella	Collinsella aerofaciens
Proteobacteria	Betaproteobacteria	Burkholderiales	Burkholderiaceae	Burkholderia	Burkholderia oklahomensis
Proteobacteria	Epsilonproteobacteria	Nautiliales	Nautiliaceae	Caminibacter	Caminibacter mediatlanticus
Firmicutes	Clostridia	Clostridiales	Clostridiaceae	Clostridium	Clostridium massiliodielmoense
Firmicutes	Clostridia	Clostridiales	Clostridiaceae	Clostridium	Clostridium butyricum
Actinobacteria	Actinobacteria	Pseudonocardiales	Pseudonocardiaceae	Saccharopolyspora	Saccharopolyspora erythraea
Planctomycetes	Planctomycetia	Gemmatales	Gemmataceae	Gemmata	Gemmata obscuriglobus
Actinobacteria	Actinobacteria	Corynebacteriales	Mycobacteriaceae	Mycobacterium	Mycobacterium intracellulare
Verrucomicrobia	Verrucomicrobiae	Verrucomicrobiales	Verrucomicrobiaceae	Verrucomicrobium	Verrucomicrobium spinosum
Firmicutes	Bacilli	Bacillales	Bacillaceae	Bacillus	Bacillus pumilus
Firmicutes	Clostridia	Clostridiales	Hungateiclostridiaceae	Hungateiclostridium	Hungateiclostridium thermocellum
Deinococcus-Thermus	Deinococci	Thermales	Thermaceae	Thermus	Thermus aquaticus
Verrucomicrobia	Spartobacteria	Chthoniobacterales	Chthoniobacteraceae	Chthoniobacter	Chthoniobacter flavus
Actinobacteria	Actinobacteria	Bifidobacteriales	Bifidobacteriaceae	Bifidobacterium	Bifidobacterium gallicum
Actinobacteria	Actinobacteria	Bifidobacteriales	Bifidobacteriaceae	Bifidobacterium	Bifidobacterium pseudocatenulatum
Actinobacteria	Actinobacteria	Bifidobacteriales	Bifidobacteriaceae	Bifidobacterium	Bifidobacterium catenulatum
Cyanobacteria		Oscillatoriales	Microcoleaceae	Limnospira	Limnospira indica
Proteobacteria	Gammaproteobacteria	Enterobacterales	Yersiniaceae	Yersinia	Yersinia kristensenii
Proteobacteria	Gammaproteobacteria	Enterobacterales	Yersiniaceae	Yersinia	Yersinia ruckeri
Firmicutes	Clostridia	Clostridiales	Lachnospiraceae	Marvinbryantia	Marvinbryantia formatexigens
Proteobacteria	Betaproteobacteria	Neisseriales	Neisseriaceae	Morococcus	Morococcus cerebrosus
Proteobacteria	Betaproteobacteria	Neisseriales	Neisseriaceae	Neisseria	Neisseria cinerea
Firmicutes	Bacilli	Bacillales		Gemella	Gemella haemolysans
Proteobacteria	Betaproteobacteria	Neisseriales	Neisseriaceae	Neisseria	Neisseria flavescens
Proteobacteria	Betaproteobacteria	Neisseriales	Neisseriaceae	Neisseria	Neisseria lactamica
Actinobacteria	Coriobacteriia	Coriobacteriales	Atopobiaceae	Atopobium	Atopobium rimae
Firmicutes	Negativicutes	Acidaminococcales	Acidaminococcaceae	Acidaminococcus	Acidaminococcus intestini
Bacteroidetes	Bacteroidia	Bacteroidales	Porphyromonadaceae	Porphyromonas	Porphyromonas endodontalis
Actinobacteria	Actinobacteria	Corynebacteriales	Nocardiaceae	Rhodococcus	Rhodococcus enclensis
Firmicutes	Clostridia	Clostridiales	Clostridiaceae	Clostridium	Clostridium carboxidivorans
Proteobacteria	Epsilonproteobacteria	Campylobacterales	Campylobacteraceae	Campylobacter	Campylobacter gracilis
Proteobacteria	Gammaproteobacteria	Vibrionales	Vibrionaceae	Vibrio	Vibrio mimicus
Proteobacteria	Gammaproteobacteria	Vibrionales	Vibrionaceae	Vibrio	Vibrio metschnikovii
Proteobacteria	Gammaproteobacteria	Vibrionales	Vibrionaceae	Vibrio	Vibrio furnissii
Proteobacteria	Gammaproteobacteria	Vibrionales	Vibrionaceae	Vibrio	Vibrio metoecus
Proteobacteria	Gammaproteobacteria	Vibrionales	Vibrionaceae	Vibrio	Vibrio orientalis
Proteobacteria	Gammaproteobacteria	Vibrionales	Vibrionaceae	Grimontia	Grimontia hollisae
Proteobacteria	Gammaproteobacteria	Vibrionales	Vibrionaceae	Photobacterium	Photobacterium damselae
Proteobacteria	Alphaproteobacteria	Rhizobiales	Brucellaceae	Brucella	Brucella inopinata
Proteobacteria	Gammaproteobacteria	Pseudomonadales	Pseudomonadaceae	Pseudomonas	Pseudomonas congelans
Bacteroidetes	Bacteroidia	Bacteroidales	Bacteroidaceae	Bacteroides	Bacteroides vulgatus
Actinobacteria	Coriobacteriia	Coriobacteriales	Atopobiaceae	Atopobium	Atopobium vaginae
Actinobacteria	Actinobacteria	Bifidobacteriales	Bifidobacteriaceae	Gardnerella	Gardnerella vaginalis
Proteobacteria	Betaproteobacteria	Burkholderiales	Comamonadaceae	Comamonas	Comamonas thiooxydans
Proteobacteria	Gammaproteobacteria	Enterobacterales	Erwiniaceae	Pantoea	Pantoea eucalypti
Bacteroidetes	Bacteroidia	Bacteroidales	Prevotellaceae	Prevotella	Prevotella disiens
Firmicutes	Bacilli	Lactobacillales	Lactobacillaceae	Lactobacillus	Lactobacillus oris
Firmicutes	Bacilli	Lactobacillales	Streptococcaceae	Streptococcus	Streptococcus downei
Firmicutes	Bacilli	Lactobacillales	Streptococcaceae	Streptococcus	Streptococcus vestibularis
Planctomycetes	Planctomycetia	Planctomycetales	Planctomycetaceae	Gimesia	Gimesia maris
Proteobacteria	Gammaproteobacteria	Vibrionales	Vibrionaceae	Vibrio	Vibrio mediterranei
Proteobacteria	Gammaproteobacteria	Vibrionales	Vibrionaceae	Vibrio	Vibrio parahaemolyticus
Proteobacteria	Alphaproteobacteria	Rhizobiales	Brucellaceae	Ochrobactrum	Ochrobactrum intermedium
Proteobacteria	Gammaproteobacteria	Vibrionales	Vibrionaceae	Vibrio	Vibrio owensii
Firmicutes	Bacilli	Lactobacillales	Lactobacillaceae	Lactobacillus	Lactobacillus coryniformis
Bacteroidetes	Flavobacteriia	Flavobacteriales	Flavobacteriaceae	Riemerella	Riemerella anatipestifer
Bacteroidetes	Sphingobacteriia	Sphingobacteriales	Sphingobacteriaceae	Sphingobacterium	Sphingobacterium spiritivorum
Bacteroidetes	Flavobacteriia	Flavobacteriales	Flavobacteriaceae	Chryseobacterium	Chryseobacterium gleum
Firmicutes	Bacilli	Bacillales	Listeriaceae	Listeria	Listeria grayi
Tenericutes	Mollicutes	Mycoplasmatales	Mycoplasmataceae	Mycoplasma	Mycoplasma salivarium
Actinobacteria	Actinobacteria	Micrococcales	Dermacoccaceae	Dermacoccus	Dermacoccus nishinomiyaensis
Firmicutes	Bacilli	Bacillales	Staphylococcaceae	Staphylococcus	Staphylococcus hominis
Firmicutes	Bacilli	Bacillales	Staphylococcaceae	Staphylococcus	Staphylococcus capitis
Proteobacteria	Gammaproteobacteria	Alteromonadales	Pseudoalteromonadaceae	Pseudoalteromonas	Pseudoalteromonas tetraodonis
Bacteroidetes	Bacteroidia	Bacteroidales	Porphyromonadaceae	Porphyromonas	Porphyromonas asaccharolytica
Firmicutes	Negativicutes	Selenomonadales	Selenomonadaceae	Selenomonas	Selenomonas artemidis
Firmicutes	Bacilli	Lactobacillales	Lactobacillaceae	Lactobacillus	Lactobacillus animalis
Firmicutes	Bacilli	Bacillales	Listeriaceae	Listeria	Listeria seeligeri
Firmicutes	Bacilli	Lactobacillales	Lactobacillaceae	Lactobacillus	Lactobacillus farciminis
Firmicutes	Bacilli	Bacillales	Bacillaceae	Bacillus	Bacillus marmarensis
Firmicutes	Bacilli	Lactobacillales	Lactobacillaceae	Lactobacillus	Lactobacillus fructivorans
Firmicutes	Bacilli	Bacillales	Staphylococcaceae	Staphylococcus	Staphylococcus pseudintermedius
Proteobacteria	Betaproteobacteria	Neisseriales	Neisseriaceae	Neisseria	Neisseria elongata
Firmicutes	Bacilli	Lactobacillales	Streptococcaceae	Streptococcus	Streptococcus anginosus
Euryarchaeota	Halobacteria	Haloferacales	Haloferacaceae	Halogeometricum	Halogeometricum borinquense
Firmicutes	Clostridia	Clostridiales	Ruminococcaceae	Ethanoligenens	Ethanoligenens harbinense
Proteobacteria	Betaproteobacteria	Burkholderiales	Comamonadaceae	Alicycliphilus	Alicycliphilus denitrificans
Firmicutes	Clostridia	Clostridiales	Ruminococcaceae	Ruminococcus	Ruminococcus albus
Crenarchaeota	Thermoprotei	Desulfurococcales	Desulfurococcaceae	Desulfurococcus	Desulfurococcus mucosus
Actinobacteria	Actinobacteria	Streptomycetales	Streptomycetaceae	Streptomyces	[Kitasatospora] papulosa
Spirochaetes	Spirochaetia	Spirochaetales	Spirochaetaceae	Treponema	Treponema phagedenis
Proteobacteria	Betaproteobacteria	Burkholderiales	Alcaligenaceae	Achromobacter	Achromobacter xylosoxidans
Proteobacteria	Betaproteobacteria	Burkholderiales	Sutterellaceae	Sutterella	Sutterella wadsworthensis
Firmicutes	Erysipelotrichia	Erysipelotrichales	Erysipelotrichaceae	Coprobacillus	Coprobacillus cateniformis
Firmicutes	Bacilli	Lactobacillales	Streptococcaceae	Streptococcus	Streptococcus equinus
Firmicutes	Bacilli	Lactobacillales	Streptococcaceae	Streptococcus	Streptococcus infantis
Firmicutes	Bacilli	Lactobacillales	Streptococcaceae	Streptococcus	Streptococcus cristatus
Proteobacteria	Gammaproteobacteria	Pasteurellales	Pasteurellaceae	Aggregatibacter	Aggregatibacter segnis
Proteobacteria	Epsilonproteobacteria	Campylobacterales	Campylobacteraceae	Campylobacter	Campylobacter upsaliensis
Firmicutes	Bacilli	Lactobacillales	Enterococcaceae	Enterococcus	Enterococcus italicus
Actinobacteria	Actinobacteria	Actinomycetales	Actinomycetaceae	Mobiluncus	Mobiluncus holmesii
Proteobacteria	Betaproteobacteria	Burkholderiales	Burkholderiaceae	Lautropia	Lautropia mirabilis
Firmicutes	Bacilli	Lactobacillales	Streptococcaceae	Streptococcus	Streptococcus australis
Firmicutes	Bacilli	Bacillales		Gemella	Gemella morbillorum
Firmicutes	Clostridia	Clostridiales	Lachnospiraceae	Anaerostipes	Anaerostipes caccae
Bacteroidetes	Flavobacteriia	Flavobacteriales	Flavobacteriaceae	Capnocytophaga	Capnocytophaga ochracea
Firmicutes	Clostridia	Clostridiales	Lachnospiraceae	Blautia	[Ruminococcus] torques
Bacteroidetes	Flavobacteriia	Flavobacteriales	Flavobacteriaceae	Weeksella	Weeksella virosa
Proteobacteria	Gammaproteobacteria	Enterobacterales	Yersiniaceae	Serratia	Serratia symbiotica
Bacteroidetes	Bacteroidia	Bacteroidales	Odoribacteraceae	Odoribacter	Odoribacter splanchnicus
Firmicutes	Bacilli	Lactobacillales	Streptococcaceae	Streptococcus	Streptococcus sanguinis
Proteobacteria	Betaproteobacteria	Neisseriales	Neisseriaceae	Kingella	Kingella denitrificans
Proteobacteria	Gammaproteobacteria	Pasteurellales	Pasteurellaceae	Haemophilus	Haemophilus parainfluenzae
Firmicutes	Bacilli	Lactobacillales	Lactobacillaceae	Lactobacillus	Lactobacillus amylovorus
Firmicutes	Clostridia	Clostridiales	Clostridiaceae	Clostridium	Clostridium acetobutylicum
Spirochaetes	Spirochaetia	Spirochaetales	Spirochaetaceae	Treponema	Treponema denticola
Firmicutes	Clostridia	Clostridiales	Lachnospiraceae	Faecalimonas	Faecalimonas umbilicata
Actinobacteria	Actinobacteria	Corynebacteriales	Nocardiaceae	Rhodococcus	Rhodococcus hoagii
Proteobacteria	Alphaproteobacteria	Sphingomonadales	Sphingomonadaceae	Novosphingobium	Novosphingobium nitrogenifigens
Euryarchaeota	Halobacteria	Halobacteriales	Halobacteriaceae	Haladaptatus	Haladaptatus paucihalophilus
Proteobacteria	Gammaproteobacteria	Xanthomonadales	Xanthomonadaceae	Xanthomonas	Xanthomonas vesicatoria
Proteobacteria	Gammaproteobacteria	Xanthomonadales	Xanthomonadaceae	Xanthomonas	Xanthomonas cynarae
Bacteroidetes	Bacteroidia	Bacteroidales	Prevotellaceae	Prevotella	Prevotella denticola
Firmicutes	Bacilli	Lactobacillales	Lactobacillaceae	Lactobacillus	Lactobacillus ruminis
Firmicutes	Clostridia	Clostridiales	Lachnospiraceae	Lachnoclostridium	[Clostridium] symbiosum
Bacteroidetes	Bacteroidia	Bacteroidales	Prevotellaceae	Prevotella	Prevotella oralis
Firmicutes	Bacilli	Bacillales	Paenibacillaceae	Paenibacillus	Paenibacillus glucanolyticus
Proteobacteria	Alphaproteobacteria	Rhodospirillales	Acetobacteraceae	Acetobacter	Acetobacter aceti
Actinobacteria	Actinobacteria	Pseudonocardiales	Pseudonocardiaceae	Saccharopolyspora	Saccharopolyspora spinosa
Proteobacteria	Betaproteobacteria	Burkholderiales	Burkholderiaceae	Burkholderia	Burkholderia gladioli
Proteobacteria	Gammaproteobacteria	Pseudomonadales	Pseudomonadaceae	Pseudomonas	Pseudomonas brassicacearum
Proteobacteria	Gammaproteobacteria	Enterobacterales	Erwiniaceae	Pantoea	Pantoea vagans
Proteobacteria	Gammaproteobacteria	Pasteurellales	Pasteurellaceae	Haemophilus	Haemophilus aegyptius
Firmicutes	Bacilli	Bacillales	Bacillaceae	Bacillus	Bacillus amyloliquefaciens
Proteobacteria	Gammaproteobacteria	Thiotrichales	Francisellaceae	Francisella	Francisella hispaniensis
Proteobacteria	Betaproteobacteria	Burkholderiales	Alcaligenaceae	Bordetella	Bordetella bronchiseptica
Proteobacteria	Betaproteobacteria	Burkholderiales	Alcaligenaceae	Bordetella	Bordetella parapertussis
Proteobacteria	Betaproteobacteria	Burkholderiales	Alcaligenaceae	Bordetella	Bordetella pertussis
Actinobacteria	Actinobacteria	Corynebacteriales	Corynebacteriaceae	Corynebacterium	Corynebacterium diphtheriae
Proteobacteria	Epsilonproteobacteria	Campylobacterales	Helicobacteraceae	Wolinella	Wolinella succinogenes
Proteobacteria	Gammaproteobacteria	Enterobacterales	Morganellaceae	Photorhabdus	Photorhabdus laumondii
Proteobacteria	Gammaproteobacteria	Aeromonadales	Aeromonadaceae	Aeromonas	Aeromonas salmonicida
Firmicutes	Clostridia	Clostridiales	Peptostreptococcaceae	Acetoanaerobium	Acetoanaerobium noterae
Proteobacteria	Gammaproteobacteria	Enterobacterales	Morganellaceae	Photorhabdus	Photorhabdus asymbiotica
Proteobacteria	Gammaproteobacteria	Pseudomonadales	Moraxellaceae	Acinetobacter	Acinetobacter oleivorans
Actinobacteria	Actinobacteria	Pseudonocardiales	Pseudonocardiaceae	Amycolatopsis	Amycolatopsis mediterranei
Euryarchaeota	Halobacteria	Halobacteriales	Halobacteriaceae	Halalkalicoccus	Halalkalicoccus jeotgali
Proteobacteria	Alphaproteobacteria	Rhodobacterales	Rhodobacteraceae	Paracoccus	Paracoccus denitrificans
Bacteroidetes	Bacteroidia	Bacteroidales	Bacteroidaceae	Bacteroides	Bacteroides clarus
Proteobacteria	Gammaproteobacteria	Aeromonadales	Aeromonadaceae	Aeromonas	Aeromonas veronii
Actinobacteria	Actinobacteria	Micromonosporales	Micromonosporaceae	Verrucosispora	Verrucosispora maris
Proteobacteria	Gammaproteobacteria	Pseudomonadales	Pseudomonadaceae	Pseudomonas	Pseudomonas mendocina
Proteobacteria	Alphaproteobacteria	Caulobacterales	Caulobacteraceae	Brevundimonas	Brevundimonas diminuta
Proteobacteria	Gammaproteobacteria	Enterobacterales	Enterobacteriaceae	Citrobacter	Citrobacter braakii
Proteobacteria	Gammaproteobacteria	Aeromonadales	Aeromonadaceae	Aeromonas	Aeromonas caviae
Firmicutes	Clostridia	Clostridiales	Ruminococcaceae	Ruminococcus	Ruminococcus champanellensis
Proteobacteria	Deltaproteobacteria	Desulfuromonadales	Geobacteraceae	Geobacter	Geobacter sulfurreducens
Firmicutes	Erysipelotrichia	Erysipelotrichales	Erysipelotrichaceae	Faecalitalea	Faecalitalea cylindroides
Firmicutes	Bacilli	Lactobacillales	Lactobacillaceae	Lactobacillus	Lactobacillus buchneri
Firmicutes	Bacilli	Lactobacillales	Leuconostocaceae	Leuconostoc	Leuconostoc fallax
Proteobacteria	Alphaproteobacteria	Rhodospirillales	Acetobacteraceae	Acetobacter	Acetobacter oryzifermentans
Actinobacteria	Actinobacteria	Streptomycetales	Streptomycetaceae	Streptomyces	Streptomyces jietaisiensis
Proteobacteria	Alphaproteobacteria	Rhodospirillales	Acetobacteraceae	Komagataeibacter	Komagataeibacter rhaeticus
Proteobacteria	Gammaproteobacteria	Vibrionales	Vibrionaceae	Photobacterium	Photobacterium leiognathi
Proteobacteria	Gammaproteobacteria	Alteromonadales	Alteromonadaceae	Paraglaciecola	Paraglaciecola agarilytica
Proteobacteria	Gammaproteobacteria	Enterobacterales	Erwiniaceae	Pantoea	Pantoea ananatis
Actinobacteria	Actinobacteria	Micrococcales	Cellulomonadaceae	Cellulomonas	Cellulomonas fimi
Cyanobacteria		Oscillatoriales	Oscillatoriaceae	Moorea	Moorea producens
Proteobacteria	Alphaproteobacteria	Sphingomonadales	Sphingomonadaceae	Sphingomonas	Sphingomonas paucimobilis
Firmicutes	Clostridia	Thermoanaerobacterales	Thermoanaerobacteraceae	Tepidanaerobacter	Tepidanaerobacter acetatoxydans
Firmicutes	Bacilli	Lactobacillales	Streptococcaceae	Streptococcus	Streptococcus porcinus
Proteobacteria	Betaproteobacteria	Burkholderiales		Rubrivivax	Rubrivivax benzoatilyticus
Proteobacteria	Betaproteobacteria	Neisseriales	Neisseriaceae	Kingella	Kingella kingae
Firmicutes	Bacilli	Lactobacillales	Streptococcaceae	Streptococcus	Streptococcus parauberis
Bacteroidetes	Bacteroidia	Bacteroidales	Dysgonamonadaceae	Dysgonomonas	Dysgonomonas mossii
Actinobacteria	Actinobacteria	Corynebacteriales	Mycobacteriaceae	Mycobacterium	Mycobacterium novum
Proteobacteria	Gammaproteobacteria	Enterobacterales	Yersiniaceae	Serratia	Serratia plymuthica
Proteobacteria	Gammaproteobacteria	Enterobacterales	Enterobacteriaceae	Enterobacter	Enterobacter hormaechei
Firmicutes	Clostridia	Clostridiales	Peptococcaceae	Desulfotomaculum	Desulfotomaculum nigrificans
Firmicutes	Bacilli	Lactobacillales	Lactobacillaceae	Lactobacillus	Lactobacillus kefiranofaciens
Actinobacteria	Actinobacteria	Corynebacteriales	Corynebacteriaceae	Corynebacterium	Corynebacterium ulcerans
Proteobacteria	Gammaproteobacteria	Enterobacterales	Enterobacteriaceae	Klebsiella	Klebsiella aerogenes
Actinobacteria	Actinobacteria	Frankiales	Frankiaceae	Frankia	Frankia coriariae
Firmicutes	Bacilli	Bacillales	Staphylococcaceae	Staphylococcus	Staphylococcus haemolyticus
Proteobacteria	Gammaproteobacteria	Vibrionales	Vibrionaceae	Vibrio	Vibrio anguillarum
Firmicutes	Bacilli	Bacillales	Bacillaceae	Bacillus	Bacillus coagulans
Firmicutes	Bacilli	Lactobacillales	Streptococcaceae	Streptococcus	Streptococcus parasanguinis
Firmicutes	Bacilli	Bacillales	Bacillaceae	Parageobacillus	Parageobacillus thermoglucosidasius
Proteobacteria	Alphaproteobacteria	Rhizobiales	Rhizobiaceae	Agrobacterium	Agrobacterium fabrum
Firmicutes	Clostridia	Clostridiales	Lachnospiraceae	Oribacterium	Oribacterium asaccharolyticum
Firmicutes	Bacilli	Bacillales	Paenibacillaceae	Paenibacillus	Paenibacillus polymyxa
Firmicutes	Clostridia	Clostridiales	Lachnospiraceae	Blautia	[Ruminococcus] gnavus
Proteobacteria	Deltaproteobacteria	Myxococcales	Myxococcaceae	Corallococcus	Corallococcus macrosporus
Proteobacteria	Gammaproteobacteria	Pseudomonadales	Pseudomonadaceae	Pseudomonas	Pseudomonas asiatica
Firmicutes	Bacilli	Lactobacillales	Leuconostocaceae	Leuconostoc	Leuconostoc kimchii
Firmicutes	Bacilli	Lactobacillales	Leuconostocaceae	Weissella	Weissella koreensis
Proteobacteria	Alphaproteobacteria	Rhizobiales	Bradyrhizobiaceae	Afipia	Afipia clevelandensis
Bacteroidetes	Bacteroidia	Bacteroidales	Prevotellaceae	Prevotella	Prevotella dentalis
Bacteroidetes	Bacteroidia	Bacteroidales	Prevotellaceae	Prevotella	Prevotella nigrescens
Bacteroidetes	Bacteroidia	Bacteroidales	Prevotellaceae	Prevotella	Prevotella pallens
Bacteroidetes	Flavobacteriia	Flavobacteriales	Flavobacteriaceae	Capnocytophaga	Capnocytophaga canimorsus
Proteobacteria	Betaproteobacteria	Burkholderiales	Burkholderiaceae	Burkholderia	Burkholderia glumae
Firmicutes	Bacilli	Lactobacillales	Leuconostocaceae	Fructobacillus	Fructobacillus fructosus
Actinobacteria	Actinobacteria	Corynebacteriales	Corynebacteriaceae	Corynebacterium	Corynebacterium variabile
Proteobacteria	Acidithiobacillia	Acidithiobacillales	Acidithiobacillaceae	Acidithiobacillus	Acidithiobacillus caldus
Actinobacteria	Actinobacteria	Corynebacteriales	Corynebacteriaceae	Corynebacterium	Corynebacterium pseudotuberculosis
Fusobacteria	Fusobacteriia	Fusobacteriales	Fusobacteriaceae	Fusobacterium	Fusobacterium varium
Fusobacteria	Fusobacteriia	Fusobacteriales	Fusobacteriaceae	Fusobacterium	Fusobacterium necrophorum
Firmicutes	Bacilli	Lactobacillales	Streptococcaceae	Streptococcus	Streptococcus constellatus
Actinobacteria	Actinobacteria	Actinomycetales	Actinomycetaceae	Actinomyces	Actinomyces oris
Proteobacteria	Gammaproteobacteria	Pasteurellales	Pasteurellaceae	Haemophilus	Haemophilus pittmaniae
Proteobacteria	Gammaproteobacteria	Vibrionales	Vibrionaceae	Vibrio	Vibrio scophthalmi
Tenericutes	Mollicutes	Mycoplasmatales	Mycoplasmataceae	Mycoplasma	Mycoplasma columbinum
Tenericutes	Mollicutes	Mycoplasmatales	Mycoplasmataceae	Mycoplasma	Mycoplasma putrefaciens
Proteobacteria	Gammaproteobacteria	Enterobacterales	Enterobacteriaceae	Enterobacter	Enterobacter soli
Firmicutes	Clostridia	Thermoanaerobacterales	Thermoanaerobacteraceae	Thermoanaerobacter	Thermoanaerobacter siderophilus
Firmicutes	Bacilli	Lactobacillales	Lactobacillaceae	Lactobacillus	Lactobacillus sanfranciscensis
Proteobacteria	Alphaproteobacteria	Rhodospirillales	Acetobacteraceae	Acetobacter	Acetobacter tropicalis
Proteobacteria	Betaproteobacteria	Neisseriales	Neisseriaceae	Neisseria	Neisseria weaveri
Proteobacteria	Deltaproteobacteria	Desulfovibrionales	Desulfovibrionaceae	Bilophila	Bilophila wadsworthia
Bacteroidetes	Bacteroidia	Bacteroidales	Prevotellaceae	Prevotella	Prevotella oulorum
Firmicutes	Clostridia	Clostridiales	Lachnospiraceae	Dorea	Dorea formicigenerans
Proteobacteria	Alphaproteobacteria	Rhodospirillales	Rhodospirillaceae	Rhodospirillum	Rhodospirillum rubrum
Proteobacteria	Alphaproteobacteria	Rhodobacterales	Rhodobacteraceae	Ruegeria	Ruegeria conchae
Firmicutes	Bacilli	Bacillales	Bacillaceae	Bacillus	Bacillus altitudinis
Bacteroidetes	Bacteroidia	Bacteroidales	Rikenellaceae	Alistipes	Alistipes finegoldii
Proteobacteria	Betaproteobacteria	Burkholderiales	Alcaligenaceae	Taylorella	Taylorella asinigenitalis
Firmicutes	Tissierellia	Tissierellales	Peptoniphilaceae	Peptoniphilus	Peptoniphilus indolicus
Proteobacteria	Alphaproteobacteria	Rhodospirillales	Acetobacteraceae	Komagataeibacter	Komagataeibacter europaeus
Proteobacteria	Alphaproteobacteria	Rhodospirillales	Acetobacteraceae	Komagataeibacter	Komagataeibacter oboediens
Actinobacteria	Actinobacteria	Micrococcales	Microbacteriaceae	Leucobacter	Leucobacter chromiiresistens
Cyanobacteria		Nostocales	Hapalosiphonaceae	Fischerella	Fischerella thermalis
Proteobacteria	Gammaproteobacteria	Pseudomonadales	Pseudomonadaceae	Pseudomonas	Pseudomonas marginalis
Firmicutes	Bacilli	Bacillales	Paenibacillaceae	Paenibacillus	Paenibacillus elgii
Actinobacteria	Actinobacteria	Corynebacteriales	Mycobacteriaceae	Mycolicibacterium	Mycolicibacterium thermoresistibile
Actinobacteria	Coriobacteriia	Coriobacteriales	Atopobiaceae	Olsenella	Olsenella phocaeensis
Firmicutes	Clostridia	Clostridiales	Lachnospiraceae	Enterocloster	Enterocloster clostridioformis
Bacteroidetes	Bacteroidia	Bacteroidales	Prevotellaceae	Prevotella	Prevotella histicola
Proteobacteria	Gammaproteobacteria	Enterobacterales	Pectobacteriaceae	Brenneria	Brenneria nigrifluens
Actinobacteria	Actinobacteria	Corynebacteriales	Nocardiaceae	Rhodococcus	Rhodococcus opacus
Firmicutes	Bacilli	Lactobacillales	Streptococcaceae	Streptococcus	Streptococcus intermedius
Firmicutes	Negativicutes	Selenomonadales	Selenomonadaceae	Selenomonas	Selenomonas noxia
Proteobacteria	Alphaproteobacteria	Sphingomonadales	Sphingomonadaceae	Novosphingobium	Novosphingobium pentaromativorans
Proteobacteria	Gammaproteobacteria	Oceanospirillales	Halomonadaceae	Halomonas	Halomonas boliviensis
Proteobacteria	Gammaproteobacteria	Legionellales	Legionellaceae	Fluoribacter	Fluoribacter dumoffii
Firmicutes	Bacilli	Bacillales	Bacillaceae	Geobacillus	Geobacillus thermoleovorans
Proteobacteria	Betaproteobacteria	Rhodocyclales	Rhodocyclaceae	Azospira	Azospira oryzae
Actinobacteria	Actinobacteria	Corynebacteriales	Corynebacteriaceae	Corynebacterium	Corynebacterium nuruki
Actinobacteria	Actinobacteria	Corynebacteriales	Corynebacteriaceae	Corynebacterium	Corynebacterium casei
Proteobacteria	Gammaproteobacteria	Pseudomonadales	Pseudomonadaceae	Pseudomonas	Pseudomonas kilonensis
Proteobacteria	Epsilonproteobacteria	Campylobacterales	Helicobacteraceae	Helicobacter	Helicobacter bizzozeronii
Bacteroidetes	Bacteroidia	Bacteroidales	Tannerellaceae	Tannerella	Tannerella forsythia
Firmicutes	Clostridia	Clostridiales	Peptostreptococcaceae	Peptoanaerobacter	Peptoanaerobacter stomatis
Firmicutes	Bacilli	Lactobacillales	Lactobacillaceae	Lactobacillus	Lactobacillus parafarraginis
Proteobacteria	Gammaproteobacteria	Enterobacterales	Enterobacteriaceae	Citrobacter	Citrobacter portucalensis
Synergistetes	Synergistia	Synergistales	Synergistaceae	Cloacibacillus	Cloacibacillus evryensis
Firmicutes	Bacilli	Bacillales	Bacillaceae	Bacillus	Bacillus smithii
Firmicutes	Clostridia	Clostridiales	Ruminococcaceae	Ruthenibacterium	Ruthenibacterium lactatiformans
Proteobacteria	Gammaproteobacteria	Enterobacterales	Enterobacteriaceae	Enterobacter	Enterobacter ludwigii
Proteobacteria	Gammaproteobacteria	Enterobacterales	Enterobacteriaceae	Klebsiella	Klebsiella michiganensis
Actinobacteria	Actinobacteria	Streptomycetales	Streptomycetaceae	Streptomyces	Streptomyces anulatus
Actinobacteria	Actinobacteria	Corynebacteriales	Mycobacteriaceae	Mycobacteroides	Mycobacteroides abscessus
Proteobacteria	Gammaproteobacteria	Pseudomonadales	Pseudomonadaceae	Pseudomonas	Pseudomonas psychrotolerans
Actinobacteria	Actinobacteria	Corynebacteriales	Nocardiaceae	Rhodococcus	Rhodococcus pyridinivorans
Proteobacteria	Deltaproteobacteria	Desulfovibrionales	Desulfovibrionaceae	Desulfocurvibacter	Desulfocurvibacter africanus
Proteobacteria	Gammaproteobacteria	Enterobacterales	Enterobacteriaceae	Escherichia	Escherichia marmotae
Proteobacteria	Gammaproteobacteria	Vibrionales	Vibrionaceae	Vibrio	Vibrio natriegens
Firmicutes	Clostridia	Clostridiales	Eubacteriaceae	Eubacterium	Eubacterium callanderi
Proteobacteria	Gammaproteobacteria	Xanthomonadales	Xanthomonadaceae	Pseudoxanthomonas	Pseudoxanthomonas spadix
Proteobacteria	Gammaproteobacteria	Enterobacterales	Yersiniaceae	Rahnella	Rahnella aquatilis
Firmicutes	Bacilli	Lactobacillales	Lactobacillaceae	Lactobacillus	Lactobacillus kisonensis
Firmicutes	Clostridia	Clostridiales	Ruminococcaceae	Flavonifractor	Flavonifractor plautii
Bacteroidetes	Flavobacteriia	Flavobacteriales	Flavobacteriaceae	Myroides	Myroides odoratimimus
Calditrichaeota	Calditrichae	Calditrichales	Calditrichaceae	Caldithrix	Caldithrix abyssi
Actinobacteria	Actinobacteria	Actinomycetales	Actinomycetaceae	Actinomyces	Actinomyces johnsonii
Proteobacteria	Gammaproteobacteria	Cardiobacteriales	Cardiobacteriaceae	Cardiobacterium	Cardiobacterium valvarum
Proteobacteria	Gammaproteobacteria	Enterobacterales	Enterobacteriaceae	Yokenella	Yokenella regensburgei
Firmicutes	Erysipelotrichia	Erysipelotrichales	Erysipelotrichaceae	Erysipelatoclostridium	Erysipelatoclostridium ramosum
Proteobacteria	Gammaproteobacteria	Pasteurellales	Pasteurellaceae	Haemophilus	Haemophilus haemolyticus
Proteobacteria	Gammaproteobacteria	Enterobacterales	Erwiniaceae	Pantoea	Pantoea agglomerans
Proteobacteria	Gammaproteobacteria	Oceanospirillales	Oceanospirillaceae	Marinobacterium	Marinobacterium stanieri
Bacteroidetes	Bacteroidia	Marinilabiliales	Marinilabiliaceae	Thermophagus	Thermophagus xiamenensis
Proteobacteria	Gammaproteobacteria	Pseudomonadales	Moraxellaceae	Acinetobacter	Acinetobacter venetianus
Firmicutes	Clostridia	Clostridiales	Clostridiales Family XIII. Incertae Sedis		[Eubacterium] infirmum
Bacteroidetes	Bacteroidia	Bacteroidales	Prevotellaceae	Prevotella	Prevotella maculosa
Bacteroidetes	Bacteroidia	Bacteroidales	Prevotellaceae	Prevotella	Prevotella micans
Bacteroidetes	Flavobacteriia	Flavobacteriales	Flavobacteriaceae	Myroides	Myroides odoratus
Actinobacteria	Actinobacteria	Streptomycetales	Streptomycetaceae	Streptomyces	Streptomyces corchorusii
Proteobacteria	Gammaproteobacteria	Pseudomonadales	Pseudomonadaceae	Pseudomonas	Pseudomonas segetis
Firmicutes	Bacilli	Lactobacillales	Streptococcaceae	Lactococcus	Lactococcus garvieae
Proteobacteria	Betaproteobacteria	Burkholderiales	Comamonadaceae	Acidovorax	Acidovorax radicis
Proteobacteria	Alphaproteobacteria	Rhizobiales	Rhizobiaceae	Agrobacterium	Agrobacterium tumefaciens
Actinobacteria	Actinobacteria	Propionibacteriales	Propionibacteriaceae	Cutibacterium	[Propionibacterium] namnetense
Bacteroidetes	Bacteroidia	Bacteroidales	Bacteroidaceae	Bacteroides	Bacteroides faecis
Actinobacteria	Actinobacteria	Micrococcales	Micrococcaceae	Kocuria	Kocuria rhizophila
Firmicutes	Bacilli	Lactobacillales	Streptococcaceae	Streptococcus	Streptococcus mitis
Proteobacteria	Betaproteobacteria	Burkholderiales	Comamonadaceae	Comamonas	Comamonas testosteroni
Firmicutes	Bacilli	Lactobacillales	Streptococcaceae	Lactococcus	Lactococcus petauri
Proteobacteria	Deltaproteobacteria	Desulfuromonadales	Geobacteraceae	Geobacter	Geobacter metallireducens
Actinobacteria	Actinobacteria	Micrococcales	Intrasporangiaceae	Serinicoccus	Serinicoccus profundi
Proteobacteria	Gammaproteobacteria	Pseudomonadales	Pseudomonadaceae	Pseudomonas	Pseudomonas extremaustralis
Proteobacteria	Betaproteobacteria	Burkholderiales	Comamonadaceae	Acidovorax	Acidovorax oryzae
Proteobacteria	Acidithiobacillia	Acidithiobacillales	Acidithiobacillaceae	Acidithiobacillus	Acidithiobacillus thiooxidans
Proteobacteria	Alphaproteobacteria	Sphingomonadales	Sphingomonadaceae	Sphingobium	Sphingobium yanoikuyae
Firmicutes	Bacilli	Lactobacillales	Streptococcaceae	Streptococcus	Streptococcus sobrinus
Actinobacteria	Actinobacteria	Pseudonocardiales	Pseudonocardiaceae	Saccharomonospora	Saccharomonospora azurea
Planctomycetes	Planctomycetia	Pirellulales	Pirellulaceae	Rhodopirellula	Rhodopirellula baltica
Proteobacteria	Gammaproteobacteria	Pseudomonadales	Pseudomonadaceae	Pseudomonas	Pseudomonas chlororaphis
Proteobacteria	Gammaproteobacteria	Xanthomonadales	Xanthomonadaceae	Xanthomonas	Xanthomonas sacchari
Actinobacteria	Actinobacteria	Streptomycetales	Streptomycetaceae	Streptomyces	Streptomyces bacillaris
Actinobacteria	Actinobacteria	Corynebacteriales	Mycobacteriaceae	Mycolicibacterium	Mycolicibacterium conceptionense
Cyanobacteria		Chroococcales	Aphanothecaceae	Crocosphaera	Crocosphaera watsonii
Actinobacteria	Actinobacteria	Streptomycetales	Streptomycetaceae	Streptomyces	Streptomyces coelicoflavus
Firmicutes	Bacilli	Bacillales	Paenibacillaceae	Paenibacillus	Paenibacillus riograndensis
Firmicutes	Bacilli	Lactobacillales	Streptococcaceae	Streptococcus	Streptococcus infantarius
Bacteroidetes	Chitinophagia	Chitinophagales	Chitinophagaceae	Niastella	Niastella koreensis
Proteobacteria	Betaproteobacteria	Rhodocyclales	Zoogloeaceae	Azoarcus	Azoarcus olearius
Proteobacteria	Gammaproteobacteria	Pseudomonadales	Moraxellaceae	Acinetobacter	Acinetobacter baylyi
Proteobacteria	Alphaproteobacteria	Rhizobiales	Bartonellaceae	Bartonella	Bartonella henselae
Proteobacteria	Betaproteobacteria	Burkholderiales	Alcaligenaceae	Bordetella	Bordetella avium
Proteobacteria	Gammaproteobacteria	Oceanospirillales	Halomonadaceae	Chromohalobacter	Chromohalobacter israelensis
Actinobacteria	Actinobacteria	Micrococcales	Microbacteriaceae	Clavibacter	Clavibacter michiganensis
Actinobacteria	Actinobacteria	Corynebacteriales	Corynebacteriaceae	Corynebacterium	Corynebacterium urealyticum
Firmicutes	Bacilli	Bacillales	Listeriaceae	Listeria	Listeria welshimeri
Bacteroidetes	Flavobacteriia	Flavobacteriales	Flavobacteriaceae	Flavobacterium	Flavobacterium columnare
Firmicutes	Negativicutes	Selenomonadales	Selenomonadaceae	Megamonas	Megamonas funiformis
Actinobacteria	Actinobacteria	Corynebacteriales	Gordoniaceae	Gordonia	Gordonia polyisoprenivorans
Firmicutes	Bacilli	Bacillales	Paenibacillaceae	Paenibacillus	Paenibacillus kribbensis
Proteobacteria	Gammaproteobacteria	Enterobacterales	Enterobacteriaceae	Klebsiella	Klebsiella oxytoca
Proteobacteria	Gammaproteobacteria	Enterobacterales	Enterobacteriaceae	Raoultella	Raoultella ornithinolytica
Proteobacteria	Gammaproteobacteria	Pseudomonadales	Pseudomonadaceae	Pseudomonas	Pseudomonas fragi
Firmicutes	Bacilli	Bacillales	Listeriaceae	Listeria	Listeria ivanovii
Proteobacteria	Gammaproteobacteria	Enterobacterales	Enterobacteriaceae	Salmonella	Salmonella bongori
Proteobacteria	Alphaproteobacteria	Rhizobiales	Bartonellaceae	Bartonella	Bartonella clarridgeiae
Chlamydiae	Chlamydiia	Parachlamydiales	Parachlamydiaceae	Parachlamydia	Parachlamydia acanthamoebae
Tenericutes	Mollicutes	Mycoplasmatales	Mycoplasmataceae	Mycoplasma	Mycoplasma leachii
Actinobacteria	Actinobacteria	Streptomycetales	Streptomycetaceae	Streptomyces	Streptomyces venezuelae
Bacteroidetes	Flavobacteriia	Flavobacteriales	Flavobacteriaceae	Flavobacterium	Flavobacterium branchiophilum
Firmicutes	Bacilli	Lactobacillales	Streptococcaceae	Streptococcus	Streptococcus salivarius
Actinobacteria	Actinobacteria	Corynebacteriales	Nocardiaceae	Rhodococcus	Rhodococcus ruber
Proteobacteria	Gammaproteobacteria	Enterobacterales	Erwiniaceae	Pantoea	Pantoea stewartii
Deinococcus-Thermus	Deinococci	Thermales	Thermaceae	Thermus	Thermus parvatiensis
Actinobacteria	Actinobacteria	Corynebacteriales	Gordoniaceae	Gordonia	Gordonia terrae
Proteobacteria	Gammaproteobacteria	Enterobacterales	Enterobacteriaceae	Atlantibacter	Atlantibacter hermannii
Firmicutes	Bacilli	Lactobacillales	Lactobacillaceae	Pediococcus	Pediococcus claussenii
Actinobacteria	Actinobacteria	Corynebacteriales	Mycobacteriaceae	Mycolicibacterium	Mycolicibacterium phlei
Actinobacteria	Actinobacteria	Corynebacteriales	Mycobacteriaceae	Mycobacterium	Mycobacterium xenopi
Actinobacteria	Actinobacteria	Micrococcales	Micrococcaceae	Rothia	Rothia aeria
Proteobacteria	Gammaproteobacteria	Pseudomonadales	Pseudomonadaceae	Pseudomonas	Pseudomonas simiae
Proteobacteria	Gammaproteobacteria	Pseudomonadales	Pseudomonadaceae	Pseudomonas	Pseudomonas fuscovaginae
Tenericutes	Mollicutes	Mycoplasmatales	Mycoplasmataceae	Mycoplasma	Mycoplasma canis
Proteobacteria	Gammaproteobacteria	Enterobacterales	Erwiniaceae	Pantoea	Pantoea anthophila
Euryarchaeota	Halobacteria	Halobacteriales	Halococcaceae	Halococcus	Halococcus hamelinensis
Spirochaetes	Spirochaetia	Spirochaetales	Borreliaceae	Borrelia	Borrelia crocidurae
Firmicutes	Bacilli	Bacillales	Bacillaceae	Bacillus	Bacillus velezensis
Proteobacteria	Gammaproteobacteria	Cellvibrionales	Spongiibacteraceae	Zhongshania	Zhongshania aliphaticivorans
Actinobacteria	Actinobacteria	Streptomycetales	Streptomycetaceae	Streptomyces	Streptomyces rochei
Proteobacteria	Gammaproteobacteria	Pasteurellales	Pasteurellaceae	Aggregatibacter	Aggregatibacter actinomycetemcomitans
Proteobacteria	Gammaproteobacteria	Vibrionales	Vibrionaceae	Vibrio	Vibrio harveyi
Proteobacteria	Alphaproteobacteria	Sphingomonadales	Sphingomonadaceae	Sphingomonas	Sphingomonas wittichii
Firmicutes	Bacilli	Lactobacillales	Streptococcaceae	Streptococcus	Streptococcus pseudoporcinus
Firmicutes	Bacilli	Lactobacillales	Streptococcaceae	Streptococcus	Streptococcus criceti
Proteobacteria	Gammaproteobacteria	Pasteurellales	Pasteurellaceae	Haemophilus	Haemophilus paraphrohaemolyticus
Bacteroidetes	Bacteroidia	Bacteroidales	Prevotellaceae	Prevotella	Prevotella intermedia
Firmicutes	Bacilli	Lactobacillales	Streptococcaceae	Streptococcus	Streptococcus macacae
Firmicutes	Bacilli	Lactobacillales	Streptococcaceae	Streptococcus	Streptococcus urinalis
Proteobacteria	Alphaproteobacteria	Rhizobiales	Rhizobiaceae	Ensifer	Ensifer sojae
Proteobacteria	Alphaproteobacteria	Rhizobiales	Bradyrhizobiaceae	Bradyrhizobium	Bradyrhizobium elkanii
Proteobacteria	Alphaproteobacteria	Rhizobiales	Bradyrhizobiaceae	Bradyrhizobium	Bradyrhizobium japonicum
Proteobacteria	Alphaproteobacteria	Rhizobiales	Bradyrhizobiaceae	Bradyrhizobium	Bradyrhizobium ottawaense
Proteobacteria	Alphaproteobacteria	Rhizobiales	Bradyrhizobiaceae	Bradyrhizobium	Bradyrhizobium yuanmingense
Proteobacteria	Alphaproteobacteria	Rhizobiales	Rhizobiaceae	Sinorhizobium	Sinorhizobium fredii
Proteobacteria	Gammaproteobacteria	Pseudomonadales	Pseudomonadaceae	Pseudomonas	Pseudomonas monteilii
Proteobacteria	Gammaproteobacteria	Pasteurellales	Pasteurellaceae	Haemophilus	Haemophilus parahaemolyticus
Proteobacteria	Gammaproteobacteria	Enterobacterales	Enterobacteriaceae	Shimwellia	Shimwellia blattae
Proteobacteria	Betaproteobacteria	Burkholderiales	Burkholderiaceae	Burkholderia	Burkholderia vietnamiensis
Proteobacteria	Alphaproteobacteria	Rickettsiales	Rickettsiaceae	Rickettsia	Rickettsia slovaca
Proteobacteria	Gammaproteobacteria	Xanthomonadales	Rhodanobacteraceae	Rhodanobacter	Rhodanobacter glycinis
Proteobacteria	Gammaproteobacteria	Xanthomonadales	Rhodanobacteraceae	Rhodanobacter	Rhodanobacter denitrificans
Firmicutes	Bacilli	Bacillales	Planococcaceae	Planococcus	Planococcus antarcticus
Proteobacteria	Gammaproteobacteria	Enterobacterales	Yersiniaceae	Serratia	Serratia marcescens
Proteobacteria	Alphaproteobacteria	Rhodospirillales	Acetobacteraceae	Gluconobacter	Gluconobacter thailandicus
Bacteroidetes	Bacteroidia	Bacteroidales	Prevotellaceae	Prevotella	Prevotella bivia
Proteobacteria	Gammaproteobacteria	Pseudomonadales	Moraxellaceae	Acinetobacter	Acinetobacter schindleri
Proteobacteria	Gammaproteobacteria	Enterobacterales	Hafniaceae	Edwardsiella	Edwardsiella ictaluri
Proteobacteria	Alphaproteobacteria	Rhizobiales	Phyllobacteriaceae	Nitratireductor	Nitratireductor aquibiodomus
Proteobacteria	Betaproteobacteria	Burkholderiales	Burkholderiaceae	Paraburkholderia	Paraburkholderia hospita
Proteobacteria	Gammaproteobacteria	Xanthomonadales	Xanthomonadaceae	Xanthomonas	Xanthomonas phaseoli
Synergistetes	Synergistia	Synergistales	Synergistaceae	Acetomicrobium	Acetomicrobium flavidum
Proteobacteria	Gammaproteobacteria	Pseudomonadales	Pseudomonadaceae	Pseudomonas	Pseudomonas chloritidismutans
Bacteroidetes	Bacteroidia	Bacteroidales	Bacteroidaceae	Bacteroides	Bacteroides finegoldii
Proteobacteria	Gammaproteobacteria	Vibrionales	Vibrionaceae	Vibrio	Vibrio vulnificus
Actinobacteria	Actinobacteria	Streptomycetales	Streptomycetaceae	Kitasatospora	Kitasatospora setae
Firmicutes	Erysipelotrichia	Erysipelotrichales	Erysipelotrichaceae	Erysipelothrix	Erysipelothrix rhusiopathiae
Firmicutes	Bacilli	Bacillales	Planococcaceae	Solibacillus	Solibacillus silvestris
Firmicutes	Clostridia	Thermoanaerobacterales	Thermoanaerobacteraceae	Thermoanaerobacter	Thermoanaerobacter ethanolicus
Firmicutes	Negativicutes	Selenomonadales	Sporomusaceae	Pelosinus	Pelosinus fermentans
Firmicutes	Erysipelotrichia	Erysipelotrichales	Erysipelotrichaceae	Longicatena	Longicatena caecimuris
Proteobacteria	Alphaproteobacteria	Rhizobiales	Rhizobiaceae	Rhizobium	Rhizobium hidalgonense
Proteobacteria	Gammaproteobacteria	Methylococcales	Methylococcaceae	Methylomicrobium	Methylomicrobium agile
Proteobacteria	Gammaproteobacteria	Pseudomonadales	Pseudomonadaceae	Pseudomonas	Pseudomonas lactis
Proteobacteria	Gammaproteobacteria	Pseudomonadales	Pseudomonadaceae	Pseudomonas	Pseudomonas tolaasii
Proteobacteria	Gammaproteobacteria	Alteromonadales	Pseudoalteromonadaceae	Pseudoalteromonas	Pseudoalteromonas piscicida
Proteobacteria	Betaproteobacteria	Burkholderiales	Alcaligenaceae	Taylorella	Taylorella equigenitalis
Actinobacteria	Actinobacteria	Corynebacteriales	Mycobacteriaceae	Mycobacterium	Mycobacterium paraintracellulare
Bacteroidetes	Cytophagia	Cytophagales	Hymenobacteraceae	Pontibacter	Pontibacter lucknowensis
Proteobacteria	Alphaproteobacteria	Rickettsiales	Rickettsiaceae	Rickettsia	Rickettsia prowazekii
Firmicutes	Clostridia	Clostridiales	Lachnospiraceae	Oribacterium	Oribacterium parvum
Proteobacteria	Alphaproteobacteria	Sphingomonadales	Sphingomonadaceae	Sphingobium	Sphingobium xenophagum
Proteobacteria	Gammaproteobacteria	Enterobacterales	Enterobacteriaceae	Citrobacter	Citrobacter freundii
Actinobacteria	Actinobacteria	Actinomycetales	Actinomycetaceae	Schaalia	Schaalia georgiae
Actinobacteria	Actinobacteria	Propionibacteriales	Propionibacteriaceae	Pseudopropionibacterium	Pseudopropionibacterium propionicum
Bacteroidetes	Flavobacteriia	Flavobacteriales	Flavobacteriaceae	Flavobacterium	Flavobacterium anhuiense
Euryarchaeota	Halobacteria	Natrialbales	Natrialbaceae	Natrinema	Natrinema gari
Proteobacteria	Alphaproteobacteria	Rhizobiales	Bartonellaceae	Bartonella	Bartonella vinsonii
Proteobacteria	Alphaproteobacteria	Rhizobiales	Bartonellaceae	Bartonella	Bartonella elizabethae
Proteobacteria	Alphaproteobacteria	Rhizobiales	Bartonellaceae	Bartonella	Bartonella rattimassiliensis
Proteobacteria	Alphaproteobacteria	Rhizobiales	Bartonellaceae	Bartonella	Bartonella doshiae
Proteobacteria	Alphaproteobacteria	Rhizobiales	Bartonellaceae	Bartonella	Bartonella birtlesii
Firmicutes	Bacilli	Bacillales	Paenibacillaceae	Brevibacillus	Brevibacillus agri
Proteobacteria	Gammaproteobacteria	Pseudomonadales	Pseudomonadaceae	Pseudomonas	Pseudomonas laurylsulfatiphila
Proteobacteria	Gammaproteobacteria	Pseudomonadales	Pseudomonadaceae	Pseudomonas	Pseudomonas luteola
Proteobacteria	Betaproteobacteria	Burkholderiales	Comamonadaceae	Melaminivora	Melaminivora alkalimesophila
Proteobacteria	Alphaproteobacteria	Rhodobacterales	Rhodobacteraceae	Phaeobacter	Phaeobacter inhibens
Firmicutes	Bacilli	Bacillales	Bacillaceae	Bacillus	Bacillus vallismortis
Firmicutes	Bacilli	Bacillales	Bacillaceae	Bacillus	Bacillus mojavensis
Firmicutes	Clostridia	Clostridiales	Clostridiaceae	Clostridium	Clostridium sporogenes
Planctomycetes	Planctomycetia	Isosphaerales	Isosphaeraceae	Singulisphaera	Singulisphaera acidiphila
Proteobacteria	Gammaproteobacteria	Alteromonadales	Alteromonadaceae	Marinobacter	Marinobacter psychrophilus
Euryarchaeota	Halobacteria	Haloferacales	Haloferacaceae	Halogranum	Halogranum rubrum
Proteobacteria	Gammaproteobacteria	Pseudomonadales	Pseudomonadaceae	Pseudomonas	Pseudomonas agarici
Firmicutes	Bacilli	Lactobacillales	Lactobacillaceae	Lactobacillus	Lactobacillus rossiae
Proteobacteria	Alphaproteobacteria	Rickettsiales	Rickettsiaceae	Rickettsia	Rickettsia japonica
Firmicutes	Bacilli	Lactobacillales	Enterococcaceae	Tetragenococcus	Tetragenococcus halophilus
Proteobacteria	Alphaproteobacteria	Rickettsiales	Rickettsiaceae	Rickettsia	Rickettsia rickettsii
Proteobacteria	Alphaproteobacteria	Rickettsiales	Rickettsiaceae	Rickettsia	Rickettsia rhipicephali
Firmicutes	Bacilli	Lactobacillales	Enterococcaceae	Melissococcus	Melissococcus plutonius
Proteobacteria	Alphaproteobacteria	Rickettsiales	Rickettsiaceae	Rickettsia	Rickettsia australis
Proteobacteria	Epsilonproteobacteria	Campylobacterales	Campylobacteraceae	Arcobacter	Arcobacter defluvii
Proteobacteria	Betaproteobacteria	Neisseriales	Chromobacteriaceae	Chromobacterium	Chromobacterium haemolyticum
Bacteroidetes	Bacteroidia	Bacteroidales	Rikenellaceae	Alistipes	Alistipes timonensis
Actinobacteria	Actinobacteria	Micrococcales	Brevibacteriaceae	Brevibacterium	Brevibacterium ravenspurgense
Actinobacteria	Actinobacteria	Actinomycetales	Actinomycetaceae	Actinomyces	Actinomyces naeslundii
Proteobacteria	Gammaproteobacteria	Enterobacterales	Enterobacteriaceae	Enterobacter	Enterobacter kobei
Firmicutes	Bacilli	Bacillales	Bacillaceae	Lysinibacillus	Lysinibacillus boronitolerans
Proteobacteria	Betaproteobacteria	Burkholderiales	Alcaligenaceae	Achromobacter	Achromobacter marplatensis
Proteobacteria	Gammaproteobacteria	Enterobacterales	Enterobacteriaceae	Enterobacter	Enterobacter roggenkampii
Proteobacteria	Gammaproteobacteria	Alteromonadales	Moritellaceae	Moritella	Moritella marina
Proteobacteria	Gammaproteobacteria	Enterobacterales	Pectobacteriaceae	Pectobacterium	Pectobacterium wasabiae
Proteobacteria	Alphaproteobacteria	Rhodospirillales	Acetobacteraceae	Roseomonas	Roseomonas mucosa
Proteobacteria	Gammaproteobacteria	Pseudomonadales	Moraxellaceae	Acinetobacter	Acinetobacter seifertii
Firmicutes	Bacilli	Bacillales	Bacillaceae	Bacillus	Bacillus paramycoides
Proteobacteria	Gammaproteobacteria	Pseudomonadales	Moraxellaceae	Acinetobacter	Acinetobacter ursingii
Proteobacteria	Gammaproteobacteria	Pseudomonadales	Moraxellaceae	Acinetobacter	Acinetobacter parvus
Actinobacteria	Actinobacteria	Streptosporangiales	Nocardiopsaceae	Nocardiopsis	Nocardiopsis alba
Proteobacteria	Gammaproteobacteria	Enterobacterales	Pectobacteriaceae	Pectobacterium	Pectobacterium brasiliense
Firmicutes	Clostridia	Clostridiales	Clostridiales Family XVII. Incertae Sedis	Sulfobacillus	Sulfobacillus thermosulfidooxidans
Firmicutes	Bacilli	Bacillales	Alicyclobacillaceae	Alicyclobacillus	Alicyclobacillus hesperidum
Actinobacteria	Actinobacteria	Actinomycetales	Actinomycetaceae	Actinomyces	Actinomyces massiliensis
Spirochaetes	Spirochaetia	Leptospirales	Leptospiraceae	Leptospira	Leptospira kirschneri
Bacteroidetes	Bacteroidia	Bacteroidales	Bacteroidaceae	Bacteroides	Bacteroides nordii
Bacteroidetes	Bacteroidia	Bacteroidales	Bacteroidaceae	Bacteroides	Bacteroides salyersiae
Cyanobacteria		Chroococcales	Microcystaceae	Microcystis	Microcystis aeruginosa
Actinobacteria	Actinobacteria	Micrococcales	Intrasporangiaceae	Janibacter	Janibacter hoylei
Actinobacteria	Actinobacteria	Streptomycetales	Streptomycetaceae	Streptomyces	Streptomyces harbinensis
Actinobacteria	Actinobacteria	Corynebacteriales	Corynebacteriaceae	Corynebacterium	Corynebacterium otitidis
Actinobacteria	Actinobacteria	Micrococcales	Dermatophilaceae	Austwickia	Austwickia chelonae
Actinobacteria	Actinobacteria	Corynebacteriales	Mycobacteriaceae	Mycolicibacterium	Mycolicibacterium vaccae
Actinobacteria	Actinobacteria	Corynebacteriales	Mycobacteriaceae	Mycolicibacterium	Mycolicibacterium fortuitum
Firmicutes	Bacilli	Bacillales	Staphylococcaceae	Staphylococcus	Staphylococcus massiliensis
Firmicutes	Bacilli	Bacillales		Exiguobacterium	Exiguobacterium antarcticum
Proteobacteria	Gammaproteobacteria	Thiotrichales	Piscirickettsiaceae	Cycloclasticus	Cycloclasticus pugetii
Proteobacteria	Gammaproteobacteria	Alteromonadales	Alteromonadaceae	Alteromonas	Alteromonas macleodii
Actinobacteria	Actinobacteria	Corynebacteriales	Mycobacteriaceae	Mycolicibacterium	Mycolicibacterium hassiacum
Proteobacteria	Betaproteobacteria	Burkholderiales	Oxalobacteraceae	Herbaspirillum	Herbaspirillum rubrisubalbicans
Proteobacteria	Gammaproteobacteria	Aeromonadales	Aeromonadaceae	Aeromonas	Aeromonas dhakensis
Spirochaetes	Spirochaetia	Leptospirales	Leptospiraceae	Leptospira	Leptospira santarosai
Fusobacteria	Fusobacteriia	Fusobacteriales	Fusobacteriaceae	Fusobacterium	Fusobacterium ulcerans
Proteobacteria	Gammaproteobacteria	Pseudomonadales	Moraxellaceae	Acinetobacter	Acinetobacter nosocomialis
Proteobacteria	Betaproteobacteria	Neisseriales	Neisseriaceae	Simonsiella	Simonsiella muelleri
Actinobacteria	Actinobacteria	Streptomycetales	Streptomycetaceae	Streptomyces	Streptomyces wedmorensis
Actinobacteria	Actinobacteria	Bifidobacteriales	Bifidobacteriaceae	Bifidobacterium	Bifidobacterium asteroides
Spirochaetes	Spirochaetia	Leptospirales	Leptospiraceae	Leptospira	Leptospira meyeri
Proteobacteria	Alphaproteobacteria	Rhizobiales	Phyllobacteriaceae	Pseudaminobacter	Pseudaminobacter salicylatoxidans
Bacteroidetes	Bacteroidia	Bacteroidales	Bacteroidaceae	Bacteroides	Bacteroides cellulosilyticus
Proteobacteria	Gammaproteobacteria	Pseudomonadales	Pseudomonadaceae	Pseudomonas	Pseudomonas avellanae
Bacteroidetes		Bacteroidetes Order II. Incertae sedis	Rhodothermaceae	Salinibacter	Salinibacter ruber
Bacteroidetes	Flavobacteriia	Flavobacteriales	Flavobacteriaceae	Bergeyella	Bergeyella zoohelcum
Firmicutes	Clostridia	Clostridiales	Peptococcaceae	Dehalobacter	Dehalobacter restrictus
Spirochaetes	Spirochaetia	Spirochaetales	Borreliaceae	Borreliella	Borreliella burgdorferi
Firmicutes	Clostridia	Thermoanaerobacterales	Thermoanaerobacteraceae	Thermacetogenium	Thermacetogenium phaeum
Proteobacteria	Gammaproteobacteria	Xanthomonadales	Xanthomonadaceae	Xanthomonas	Xanthomonas arboricola
Proteobacteria	Deltaproteobacteria	Desulfobacterales	Desulfobacteraceae	Desulfobacula	Desulfobacula phenolica
Proteobacteria	Gammaproteobacteria	Pasteurellales	Pasteurellaceae	Actinobacillus	Actinobacillus suis
Proteobacteria	Gammaproteobacteria	Pseudomonadales	Pseudomonadaceae	Pseudomonas	Pseudomonas viridiflava
Actinobacteria	Actinobacteria	Corynebacteriales	Mycobacteriaceae	Mycobacterium	Mycobacterium colombiense
Bacteroidetes	Bacteroidia	Bacteroidales	Tannerellaceae	Parabacteroides	Parabacteroides johnsonii
Bacteroidetes	Bacteroidia	Bacteroidales	Tannerellaceae	Parabacteroides	Parabacteroides goldsteinii
Firmicutes	Bacilli	Lactobacillales	Enterococcaceae	Enterococcus	Enterococcus hirae
Proteobacteria	Betaproteobacteria	Burkholderiales	Alcaligenaceae	Pusillimonas	Pusillimonas noertemannii
Proteobacteria	Alphaproteobacteria	Rhizobiales	Brucellaceae	Brucella	Brucella canis
Actinobacteria	Actinobacteria	Corynebacteriales	Nocardiaceae	Nocardia	Nocardia cyriacigeorgica
Actinobacteria	Actinobacteria	Corynebacteriales	Nocardiaceae	Nocardia	Nocardia gamkensis
Actinobacteria	Actinobacteria	Corynebacteriales	Nocardiaceae	Nocardia	Nocardia otitidiscaviarum
Actinobacteria	Actinobacteria	Corynebacteriales	Nocardiaceae	Nocardia	Nocardia tenerifensis
Firmicutes	Negativicutes	Veillonellales	Veillonellaceae	Megasphaera	Megasphaera elsdenii
Deinococcus-Thermus	Deinococci	Thermales	Thermaceae	Thermus	Thermus oshimai
Actinobacteria	Actinobacteria	Propionibacteriales	Propionibacteriaceae	Acidipropionibacterium	Acidipropionibacterium acidipropionici
Proteobacteria	Gammaproteobacteria	Alteromonadales	Alteromonadaceae	Alteromonas	Alteromonas mediterranea
Spirochaetes	Spirochaetia	Leptospirales	Leptospiraceae	Leptospira	Leptospira mayottensis
Proteobacteria	Betaproteobacteria	Rhodocyclales	Zoogloeaceae	Thauera	Thauera linaloolentis
Firmicutes	Tissierellia	Tissierellales	Peptoniphilaceae	Anaerococcus	Anaerococcus vaginalis
Bacteroidetes	Bacteroidia	Bacteroidales	Rikenellaceae	Alistipes	Alistipes communis
Actinobacteria	Actinobacteria	Corynebacteriales	Corynebacteriaceae	Corynebacterium	Corynebacterium timonense
Proteobacteria	Gammaproteobacteria	Enterobacterales	Yersiniaceae	Yersinia	Yersinia massiliensis
Firmicutes	Bacilli	Lactobacillales	Lactobacillaceae	Lactobacillus	Lactobacillus ingluviei
Actinobacteria	Actinobacteria	Micrococcales	Brevibacteriaceae	Brevibacterium	Brevibacterium casei
Proteobacteria	Gammaproteobacteria	Alteromonadales	Alteromonadaceae	Paraglaciecola	Paraglaciecola chathamensis
Firmicutes	Clostridia	Clostridiales	Peptococcaceae	Desulfotomaculum	Desulfotomaculum hydrothermale
Firmicutes	Negativicutes	Veillonellales	Veillonellaceae	Veillonella	Veillonella seminalis
Actinobacteria	Actinobacteria	Actinomycetales	Actinomycetaceae	Actinobaculum	Actinobaculum massiliense
Firmicutes	Bacilli	Lactobacillales	Lactobacillaceae	Lactobacillus	Lactobacillus saerimneri
Proteobacteria	Alphaproteobacteria	Sphingomonadales	Sphingomonadaceae	Novosphingobium	Novosphingobium resinovorum
Cyanobacteria		Nostocales	Chlorogloeopsidaceae	Chlorogloeopsis	Chlorogloeopsis fritschii
Cyanobacteria		Nostocales	Nostocaceae	Anabaena	Anabaena cylindrica
Chlamydiae	Chlamydiia	Chlamydiales	Chlamydiaceae	Chlamydia	Chlamydia psittaci
Proteobacteria	Epsilonproteobacteria	Campylobacterales	Helicobacteraceae	Helicobacter	Helicobacter heilmannii
Proteobacteria	Gammaproteobacteria	Enterobacterales	Enterobacteriaceae	Cronobacter	Cronobacter condimenti
Proteobacteria	Gammaproteobacteria	Enterobacterales	Enterobacteriaceae	Cronobacter	Cronobacter universalis
Proteobacteria	Gammaproteobacteria	Enterobacterales	Enterobacteriaceae	Cronobacter	Cronobacter dublinensis
Proteobacteria	Gammaproteobacteria	Enterobacterales	Enterobacteriaceae	Cronobacter	Cronobacter malonaticus
Proteobacteria	Betaproteobacteria	Burkholderiales	Burkholderiaceae	Cupriavidus	Cupriavidus metallidurans
Proteobacteria	Gammaproteobacteria	Pseudomonadales	Pseudomonadaceae	Pseudomonas	Pseudomonas chengduensis
Euryarchaeota	Halobacteria	Natrialbales	Natrialbaceae	Natronobacterium	Natronobacterium gregoryi
Actinobacteria	Actinobacteria	Micrococcales	Promicromonosporaceae	Cellulosimicrobium	Cellulosimicrobium aquatile
Proteobacteria	Alphaproteobacteria	Rhodobacterales	Rhodobacteraceae	Rhodobacter	Rhodobacter megalophilus
Euryarchaeota	Halobacteria	Haloferacales	Haloferacaceae	Haloferax	Haloferax alexandrinus
Firmicutes	Clostridia	Thermoanaerobacterales	Thermoanaerobacterales Family III. Incertae Sedis	Thermoanaerobacterium	Thermoanaerobacterium thermosaccharolyticum
Tenericutes	Mollicutes	Mycoplasmatales	Mycoplasmataceae	Mycoplasma	Mycoplasma cynos
Euryarchaeota	Halobacteria	Natrialbales	Natrialbaceae	Natrinema	Natrinema pellirubrum
Proteobacteria	Gammaproteobacteria	Enterobacterales	Yersiniaceae	Serratia	Serratia rubidaea
Firmicutes	Clostridia	Clostridiales	Clostridiaceae	Clostridium	Clostridium pasteurianum
Proteobacteria	Deltaproteobacteria	Desulfovibrionales	Desulfovibrionaceae	Desulfovibrio	Desulfovibrio hydrothermalis
Actinobacteria	Actinobacteria	Streptomycetales	Streptomycetaceae	Streptomyces	Streptomyces rimosus
Bacteroidetes	Flavobacteriia	Flavobacteriales	Flavobacteriaceae	Elizabethkingia	Elizabethkingia anophelis
Actinobacteria	Actinobacteria	Corynebacteriales	Mycobacteriaceae	Mycobacterium	Mycobacterium pseudoshottsii
Firmicutes	Clostridia	Clostridiales	Hungateiclostridiaceae	Thermoclostridium	Thermoclostridium stercorarium
Proteobacteria	Gammaproteobacteria	Enterobacterales	Morganellaceae	Providencia	Providencia alcalifaciens
Bacteroidetes	Flavobacteriia	Flavobacteriales	Flavobacteriaceae	Nonlabens	Nonlabens dokdonensis
Actinobacteria	Actinobacteria	Streptomycetales	Streptomycetaceae	Streptomyces	Streptomyces curacoi
Firmicutes	Bacilli	Lactobacillales	Streptococcaceae	Streptococcus	Streptococcus canis
Actinobacteria	Actinobacteria	Corynebacteriales	Gordoniaceae	Gordonia	Gordonia hirsuta
Proteobacteria	Alphaproteobacteria	Rhizobiales	Methylobacteriaceae	Methylobacterium	Methylobacterium oryzae
Bacteroidetes	Sphingobacteriia	Sphingobacteriales	Sphingobacteriaceae	Mucilaginibacter	Mucilaginibacter oryzae
Proteobacteria	Betaproteobacteria	Burkholderiales	Oxalobacteraceae	Herbaspirillum	Herbaspirillum huttiense
Proteobacteria	Gammaproteobacteria	Enterobacterales	Enterobacteriaceae	Kosakonia	Kosakonia cowanii
Proteobacteria	Gammaproteobacteria	Enterobacterales	Enterobacteriaceae	Enterobacter	Enterobacter mori
Actinobacteria	Actinobacteria	Corynebacteriales	Nocardiaceae	Rhodococcus	Rhodococcus fascians
Firmicutes	Clostridia	Clostridiales	Peptostreptococcaceae	Peptostreptococcus	Peptostreptococcus anaerobius
Bacteroidetes	Flavobacteriia	Flavobacteriales	Flavobacteriaceae	Capnocytophaga	Capnocytophaga endodontalis
Proteobacteria	Gammaproteobacteria	Xanthomonadales	Xanthomonadaceae	Xanthomonas	Xanthomonas translucens
Proteobacteria	Gammaproteobacteria	Pseudomonadales	Pseudomonadaceae	Pseudomonas	Pseudomonas poae
Proteobacteria	Gammaproteobacteria	Pseudomonadales	Pseudomonadaceae	Pseudomonas	Pseudomonas furukawaii
Spirochaetes	Spirochaetia	Brachyspirales	Brachyspiraceae	Brachyspira	Brachyspira hampsonii
Proteobacteria	Gammaproteobacteria	Pseudomonadales	Moraxellaceae	Acinetobacter	Acinetobacter bereziniae
Proteobacteria	Gammaproteobacteria	Enterobacterales	Yersiniaceae	Rouxiella	Rouxiella badensis
Firmicutes	Bacilli	Bacillales	Bacillaceae	Geobacillus	Geobacillus zalihae
Euryarchaeota	Halobacteria	Natrialbales	Natrialbaceae	Halobiforma	Halobiforma lacisalsi
Euryarchaeota	Halobacteria	Haloferacales	Haloferacaceae	Haloferax	Haloferax lucentense
Euryarchaeota	Halobacteria	Haloferacales	Haloferacaceae	Haloferax	Haloferax prahovense
Euryarchaeota	Halobacteria	Haloferacales	Haloferacaceae	Haloferax	Haloferax gibbonsii
Euryarchaeota	Halobacteria	Haloferacales	Halorubraceae	Halorubrum	Halorubrum distributum
Euryarchaeota	Halobacteria	Natrialbales	Natrialbaceae	Natrinema	Natrinema altunense
Euryarchaeota	Halobacteria	Natrialbales	Natrialbaceae	Natronorubrum	Natronorubrum tibetense
Euryarchaeota	Halobacteria	Halobacteriales	Haloarculaceae	Haloarcula	Haloarcula quadrata
Euryarchaeota	Halobacteria	Haloferacales	Haloferacaceae	Haloferax	Haloferax mediterranei
Euryarchaeota	Halobacteria	Haloferacales	Halorubraceae	Halorubrum	Halorubrum litoreum
Euryarchaeota	Halobacteria	Natrialbales	Natrialbaceae	Natronorubrum	Natronorubrum bangense
Euryarchaeota	Halobacteria	Halobacteriales	Haloarculaceae	Haloarcula	Haloarcula vallismortis
Euryarchaeota	Halobacteria	Haloferacales	Haloferacaceae	Haloferax	Haloferax sulfurifontis
Euryarchaeota	Halobacteria	Haloferacales	Haloferacaceae	Haloferax	Haloferax denitrificans
Firmicutes	Bacilli	Bacillales	Staphylococcaceae	Staphylococcus	Staphylococcus simulans
Proteobacteria	Alphaproteobacteria	Rhizobiales	Bradyrhizobiaceae	Afipia	Afipia felis
Proteobacteria	Gammaproteobacteria	Xanthomonadales	Xanthomonadaceae	Xanthomonas	Xanthomonas vasicola
Actinobacteria	Actinobacteria	Pseudonocardiales	Pseudonocardiaceae	Amycolatopsis	Amycolatopsis azurea
Proteobacteria	Gammaproteobacteria			Wohlfahrtiimonas	Wohlfahrtiimonas chitiniclastica
Actinobacteria	Actinobacteria	Micrococcales	Microbacteriaceae	Microbacterium	Microbacterium maritypicum
Proteobacteria	Betaproteobacteria	Burkholderiales	Burkholderiaceae	Paraburkholderia	Paraburkholderia kururiensis
Actinobacteria	Actinobacteria	Streptosporangiales	Nocardiopsaceae	Nocardiopsis	Nocardiopsis gilva
Actinobacteria	Actinobacteria	Streptosporangiales	Nocardiopsaceae	Nocardiopsis	Nocardiopsis halophila
Actinobacteria	Actinobacteria	Streptosporangiales	Nocardiopsaceae	Nocardiopsis	Nocardiopsis baichengensis
Actinobacteria	Actinobacteria	Corynebacteriales	Corynebacteriaceae	Corynebacterium	Corynebacterium halotolerans
Firmicutes	Bacilli	Lactobacillales	Streptococcaceae	Streptococcus	Streptococcus massiliensis
Actinobacteria	Actinobacteria	Corynebacteriales	Nocardiaceae	Rhodococcus	Rhodococcus qingshengii
Proteobacteria	Alphaproteobacteria	Rhodospirillales	Acetobacteraceae	Acidocella	Acidocella facilis
Firmicutes	Bacilli	Bacillales	Bacillaceae	Bacillus	Bacillus sonorensis
Firmicutes	Clostridia	Clostridiales	Clostridiaceae	Clostridium	Clostridium saccharoperbutylacetonicum
Firmicutes	Bacilli	Bacillales	Planococcaceae	Planococcus	Planococcus halocryophilus
Actinobacteria	Actinobacteria	Corynebacteriales	Gordoniaceae	Gordonia	Gordonia malaquae
Firmicutes	Bacilli	Bacillales	Listeriaceae	Listeria	Listeria fleischmannii
Tenericutes	Mollicutes	Mycoplasmatales	Mycoplasmataceae	Mycoplasma	Mycoplasma mycoides
Firmicutes	Erysipelotrichia	Erysipelotrichales	Erysipelotrichaceae	Eggerthia	Eggerthia catenaformis
Proteobacteria	Alphaproteobacteria	Rhizobiales	Brucellaceae	Ochrobactrum	Ochrobactrum pseudogrignonense
Actinobacteria	Actinobacteria	Corynebacteriales	Corynebacteriaceae	Corynebacterium	Corynebacterium callunae
Planctomycetes	Planctomycetia	Pirellulales	Pirellulaceae	Rhodopirellula	Rhodopirellula europaea
Proteobacteria	Gammaproteobacteria	Pasteurellales	Pasteurellaceae	Bibersteinia	Bibersteinia trehalosi
Proteobacteria	Gammaproteobacteria	Alteromonadales	Alteromonadaceae	Paraglaciecola	Paraglaciecola psychrophila
Actinobacteria	Actinobacteria	Bifidobacteriales	Bifidobacteriaceae	Bifidobacterium	Bifidobacterium thermophilum
Proteobacteria	Gammaproteobacteria	Pasteurellales	Pasteurellaceae	Avibacterium	Avibacterium paragallinarum
Deinococcus-Thermus	Deinococci	Deinococcales	Deinococcaceae	Deinococcus	Deinococcus wulumuqiensis
Proteobacteria	Gammaproteobacteria	Enterobacterales	Enterobacteriaceae	Klebsiella	Klebsiella quasipneumoniae
Firmicutes	Bacilli	Lactobacillales	Enterococcaceae	Enterococcus	Enterococcus durans
Firmicutes	Clostridia	Clostridiales	Hungateiclostridiaceae	Ruminiclostridium	Ruminiclostridium cellobioparum
Proteobacteria	Deltaproteobacteria	Desulfobacterales	Desulfobacteraceae	Desulfotignum	Desulfotignum balticum
Proteobacteria	Gammaproteobacteria	Pseudomonadales	Pseudomonadaceae	Pseudomonas	Pseudomonas veronii
Proteobacteria	Gammaproteobacteria	Enterobacterales	Morganellaceae	Morganella	Morganella morganii
Spirochaetes	Spirochaetia	Leptospirales	Leptospiraceae	Leptospira	Leptospira noguchii
Actinobacteria	Actinobacteria	Streptomycetales	Streptomycetaceae	Streptomyces	Streptomyces bottropensis
Actinobacteria	Actinobacteria	Micrococcales		Tropheryma	Tropheryma whipplei
Actinobacteria	Actinobacteria	Micrococcales	Micrococcaceae	Kocuria	Kocuria rosea
Firmicutes	Bacilli	Lactobacillales	Lactobacillaceae	Lactobacillus	Lactobacillus pobuzihii
Euryarchaeota	Methanococci	Methanococcales	Methanocaldococcaceae	Methanocaldococcus	Methanocaldococcus villosus
Firmicutes	Bacilli	Lactobacillales	Lactobacillaceae	Lactobacillus	Lactobacillus intestinalis
Firmicutes	Bacilli	Lactobacillales	Lactobacillaceae	Lactobacillus	Lactobacillus murinus
Firmicutes	Clostridia	Clostridiales	Lachnospiraceae	Schaedlerella	Schaedlerella arabinosiphila
Proteobacteria	Epsilonproteobacteria	Campylobacterales	Helicobacteraceae	Helicobacter	Helicobacter bilis
Actinobacteria	Coriobacteriia	Coriobacteriales	Atopobiaceae	Atopobium	Atopobium minutum
Proteobacteria	Gammaproteobacteria	Xanthomonadales	Xanthomonadaceae	Xanthomonas	Xanthomonas sontii
Proteobacteria	Alphaproteobacteria	Rhodobacterales	Rhodobacteraceae	Limimaricola	Limimaricola hongkongensis
Tenericutes	Mollicutes	Mycoplasmatales	Mycoplasmataceae	Mycoplasma	Mycoplasma flocculare
Actinobacteria	Actinobacteria	Propionibacteriales	Propionibacteriaceae	Cutibacterium	Cutibacterium avidum
Bacteroidetes	Flavobacteriia	Flavobacteriales	Flavobacteriaceae	Elizabethkingia	Elizabethkingia meningoseptica
Proteobacteria	Alphaproteobacteria	Sphingomonadales	Sphingomonadaceae	Sphingobium	Sphingobium hydrophobicum
Proteobacteria	Gammaproteobacteria	Aeromonadales	Aeromonadaceae	Aeromonas	Aeromonas diversa
Proteobacteria	Alphaproteobacteria	Sphingomonadales	Sphingomonadaceae	Sphingopyxis	Sphingopyxis terrae
Proteobacteria	Alphaproteobacteria	Sphingomonadales	Sphingomonadaceae	Sphingomonas	Sphingomonas melonis
Actinobacteria	Actinobacteria	Pseudonocardiales	Pseudonocardiaceae	Amycolatopsis	Amycolatopsis methanolica
Proteobacteria	Betaproteobacteria	Burkholderiales	Alcaligenaceae	Oligella	Oligella urethralis
Actinobacteria	Actinobacteria	Corynebacteriales	Corynebacteriaceae	Corynebacterium	Corynebacterium doosanense
Firmicutes	Bacilli	Lactobacillales	Streptococcaceae	Streptococcus	Streptococcus ferus
Firmicutes	Clostridia	Clostridiales	Clostridiaceae	Clostridium	Clostridium thermobutyricum
Firmicutes	Clostridia	Clostridiales	Clostridiaceae	Hungatella	Hungatella effluvii
Proteobacteria	Gammaproteobacteria	Pseudomonadales	Moraxellaceae	Acinetobacter	Acinetobacter bohemicus
Proteobacteria	Gammaproteobacteria	Pseudomonadales	Moraxellaceae	Acinetobacter	Acinetobacter guillouiae
Proteobacteria	Gammaproteobacteria	Pseudomonadales	Moraxellaceae	Acinetobacter	Acinetobacter variabilis
Proteobacteria	Gammaproteobacteria	Pseudomonadales	Moraxellaceae	Acinetobacter	Acinetobacter brisouii
Proteobacteria	Gammaproteobacteria	Pseudomonadales	Moraxellaceae	Acinetobacter	Acinetobacter soli
Proteobacteria	Gammaproteobacteria	Pseudomonadales	Moraxellaceae	Acinetobacter	Acinetobacter towneri
Proteobacteria	Gammaproteobacteria	Pseudomonadales	Moraxellaceae	Acinetobacter	Acinetobacter bouvetii
Proteobacteria	Gammaproteobacteria	Pseudomonadales	Moraxellaceae	Acinetobacter	Acinetobacter pseudolwoffii
Proteobacteria	Gammaproteobacteria	Pseudomonadales	Moraxellaceae	Acinetobacter	Acinetobacter indicus
Proteobacteria	Gammaproteobacteria	Pseudomonadales	Moraxellaceae	Acinetobacter	Acinetobacter courvalinii
Proteobacteria	Gammaproteobacteria	Pseudomonadales	Moraxellaceae	Acinetobacter	Acinetobacter colistiniresistens
Proteobacteria	Alphaproteobacteria	Rhizobiales	Brucellaceae	Brucella	Brucella ovis
Actinobacteria	Actinobacteria	Streptomycetales	Streptomycetaceae	Streptomyces	Streptomyces tirandamycinicus
Proteobacteria	Alphaproteobacteria	Kordiimonadales	Kordiimonadaceae	Kordiimonas	Kordiimonas gwangyangensis
Actinobacteria	Actinobacteria	Streptomycetales	Streptomycetaceae	Streptomyces	Streptomyces libani
Proteobacteria	Alphaproteobacteria	Caulobacterales	Caulobacteraceae	Asticcacaulis	Asticcacaulis benevestitus
Proteobacteria	Alphaproteobacteria	Rhizobiales	Aurantimonadaceae	Martelella	Martelella mediterranea
Proteobacteria	Gammaproteobacteria	Chromatiales	Ectothiorhodospiraceae	Thioalkalivibrio	Thioalkalivibrio versutus
Actinobacteria	Actinobacteria	Micromonosporales	Micromonosporaceae	Salinispora	Salinispora pacifica
Proteobacteria	Alphaproteobacteria	Rhizobiales	Rhizobiaceae	Rhizobium	Rhizobium leguminosarum
Proteobacteria	Zetaproteobacteria	Mariprofundales	Mariprofundaceae	Mariprofundus	Mariprofundus ferrooxydans
Proteobacteria	Alphaproteobacteria	Rhodobacterales	Rhodobacteraceae	Wenxinia	Wenxinia marina
Firmicutes	Bacilli	Lactobacillales	Enterococcaceae	Enterococcus	Enterococcus cecorum
Proteobacteria	Gammaproteobacteria	Pasteurellales	Pasteurellaceae	Gallibacterium	Gallibacterium anatis
Proteobacteria	Gammaproteobacteria	Pasteurellales	Pasteurellaceae	Rodentibacter	Rodentibacter pneumotropicus
Bacteroidetes	Bacteroidia	Bacteroidales	Porphyromonadaceae	Porphyromonas	Porphyromonas macacae
Bacteroidetes	Bacteroidia	Bacteroidales	Prevotellaceae	Prevotella	Prevotella nanceiensis
Firmicutes	Bacilli	Lactobacillales	Streptococcaceae	Streptococcus	Streptococcus merionis
Actinobacteria	Actinobacteria	Streptomycetales	Streptomycetaceae	Streptomyces	Streptomyces vitaminophilus
Firmicutes	Bacilli	Bacillales	Bacillaceae	Domibacillus	Domibacillus aminovorans
Proteobacteria	Gammaproteobacteria	Cellvibrionales	Cellvibrionaceae	Teredinibacter	Teredinibacter turnerae
Proteobacteria	Betaproteobacteria	Burkholderiales	Burkholderiaceae	Trinickia	Trinickia symbiotica
Fusobacteria	Fusobacteriia	Fusobacteriales	Leptotrichiaceae	Leptotrichia	Leptotrichia shahii
Firmicutes	Bacilli	Lactobacillales	Enterococcaceae	Enterococcus	Enterococcus columbae
Bacteroidetes	Bacteroidia	Bacteroidales	Bacteroidaceae	Bacteroides	Bacteroides massiliensis
Bacteroidetes	Bacteroidia	Bacteroidales	Prevotellaceae	Prevotella	Prevotella paludivivens
Fusobacteria	Fusobacteriia	Fusobacteriales	Leptotrichiaceae	Leptotrichia	Leptotrichia wadei
Actinobacteria	Actinobacteria	Streptomycetales	Streptomycetaceae	Streptomyces	Streptomyces cyaneofuscatus
Spirochaetes	Spirochaetia	Spirochaetales	Spirochaetaceae	Alkalispirochaeta	Alkalispirochaeta sphaeroplastigenens
Proteobacteria	Betaproteobacteria	Burkholderiales	Alcaligenaceae	Oligella	Oligella ureolytica
Proteobacteria	Gammaproteobacteria	Legionellales	Legionellaceae	Legionella	Legionella shakespearei
Actinobacteria	Actinobacteria	Corynebacteriales	Corynebacteriaceae	Corynebacterium	Corynebacterium pilosum
Firmicutes	Clostridia	Clostridiales	Peptostreptococcaceae	Terrisporobacter	Terrisporobacter glycolicus
Firmicutes	Clostridia	Clostridiales	Lachnospiraceae	Blautia	Blautia producta
Proteobacteria	Gammaproteobacteria	Oceanospirillales	Endozoicomonadaceae	Endozoicomonas	Endozoicomonas elysicola
Actinobacteria	Actinobacteria	Micromonosporales	Micromonosporaceae	Micromonospora	Micromonospora marina
Actinobacteria	Actinobacteria	Micromonosporales	Micromonosporaceae	Salinispora	Salinispora tropica
Proteobacteria	Alphaproteobacteria	Rhizobiales	Rhizobiaceae	Rhizobium	Rhizobium altiplani
Proteobacteria	Gammaproteobacteria	Chromatiales	Ectothiorhodospiraceae	Thioalkalivibrio	Thioalkalivibrio thiocyanoxidans
Firmicutes	Bacilli	Bacillales	Paenibacillaceae	Paenibacillus	Paenibacillus panacisoli
Firmicutes	Bacilli	Bacillales	Bacillaceae	Gracilibacillus	Gracilibacillus thailandensis
Proteobacteria	Gammaproteobacteria	Chromatiales	Ectothiorhodospiraceae	Thioalkalivibrio	Thioalkalivibrio halophilus
Firmicutes	Bacilli	Bacillales	Sporolactobacillaceae	Sporolactobacillus	Sporolactobacillus vineae
Bacteroidetes	Bacteroidia	Bacteroidales	Prevotellaceae	Prevotella	Prevotella loescheii
Bacteroidetes	Flavobacteriia	Flavobacteriales	Flavobacteriaceae	Flavobacterium	Flavobacterium rivuli
Firmicutes	Tissierellia	Tissierellales	Peptoniphilaceae	Peptoniphilus	Peptoniphilus lacrimalis
Bacteroidetes	Bacteroidia	Bacteroidales	Prevotellaceae	Prevotella	Prevotella amnii
Actinobacteria	Actinobacteria	Corynebacteriales	Nocardiaceae	Smaragdicoccus	Smaragdicoccus niigatensis
Bacteroidetes	Bacteroidia	Bacteroidales	Bacteroidaceae	Bacteroides	Bacteroides gallinarum
Firmicutes	Bacilli	Bacillales	Paenibacillaceae	Brevibacillus	Brevibacillus laterosporus
Proteobacteria	Gammaproteobacteria	Pseudomonadales	Moraxellaceae	Acinetobacter	Acinetobacter tjernbergiae
Bacteroidetes	Bacteroidia	Bacteroidales	Rikenellaceae	Alistipes	Alistipes onderdonkii
Firmicutes	Negativicutes	Selenomonadales	Sporomusaceae	Anaeroarcus	Anaeroarcus burkinensis
Bacteroidetes	Bacteroidia	Bacteroidales	Bacteroidaceae	Bacteroides	Bacteroides barnesiae
Proteobacteria	Epsilonproteobacteria	Campylobacterales	Campylobacteraceae	Campylobacter	Campylobacter ureolyticus
Firmicutes	Negativicutes	Selenomonadales	Selenomonadaceae	Propionispira	Propionispira arboris
Bacteroidetes	Cytophagia	Cytophagales	Cytophagaceae	Rhodonellum	Rhodonellum psychrophilum
Proteobacteria	Alphaproteobacteria	Rhodobacterales	Rhodobacteraceae	Pannonibacter	Pannonibacter phragmitetus
Bacteroidetes	Flavobacteriia	Flavobacteriales	Flavobacteriaceae	Empedobacter	Empedobacter brevis
Proteobacteria	Alphaproteobacteria	Rhizobiales	Aurantimonadaceae	Aureimonas	Aureimonas ureilytica
Actinobacteria	Actinobacteria	Corynebacteriales	Nocardiaceae	Rhodococcus	Rhodococcus aetherivorans
Proteobacteria	Deltaproteobacteria	Desulfovibrionales	Desulfovibrionaceae	Halodesulfovibrio	Halodesulfovibrio aestuarii
Firmicutes	Clostridia	Clostridiales	Peptococcaceae	Desulfitobacterium	Desulfitobacterium dehalogenans
Proteobacteria	Alphaproteobacteria	Rhizobiales	Phyllobacteriaceae	Mesorhizobium	Mesorhizobium jarvisii
Actinobacteria	Actinobacteria	Pseudonocardiales	Pseudonocardiaceae	Amycolatopsis	Amycolatopsis alba
Proteobacteria	Betaproteobacteria	Nitrosomonadales	Sterolibacteriaceae	Methyloversatilis	Methyloversatilis discipulorum
Proteobacteria	Betaproteobacteria	Burkholderiales	Burkholderiaceae	Paraburkholderia	Paraburkholderia caledonica
Firmicutes	Bacilli	Lactobacillales	Lactobacillaceae	Lactobacillus	Lactobacillus parabrevis
Proteobacteria	Alphaproteobacteria	Sphingomonadales	Sphingomonadaceae	Sphingomonas	Sphingomonas fennica
Actinobacteria	Actinobacteria	Pseudonocardiales	Pseudonocardiaceae	Amycolatopsis	Amycolatopsis vancoresmycina
Proteobacteria	Gammaproteobacteria	Enterobacterales	Morganellaceae	Xenorhabdus	Xenorhabdus nematophila
Actinobacteria	Actinobacteria	Corynebacteriales	Nocardiaceae	Rhodococcus	Rhodococcus rhodnii
Firmicutes	Bacilli	Lactobacillales	Enterococcaceae	Enterococcus	Enterococcus mundtii
Firmicutes	Bacilli	Lactobacillales	Enterococcaceae	Enterococcus	Enterococcus malodoratus
Firmicutes	Bacilli	Lactobacillales	Enterococcaceae	Enterococcus	Enterococcus raffinosus
Firmicutes	Bacilli	Lactobacillales	Enterococcaceae	Enterococcus	Enterococcus villorum
Firmicutes	Bacilli	Lactobacillales	Enterococcaceae	Enterococcus	Enterococcus asini
Firmicutes	Bacilli	Lactobacillales	Enterococcaceae	Enterococcus	Enterococcus pallens
Firmicutes	Bacilli	Lactobacillales	Enterococcaceae	Enterococcus	Enterococcus haemoperoxidus
Firmicutes	Bacilli	Lactobacillales	Enterococcaceae	Enterococcus	Enterococcus moraviensis
Firmicutes	Bacilli	Lactobacillales	Enterococcaceae	Enterococcus	Enterococcus phoeniculicola
Firmicutes	Bacilli	Lactobacillales	Enterococcaceae	Enterococcus	Enterococcus caccae
Firmicutes	Bacilli	Lactobacillales	Enterococcaceae	Enterococcus	Enterococcus gilvus
Proteobacteria	Betaproteobacteria	Burkholderiales	Burkholderiaceae	Cupriavidus	Cupriavidus necator
Proteobacteria	Gammaproteobacteria	Enterobacterales		Plesiomonas	Plesiomonas shigelloides
Firmicutes	Clostridia	Clostridiales	Clostridiaceae	Butyricicoccus	Butyricicoccus pullicaecorum
Proteobacteria	Gammaproteobacteria	Pseudomonadales	Moraxellaceae	Acinetobacter	Acinetobacter lactucae
Proteobacteria	Gammaproteobacteria	Enterobacterales	Pectobacteriaceae	Dickeya	Dickeya solani
Proteobacteria	Gammaproteobacteria	Vibrionales	Vibrionaceae	Vibrio	Vibrio jasicida
Proteobacteria	Gammaproteobacteria	Vibrionales	Vibrionaceae	Vibrio	Vibrio rotiferianus
Proteobacteria	Alphaproteobacteria	Rhizobiales	Bartonellaceae	Bartonella	Bartonella schoenbuchensis
Proteobacteria	Gammaproteobacteria	Enterobacterales	Pectobacteriaceae	Dickeya	Dickeya dianthicola
Euryarchaeota	Halobacteria	Halobacteriales	Halobacteriaceae	Halarchaeum	Halarchaeum acidiphilum
Proteobacteria	Gammaproteobacteria	Enterobacterales	Morganellaceae	Providencia	Providencia rettgeri
Proteobacteria	Gammaproteobacteria	Xanthomonadales	Xanthomonadaceae	Xanthomonas	Xanthomonas maliensis
Actinobacteria	Actinobacteria	Corynebacteriales	Corynebacteriaceae	Corynebacterium	Corynebacterium afermentans
Actinobacteria	Actinobacteria	Streptomycetales	Streptomycetaceae	Streptomyces	Streptomyces olivaceus
Proteobacteria	Alphaproteobacteria	Rhodospirillales	Rhodospirillaceae	Azospirillum	Azospirillum brasilense
Euryarchaeota	Methanobacteria	Methanobacteriales	Methanobacteriaceae	Methanobrevibacter	Methanobrevibacter boviskoreani
Firmicutes	Bacilli	Lactobacillales	Carnobacteriaceae	Carnobacterium	Carnobacterium maltaromaticum
Firmicutes	Bacilli	Lactobacillales	Enterococcaceae	Enterococcus	Enterococcus dispar
Firmicutes	Bacilli	Lactobacillales	Enterococcaceae	Enterococcus	Enterococcus avium
Firmicutes	Bacilli	Lactobacillales	Enterococcaceae	Enterococcus	Enterococcus saccharolyticus
Firmicutes	Bacilli	Lactobacillales	Enterococcaceae	Enterococcus	Enterococcus sulfureus
Firmicutes	Bacilli	Bacillales	Bacillaceae	Bacillus	Bacillus paralicheniformis
Proteobacteria	Gammaproteobacteria	Pseudomonadales	Pseudomonadaceae	Pseudomonas	Pseudomonas umsongensis
Proteobacteria	Gammaproteobacteria	Enterobacterales	Enterobacteriaceae	Cronobacter	Cronobacter muytjensii
Proteobacteria	Alphaproteobacteria	Rhizobiales	Brucellaceae	Pseudochrobactrum	Pseudochrobactrum saccharolyticum
Firmicutes	Bacilli	Bacillales		Gemella	Gemella sanguinis
Proteobacteria	Gammaproteobacteria	Enterobacterales	Hafniaceae	Hafnia	Hafnia paralvei
Bacteroidetes	Flavobacteriia	Flavobacteriales	Flavobacteriaceae	Capnocytophaga	Capnocytophaga granulosa
Actinobacteria	Actinobacteria	Propionibacteriales	Propionibacteriaceae	Propionimicrobium	Propionimicrobium lymphophilum
Proteobacteria	Betaproteobacteria	Burkholderiales	Comamonadaceae	Delftia	Delftia tsuruhatensis
Proteobacteria	Betaproteobacteria	Burkholderiales	Comamonadaceae	Delftia	Delftia lacustris
Firmicutes	Bacilli	Bacillales	Staphylococcaceae	Staphylococcus	Staphylococcus schleiferi
Actinobacteria	Actinobacteria	Streptomycetales	Streptomycetaceae	Streptomyces	Streptomyces albus
Firmicutes	Negativicutes	Veillonellales	Veillonellaceae	Veillonella	Veillonella atypica
Proteobacteria	Gammaproteobacteria	Pseudomonadales	Pseudomonadaceae	Pseudomonas	Pseudomonas guariconensis
Bacteroidetes	Flavobacteriia	Flavobacteriales	Flavobacteriaceae	Flavobacterium	Flavobacterium psychrophilum
Proteobacteria	Gammaproteobacteria	Cellvibrionales	Cellvibrionaceae	Simiduia	Simiduia agarivorans
Proteobacteria	Gammaproteobacteria	Pseudomonadales	Pseudomonadaceae	Pseudomonas	Pseudomonas putida
Proteobacteria	Gammaproteobacteria	Pseudomonadales	Pseudomonadaceae	Pseudomonas	Pseudomonas plecoglossicida
Proteobacteria	Gammaproteobacteria	Enterobacterales	Pectobacteriaceae	Dickeya	Dickeya fangzhongdai
Proteobacteria	Gammaproteobacteria	Enterobacterales	Pectobacteriaceae	Dickeya	Dickeya aquatica
Actinobacteria	Actinobacteria	Micrococcales	Dermabacteraceae	Dermabacter	Dermabacter jinjuensis
Firmicutes	Bacilli	Lactobacillales	Aerococcaceae	Facklamia	Facklamia hominis
Proteobacteria	Gammaproteobacteria	Pseudomonadales	Moraxellaceae	Acinetobacter	Acinetobacter rudis
Proteobacteria	Gammaproteobacteria	Oceanospirillales	Halomonadaceae	Halomonas	Halomonas anticariensis
Firmicutes	Clostridia	Clostridiales	Lachnospiraceae	Eisenbergiella	Eisenbergiella tayi
Bacteroidetes	Bacteroidia	Bacteroidales	Bacteroidaceae	Bacteroides	Bacteroides sartorii
Proteobacteria	Alphaproteobacteria	Sphingomonadales	Sphingomonadaceae	Novosphingobium	Novosphingobium capsulatum
Euryarchaeota	Thermoplasmata	Thermoplasmatales	Ferroplasmaceae	Ferroplasma	Ferroplasma acidiphilum
Firmicutes	Bacilli	Lactobacillales	Lactobacillaceae	Lactobacillus	Lactobacillus otakiensis
Proteobacteria	Gammaproteobacteria	Pseudomonadales	Pseudomonadaceae	Pseudomonas	Pseudomonas psychrophila
Proteobacteria	Gammaproteobacteria	Vibrionales	Vibrionaceae	Vibrio	Vibrio fluvialis
Chlamydiae	Chlamydiia	Chlamydiales	Chlamydiaceae	Chlamydia	Chlamydia avium
Spirochaetes	Spirochaetia	Spirochaetales	Spirochaetaceae	Treponema	Treponema paraluiscuniculi
Firmicutes	Bacilli	Bacillales	Paenibacillaceae	Paenibacillus	Paenibacillus barengoltzii
Deinococcus-Thermus	Deinococci	Deinococcales	Deinococcaceae	Deinococcus	Deinococcus ficus
Proteobacteria	Alphaproteobacteria	Rhizobiales	Rhizobiaceae	Rhizobium	Rhizobium favelukesii
Proteobacteria	Alphaproteobacteria	Rhizobiales	Rhizobiaceae	Rhizobium	Rhizobium mongolense
Tenericutes	Mollicutes	Mycoplasmatales	Mycoplasmataceae	Mycoplasma	Mycoplasma orale
Firmicutes	Bacilli	Lactobacillales	Leuconostocaceae	Weissella	Weissella halotolerans
Proteobacteria	Gammaproteobacteria	Xanthomonadales	Xanthomonadaceae	Arenimonas	Arenimonas oryziterrae
Actinobacteria	Actinobacteria	Bifidobacteriales	Bifidobacteriaceae	Bifidobacterium	Bifidobacterium magnum
Actinobacteria	Actinobacteria	Micrococcales	Intrasporangiaceae	Serinicoccus	Serinicoccus marinus
Proteobacteria	Alphaproteobacteria	Rhodospirillales	Rhodospirillaceae	Thalassospira	Thalassospira lucentensis
Proteobacteria	Deltaproteobacteria	Desulfobacterales	Desulfobacteraceae	Desulfotignum	Desulfotignum phosphitoxidans
Actinobacteria	Actinobacteria	Bifidobacteriales	Bifidobacteriaceae	Bifidobacterium	Bifidobacterium pseudolongum
Firmicutes	Clostridia	Clostridiales	Lachnospiraceae	Lacrimispora	Lacrimispora indolis
Actinobacteria	Actinobacteria	Micrococcales	Microbacteriaceae	Agromyces	Agromyces italicus
Proteobacteria	Alphaproteobacteria	Rhizobiales	Aurantimonadaceae	Aurantimonas	Aurantimonas coralicida
Actinobacteria	Actinobacteria	Bifidobacteriales	Bifidobacteriaceae	Bifidobacterium	Bifidobacterium minimum
Euryarchaeota	Halobacteria	Haloferacales	Halorubraceae	Halorubrum	Halorubrum ezzemoulense
Proteobacteria	Deltaproteobacteria	Desulfobacterales	Desulfobacteraceae	Desulfococcus	Desulfococcus multivorans
Bacteroidetes	Cytophagia	Cytophagales	Cyclobacteriaceae	Cyclobacterium	Cyclobacterium qasimii
Firmicutes	Bacilli	Lactobacillales	Streptococcaceae	Streptococcus	Streptococcus chosunense
Proteobacteria	Gammaproteobacteria	Enterobacterales	Budviciaceae	Leminorella	Leminorella grimontii
Proteobacteria	Alphaproteobacteria	Rickettsiales	Anaplasmataceae	Anaplasma	Anaplasma phagocytophilum
Proteobacteria	Gammaproteobacteria	Enterobacterales	Erwiniaceae	Tatumella	Tatumella ptyseos
Firmicutes	Bacilli	Lactobacillales	Streptococcaceae	Streptococcus	Streptococcus lutetiensis
Proteobacteria	Betaproteobacteria	Burkholderiales	Comamonadaceae	Pseudacidovorax	Pseudacidovorax intermedius
Proteobacteria	Alphaproteobacteria	Rhizobiales	Rhizobiaceae	Rhizobium	Rhizobium etli
Proteobacteria	Betaproteobacteria	Burkholderiales	Burkholderiaceae	Ralstonia	Ralstonia insidiosa
Firmicutes	Bacilli	Bacillales	Bacillaceae	Anoxybacillus	Anoxybacillus ayderensis
Spirochaetes	Spirochaetia	Leptospirales	Leptospiraceae	Leptospira	Leptospira alstonii
Proteobacteria	Alphaproteobacteria	Sphingomonadales	Sphingomonadaceae	Sphingobium	Sphingobium baderi
Firmicutes	Negativicutes	Selenomonadales	Sporomusaceae	Sporomusa	Sporomusa ovata
Actinobacteria	Actinobacteria	Corynebacteriales	Mycobacteriaceae	Mycolicibacterium	Mycolicibacterium iranicum
Actinobacteria	Actinobacteria	Corynebacteriales	Mycobacteriaceae	Mycobacterium	Mycobacterium simiae
Bacteroidetes	Bacteroidia	Bacteroidales	Prevotellaceae	Prevotella	Prevotella timonensis
Firmicutes	Clostridia	Clostridiales	Lachnospiraceae	Blautia	Blautia wexlerae
Actinobacteria	Actinobacteria	Propionibacteriales	Nocardioidaceae	Nocardioides	Nocardioides allogilvus
Euryarchaeota	Methanomicrobia	Methanomicrobiales	Methanocorpusculaceae	Methanocorpusculum	Methanocorpusculum parvum
Actinobacteria	Actinobacteria	Propionibacteriales	Propionibacteriaceae	Cutibacterium	Cutibacterium granulosum
Spirochaetes	Spirochaetia	Spirochaetales	Spirochaetaceae	Treponema	Treponema socranskii
Proteobacteria	Gammaproteobacteria	Pseudomonadales	Moraxellaceae	Acinetobacter	Acinetobacter tandoii
Bacteroidetes	Flavobacteriia	Flavobacteriales	Flavobacteriaceae	Mesoflavibacter	Mesoflavibacter sabulilitoris
Firmicutes	Bacilli	Bacillales	Paenibacillaceae	Paenibacillus	Paenibacillus pasadenensis
Firmicutes	Bacilli	Bacillales	Paenibacillaceae	Paenibacillus	Paenibacillus pinihumi
Bacteroidetes	Flavobacteriia	Flavobacteriales	Flavobacteriaceae	Flavobacterium	Flavobacterium subsaxonicum
Firmicutes	Bacilli	Bacillales	Paenibacillaceae	Paenibacillus	Paenibacillus alginolyticus
Actinobacteria	Actinobacteria	Propionibacteriales	Propionibacteriaceae	Granulicoccus	Granulicoccus phenolivorans
Proteobacteria	Gammaproteobacteria	Alteromonadales	Idiomarinaceae	Idiomarina	Idiomarina sediminum
Firmicutes	Bacilli	Lactobacillales	Lactobacillaceae	Lactobacillus	Lactobacillus ceti
Proteobacteria	Gammaproteobacteria	Legionellales	Legionellaceae	Legionella	Legionella moravica
Proteobacteria	Gammaproteobacteria	Xanthomonadales	Xanthomonadaceae	Lysobacter	Lysobacter defluvii
Firmicutes	Negativicutes	Selenomonadales	Selenomonadaceae	Megamonas	Megamonas hypermegale
Actinobacteria	Actinobacteria	Pseudonocardiales	Pseudonocardiaceae	Pseudonocardia	Pseudonocardia asaccharolytica
Proteobacteria	Alphaproteobacteria	Rhodospirillales	Rhodospirillaceae	Thalassobaculum	Thalassobaculum litoreum
Firmicutes	Clostridia	Clostridiales	Clostridiaceae	Clostridium	Clostridium paraputrificum
Actinobacteria	Actinobacteria	Bifidobacteriales	Bifidobacteriaceae	Bifidobacterium	Bifidobacterium anseris
Bacteroidetes	Bacteroidia	Bacteroidales	Prevotellaceae	Prevotella	Prevotella bryantii
Proteobacteria	Betaproteobacteria	Burkholderiales	Burkholderiaceae	Mycoavidus	Mycoavidus cysteinexigens
Firmicutes	Bacilli	Lactobacillales	Aerococcaceae	Aerococcus	Aerococcus urinaeequi
Firmicutes	Bacilli	Bacillales	Bacillaceae	Pontibacillus	Pontibacillus halophilus
Firmicutes	Bacilli	Bacillales	Bacillaceae	Pontibacillus	Pontibacillus marinus
Actinobacteria	Actinobacteria	Micrococcales	Microbacteriaceae	Gulosibacter	Gulosibacter molinativorax
Proteobacteria	Gammaproteobacteria	Pseudomonadales	Pseudomonadaceae	Pseudomonas	Pseudomonas parafulva
Firmicutes	Bacilli	Lactobacillales	Lactobacillaceae	Lactobacillus	Lactobacillus harbinensis
Firmicutes	Bacilli	Lactobacillales	Lactobacillaceae	Lactobacillus	Lactobacillus psittaci
Proteobacteria	Alphaproteobacteria	Rhizobiales	Bradyrhizobiaceae	Bradyrhizobium	Bradyrhizobium neotropicale
Proteobacteria	Gammaproteobacteria	Xanthomonadales	Xanthomonadaceae	Arenimonas	Arenimonas composti
Actinobacteria	Actinobacteria	Bifidobacteriales	Bifidobacteriaceae	Bifidobacterium	Bifidobacterium subtile
Actinobacteria	Actinobacteria	Bifidobacteriales	Bifidobacteriaceae	Bifidobacterium	Bifidobacterium thermacidophilum
Bacteroidetes	Bacteroidia	Bacteroidales	Prevotellaceae	Prevotella	Prevotella albensis
Bacteroidetes	Bacteroidia	Bacteroidales	Prevotellaceae	Prevotella	Prevotella baroniae
Proteobacteria	Gammaproteobacteria	Pseudomonadales	Moraxellaceae	Moraxella	Moraxella caprae
Bacteroidetes	Bacteroidia	Bacteroidales	Rikenellaceae	Rikenella	Rikenella microfusus
Proteobacteria	Alphaproteobacteria	Rhizobiales	Phyllobacteriaceae	Mesorhizobium	Mesorhizobium plurifarium
Firmicutes	Clostridia	Thermoanaerobacterales	Thermoanaerobacteraceae	Carboxydothermus	Carboxydothermus hydrogenoformans
Proteobacteria	Gammaproteobacteria	Enterobacterales	Budviciaceae	Budvicia	Budvicia aquatica
Actinobacteria	Actinobacteria	Glycomycetales	Glycomycetaceae	Glycomyces	Glycomyces tenuis
Firmicutes	Bacilli	Lactobacillales	Leuconostocaceae	Oenococcus	Oenococcus kitaharae
Bacteroidetes	Bacteroidia	Bacteroidales	Bacteroidaceae	Bacteroides	Bacteroides pyogenes
Bacteroidetes	Bacteroidia	Bacteroidales	Bacteroidaceae	Bacteroides	Bacteroides graminisolvens
Bacteroidetes	Bacteroidia	Bacteroidales	Tannerellaceae	Parabacteroides	Parabacteroides gordonii
Actinobacteria	Actinobacteria	Actinomycetales	Actinomycetaceae	Actinomyces	Actinomyces slackii
Tenericutes	Mollicutes	Acholeplasmatales	Acholeplasmataceae	Acholeplasma	Acholeplasma axanthum
Proteobacteria	Gammaproteobacteria	Alteromonadales	Alteromonadaceae	Glaciecola	Glaciecola pallidula
Proteobacteria	Alphaproteobacteria	Rhodospirillales	Acetobacteraceae	Acetobacter	Acetobacter nitrogenifigens
Actinobacteria	Actinobacteria	Pseudonocardiales	Pseudonocardiaceae	Actinoalloteichus	Actinoalloteichus cyanogriseus
Actinobacteria	Actinobacteria	Actinomycetales	Actinomycetaceae	Actinotignum	Actinotignum schaalii
Proteobacteria	Deltaproteobacteria	Desulfovibrionales	Desulfovibrionaceae	Desulfovibrio	Desulfovibrio gigas
Actinobacteria	Actinobacteria	Bifidobacteriales	Bifidobacteriaceae	Bifidobacterium	Bifidobacterium tsurumiense
Firmicutes	Clostridia	Clostridiales	Clostridiaceae	Clostridium	Clostridium tyrobutyricum
Actinobacteria	Actinobacteria	Micrococcales	Dermatophilaceae	Dermatophilus	Dermatophilus congolensis
Bacteroidetes	Flavobacteriia	Flavobacteriales	Flavobacteriaceae	Flavobacterium	Flavobacterium suncheonense
Actinobacteria	Actinobacteria	Pseudonocardiales	Pseudonocardiaceae	Saccharomonospora	Saccharomonospora paurometabolica
Bacteroidetes	Bacteroidia	Bacteroidales	Prevotellaceae	Prevotella	Prevotella corporis
Firmicutes	Negativicutes	Selenomonadales	Sporomusaceae	Anaeromusa	Anaeromusa acidaminophila
Cyanobacteria		Oscillatoriales	Microcoleaceae	Planktothrix	Planktothrix agardhii
Actinobacteria	Actinobacteria	Bifidobacteriales	Bifidobacteriaceae	Alloscardovia	Alloscardovia omnicolens
Euryarchaeota	Halobacteria	Halobacteriales	Haloarculaceae	Halorhabdus	Halorhabdus tiamatea
Firmicutes	Clostridia	Clostridiales	Lachnospiraceae	Blautia	Blautia massiliensis
Proteobacteria	Betaproteobacteria	Burkholderiales	Burkholderiaceae	Burkholderia	Burkholderia reimsis
Proteobacteria	Alphaproteobacteria	Sphingomonadales	Sphingomonadaceae	Novosphingobium	Novosphingobium tardaugens
Proteobacteria	Alphaproteobacteria	Caulobacterales	Caulobacteraceae	Brevundimonas	Brevundimonas denitrificans
Proteobacteria	Gammaproteobacteria	Pseudomonadales	Pseudomonadaceae	Pseudomonas	Pseudomonas alcaligenes
Proteobacteria	Gammaproteobacteria	Vibrionales	Vibrionaceae	Vibrio	Vibrio azureus
Proteobacteria	Gammaproteobacteria	Vibrionales	Vibrionaceae	Vibrio	Vibrio ezurae
Firmicutes	Bacilli	Bacillales	Staphylococcaceae	Staphylococcus	Staphylococcus xylosus
Proteobacteria	Gammaproteobacteria	Enterobacterales	Yersiniaceae	Serratia	Serratia fonticola
Firmicutes	Clostridia	Clostridiales	Oscillospiraceae	Dysosmobacter	Dysosmobacter welbionis
Fusobacteria	Fusobacteriia	Fusobacteriales	Leptotrichiaceae	Leptotrichia	Leptotrichia massiliensis
Proteobacteria	Gammaproteobacteria	Oceanospirillales	Halomonadaceae	Halomonas	Halomonas huangheensis
Proteobacteria	Betaproteobacteria	Burkholderiales	Alcaligenaceae	Bordetella	Bordetella hinzii
Proteobacteria	Betaproteobacteria	Burkholderiales	Alcaligenaceae	Bordetella	Bordetella trematum
Actinobacteria	Actinobacteria	Corynebacteriales	Gordoniaceae	Gordonia	Gordonia amicalis
Proteobacteria	Betaproteobacteria	Burkholderiales	Burkholderiaceae	Cupriavidus	Cupriavidus taiwanensis
Bacteroidetes	Cytophagia	Cytophagales	Hymenobacteraceae	Pontibacter	Pontibacter actiniarum
Firmicutes	Clostridia	Clostridiales	Clostridiaceae	Caloramator	Caloramator proteoclasticus
Proteobacteria	Alphaproteobacteria	Rhizobiales	Bradyrhizobiaceae	Bradyrhizobium	Bradyrhizobium arachidis
Proteobacteria	Betaproteobacteria	Burkholderiales	Burkholderiaceae	Paraburkholderia	Paraburkholderia mimosarum
Actinobacteria	Actinobacteria	Pseudonocardiales	Pseudonocardiaceae	Amycolatopsis	Amycolatopsis eurytherma
Proteobacteria	Betaproteobacteria	Burkholderiales	Burkholderiaceae	Paraburkholderia	Paraburkholderia sprentiae
Proteobacteria	Betaproteobacteria	Burkholderiales	Burkholderiaceae	Burkholderia	Burkholderia cepacia
Bacteroidetes	Bacteroidia	Bacteroidales	Barnesiellaceae	Coprobacter	Coprobacter fastidiosus
Firmicutes	Clostridia	Clostridiales	Clostridiaceae	Clostridium	Clostridium saccharobutylicum
Proteobacteria	Gammaproteobacteria	Enterobacterales	Hafniaceae	Edwardsiella	Edwardsiella hoshinae
Proteobacteria	Gammaproteobacteria	Oceanospirillales	Alcanivoracaceae	Alcanivorax	Alcanivorax xenomutans
Proteobacteria	Gammaproteobacteria	Alteromonadales	Alteromonadaceae	Marinobacter	Marinobacter vinifirmus
Proteobacteria	Gammaproteobacteria	Oceanospirillales	Alcanivoracaceae	Alcanivorax	Alcanivorax profundi
Actinobacteria	Actinobacteria	Micrococcales	Microbacteriaceae	Rhodoglobus	Rhodoglobus vestalii
Actinobacteria	Actinobacteria	Corynebacteriales	Corynebacteriaceae	Corynebacterium	Corynebacterium pseudodiphtheriticum
Actinobacteria	Actinobacteria	Corynebacteriales	Corynebacteriaceae	Corynebacterium	Corynebacterium kefirresidentii
Proteobacteria	Betaproteobacteria	Nitrosomonadales	Sterolibacteriaceae	Methyloversatilis	Methyloversatilis universalis
Proteobacteria	Gammaproteobacteria	Enterobacterales	Morganellaceae	Photorhabdus	Photorhabdus thracensis
Actinobacteria	Actinobacteria	Propionibacteriales	Propionibacteriaceae	Propionibacterium	Propionibacterium acidifaciens
Actinobacteria	Actinobacteria	Corynebacteriales	Nocardiaceae	Nocardia	Nocardia asteroides
Proteobacteria	Gammaproteobacteria	Pseudomonadales	Pseudomonadaceae	Pseudomonas	Pseudomonas zeshuii
Actinobacteria	Coriobacteriia	Eggerthellales	Eggerthellaceae	Asaccharobacter	Asaccharobacter celatus
Firmicutes	Bacilli	Lactobacillales	Streptococcaceae	Streptococcus	Streptococcus koreensis
Tenericutes	Mollicutes	Entomoplasmatales	Entomoplasmataceae	Mesoplasma	Mesoplasma florum
Deinococcus-Thermus	Deinococci	Thermales	Thermaceae	Meiothermus	Meiothermus cateniformans
Nitrospirae	Nitrospira	Nitrospirales	Nitrospiraceae	Thermodesulfovibrio	Thermodesulfovibrio yellowstonii
Firmicutes	Clostridia	Clostridiales	Clostridiaceae	Clostridium	Clostridium autoethanogenum
Actinobacteria	Actinobacteria	Bifidobacteriales	Bifidobacteriaceae	Bifidobacterium	Bifidobacterium choerinum
Firmicutes	Bacilli	Bacillales	Bacillaceae	Sediminibacillus	Sediminibacillus terrae
Proteobacteria	Gammaproteobacteria	Enterobacterales	Enterobacteriaceae	Siccibacter	Siccibacter turicensis
Proteobacteria	Gammaproteobacteria	Enterobacterales	Enterobacteriaceae	Franconibacter	Franconibacter helveticus
Proteobacteria	Gammaproteobacteria	Enterobacterales	Enterobacteriaceae	Franconibacter	Franconibacter pulveris
Proteobacteria	Gammaproteobacteria	Enterobacterales	Enterobacteriaceae	Enterobacter	Enterobacter asburiae
Firmicutes	Bacilli	Lactobacillales	Carnobacteriaceae	Carnobacterium	Carnobacterium inhibens
Proteobacteria	Gammaproteobacteria	Pseudomonadales	Pseudomonadaceae	Pseudomonas	Pseudomonas taiwanensis
Proteobacteria	Gammaproteobacteria	Pseudomonadales	Pseudomonadaceae	Pseudomonas	Pseudomonas kunmingensis
Firmicutes	Bacilli	Bacillales		Exiguobacterium	Exiguobacterium indicum
Proteobacteria	Gammaproteobacteria	Vibrionales	Vibrionaceae	Vibrio	Vibrio halioticoli
Actinobacteria	Actinobacteria	Pseudonocardiales	Pseudonocardiaceae	Saccharopolyspora	Saccharopolyspora rectivirgula
Proteobacteria	Gammaproteobacteria	Xanthomonadales	Xanthomonadaceae	Xanthomonas	Xanthomonas albilineans
Proteobacteria	Gammaproteobacteria	Alteromonadales	Pseudoalteromonadaceae	Pseudoalteromonas	Pseudoalteromonas arctica
Proteobacteria	Gammaproteobacteria	Alteromonadales	Pseudoalteromonadaceae	Pseudoalteromonas	Pseudoalteromonas distincta
Proteobacteria	Gammaproteobacteria	Alteromonadales	Pseudoalteromonadaceae	Pseudoalteromonas	Pseudoalteromonas atlantica
Firmicutes	Bacilli	Lactobacillales	Enterococcaceae	Vagococcus	Vagococcus lutrae
Proteobacteria	Betaproteobacteria	Burkholderiales	Comamonadaceae	Rhodoferax	Rhodoferax saidenbachensis
Bacteroidetes	Flavobacteriia	Flavobacteriales	Flavobacteriaceae	Flavobacterium	Flavobacterium cauense
Firmicutes	Bacilli	Bacillales	Bacillaceae	Bacillus	Bacillus boroniphilus
Proteobacteria	Alphaproteobacteria	Rhizobiales	Rhizobiaceae	Rhizobium	Rhizobium pusense
Proteobacteria	Gammaproteobacteria	Pseudomonadales	Pseudomonadaceae	Pseudomonas	Pseudomonas tremae
Actinobacteria	Actinobacteria	Streptomycetales	Streptomycetaceae	Streptomyces	Streptomyces niveus
Spirochaetes	Spirochaetia	Spirochaetales	Borreliaceae	Borreliella	Borreliella garinii
Proteobacteria	Alphaproteobacteria	Rhizobiales	Phyllobacteriaceae	Mesorhizobium	Mesorhizobium muleiense
Proteobacteria	Alphaproteobacteria	Rhizobiales	Phyllobacteriaceae	Mesorhizobium	Mesorhizobium opportunistum
Actinobacteria	Actinobacteria	Corynebacteriales	Gordoniaceae	Gordonia	Gordonia alkanivorans
Thermotogae	Thermotogae	Thermotogales	Thermotogaceae	Pseudothermotoga	Pseudothermotoga hypogea
Proteobacteria	Alphaproteobacteria	Rhizobiales	Phyllobacteriaceae	Mesorhizobium	Mesorhizobium japonicum
Proteobacteria	Alphaproteobacteria	Rhodospirillales	Acetobacteraceae	Asaia	Asaia bogorensis
Actinobacteria	Actinobacteria	Corynebacteriales	Nocardiaceae	Williamsia	Williamsia marianensis
Firmicutes	Bacilli	Lactobacillales	Streptococcaceae	Streptococcus	Streptococcus pseudopneumoniae
Proteobacteria	Gammaproteobacteria	Xanthomonadales	Xanthomonadaceae	Xanthomonas	Xanthomonas hortorum
Firmicutes	Bacilli	Bacillales	Bacillaceae	Bacillus	Bacillus tequilensis
Firmicutes	Clostridia	Clostridiales	Ruminococcaceae	Ruminococcus	Ruminococcus lactaris
Firmicutes	Clostridia	Clostridiales	Lachnospiraceae	Blautia	Blautia coccoides
Firmicutes	Clostridia	Clostridiales	Ruminococcaceae	Anaerotruncus	Anaerotruncus colihominis
Firmicutes	Clostridia	Clostridiales	Lachnospiraceae	Enterocloster	Enterocloster asparagiformis
Firmicutes	Clostridia	Clostridiales	Lachnospiraceae	Eisenbergiella	Eisenbergiella massiliensis
Bacteroidetes	Bacteroidia	Bacteroidales	Porphyromonadaceae	Porphyromonas	Porphyromonas crevioricanis
Actinobacteria	Actinobacteria	Micrococcales	Microbacteriaceae	Microbacterium	Microbacterium arborescens
Proteobacteria	Gammaproteobacteria	Pseudomonadales	Pseudomonadaceae	Pseudomonas	Pseudomonas oryzihabitans
Proteobacteria	Alphaproteobacteria	Rhodobacterales	Rhodobacteraceae	Phaeobacter	Phaeobacter gallaeciensis
Proteobacteria	Gammaproteobacteria	Legionellales	Legionellaceae	Legionella	Legionella oakridgensis
Chlamydiae	Chlamydiia	Chlamydiales	Chlamydiaceae	Chlamydia	Chlamydia pecorum
Firmicutes	Bacilli	Bacillales	Bacillaceae	Bacillus	Bacillus wakoensis
Firmicutes	Bacilli	Bacillales	Bacillaceae	Bacillus	Bacillus akibai
Proteobacteria	Alphaproteobacteria	Rhizobiales	Methylocystaceae	Methylosinus	Methylosinus trichosporium
Proteobacteria	Alphaproteobacteria	Rhodospirillales	Rhodospirillaceae	Magnetospirillum	Magnetospirillum gryphiswaldense
Cyanobacteria		Chroococcales	Aphanothecaceae	Crocosphaera	Crocosphaera subtropica
Firmicutes	Bacilli	Bacillales	Planococcaceae	Planomicrobium	Planomicrobium glaciei
Proteobacteria	Gammaproteobacteria	Pseudomonadales	Pseudomonadaceae	Pseudomonas	Pseudomonas thermotolerans
Crenarchaeota	Thermoprotei	Desulfurococcales	Desulfurococcaceae	Desulfurococcus	Desulfurococcus amylolyticus
Actinobacteria	Actinobacteria	Streptomycetales	Streptomycetaceae	Streptomyces	Streptomyces griseolus
Firmicutes	Bacilli	Bacillales	Bacillaceae	Bacillus	Bacillus aryabhattai
Proteobacteria	Gammaproteobacteria	Pseudomonadales	Pseudomonadaceae	Pseudomonas	Pseudomonas fulva
Proteobacteria	Gammaproteobacteria	Enterobacterales	Enterobacteriaceae	Enterobacter	Enterobacter bugandensis
Fusobacteria	Fusobacteriia	Fusobacteriales	Leptotrichiaceae	Leptotrichia	Leptotrichia goodfellowii
Bacteroidetes	Bacteroidia	Marinilabiliales	Marinilabiliaceae	Saccharicrinis	Saccharicrinis fermentans
Proteobacteria	Gammaproteobacteria	Enterobacterales	Morganellaceae	Photorhabdus	Photorhabdus khanii
Proteobacteria	Gammaproteobacteria	Pseudomonadales	Pseudomonadaceae	Pseudomonas	Pseudomonas cichorii
Spirochaetes	Spirochaetia	Spirochaetales	Borreliaceae	Borrelia	Borrelia parkeri
Firmicutes	Bacilli	Bacillales	Paenibacillaceae	Paenibacillus	Paenibacillus amylolyticus
Firmicutes	Bacilli	Bacillales	Paenibacillaceae	Paenibacillus	Paenibacillus odorifer
Proteobacteria	Gammaproteobacteria	Pseudomonadales	Pseudomonadaceae	Pseudomonas	Pseudomonas nitroreducens
Proteobacteria	Alphaproteobacteria	Rhizobiales	Bartonellaceae	Bartonella	Bartonella grahamii
Spirochaetes	Spirochaetia	Spirochaetales	Borreliaceae	Borrelia	Borrelia coriaceae
Tenericutes	Mollicutes	Entomoplasmatales	Entomoplasmataceae	Entomoplasma	Entomoplasma lucivorax
Proteobacteria	Gammaproteobacteria	Oceanospirillales	Halomonadaceae	Halomonas	Halomonas titanicae
Bacteroidetes	Flavobacteriia	Flavobacteriales	Flavobacteriaceae	Tenacibaculum	Tenacibaculum lutimaris
Proteobacteria	Gammaproteobacteria	Alteromonadales	Pseudoalteromonadaceae	Pseudoalteromonas	Pseudoalteromonas issachenkonii
Proteobacteria	Gammaproteobacteria	Alteromonadales	Shewanellaceae	Shewanella	Shewanella algae
Proteobacteria	Alphaproteobacteria	Rhizobiales	Rhizobiaceae	Agrobacterium	Agrobacterium larrymoorei
Proteobacteria	Alphaproteobacteria	Rhodospirillales	Acetobacteraceae	Roseomonas	Roseomonas gilardii
Tenericutes	Mollicutes	Entomoplasmatales	Entomoplasmataceae	Mesoplasma	Mesoplasma chauliocola
Proteobacteria	Alphaproteobacteria	Rhodobacterales	Rhodobacteraceae	Paracoccus	Paracoccus pantotrophus
Firmicutes	Clostridia	Clostridiales	Hungateiclostridiaceae	Hungateiclostridium	Hungateiclostridium clariflavum
Euryarchaeota	Halobacteria	Halobacteriales	Haloarculaceae	Haloarcula	Haloarcula hispanica
Proteobacteria	Alphaproteobacteria	Rhodobacterales	Rhodobacteraceae	Roseivivax	Roseivivax marinus
Firmicutes	Bacilli	Bacillales	Paenibacillaceae	Paenibacillus	Paenibacillus durus
Firmicutes	Bacilli	Bacillales	Paenibacillaceae	Paenibacillus	Paenibacillus graminis
Firmicutes	Bacilli	Bacillales	Paenibacillaceae	Paenibacillus	Paenibacillus massiliensis
Bacteroidetes	Flavobacteriia	Flavobacteriales	Flavobacteriaceae	Chryseobacterium	Chryseobacterium indologenes
Actinobacteria	Actinobacteria	Pseudonocardiales	Pseudonocardiaceae	Saccharomonospora	[Actinopolyspora] iraqiensis
Proteobacteria	Epsilonproteobacteria	Campylobacterales	Campylobacteraceae	Arcobacter	Arcobacter cibarius
Proteobacteria	Gammaproteobacteria	Pseudomonadales	Pseudomonadaceae	Pseudomonas	Pseudomonas corrugata
Actinobacteria	Actinobacteria	Bifidobacteriales	Bifidobacteriaceae	Bifidobacterium	Bifidobacterium moukalabense
Proteobacteria	Betaproteobacteria	Burkholderiales	Burkholderiaceae	Pandoraea	Pandoraea pnomenusa
Proteobacteria	Gammaproteobacteria	Enterobacterales	Enterobacteriaceae	Klebsiella	Klebsiella quasivariicola
Actinobacteria	Actinobacteria	Corynebacteriales	Mycobacteriaceae	Mycobacterium	Mycobacterium kansasii
Actinobacteria	Actinobacteria	Corynebacteriales	Mycobacteriaceae	Mycobacterium	Mycobacterium timonense
Firmicutes	Clostridia	Clostridiales	Lachnospiraceae	Shuttleworthia	Shuttleworthia satelles
Proteobacteria	Gammaproteobacteria	Oceanospirillales	Alcanivoracaceae	Alcanivorax	Alcanivorax borkumensis
Firmicutes	Clostridia	Clostridiales	Caldicoprobacteraceae	Caldicoprobacter	Caldicoprobacter faecalis
Firmicutes	Clostridia	Clostridiales	Hungateiclostridiaceae	Ruminiclostridium	Ruminiclostridium josui
Tenericutes	Mollicutes	Entomoplasmatales	Entomoplasmataceae	Entomoplasma	Entomoplasma somnilux
Tenericutes	Mollicutes	Entomoplasmatales	Entomoplasmataceae	Entomoplasma	Entomoplasma luminosum
Firmicutes	Clostridia	Clostridiales	Lachnospiraceae	Lachnoclostridium	[Clostridium] methoxybenzovorans
Actinobacteria	Actinobacteria	Pseudonocardiales	Pseudonocardiaceae	Saccharomonospora	Saccharomonospora piscinae
Euryarchaeota	Methanobacteria	Methanobacteriales	Methanobacteriaceae	Methanobrevibacter	Methanobrevibacter oralis
Proteobacteria	Gammaproteobacteria	Enterobacterales	Morganellaceae	Xenorhabdus	Xenorhabdus szentirmaii
Proteobacteria	Gammaproteobacteria	Xanthomonadales	Xanthomonadaceae	Stenotrophomonas	Stenotrophomonas indicatrix
Proteobacteria	Alphaproteobacteria	Rhodospirillales	Acetobacteraceae	Komagataeibacter	Komagataeibacter swingsii
Proteobacteria	Alphaproteobacteria	Rhizobiales	Brucellaceae	Ochrobactrum	Ochrobactrum pituitosum
Firmicutes	Bacilli	Bacillales	Bacillaceae	Bacillus	Bacillus haynesii
Actinobacteria	Actinobacteria	Pseudonocardiales	Pseudonocardiaceae	Actinokineospora	Actinokineospora mzabensis
Proteobacteria	Gammaproteobacteria	Enterobacterales	Enterobacteriaceae	Enterobacter	Enterobacter sichuanensis
Proteobacteria	Betaproteobacteria	Burkholderiales	Burkholderiaceae	Robbsia	Robbsia andropogonis
Firmicutes	Bacilli	Lactobacillales	Lactobacillaceae	Lactobacillus	Lactobacillus fabifermentans
Proteobacteria	Gammaproteobacteria	Enterobacterales	Yersiniaceae	Chania	Chania multitudinisentens
Proteobacteria	Alphaproteobacteria	Rhizobiales	Bradyrhizobiaceae	Afipia	Afipia broomeae
Spirochaetes	Spirochaetia	Spirochaetales	Borreliaceae	Borrelia	Borrelia hermsii
Proteobacteria	Betaproteobacteria	Burkholderiales	Alcaligenaceae	Bordetella	Bordetella holmesii
Actinobacteria	Actinobacteria	Pseudonocardiales	Pseudonocardiaceae	Amycolatopsis	Amycolatopsis keratiniphila
Proteobacteria	Betaproteobacteria	Burkholderiales		Methylibium	Methylibium petroleiphilum
Firmicutes	Bacilli	Bacillales	Bacillaceae	Bacillus	Bacillus miscanthi
Actinobacteria	Actinobacteria	Micrococcales	Micrococcaceae	Nesterenkonia	Nesterenkonia aurantiaca
Proteobacteria	Gammaproteobacteria	Enterobacterales	Yersiniaceae	Yersinia	Yersinia similis
Proteobacteria	Gammaproteobacteria	Oceanospirillales	Oceanospirillaceae	Thalassolituus	Thalassolituus oleivorans
Actinobacteria	Actinobacteria	Streptosporangiales	Thermomonosporaceae	Actinomadura	Actinomadura madurae
Proteobacteria	Gammaproteobacteria	Alteromonadales	Pseudoalteromonadaceae	Pseudoalteromonas	Pseudoalteromonas lipolytica
Actinobacteria	Actinobacteria	Corynebacteriales	Nocardiaceae	Rhodococcus	Rhodococcus wratislaviensis
Proteobacteria	Gammaproteobacteria	Chromatiales	Ectothiorhodospiraceae	Ectothiorhodospira	Ectothiorhodospira haloalkaliphila
Proteobacteria	Gammaproteobacteria	Pasteurellales	Pasteurellaceae	Mannheimia	Mannheimia granulomatis
Proteobacteria	Epsilonproteobacteria	Campylobacterales	Campylobacteraceae	Arcobacter	Arcobacter lanthieri
Proteobacteria	Gammaproteobacteria	Oceanospirillales	Oceanospirillaceae	Nitrincola	Nitrincola alkalisediminis
Firmicutes	Clostridia	Clostridiales	Lachnospiraceae	Lacrimispora	Lacrimispora sphenoides
Proteobacteria	Alphaproteobacteria	Rhizobiales	Phyllobacteriaceae	Aquamicrobium	Aquamicrobium defluvii
Proteobacteria	Betaproteobacteria	Burkholderiales	Comamonadaceae	Comamonas	Comamonas aquatica
Crenarchaeota	Thermoprotei	Desulfurococcales	Desulfurococcaceae	Aeropyrum	Aeropyrum camini
Actinobacteria	Actinobacteria	Actinomycetales	Actinomycetaceae	Trueperella	Trueperella pyogenes
Proteobacteria	Gammaproteobacteria	Orbales	Orbaceae	Gilliamella	Gilliamella apicola
Firmicutes	Bacilli	Bacillales	Bacillaceae	Lysinibacillus	Lysinibacillus varians
Firmicutes	Bacilli	Bacillales	Staphylococcaceae	Staphylococcus	Staphylococcus argenteus
Bacteroidetes	Flavobacteriia	Flavobacteriales	Flavobacteriaceae	Flavobacterium	Flavobacterium succinicans
Firmicutes	Bacilli	Bacillales	Paenibacillaceae	Brevibacillus	Brevibacillus borstelensis
Firmicutes	Bacilli	Bacillales	Paenibacillaceae	Paenibacillus	Paenibacillus ehimensis
Actinobacteria	Actinobacteria	Corynebacteriales	Mycobacteriaceae	Mycobacterium	Mycobacterium asiaticum
Bacteroidetes	Bacteroidia	Bacteroidales	Prevotellaceae	Prevotella	Prevotella shahii
Bacteroidetes	Bacteroidia	Bacteroidales	Bacteroidaceae	Bacteroides	Bacteroides stercorirosoris
Bacteroidetes	Bacteroidia	Bacteroidales	Porphyromonadaceae	Porphyromonas	Porphyromonas cangingivalis
Bacteroidetes	Bacteroidia	Marinilabiliales	Prolixibacteraceae	Prolixibacter	Prolixibacter bellariivorans
Firmicutes	Bacilli	Lactobacillales	Lactobacillaceae	Lactobacillus	Lactobacillus casei
Proteobacteria	Alphaproteobacteria	Rhodospirillales	Acetobacteraceae	Acidomonas	Acidomonas methanolica
Proteobacteria	Gammaproteobacteria	Oceanospirillales	Halomonadaceae	Zymobacter	Zymobacter palmae
Firmicutes	Bacilli	Bacillales	Staphylococcaceae	Staphylococcus	Staphylococcus saccharolyticus
Proteobacteria	Alphaproteobacteria	Rhodobacterales	Rhodobacteraceae	Ahrensia	Ahrensia kielensis
Firmicutes	Bacilli	Bacillales		Exiguobacterium	Exiguobacterium undae
Firmicutes	Bacilli	Bacillales	Listeriaceae	Brochothrix	Brochothrix thermosphacta
Proteobacteria	Epsilonproteobacteria	Campylobacterales	Campylobacteraceae	Campylobacter	Campylobacter cuniculorum
Thermotogae	Thermotogae	Thermotogales	Thermotogaceae	Pseudothermotoga	Pseudothermotoga elfii
Proteobacteria	Gammaproteobacteria	Legionellales	Legionellaceae	Legionella	Legionella geestiana
Proteobacteria	Gammaproteobacteria	Legionellales	Legionellaceae	Legionella	Legionella cherrii
Firmicutes	Clostridia	Clostridiales	Lachnospiraceae	Butyrivibrio	Butyrivibrio proteoclasticus
Proteobacteria	Gammaproteobacteria	Legionellales	Legionellaceae	Legionella	Legionella fairfieldensis
Proteobacteria	Gammaproteobacteria	Legionellales	Legionellaceae	Legionella	Legionella sainthelensi
Bacteroidetes	Bacteroidia	Bacteroidales	Prevotellaceae	Prevotella	Prevotella brevis
Firmicutes	Erysipelotrichia	Erysipelotrichales	Erysipelotrichaceae	Kandleria	Kandleria vitulina
Proteobacteria	Alphaproteobacteria	Rhodobacterales	Rhodobacteraceae	Paracoccus	Paracoccus yeei
Proteobacteria	Gammaproteobacteria	Legionellales	Legionellaceae	Legionella	Legionella lansingensis
Proteobacteria	Alphaproteobacteria	Rhodobacterales	Rhodobacteraceae	Sulfitobacter	Sulfitobacter mediterraneus
Proteobacteria	Alphaproteobacteria	Rhodobacterales	Rhodobacteraceae	Sulfitobacter	Sulfitobacter donghicola
Proteobacteria	Alphaproteobacteria	Rhodobacterales	Rhodobacteraceae	Sulfitobacter	Sulfitobacter guttiformis
Proteobacteria	Gammaproteobacteria	Enterobacterales	Erwiniaceae	Pantoea	Pantoea septica
Proteobacteria	Betaproteobacteria	Burkholderiales	Alcaligenaceae	Castellaniella	Castellaniella defragrans
Actinobacteria	Actinobacteria	Corynebacteriales	Mycobacteriaceae	Mycolicibacterium	Mycolicibacterium vanbaalenii
Actinobacteria	Actinobacteria	Corynebacteriales	Mycobacteriaceae	Mycolicibacterium	Mycolicibacterium mageritense
Bacteroidetes	Flavobacteriia	Flavobacteriales	Flavobacteriaceae	Chryseobacterium	Chryseobacterium oranimense
Actinobacteria	Actinobacteria	Corynebacteriales	Mycobacteriaceae	Mycolicibacterium	Mycolicibacterium cosmeticum
Bacteroidetes	Bacteroidia	Bacteroidales	Porphyromonadaceae	Porphyromonas	Porphyromonas uenonis
Bacteroidetes	Bacteroidia	Bacteroidales	Bacteroidaceae	Bacteroides	Bacteroides propionicifaciens
Bacteroidetes	Bacteroidia	Bacteroidales	Bacteroidaceae	Bacteroides	Bacteroides faecichinchillae
Bacteroidetes	Bacteroidia	Bacteroidales	Prevotellaceae	Prevotella	Prevotella fusca
Bacteroidetes	Bacteroidia	Marinilabiliales	Prolixibacteraceae	Draconibacterium	Draconibacterium orientale
Proteobacteria	Gammaproteobacteria	Pseudomonadales	Pseudomonadaceae	Pseudomonas	Pseudomonas composti
Actinobacteria	Actinobacteria	Micrococcales	Microbacteriaceae	Microbacterium	Microbacterium oleivorans
Proteobacteria	Alphaproteobacteria	Sphingomonadales	Sphingomonadaceae	Sphingobium	Sphingobium quisquiliarum
Proteobacteria	Gammaproteobacteria	Aeromonadales	Aeromonadaceae	Aeromonas	Aeromonas media
Proteobacteria	Gammaproteobacteria	Pseudomonadales	Pseudomonadaceae	Pseudomonas	Pseudomonas flexibilis
Proteobacteria	Gammaproteobacteria	Enterobacterales	Enterobacteriaceae	Raoultella	Raoultella planticola
Proteobacteria	Gammaproteobacteria	Enterobacterales	Enterobacteriaceae	Citrobacter	Citrobacter werkmanii
Firmicutes	Bacilli	Bacillales	Paenibacillaceae	Paenibacillus	Paenibacillus darwinianus
Actinobacteria	Rubrobacteria	Rubrobacterales	Rubrobacteraceae	Rubrobacter	Rubrobacter radiotolerans
Proteobacteria	Gammaproteobacteria	Enterobacterales	Erwiniaceae	Pantoea	Pantoea dispersa
Actinobacteria	Actinobacteria	Micromonosporales	Micromonosporaceae	Micromonospora	Micromonospora chalcea
Proteobacteria	Betaproteobacteria	Burkholderiales	Burkholderiaceae	Paraburkholderia	Paraburkholderia fungorum
Proteobacteria	Alphaproteobacteria	Rhodobacterales	Hyphomonadaceae	Hyphomonas	Hyphomonas neptunium
Proteobacteria	Gammaproteobacteria	Pseudomonadales	Moraxellaceae	Psychrobacter	Psychrobacter phenylpyruvicus
Proteobacteria	Gammaproteobacteria	Methylococcales	Methylococcaceae	Methylobacter	Methylobacter tundripaludum
Tenericutes	Mollicutes	Entomoplasmatales	Entomoplasmataceae	Mesoplasma	Mesoplasma syrphidae
Bacteroidetes	Sphingobacteriia	Sphingobacteriales	Sphingobacteriaceae	Sphingobacterium	Sphingobacterium thalpophilum
Firmicutes	Clostridia	Clostridiales	Peptococcaceae	Desulfofundulus	Desulfofundulus australicus
Proteobacteria	Alphaproteobacteria	Rhodobacterales	Rhodobacteraceae	Acidimangrovimonas	Acidimangrovimonas indica
Actinobacteria	Actinobacteria	Bifidobacteriales	Bifidobacteriaceae	Bifidobacterium	Bifidobacterium boum
Actinobacteria	Actinobacteria	Bifidobacteriales	Bifidobacteriaceae	Bifidobacterium	Bifidobacterium ruminantium
Bacteroidetes	Flavobacteriia	Flavobacteriales	Flavobacteriaceae	Maribacter	Maribacter stanieri
Tenericutes	Mollicutes	Mycoplasmatales	Mycoplasmataceae	Mycoplasma	Mycoplasma pirum
Proteobacteria	Gammaproteobacteria	Enterobacterales	Pectobacteriaceae	Lonsdalea	Lonsdalea quercina
Proteobacteria	Betaproteobacteria	Burkholderiales		Sphaerotilus	Sphaerotilus natans
Actinobacteria	Actinobacteria	Corynebacteriales	Mycobacteriaceae	Mycobacterium	Mycobacterium triplex
Firmicutes	Bacilli	Bacillales	Bacillaceae	Bacillus	Bacillus safensis
Proteobacteria	Gammaproteobacteria	Enterobacterales	Enterobacteriaceae	Kosakonia	Kosakonia radicincitans
Tenericutes	Mollicutes	Mycoplasmatales	Mycoplasmataceae	Mycoplasma	Mycoplasma hyosynoviae
Actinobacteria	Actinobacteria	Corynebacteriales	Mycobacteriaceae	Mycolicibacterium	Mycolicibacterium neoaurum
Proteobacteria	Oligoflexia	Bdellovibrionales	Bdellovibrionaceae	Bdellovibrio	Bdellovibrio bacteriovorus
Proteobacteria	Gammaproteobacteria	Pseudomonadales	Pseudomonadaceae	Pseudomonas	Pseudomonas mandelii
Proteobacteria	Gammaproteobacteria	Enterobacterales	Enterobacteriaceae	Citrobacter	Citrobacter amalonaticus
Proteobacteria	Gammaproteobacteria	Enterobacterales	Enterobacteriaceae	Enterobacter	Enterobacter chengduensis
Actinobacteria	Actinobacteria	Corynebacteriales	Nocardiaceae	Nocardia	Nocardia brasiliensis
Firmicutes	Bacilli	Bacillales		Exiguobacterium	Exiguobacterium alkaliphilum
Proteobacteria	Gammaproteobacteria	Thiotrichales	Piscirickettsiaceae	Hydrogenovibrio	Hydrogenovibrio marinus
Proteobacteria	Gammaproteobacteria	Pseudomonadales	Pseudomonadaceae	Pseudomonas	Pseudomonas donghuensis
Actinobacteria	Actinobacteria	Streptomycetales	Streptomycetaceae	Streptomyces	Streptomyces leeuwenhoekii
Proteobacteria	Alphaproteobacteria	Rhodospirillales	Acetobacteraceae	Kozakia	Kozakia baliensis
Proteobacteria	Betaproteobacteria	Burkholderiales	Burkholderiaceae	Caballeronia	Caballeronia glathei
Proteobacteria	Alphaproteobacteria	Rhizobiales	Rhizobiaceae	Rhizobium	Rhizobium sophoriradicis
Proteobacteria	Gammaproteobacteria	Aeromonadales	Aeromonadaceae	Aeromonas	Aeromonas taiwanensis
Firmicutes	Clostridia	Clostridiales	Peptostreptococcaceae	Peptoclostridium	Peptoclostridium litorale
Proteobacteria	Gammaproteobacteria	Legionellales	Legionellaceae	Legionella	Legionella wadsworthii
Actinobacteria	Actinobacteria	Micrococcales	Cellulomonadaceae	Paraoerskovia	Paraoerskovia marina
Firmicutes	Clostridia	Clostridiales	Lachnospiraceae	Agathobacter	Agathobacter ruminis
Proteobacteria	Alphaproteobacteria	Rhodospirillales	Acetobacteraceae	Acidiphilium	Acidiphilium rubrum
Firmicutes	Clostridia	Clostridiales	Lachnospiraceae	Pseudobutyrivibrio	Pseudobutyrivibrio ruminis
Tenericutes	Mollicutes	Mycoplasmatales	Mycoplasmataceae	Mycoplasma	Mycoplasma columborale
Firmicutes	Negativicutes	Selenomonadales	Selenomonadaceae	Selenomonas	Selenomonas bovis
Proteobacteria	Gammaproteobacteria	Aeromonadales	Succinivibrionaceae	Ruminobacter	Ruminobacter amylophilus
Proteobacteria	Gammaproteobacteria	Aeromonadales	Succinivibrionaceae	Succinivibrio	Succinivibrio dextrinosolvens
Actinobacteria	Actinobacteria	Corynebacteriales	Corynebacteriaceae	Corynebacterium	Corynebacterium vitaeruminis
Firmicutes	Bacilli	Bacillales		Exiguobacterium	Exiguobacterium chiriqhucha
Firmicutes	Bacilli	Bacillales		Exiguobacterium	Exiguobacterium aurantiacum
Tenericutes	Mollicutes	Mycoplasmatales	Mycoplasmataceae	Mycoplasma	Mycoplasma cloacale
Tenericutes	Mollicutes	Mycoplasmatales	Mycoplasmataceae	Mycoplasma	Mycoplasma anseris
Firmicutes	Clostridia	Clostridiales	Clostridiaceae	Clostridium	Clostridium algidicarnis
Proteobacteria	Alphaproteobacteria	Rhizobiales	Phyllobacteriaceae	Mesorhizobium	Mesorhizobium wenxiniae
Proteobacteria	Gammaproteobacteria	Enterobacterales	Enterobacteriaceae	Mangrovibacter	Mangrovibacter plantisponsor
Firmicutes	Bacilli	Bacillales	Bacillaceae	Bacillus	Bacillus lehensis
Actinobacteria	Actinobacteria	Bifidobacteriales	Bifidobacteriaceae	Bifidobacterium	Bifidobacterium indicum
Proteobacteria	Gammaproteobacteria	Aeromonadales	Aeromonadaceae	Aeromonas	Aeromonas jandaei
Deinococcus-Thermus	Deinococci	Deinococcales	Deinococcaceae	Deinococcus	Deinococcus murrayi
Firmicutes	Bacilli	Bacillales	Bacillaceae	Bacillus	Bacillus azotoformans
Actinobacteria	Actinobacteria	Catenulisporales	Actinospicaceae	Actinospica	Actinospica acidiphila
Euryarchaeota	Halobacteria	Natrialbales	Natrialbaceae	Haloterrigena	Haloterrigena thermotolerans
Proteobacteria	Gammaproteobacteria	Pseudomonadales	Pseudomonadaceae	Pseudomonas	Pseudomonas juntendi
Proteobacteria	Gammaproteobacteria	Enterobacterales	Hafniaceae	Edwardsiella	Edwardsiella anguillarum
Firmicutes	Clostridia	Clostridiales	Lachnospiraceae	Lachnoclostridium	[Clostridium] aminophilum
Proteobacteria	Alphaproteobacteria	Rhizobiales	Brucellaceae	Ochrobactrum	Ochrobactrum lupini
Synergistetes	Synergistia	Synergistales	Synergistaceae	Synergistes	Synergistes jonesii
Proteobacteria	Alphaproteobacteria	Rhodobacterales	Rhodobacteraceae	Sulfitobacter	Sulfitobacter pseudonitzschiae
Firmicutes	Bacilli	Bacillales	Bacillaceae	Lysinibacillus	Lysinibacillus fusiformis
Proteobacteria	Alphaproteobacteria	Rhodospirillales	Rhodospirillaceae	Thalassospira	Thalassospira xiamenensis
Proteobacteria	Alphaproteobacteria	Sphingomonadales	Erythrobacteraceae	Erythrobacter	Erythrobacter litoralis
Actinobacteria	Actinobacteria	Corynebacteriales	Mycobacteriaceae	Mycobacteroides	Mycobacteroides chelonae
Proteobacteria	Alphaproteobacteria	Rhodobacterales	Rhodobacteraceae	Thioclava	Thioclava dalianensis
Actinobacteria	Actinobacteria	Streptomycetales	Streptomycetaceae	Streptomyces	Streptomyces fimicarius
Actinobacteria	Actinobacteria	Streptomycetales	Streptomycetaceae	Streptomyces	Streptomyces resistomycificus
Actinobacteria	Actinobacteria	Pseudonocardiales	Pseudonocardiaceae	Saccharothrix	Saccharothrix syringae
Actinobacteria	Actinobacteria	Corynebacteriales	Nocardiaceae	Rhodococcus	Rhodococcus globerulus
Actinobacteria	Actinobacteria	Streptomycetales	Streptomycetaceae	Kitasatospora	Kitasatospora aureofaciens
Actinobacteria	Actinobacteria	Streptomycetales	Streptomycetaceae	Streptomyces	Streptomyces fulvissimus
Actinobacteria	Actinobacteria	Streptomycetales	Streptomycetaceae	Streptomyces	Streptomyces californicus
Actinobacteria	Actinobacteria	Streptomycetales	Streptomycetaceae	Streptomyces	Streptomyces lydicus
Actinobacteria	Actinobacteria	Corynebacteriales	Nocardiaceae	Nocardia	Nocardia carnea
Actinobacteria	Actinobacteria	Streptomycetales	Streptomycetaceae	Streptomyces	Streptomyces novaecaesareae
Actinobacteria	Actinobacteria	Micrococcales	Microbacteriaceae	Mycetocola	Mycetocola saprophilus
Actinobacteria	Actinobacteria	Streptomycetales	Streptomycetaceae	Streptomyces	Streptomyces scopuliridis
Actinobacteria	Actinobacteria	Streptomycetales	Streptomycetaceae	Streptomyces	Streptomyces exfoliatus
Actinobacteria	Actinobacteria	Streptomycetales	Streptomycetaceae	Streptomyces	Streptomyces murinus
Actinobacteria	Actinobacteria	Micrococcales	Cellulomonadaceae	Oerskovia	Oerskovia turbata
Actinobacteria	Actinobacteria	Streptosporangiales	Streptosporangiaceae	Microbispora	Microbispora rosea
Actinobacteria	Actinobacteria	Streptomycetales	Streptomycetaceae	Streptomyces	Streptomyces varsoviensis
Actinobacteria	Actinobacteria	Streptomycetales	Streptomycetaceae	Streptomyces	Streptomyces virginiae
Actinobacteria	Actinobacteria	Streptomycetales	Streptomycetaceae	Streptomyces	Streptomyces alboflavus
Actinobacteria	Actinobacteria	Pseudonocardiales	Pseudonocardiaceae	Lentzea	Lentzea albidocapillata
Actinobacteria	Actinobacteria	Pseudonocardiales	Pseudonocardiaceae	Lechevalieria	Lentzea aerocolonigenes
Actinobacteria	Actinobacteria	Streptomycetales	Streptomycetaceae	Streptomyces	Streptomyces albovinaceus
Actinobacteria	Actinobacteria	Streptomycetales	Streptomycetaceae	Streptomyces	Streptomyces griseorubiginosus
Actinobacteria	Actinobacteria	Streptomycetales	Streptomycetaceae	Streptomyces	Streptomyces diastaticus
Actinobacteria	Actinobacteria	Streptomycetales	Streptomycetaceae	Streptomyces	Streptomyces amritsarensis
Actinobacteria	Actinobacteria	Streptomycetales	Streptomycetaceae	Streptomyces	Streptomyces xiamenensis
Actinobacteria	Actinobacteria	Pseudonocardiales	Pseudonocardiaceae	Prauserella	Prauserella rugosa
Actinobacteria	Actinobacteria	Corynebacteriales	Nocardiaceae	Nocardia	Nocardia nova
Actinobacteria	Actinobacteria	Corynebacteriales	Nocardiaceae	Nocardia	Nocardia rhamnosiphila
Actinobacteria	Actinobacteria	Pseudonocardiales	Pseudonocardiaceae	Allokutzneria	Allokutzneria albata
Actinobacteria	Actinobacteria	Streptomycetales	Streptomycetaceae	Streptomyces	Streptomyces kasugaensis
Actinobacteria	Actinobacteria	Streptomycetales	Streptomycetaceae	Streptomyces	Streptomyces halstedii
Actinobacteria	Actinobacteria	Streptomycetales	Streptomycetaceae	Streptomyces	Streptomyces cacaoi
Actinobacteria	Actinobacteria	Streptomycetales	Streptomycetaceae	Kitasatospora	Kitasatospora niigatensis
Actinobacteria	Actinobacteria	Streptomycetales	Streptomycetaceae	Streptomyces	Streptomyces hygroscopicus
Actinobacteria	Actinobacteria	Streptomycetales	Streptomycetaceae	Streptomyces	Streptomyces pseudovenezuelae
Proteobacteria	Gammaproteobacteria	Oceanospirillales	Endozoicomonadaceae	Endozoicomonas	Endozoicomonas montiporae
Proteobacteria	Alphaproteobacteria	Rhizobiales	Rhizobiaceae	Rhizobium	Rhizobium marinum
Proteobacteria	Alphaproteobacteria	Rhizobiales	Rhizobiaceae	Pseudorhizobium	Pseudorhizobium pelagicum
Proteobacteria	Alphaproteobacteria	Sphingomonadales	Sphingomonadaceae	Sphingobium	Sphingobium chlorophenolicum
Proteobacteria	Betaproteobacteria	Burkholderiales	Oxalobacteraceae	Janthinobacterium	Janthinobacterium agaricidamnosum
Proteobacteria	Betaproteobacteria	Burkholderiales	Comamonadaceae	Hydrogenophaga	Hydrogenophaga intermedia
Proteobacteria	Gammaproteobacteria	Vibrionales	Vibrionaceae	Vibrio	Vibrio nigripulchritudo
Firmicutes	Bacilli	Bacillales	Bacillaceae	Halobacillus	Halobacillus karajensis
Proteobacteria	Alphaproteobacteria	Rhodospirillales	Acetobacteraceae	Parasaccharibacter	Parasaccharibacter apium
Firmicutes	Bacilli	Bacillales	Bacillaceae	Bacillus	Bacillus vietnamensis
Proteobacteria	Alphaproteobacteria	Sphingomonadales	Sphingomonadaceae	Sphingobium	Sphingobium chinhatense
Firmicutes	Bacilli	Bacillales	Bacillaceae	Terribacillus	Terribacillus goriensis
Actinobacteria	Actinobacteria	Streptomycetales	Streptomycetaceae	Streptomyces	Streptomyces fradiae
Actinobacteria	Actinobacteria	Streptomycetales	Streptomycetaceae	Streptomyces	Streptomyces xanthophaeus
Actinobacteria	Actinobacteria	Streptomycetales	Streptomycetaceae	Streptomyces	Streptomyces aureocirculatus
Actinobacteria	Actinobacteria	Streptosporangiales	Streptosporangiaceae	Streptosporangium	Streptosporangium canum
Proteobacteria	Gammaproteobacteria	Pseudomonadales	Pseudomonadaceae	Pseudomonas	Pseudomonas humi
Bacteroidetes	Flavobacteriia	Flavobacteriales	Flavobacteriaceae	Chryseobacterium	Chryseobacterium antarcticum
Proteobacteria	Gammaproteobacteria	Vibrionales	Vibrionaceae	Photobacterium	Photobacterium sanctipauli
Proteobacteria	Gammaproteobacteria	Pseudomonadales	Pseudomonadaceae	Pseudomonas	Pseudomonas japonica
Proteobacteria	Betaproteobacteria	Burkholderiales	Burkholderiaceae	Burkholderia	Burkholderia paludis
Actinobacteria	Actinobacteria	Frankiales	Frankiaceae	Frankia	Frankia casuarinae
Proteobacteria	Gammaproteobacteria	Pseudomonadales	Pseudomonadaceae	Pseudomonas	Pseudomonas khazarica
Firmicutes	Bacilli	Bacillales	Bacillaceae	Bacillus	Bacillus indicus
Proteobacteria	Alphaproteobacteria	Sphingomonadales	Sphingomonadaceae	Sphingobium	Sphingobium indicum
Bacteroidetes	Flavobacteriia	Flavobacteriales	Flavobacteriaceae	Nonlabens	Nonlabens ulvanivorans
Firmicutes	Clostridia	Clostridiales	Lachnospiraceae	Kineothrix	Kineothrix alysoides
Proteobacteria	Alphaproteobacteria	Sphingomonadales	Sphingomonadaceae	Sphingomonas	Sphingomonas aerolata
Proteobacteria	Gammaproteobacteria	Methylococcales	Methylococcaceae	Methylomicrobium	Methylomicrobium album
Proteobacteria	Gammaproteobacteria	Enterobacterales	Yersiniaceae	Serratia	Serratia grimesii
Bacteroidetes	Flavobacteriia	Flavobacteriales	Flavobacteriaceae	Chryseobacterium	Chryseobacterium halperniae
Proteobacteria	Gammaproteobacteria	Enterobacterales	Yersiniaceae	Ewingella	Ewingella americana
Proteobacteria	Gammaproteobacteria	Enterobacterales	Enterobacteriaceae	Buttiauxella	Buttiauxella agrestis
Proteobacteria	Gammaproteobacteria	Enterobacterales	Hafniaceae	Hafnia	Hafnia alvei
Bacteroidetes	Flavobacteriia	Flavobacteriales	Flavobacteriaceae	Flavobacterium	Flavobacterium gilvum
Proteobacteria	Gammaproteobacteria	Enterobacterales	Enterobacteriaceae	Leclercia	Leclercia adecarboxylata
Firmicutes	Bacilli	Bacillales	Staphylococcaceae	Staphylococcus	Staphylococcus warneri
Actinobacteria	Actinobacteria	Micrococcales	Promicromonosporaceae	Cellulosimicrobium	Cellulosimicrobium funkei
Firmicutes	Bacilli	Bacillales	Staphylococcaceae	Staphylococcus	Staphylococcus agnetis
Bacteroidetes	Flavobacteriia	Flavobacteriales	Flavobacteriaceae	Chryseobacterium	Chryseobacterium formosense
Actinobacteria	Actinobacteria	Bifidobacteriales	Bifidobacteriaceae	Bifidobacterium	Bifidobacterium bombi
Actinobacteria	Actinobacteria	Bifidobacteriales	Bifidobacteriaceae	Bifidobacterium	Bifidobacterium coryneforme
Proteobacteria	Gammaproteobacteria	Enterobacterales	Enterobacteriaceae	Buttiauxella	Buttiauxella noackiae
Bacteroidetes	Flavobacteriia	Flavobacteriales	Flavobacteriaceae	Chryseobacterium	Chryseobacterium gallinarum
Proteobacteria	Gammaproteobacteria	Enterobacterales	Yersiniaceae	Serratia	Serratia nematodiphila
Proteobacteria	Alphaproteobacteria	Sphingomonadales	Sphingomonadaceae	Sphingobium	Sphingobium herbicidovorans
Actinobacteria	Actinobacteria	Corynebacteriales	Corynebacteriaceae	Corynebacterium	Corynebacterium imitans
Proteobacteria	Betaproteobacteria	Burkholderiales	Burkholderiaceae	Paraburkholderia	Paraburkholderia terrae
Proteobacteria	Betaproteobacteria	Burkholderiales	Alcaligenaceae	Alcaligenes	Alcaligenes faecalis
Proteobacteria	Alphaproteobacteria	Rhodobacterales	Rhodobacteraceae	Haematobacter	Haematobacter missouriensis
Actinobacteria	Actinobacteria	Bifidobacteriales	Bifidobacteriaceae	Bifidobacterium	Bifidobacterium actinocoloniiforme
Actinobacteria	Actinobacteria	Bifidobacteriales	Bifidobacteriaceae	Bifidobacterium	Bifidobacterium biavatii
Actinobacteria	Actinobacteria	Bifidobacteriales	Bifidobacteriaceae	Bifidobacterium	Bifidobacterium callitrichos
Actinobacteria	Actinobacteria	Bifidobacteriales	Bifidobacteriaceae	Bifidobacterium	Bifidobacterium gallinarum
Actinobacteria	Actinobacteria	Bifidobacteriales	Bifidobacteriaceae	Bifidobacterium	Bifidobacterium mongoliense
Actinobacteria	Actinobacteria	Bifidobacteriales	Bifidobacteriaceae	Bifidobacterium	Bifidobacterium saeculare
Actinobacteria	Actinobacteria	Bifidobacteriales	Bifidobacteriaceae	Bifidobacterium	Bifidobacterium scardovii
Actinobacteria	Actinobacteria	Bifidobacteriales	Bifidobacteriaceae	Bifidobacterium	Bifidobacterium animalis
Actinobacteria	Actinobacteria	Bifidobacteriales	Bifidobacteriaceae	Bifidobacterium	Bifidobacterium cuniculi
Actinobacteria	Actinobacteria	Bifidobacteriales	Bifidobacteriaceae	Bifidobacterium	Bifidobacterium merycicum
Actinobacteria	Actinobacteria	Bifidobacteriales	Bifidobacteriaceae	Bifidobacterium	Bifidobacterium reuteri
Actinobacteria	Actinobacteria	Bifidobacteriales	Bifidobacteriaceae	Bifidobacterium	Bifidobacterium psychraerophilum
Actinobacteria	Actinobacteria	Bifidobacteriales	Bifidobacteriaceae	Bifidobacterium	Bifidobacterium saguini
Proteobacteria	Betaproteobacteria	Burkholderiales	Comamonadaceae	Delftia	Delftia acidovorans
Proteobacteria	Gammaproteobacteria	Pseudomonadales	Pseudomonadaceae	Pseudomonas	Pseudomonas oleovorans
Proteobacteria	Alphaproteobacteria	Rhodospirillales	Acetobacteraceae	Acetobacter	Acetobacter malorum
Proteobacteria	Betaproteobacteria	Burkholderiales	Alcaligenaceae	Basilea	Basilea psittacipulmonis
Firmicutes	Bacilli	Lactobacillales	Carnobacteriaceae	Carnobacterium	Carnobacterium divergens
Bacteroidetes	Flavobacteriia	Flavobacteriales	Flavobacteriaceae	Zobellia	Zobellia amurskyensis
Proteobacteria	Gammaproteobacteria	Alteromonadales	Alteromonadaceae	Marinobacter	Marinobacter salarius
Actinobacteria	Actinobacteria	Streptomycetales	Streptomycetaceae	Streptacidiphilus	Streptacidiphilus albus
Firmicutes	Bacilli	Bacillales	Bacillaceae	Geobacillus	Geobacillus icigianus
Proteobacteria	Gammaproteobacteria	Enterobacterales	Erwiniaceae	Erwinia	Erwinia oleae
Firmicutes	Bacilli	Lactobacillales	Carnobacteriaceae	Carnobacterium	Carnobacterium viridans
Firmicutes	Bacilli	Lactobacillales	Carnobacteriaceae	Carnobacterium	Carnobacterium jeotgali
Proteobacteria	Gammaproteobacteria	Methylococcales	Methylococcaceae	Methylobacter	Methylobacter marinus
Proteobacteria	Alphaproteobacteria	Rhizobiales	Methylobacteriaceae	Methylobacterium	Methylobacterium phyllosphaerae
Euryarchaeota	Methanobacteria	Methanobacteriales	Methanobacteriaceae	Methanobacterium	Methanobacterium arcticum
Firmicutes	Clostridia	Clostridiales	Hungateiclostridiaceae	Pseudobacteroides	Pseudobacteroides cellulosolvens
Actinobacteria	Acidimicrobiia	Acidimicrobiales	Acidimicrobiaceae	Ferrimicrobium	Ferrimicrobium acidiphilum
Proteobacteria	Betaproteobacteria	Neisseriales	Neisseriaceae	Alysiella	Alysiella crassa
Euryarchaeota	Methanobacteria	Methanobacteriales	Methanobacteriaceae	Methanobacterium	Methanobacterium veterum
Proteobacteria	Alphaproteobacteria	Rhizobiales	Rhizobiaceae	Rhizobium	Rhizobium lusitanum
Thermodesulfobacteria	Thermodesulfobacteria	Thermodesulfobacteriales	Thermodesulfobacteriaceae	Thermodesulfobacterium	Thermodesulfobacterium commune
Firmicutes	Bacilli	Bacillales	Bacillaceae	Bacillus	Bacillus intestinalis
Firmicutes	Bacilli	Bacillales	Paenibacillaceae	Paenibacillus	Paenibacillus macerans
Crenarchaeota	Thermoprotei	Sulfolobales	Sulfolobaceae	Metallosphaera	Metallosphaera sedula
Proteobacteria	Gammaproteobacteria	Enterobacterales	Pectobacteriaceae	Pectobacterium	Pectobacterium carotovorum
Proteobacteria	Gammaproteobacteria	Enterobacterales	Pectobacteriaceae	Pectobacterium	Pectobacterium polaris
Proteobacteria	Gammaproteobacteria	Enterobacterales	Pectobacteriaceae	Pectobacterium	Pectobacterium betavasculorum
Bacteroidetes	Flavobacteriia	Flavobacteriales	Flavobacteriaceae	Cellulophaga	Cellulophaga lytica
Thermotogae	Thermotogae	Thermotogales	Thermotogaceae	Thermotoga	Thermotoga neapolitana
Chlamydiae	Chlamydiia	Parachlamydiales	Parachlamydiaceae	Candidatus Protochlamydia	Candidatus Protochlamydia naegleriophila
Firmicutes	Bacilli	Bacillales	Bacillaceae	Bacillus	Bacillus andreraoultii
Proteobacteria	Gammaproteobacteria	Alteromonadales	Idiomarinaceae	Idiomarina	Idiomarina salinarum
Firmicutes	Bacilli	Bacillales	Thermoactinomycetaceae	Thermoactinomyces	Thermoactinomyces vulgaris
Actinobacteria	Actinobacteria	Pseudonocardiales	Pseudonocardiaceae	Amycolatopsis	Amycolatopsis japonica
Firmicutes	Clostridia	Clostridiales	Clostridiaceae	Clostridium	Clostridium drakei
Proteobacteria	Gammaproteobacteria	Pseudomonadales	Pseudomonadaceae	Pseudomonas	Pseudomonas soli
Euryarchaeota	Halobacteria	Halobacteriales	Haloarculaceae	Halapricum	Halapricum salinum
Bacteroidetes	Flavobacteriia	Flavobacteriales	Flavobacteriaceae	Nonlabens	Nonlabens sediminis
Proteobacteria	Gammaproteobacteria	Enterobacterales	Morganellaceae	Proteus	Proteus vulgaris
Bacteroidetes	Flavobacteriia	Flavobacteriales	Flavobacteriaceae	Ornithobacterium	Ornithobacterium rhinotracheale
Proteobacteria	Gammaproteobacteria	Legionellales	Legionellaceae	Legionella	Legionella massiliensis
Bacteroidetes	Flavobacteriia	Flavobacteriales	Flavobacteriaceae	Flavobacterium	Flavobacterium aquatile
[truncated: 2,483 more rows]

## Sheet: Eukaryota_primer_matches
# Primer: UNIITSf 5'-KRGGRYKAAGTCGTAACAAG-3'
[truncated: 37 more rows]
