# Supplementary material for: Untangling Species-Level Composition of Complex Bacterial Communities through a Novel Metagenomic Approach
Source: mSystems. 2020 Jul 28;5(4):e00404-20. doi: 10.1128/mSystems.00404-20 (PMC7394355; doi:10.1128/mSystems.00404-20)
Supplement: DATA SET S2 [file mSystems.00404-20-sd002.xlsx]

## Sheet: Artificial_Datasets_Statistics
Artificial Datasets	% of genera correctly classified	% of species correctly classified
Dataset 500_A	0.984	0.904
Dataset 500_B	0.968	0.846
Dataset 500_C	0.97	0.886
	% of species correctly classified
Primer datataset	Vagina	Cheese	Sputum	Cow milk	Skin	Lung	Infant feces	Human feces
	1	0.714286	1	0.833333	0.888889	1	0.875	0.958333
V1-V2	0.8	0.285714	0.375	0.166667	0.111111	0	0.3125	0.333333
V3-V4	0.7	0.142857	0.25	0.166667	0.00111111	0	0.0625	0.291667
V4-V6	0.6	0.285714	0.375	0.166667	0	0	0.125	0.208333
V7-V8	0.7	0.142857	0.125	0.166667	0.00111111	0	0.125	0.166667
V9-V8	0.7	0.142857	0.25	0.166667	0.00111111	0	0.125	0.25

## Sheet: 500_A 500_B 500_C profiling
Dataset 500_A				Dataset 500_B				Dataset 500_C
ITS Amplicon	Expected Taxonomy	Observed taxonomy		ITS Amplicon	Expected Taxonomy	Observed taxonomy		ITS Amplicon	Expected Taxonomy	Observed taxonomy
GTAGCCGTATCGGAAGGTGCGGCTGGATCACCTCCTTTCTAAGGAATATTACGGAGACTACACAGGTTGCTTTATTCGTTCAGTTTTGAGAGGTTTACTCTCAAAAATCGTTCATTGAAAACTGGATACAGAAACAAACCAAACAAACCGAGAACACCGCGTTGAATGAGTTTTTTTATAAGTTCAATTGCTTATTTTTTTCTGATTGGGAAGTCTATCGCTAGATGGAACAATCAAACCCCTAATGAAA	Enterococcus malodoratus	Bacteria;Firmicutes;Bacilli;Lactobacillales;Enterococcaceae;Enterococcus;Enterococcus malodoratus		GTAGCCGTACCGGAAGGTGCGGCTGGAACATCTCATTTTTGAGACTCTTCGTTAGAGGAGTATAAACAAACAAAACGATACGCAAGTATCATTGTCTTACTCAAAGTTAGCTTACGTTTTTCTTTATTTGGTTGATATTTATAAAAAACATACCCACTAGGATTAGTAATCAGGGAAGAGATTGAGGATGAAGAAAGAGGATATATAATTTATTACTCATTACTTTTTACTCATAAAAGAGTCTCGTAGC	Chryseobacterium jeonii	Bacteria;Bacteroidetes;Flavobacteriia;Flavobacteriales;Flavobacteriaceae;Chryseobacterium;Chryseobacterium jeonii		GTAGCCGTAGGGGAACCTGCGGCTGGATCACCTCCTTAACGAAAGATTGACGATTGGTAAGAATCCACAACAAGTTGTTCTTCATAGATGTATCTGAGGGTCTGTAGCTCAGTTGGTTAGAGCACACGCTTGATAAGCGTGGGGTCACAAGTTCAAGTCTTGTCAGACCCACCATGACTTTGACTGGTTAAAGTTGTAGATAAAAGATACATGACTGATGATGTAAGCTGGGGACTTAGCTTAGTTGGTA	Acinetobacter lactucae	Bacteria;Proteobacteria;Gammaproteobacteria;Pseudomonadales;Moraxellaceae;Acinetobacter;Acinetobacter lactucae
GTAGCCGTATCGGAAGGTGCGGCTGGATCACCTCCTTTCTAAGGAATATAACGGAAACCCACACATTCGTCTTTACTTTGTTTAGTTTTGAGAGGTCTAATCTTCTCAAAAAAACGCAACTTTGGTTGCAGCAATACGTTGTTCTTTGAAAACTGGATAAAGTTAAAAAGTGTAATTCAAGTAACAAACCAGAAACACACCGAAAAGTTTTAAAAATGAGTTTTTTTAAGGTTCTCATCGAAAGATGAGG	Carnobacterium viridans	Bacteria;Firmicutes;Bacilli;Lactobacillales;Carnobacteriaceae;Carnobacterium;Carnobacterium viridans		GTAGCCGTAGGAGAACCTGCGGCTGGATCACCTCCTTTCTATGGAGAACTGTATTAAGATTATAGCTCGTCTATAACTCTTAGTACTAGCTGGAATTTATCTTTCTGTTCAATTTTGAAAGATCAAGTATCTTTCATGAATTAAGTCTTAGTTTAAGATTTAATGAAACATCTCCTAACGGAGATGAAAGCGAAAATGAGCTTCTCATTACATGAGAAGTAGCCGACCATCTCAAAATCGTAGATTTTGG	Clostridium algidicarnis	Bacteria;Firmicutes;Clostridia;Clostridiales;Clostridiaceae;Clostridium;Clostridium algidicarnis		GTAGCCGTACCGGAAGGTGCGGCTGGATCACCTCCTTTCTAAGGAGCGCCATCCGTCGAAGGGCGGTATGGAGCCTCGGTTGCCTGTGTTGGGTGATGGGGTGCTCATTGGTCGGAGACACTGGCTAGTTGGCGTTGGCAGCGGTTTGATGCTCTTGTACACGCTCCCTGTGGGGGGTGGGGGAAGGGGTTGATGATGCGGCTGGTGCTGGCGGTGGACACCCTGTTGGGTCCTGAAGGAATGACCGTGT	Salinispora tropica	Bacteria;Actinobacteria;Actinobacteria;Micromonosporales;Micromonosporaceae;Salinispora;Salinispora tropica
GTAGCCGTAGGGGAACCTGCGGCTGGATCACCTCCTTTCAAGGAACTGTTCTGAGGTTTGGTTGGGTAACTGATCATTCTTGGAATGTTTCGAAAAATAAAGTCCTTTGGTTATGGATCACCGAAGGCACGTTCTGTCAGATTTCTGTTCTGGTTTTACCAGACGGGAGCGCCGTCAACATATCCCTTTCTGCGACAAGTGTTTCTGCTTGTTTGTTTTCTACTTTTTTGGTGGAGGATGAATTTGAGCG	Acetobacter indonesiensis	Bacteria;Proteobacteria;Alphaproteobacteria;Rhodospirillales;Acetobacteraceae;Acetobacter;Acetobacter indonesiensis		GTATCCCTACGGGAACGTGGGGATGGATCACCTCCTTTCTAAGGAGAAAGTACAAAGAAGCAGATATTTCCTGTTCGGTTTTGGAAGACCGAAAGAATCTTCCAAGAGAAGTCGATCTTTGAAAACTGAATAACAGAAAAGACATAACAGAAGGTCTATAACGTAAAAGTTGTAAACAAAATAGATATTCACGAGTATAAAGTTAAACAAACAGTAATACTCAAGCAAACCGAAAGCAAAAACACGAAGA	Longicatena caecimuris	Bacteria;Firmicutes;Erysipelotrichia;Erysipelotrichales;Erysipelotrichaceae;Longicatena;Longicatena caecimuris		GTAGCCGTATCGGAAGGTGCGGCTGGATCACCTCCTTTCTAAGGATATATTCGGAACATCTTCTTCAGAAGATGCGGAATAACGTGGCATATTGTATTCAGTTTTGAATGTTTATTTAACATTCAAATATTTTTTGGTTAAAGTGATATTGCTTTTGAAAACAAAGCAGTATGCGAGCGCTTGACTAAAAAGAAATTGTACATTGAAAACTAGATAAGTAAGTAAAATAGATTTTACCAAGCAAAACCGA	Staphylococcus aureus	Bacteria;Firmicutes;Bacilli;Bacillales;Staphylococcaceae;Staphylococcus;Staphylococcus aureus
GTAGCCCTAGGGGAACCTGGGGCTGGATCACCTCCTTACAAAGATGCCTGACGCAGCATGAGCATCCACAACAAATTATTTTGATCACGAAAGACATGAGCCTGGGCCTGTAGCTCAGCTGGTTAGAGCGCACCCCTGATAAGGGTGAGGTCGGAGGTTCAAGTCCTCCTAGGCCCACCAATGACCAAGGTGAACAAAGGCGAAAGGCAAAGAGGCAAAGTCAACTTTGGCCTTGCCGCTGATTTGAACC	Methylomicrobium album	Bacteria;Proteobacteria;Gammaproteobacteria;Methylococcales;Methylococcaceae;Methylomicrobium;Methylomicrobium album		GTAACCGTAGGAGAACCTGCGGTTGGATCACCTCCTTTCAGAGAAAAGATTAAGAGAGTCAAAACTCTTAATCAAAAAGTCAATATATATTCAGTTTATAAAGGTTATTTAAAAGATAGGTGAGAGGGCCTATAGCTCAGCTGGCTAGAGCGCTCGACTGATAATCGTGAGGTCCCAGGTTCAAGTCCTGGTAGGCCCACCATGATTAAATAATCTTAAAAGAAGAGATTAAAAAGTTGGGGAATTAGCT	Arcobacter marinus	Bacteria;Proteobacteria;Epsilonproteobacteria;Campylobacterales;Campylobacteraceae;Arcobacter		GTAGCCGTACCGGAAGGTGCGGCTGGATCACCTCCTTTCTAAGGAGCATCTGGCAGCTGGCCGGCCCTGTCGTGGGGTGGGTGCAGGTGTCCAGGCCCATGCCCGTGCCGAGTGTGTGCGGGGTGGTGCTCACGGGTGGAACATCGACTATGGCCTGCTGTTGTGGCAGGTGGCGCCTAGTACGCCTTCGGTCTTCGGGTCGGGGGGAGGGAACGGTTGCTGCCTGGTGCGGTGGTGGGTCTGGCACGCT	Cellulomonas uda	Bacteria;Actinobacteria;Actinobacteria;Micrococcales;Cellulomonadaceae;Cellulomonas
GTAGCCGTATCGGAAGGTGCGGCTGGATCACCTCCTTTCTAAGGAAAATCGAAAAGCGTAAGCTGCCGATGAGACTCGGCAGAGATAAGATGGACCGCTGAAGCGGCGCTTTTGGCCGCACAAGCGTGACAGCTTATATCTGAGGGTCTGGCAGCTGGAGCTAGACGTCGAAAAGAGGCTGGCATTGTATTTTGTTTAGTTTTGAAGGTTCAATCCTTCTTTATCACAACCGATATAGAGTAAGGGCCTG	Quasibacillus thermotolerans	Bacteria;Firmicutes;Bacilli;Bacillales;Bacillaceae;Quasibacillus;Quasibacillus thermotolerans		GTAGGTGTACCGGAAGGTGCGCCTGGATCACCTCCTTTCTAAGGAGTAAAAAACAATCAGGACTGCTATCCATTTTTGAGTGGCGACCCGGAGAATAAAGAGAGATTTAGGATGGGTCATTGAAAAATGCATAGGGTAAGAAGATAGAGGTGAAGGTGATAAGGGCACGCAGTGGATGCCTAGGCGGCAGGAGGCGAAGAAGGGCGTGGCAAGCTGCGAAAAGCCTGGGGGAGCTGCAAGCGAGCGATGA	Thermosipho africanus	Bacteria;Thermotogae;Thermotogae;Thermotogales;Fervidobacteriaceae;Thermosipho		GTAGCCGTAGGGGAACCTGCGGCTGGATCACCTCCTTTCTAGAGAAAAAGTAGGGGTAGAGCATCCACACCTATCGGTAATCAGATACAGATGCGAAGAGAATGTTGGGTTTGTAGCTCAGCTGGTTAGAGCACACGCTTGATAAGCGTGGGGTCGGAGGTTCAAGTCCTCCCAGACCCACCAGTAGTCGTAGAGCGGAGCAGATCCGCCCAGGTACTGGGGGCATAGCTCAGTTGGTAGAGCACCTGCT	Eikenella corrodens	Bacteria;Proteobacteria;Betaproteobacteria;Neisseriales;Neisseriaceae;Eikenella;Eikenella corrodens
GTAGCCCTAGGGGAACCTGGGGCTGGATCACCTCCTTATCGACACTGTCTACTGCTCGCGGCAAGTGCTCACAACGAATTACCTGATCTTATTGCTGGCTTAGCCGGCAGTGGCAAGCGTGCTCGACAGAGCGCGCTTCTCACTGTTCTCTGAACAGCCGCTCTTTAACAATGTGAATCATGCTGACGATGGAATGTGCGCCAAGCACATCTCCATCAAAACGATATGTCGGAGAGGTCCGGCAGATTCG	Cobetia marina	Bacteria;Proteobacteria;Gammaproteobacteria;Oceanospirillales;Halomonadaceae;Cobetia;Cobetia marina		GTAGCCGTATCGGAAGGTGCGGCTGGATCACCTCCTTTCTAAGGATAATTACGGAAATCAGACTTCTAAGTCTGATAGGGATTAACATTGACATATTGTATTCAGTTTTGAATGTTTATACATTTAATGGGCCTATAGCTCAGCTGGTTAGAGCGCACGCCTGATAAGCGTGAGGTCGATGGTTCGAGTCCATTTAGGCCCACCATTATAAATATTCTTTTAAATCAATACCTTTATGGGGGCTTAGCTC	Macrococcus bohemicus	Bacteria;Firmicutes;Bacilli;Bacillales;Staphylococcaceae		GTAGCCGTAGGAGAACCTGCGGCTGGATCACCTCCTTTCTAAGGATAATCGGAAAGTGACAGTACATTAGATTGTAAATTTGGGAGTTCAAAGTTTTGTTTAGTTTTGAGTGTGGTACTGTAATAGGTATCATGGTCAAAAATGATCCTATGGGGAATTAGCTCAGCTGGGAGAGCACCTGCTTTGCAAGCAGGGGGTCAGCGGTTCGATCCCGCTATTCTCCATAGACAACTGAAAGGTTGTCGGGGTT	Leuconostoc lactis	Bacteria;Firmicutes;Bacilli;Lactobacillales;Leuconostocaceae;Leuconostoc;Leuconostoc lactis
GTAACCGTAGGGGAACCTGCGGTTGGATCACCTCCTTACCTTAAAGAACCTGCCTTTGTAGTGCTCACACAGATTGTCTGATGAATGATAAATTTCAAAATGTACTGCGAAGTGCATTGTGAAATTTTGTTCTTTAAAAATCTGGATCAAGCTGAAAATTGAAACGACACACATGTTATGTGTGTTCGAGTCTCTCAAATTTTCGCAAACCGGTGATGAATCGAAAGAAACATCTTCGGGTTGTGAGGTT	Enterobacter ludwigii	Bacteria;Proteobacteria;Gammaproteobacteria;Enterobacterales;Enterobacteriaceae;Enterobacter;Enterobacter ludwigii		GTAACCCTAGGGGAACCTGGGGTTGGATCACCTCCTTACTATTACGGCGGACCTTGCTTCGTTGAGTGTTCACACAGATTGTTTTGTTTTGATAAGAAGAGCAAAAGAAGTGCTTGGGTAACAAGTCACTATTTGTTTTTGCGCAAGCAAGAGCATGAAATAGGCTTGTAGCTCAGCTGGTTAGAGCGCACCCCTGATAAGGGTGAGGTCGGCAGTTCAAGTCTGCCCAAGCCTACCAAATTTGTGATTA	Paraglaciecola psychrophila	Bacteria;Proteobacteria;Gammaproteobacteria;Alteromonadales;Alteromonadaceae;Paraglaciecola;Paraglaciecola psychrophila		GTAGCCGTACCGGAAGGTGCGGCTGGATCACCTCCTTTCTAAGGAGCACCTTCCACCGAAGGGTGGTAAGGAGCCCGCGACCTGCGAATGTCGGGTCGGGGTGCTCGATGGCGGAGACACTGGTGAGTTTTTTCCTGGCAACGGCCATGGACCTTCTAGTACACGCCTCCTTGTGGGGTGCAGGAACGGGGGTTGTGGTGCGGCTGGGGGAGGGCGGATAGCACCCTGTTGGGTCCTGAAGGAACAACCC	Micromonospora echinospora	Bacteria;Actinobacteria;Actinobacteria;Micromonosporales;Micromonosporaceae;Micromonospora;Micromonospora echinospora
GTAGCCGTAGGGGAACCTGCGGCTGGATCACCTCCTTTCAAGGAACTGTTCTGAGGTTTGGTTGGGCAACTGATCATTCTTGGAATGTTCTGAAATAAAAGTCCTTTGGTTATGGATCACTGAAGGCACGTCCTGTCAGATTTCTGTTCTGGTTTTGCCAGACGGGAGCGCCGTCAACATATCCCTTTCTGCGATAAGTGTTTCTGCTTGTTCTGGTGTTATGCCGGGATTTGAGCGGGGACAGGGTTTG	Acetobacter senegalensis	Bacteria;Proteobacteria;Alphaproteobacteria;Rhodospirillales;Acetobacteraceae;Acetobacter		GTAGCCGTAGGAGAACCTGCGGCTGGATCACCTCCTTTCTAAGGAATAAAACGGAACCTTACACATCTTGTTGAAACTTTGTTTAGTTTTGAGAGGTCTACTCTCAAACTTAATTATTTGGATTCTTATTTATGGGCCTATAGCTCAGCTGGTTAGAGCGCACGCCTGATAAGCGTGAGGTCGATGGTTCGAGTCCATTTAGGCCCATTGTTGGGGAATTAGCTCAGATGGGAGAGCACCTGCTTTGCAA	Lactobacillus hokkaidonensis	Bacteria;Firmicutes;Bacilli;Lactobacillales;Lactobacillaceae;Lactobacillus;Lactobacillus hokkaidonensis		GTAGCCGTAGGGGAACCTGCGGCTGGATCACCTCCTTTCTAAGGAAGCTGTGGAATTGGAAGACGGCATCTTCGGATGCATGACCTTTCCCGTGCTTTTTAGAACATAGATGGCACCAGTCAGGTGACCATCGAACGCAATACGTCGAGTATGGCGATTTGGTTGTCCTTCGAGCGCTAAGCGAGAAGGGCGGATAGCCAGATCCCGCTCAGATATGGCGAGACCCGCCGTCCACGTTTCTCTTTCTCAC	Sinorhizobium meliloti	Bacteria;Proteobacteria;Alphaproteobacteria;Rhizobiales;Rhizobiaceae;Sinorhizobium;Sinorhizobium meliloti
GTAGCCCTAGGGGAACCTGGGGCTGGATCACCTCCTTAAACGAAAACCGACGTCCATAAGCGTTCACACGAATTGTTTGATAATCATGATGACTTGTTCATCGTGATTTTCTTTGTTCTTTAACAATGTGGAATCCAAATTTAAGCTGAATTGAATTAAGCAGCTTGATGCATTTATTAATTCGTTAATTAATGTATTGAATGTTTAATGAAAATTCTTGCTGAGACACTCTCAAGTATATGATCGAAAG	Endozoicomonas elysicola	Bacteria;Proteobacteria;Gammaproteobacteria;Oceanospirillales;Endozoicomonadaceae;Endozoicomonas;Endozoicomonas elysicola		GTAGCCGTAGGGGAACCTGCGGCTGGATCACCTCCTTAACGAGATTATCTGATTGGCAAGAATCCACAACAAGTTGTTCTTAGTAGTGTAAGTTAAATTGGGTCTATAGCTCAGTTGGTTAGAGCACCGCCTTGATAAGGCGGGGGTCATAAGTTCAAGTCTTATTAGACCCACCATTTTGGGGTTATAGCTCAGTTGGTAGAGCGCCTGCCTTGCACGCAGGAGGTCAGGAGTTCGACTCTCCTTAACT	Moraxella nonliquefaciens	Bacteria;Proteobacteria;Gammaproteobacteria;Pseudomonadales;Moraxellaceae;Moraxella		GTAGCCGTATCGGAAGGTGCGGCTGGATCACCTCCTTTCTAAGGAAGAAAGAAGTAAAGCGTTTTACTGTTGTCTATTGTTGGGTTATCAAGTAACCTATAGCTTTTTGGTGGCGATGCGTTCAGGGGTAACACCCGTTCCCATCCCGAACACGATGGTAAAGACCTGAACGGCCGATGGTACTGCACTGGAGACGGTGTGGGAGAGTAGGTGGCCGCCAAATTTAAAAAGAAACTAAGGCAGAGACGCT	Ruminococcus lactaris	Bacteria;Firmicutes;Clostridia;Clostridiales;Ruminococcaceae;Ruminococcus
GTAGCCGTACCGGAAGGTGCGGCTGGATCACCTCCTTTCTAAGGAGCTTTAATAAACCCACCATGGACTGTGTTCATGTGGTGGGTTGTTGGTGTTGGAACCCGGATGTGGTTGCCACCAACACGTAGTAATCGGGTGGATCATGACCCATGGGTCGGCAAACACATCACCGAGATGGTGGTGATAAGTAGGTGGCATGCTGTTGGGTGTCTGGGATGACAAGTGTTATTCCAAGCCAGGCACTTATCAT	Corynebacterium efficiens	Bacteria;Actinobacteria;Actinobacteria;Corynebacteriales;Corynebacteriaceae;Corynebacterium;Corynebacterium efficiens		GTAGCCGTACCGGAAGGTGCGGCTGGATCACCTCCTTTCTAAGGAGCACATAGCCGACTGCAGGCAAATGTTCTGCACGGTTGCTCATGGGTGGAACGTTGACTATTCGGTCCTGCTTTTCGGGCCGGTGGCTGCCAGTACTGCTCTTCGGAGCGTGGACCGCACGATCACTGGACGAGGCTGGGCCGGGCACGCTGTTGGGTATCTGAGGGAATGAACCCTCAGTTGCCGGCCCCAGTGCACTCGGGTT	Streptomyces olivaceus	Bacteria;Actinobacteria;Actinobacteria;Streptomycetales;Streptomycetaceae;Streptomyces;Streptomyces olivaceus		GTAACCGTAGGGGAACCTGCGGTTGGATCACCTCCTTACCTGAAAGATACAACCTCGTAGTGCTCACACAGATTGTCTGATAGAAAGTAAAGAAGCAGGGTTGTCTGCGAAAGCGAAGTCCCTTTCGTCTAGAGGCCCAGGACACCGCCCTTTCACGGCGGTAACAGGGGTTCGAATCCCCTAAGGGACGCCACCTGCTGGTAATGAGTGAAAGGCGTTACCGATTAATATCTCAAAACTGACTGTAAAG	Cronobacter universalis	Bacteria;Proteobacteria;Gammaproteobacteria;Enterobacterales;Enterobacteriaceae;Cronobacter;Cronobacter universalis
GTAGCCGTACCGGAAGGTGTGGCTGGAACACCTCCTTTCTGGAGCATGTTTTGAAAAGAACGACTCGCTAAAAAGGACAGAGCCAAATTAAACGAAACTAACTGCCTGGTTTGGCGGTATTGCATCTTTATTATATAATCACTCTTCCACCTGTAACTACCAAGGAGGACATTTCTCCACCTGCATCAAATAAAAAGGTGGTTGTATGAATCACTTAGCTGTAAAAAGCAAAATTGATTGATTCAGACAA	Alkalitalea saponilacus	Bacteria;Bacteroidetes;Bacteroidia;Marinilabiliales;Marinilabiliaceae;Alkalitalea;Alkalitalea saponilacus		GTAACCGTAGGGGAACCTGCGGTTGGATCACCTCCTTACCTAACGATACGCATTGCGCAGTGTCCACACAGATTGTCTGATAGAAAGTAACGAGCAAATAAGGCCGGACTGAGAAATTAGTCGGGCTTTAGTACCTTGTTGGGTCTGTAGCTCAGGTGGTTAGAGCGCACCCCTGATAAGGGTGAGGTCGGTGGTTCAAGTCCACTCAGACCCACCAACTCTACTTATCCTTGTCGCTTTTAATCGTTGT	Yersinia rohdei	Bacteria;Proteobacteria;Gammaproteobacteria;Enterobacterales;Yersiniaceae;Yersinia;Yersinia rohdei		GTAGCCGTAGGGGAACCTGCGGCTGGATCACCTCCTTTCTAGAGAAAAGAAGAGATTGTTAGGTACTCACACTTATCGGTAATTTAGATGAAGATGCGAAGAGCAAGAAGTACACAAAATGGGTTTGTAGCTCAGGTGGTTAGAGCACACGCTTGATAAGCGTGGGGTCGTAGGTTCAAGTCCTACCAGACCCACCAAGATTAGAGAAGCGAATTCAAGTTGTAAAGCTTACGAGAAGTAAGAAATACTG	Kingella kingae	Bacteria;Proteobacteria;Betaproteobacteria;Neisseriales;Neisseriaceae;Kingella;Kingella kingae
GTAACCGTAGGGGAACCTGCGGTTGGATCACCTCCTTACCTTAAAGAACCTGCCTTTGCAGTGCTCACACAGATTGTCTGATGAAAAGTAAATAGCAAGGCGTCTTGCGATTGAGACTTTACGTCCCCTTCGTCTAGAGGCCCAGGACACCGCCCTTTCACGGCGGTAACAGGGGTTCGAATCCCCTAGGGGACGCCACTTGCTGGTTCGTGAGTGAAAGTCACCGGCCGTCATATCTCAAAACTCATCT	Enterobacter asburiae	Bacteria;Proteobacteria;Gammaproteobacteria;Enterobacterales;Enterobacteriaceae;Enterobacter;Enterobacter asburiae		GTAGCCGTATCGGAAGGTGCGGCTGGATCACCTCCTTTCTAAGGAAATGGAAGCACGTTAGGAAAAGTCTTATTTAGTTTTGAGAGGTCTTATTAAAGTAATGAGATAGAAACACCACTAATAATGTAACAACCAGTTTATTAGTCGGGGCCTTAGCTCAGCTGGGAGAGCGCCTGCTTTGCACGCAGGAGGTCAGCGGTTCGATCCCGCTAGGCTCCATTATCTAGGATACAAAGAGATGTTCGGCTTG	Streptococcus parauberis	Bacteria;Firmicutes;Bacilli;Lactobacillales;Streptococcaceae;Streptococcus;Streptococcus parauberis		GTAGCCGTATCGGAAGGTGCGGCTGGATCACCTCCTTTTGAGCAAAGACAACATCGTCCTGTCGGGCGTCTTCACAAAGTACCTGCATTCAGAGAATCGCATCGGCCAGGCCGGTGTGAGTGTCCCTTTTGGGGCCTTAGCTCAGCTGGGAGAGCACCTGCTTTGCAAGCAGGGGGTCGTCGGTTCGATCCCGACAGGCTCCACCACGTTTGAGCTGTTCCGGAAAAGTTTTTCCGGGTCTGTAGCTCAG	Stenotrophomonas indicatrix	Bacteria;Proteobacteria;Gammaproteobacteria;Xanthomonadales;Xanthomonadaceae;Stenotrophomonas;Stenotrophomonas indicatrix
GTAGCCGTACCGGAAGGTGCGGCTGGATCACCTCCTTTCTAAGGAGCATCTGACTCTTCGGAGTCCAGAACCCAGTTCGAAGGCACATGTTCTTCGCTGGGAGCTCATGGGTGGAACATTTGACATGGTGCGAAGGATGAGGTTCTTCTCTAGTACGCCGCTTGCGGTGGGAACGGGGAGGGTTTCGGGTGTCGCACCTGCACGCTGTTGGGTCCTGAGGGACCGGATGAGAGTCCGCAACCTCTGGGCC	Microbacterium arborescens	Bacteria;Actinobacteria;Actinobacteria;Micrococcales;Microbacteriaceae;Microbacterium		GTAGCCGTACCGGAAGGTGCGGCTGGAACACCTCCTTTCTAGAGAAAACCGAAAGTTAATGACGAGTTACGAACGACGAATGACGAACAAAAAGTTATTAAGAGTTCCTAACGATATAGGACACCCATTCTTTAAATCTTGCTGACAACAAAAACCGACTGATAATGATAGAGAACGATTAATATAGGGTCGTAATTCGTAATTCGTCACTCGTAATTCGTAATTCGTCTCTCGTCATTATAAAATAGTC	Capnocytophaga sputigena	Bacteria;Bacteroidetes;Flavobacteriia;Flavobacteriales;Flavobacteriaceae;Capnocytophaga;Capnocytophaga sputigena		GTAGCCGTACCGGAAGGTGCGGCTGGATCACCTCCTTTCTAAGGAGCATGAGGCACACACGGCACTGGTCTTGGGAGGTTCCTCGGGTGGGTGTTCTGTGGCGCGTGGGCAGCACTGTTGGGTTCTCTAGGGGCACACCCCTATCGGTGGATTCGTCATGGGCGTCTCGGGTGAGGCGTGGGTGGCGGGTGTGCTGGTGTGGTGTGGTCTGGTGGTTGGTTGAGAACTGTATAGTGGTGGCGAGCATTGT	Actinopolyspora erythraea	Bacteria;Actinobacteria;Actinobacteria;Actinopolysporales;Actinopolysporaceae;Actinopolyspora;Actinopolyspora erythraea
GTAACCGTAGGAGAACCTGCGGTTGGATCACCTCCTTTCAGAGAAATACTTTAAGATTTGTTTCTTAAAGTATGAAAAAAATATTGATTACATATTTAGTTTATAAAGATTATTTAGAACTAAATAAGAAATAGATAGGTGAAGGGGCCTATAGCTCAGCTGGCTAGAGCGCTCGACTGATAATCGTGAGGTCTCAGGTTCAAGTCCTGATAGGCCCACCATGAATAATCTTAGAATCGGGTCCTAAAAG	Arcobacter butzleri	Bacteria;Proteobacteria;Epsilonproteobacteria;Campylobacterales;Campylobacteraceae;Arcobacter;Arcobacter butzleri		GTAGCCGTAGGGGAACCTGCGGCTGGATCACCTCCTTTCTAAGGATGATCCTGGATGATCGGCTTGCCGATCACGTGGATCACTTAGCAGCCCGGAGATCCGCTCGATGTCTCAAGCATCGTTCGGTTAGGGCATAAATCAGGTCCTCAAGTAGCCGTCAGGCGCTAGGGGACTGATACGGCCAGGCCGTCCCCATATCTCTTCAGACAAGACATCGCAGGCCTACCGGTCTGTTCTGGGTCGGTAGCTC	Rhodovulum sulfidophilum	Bacteria;Proteobacteria;Alphaproteobacteria;Rhodobacterales;Rhodobacteraceae;Rhodovulum;Rhodovulum sulfidophilum		GTAGCCGTATCGGAAGGTGCGGCTGGATCACCTCCTTTCTCGAGCTAGAACGTGTCAAACGTTGAGCGCTCACGCTTATCGGCTGTAGTAGTAAAGAAACGCAGACAGACTCAGGGGTCTGTAGCTCAGTCGGTTAGAGCACCGTCTTGATAAGGCGGGGGTCGATGGTTCGAATCCATCCAGACCCACCACTGTCTTGTCTGGTGCGCTGGGCGTCTGAACCTCTGGGGTGACTGTATGACTGGGGGAT	Paraburkholderia strydomiana	Bacteria;Proteobacteria;Betaproteobacteria;Burkholderiales;Burkholderiaceae;Paraburkholderia
GTAGCCGTAGGGGAACCTGCGGCTGGATCACCTCCTTAATCGACGACATCAGCCTGCTGATGAGCTCCCACACGAATTGCTTGATTCATTTAATTCAGAAATGAACATTCGTCGATGAATGTTGATTTCTGACTTTTGTCAGATCGTTCTTTAAAAATTCGGATATGTGATAGATATAGACTGACATGCACTTTCACTGGTGTGTGATCAGGCTAAGGTAAAATTTGTGAGTTCTGCTCTTAACTGAGCG	Pseudomonas juntendi	Bacteria;Proteobacteria;Gammaproteobacteria;Pseudomonadales;Pseudomonadaceae;Pseudomonas;Pseudomonas juntendi		GTAGCCGTAGGGGAACCTGCGGCTGGATCACCTCCTTTCTAAGGATCTTCGCGAAAGCGCCTCGGCCAGCCCGGGGAAGTGCTTCGCGGTTTCCAAAGAACATTGCCGTCGTCCTCATGTCCTTTCATCAATCGGATACAGCCTGTCGCTTGCGATAGGTTGTGTGCCTGAGCCGGCTCACGCCCACGCGGCAGCCTGTTCCTTCGGGAATGGTGGCCGGACGCAGTGGAGTGGGCCTGTAGCTCAGTCG	Porphyrobacter dokdonensis	Bacteria;Proteobacteria;Alphaproteobacteria;Sphingomonadales;Erythrobacteraceae;Porphyrobacter;Porphyrobacter dokdonensis		GTAACCCTAGGGGAACCTGGGGTTGGATCACCTCCTTATCTTGAAGTAAAATTGCTTAATGAGAGCTTCGGTTCTACGAGTGTTCACACAAATTACATGATAACAAAAATGAAGAAGAACCAACCCACTAAAGCTTTTATGTTTTAGGCGGAGTTAATTTTCTTTACTTCAAGGCGCTTGAACATTGAAGGAATGAATGTAGATAACTACATGATTGACTGAGATGCGAATACAACGATGAAGTTAAGTA	Colwellia marinimaniae	Bacteria;Proteobacteria;Gammaproteobacteria;Alteromonadales;Colwelliaceae;Colwellia;Colwellia marinimaniae
GTAGCCGTAGGGGAACCTGCGGCTGGATCACCTCCTTTCTAAGGAAGCTGTGGAATTGGTAAGACGATCGGCTCATGTCTTCGGATGTGCCCCGATATGAACCTTCCCGTGCTTTTTAGAACAAGATCGGATCAGTCAGATCACGATCGCAACGTAATACGCCGCGTAGACTTCGGTCACGACGGTATGGCGAGCTGCGCCGTCCACGTTTCTCTTTCTTCAAGAAGACAAAGAACCGCGTCGATCCGGA	Rhizobium leucaenae	Bacteria;Proteobacteria;Alphaproteobacteria;Rhizobiales;Rhizobiaceae;Rhizobium		GTAGCCGTATCGGAAGGTGCGGCTGGATCACCTCCTTTCTCGAGCTTCGCACTTAAAAGTTAAGCGCTCACGCTTATCGGCTGTTGTTTAAGACAGGCTTTGGGTCTGTAGCTCAGTCGGTTAGAGCACCGTCTTGATAAGGCGGGGGTCGATGGTTCGAATCCATCCAGACCCACCACGAGTCGAGATGGGTCGTACAGGCCTAAGACGCGGGGGATTAGCTCAGCTGGGAGAGCACCTGCTTTGCAAG	Caballeronia cordobensis	Bacteria;Proteobacteria;Betaproteobacteria;Burkholderiales;Burkholderiaceae;Caballeronia;Caballeronia cordobensis		GTAGCCGTAGGGGAACCTGCGGCTGGATCACCTCCTTTCAAGGAAGTTTTCTGATACGTTGGAAAACTTTTTGAATAAAAAGACCTGCGCTCCGAGCGTAGGCATCAAGACGGAAGCGCCGTCAGCATATCCCTTCCTTTACTTTTCCTGGGCTAGTAGCTCAGTTGGTTAGAGCACACGCTTGATAAGCGTGGGGTCGGAGGTTCAAGTCCTCCCTGGCCCACCACCAGGATGATGGGGGCATAGCTCA	Parasaccharibacter apium	Bacteria;Proteobacteria;Alphaproteobacteria;Rhodospirillales;Acetobacteraceae;Parasaccharibacter;Parasaccharibacter apium
GTAGCCGTAGGAGAACCTGCGGCTGGATCACCTCCTTTCTAAGGAAGCAGCGGATATGGAGAGTAGAAATACTAAGAGAAGTATCCAAAGCAAGCGGAAGCACACTGAGAAACTTTGTTTAGTTTTGAGGGCATTAGCTCTCAGAGTTAGCACATTGAAAACTGAATACAATCCAAGCAAAAACCGAGACAATCAAAGAAGAGATTGAAGAGCGACCGAGAAGAGAGATTCTTGAGTAAGGTCAAGTAGA	Lactobacillus amylolyticus	Bacteria;Firmicutes;Bacilli;Lactobacillales;Lactobacillaceae;Lactobacillus;Lactobacillus amylolyticus		GTAGCCGTATCGGAAGGTGCGGCTGGATCACCTCCTTTCTAAGGAAGAAGTAAGGGTTTTAAATACTGTCTAGTGTTCAATGAAAAGGACGCAAAGAAATTCCGGTGGCGATGCGCTTAGGGGAAACACCCGTACCCATTCCGAACACGATGGTTAAGACCTAAGCGGCCGATGGTACTATGCTGGAGACGGCATGGGAGAGCAGGTGGCTGCCGGATTCATCAAAAAAACTCACTCGAAAGAGTGTTTT	Enterocloster clostridioformis	Bacteria;Firmicutes;Clostridia;Clostridiales;Lachnospiraceae;Enterocloster;Enterocloster clostridioformis		GTAGCCGTACCGGAAGGTGCGGCTGGATCACCTCCTTTCTAAGGAGTAACACGTTCCCCTTTTTTGTGTGATGGGTTCCCTTTGTTGTGAAGGGGGCTGGGCACGGGGGTTTGTGGTTGTGGAAAGCAAACATTTTTGTGATGGCTATGAGACACACTGTTGGGTTATCGGGTCGCAAACCTGGTTGTTCCCTGCTTTGCCTGGCTTCATGTCATGTCATGTCTTGTTGTTTGATGTGATTGTGGTTGGG	Jonesia denitrificans	Bacteria;Actinobacteria;Actinobacteria;Micrococcales;Jonesiaceae;Jonesia;Jonesia denitrificans
GTAGCCGTAGGGGAACCTGCGGCTGGATCACCTCCTTTCTATGGAGAAAAGAGATGAAAATCTCTTAGGTCGACTCAGCCTCGGCTGAGACGGAAGTGTTGCGATACTTCCGAAACGATAAAAAGATGTGTAAACTCCTGCAACACAAGCGCAGAGAACAGACGGCGCGCGTCACGGCTTTTTCCGACAAACACTCTCTTGACCGAACCCAAAACCAAAGGGGGTATAGCTCAGTTGGTAGAGCGCCAGC	Akkermansia glycaniphila	Bacteria;Verrucomicrobia;Verrucomicrobiae;Verrucomicrobiales;Akkermansiaceae;Akkermansia;Akkermansia glycaniphila		GTAGCCGTATCGGAAGGTGCGGCTGGATCACCTCCTTTTGAGCATGACAGCTTCATCTGTCAGGCGTCCTCACAAGTAACCTGCATTCAGAGAGTTTCGCCATGGGGCGGAACACCCCGAAATACCGGGGCCATAGCTCAGCTGGGAGAGCACCTGCTTTGCAAGCAGGGGGTCGTCGGTTCGATCCCGACTGGCTCCACCACTGATGACGACTTTGGGTCTGTAGCTCAGGTGGTTAGAGCGCACCCCT	Xanthomonas albilineans	Bacteria;Proteobacteria;Gammaproteobacteria;Xanthomonadales;Xanthomonadaceae;Xanthomonas;Xanthomonas albilineans		GTAGCCGTACCGGAAGGTGCGGCTGGATCACCTCCTTTCTACGGAGATTTCAGGCCACTGTCTGGTGGCCGGTGTGTGCCCCCTGCCCCGGATGTGCCGGGTGCGCGGGGGTTGCTGGTGTGGAAGAGTGGAGTCGGCCTTCGGGCGTGCCGGTCGTGCGGTGCGTCCAGGAGTGGTGCGGGCATGCTTTTGGGTTCCCGGACCGCCACCCCGCGCCGTTTGGCGTGGCTGGTGTTCCGTGCCCCGTGCC	Bifidobacterium bifidum	Bacteria;Actinobacteria;Actinobacteria;Bifidobacteriales;Bifidobacteriaceae;Bifidobacterium;Bifidobacterium bifidum
GTAGCCGTACCGGAAGGTGCGGCTGGATCACCTCCTTTCTACGGAGAATTCAGGCCACTGTTTGGTGGCCGGTGTCGCCTCCCCCATGGATGTTCCGTGGGTGTGGGGCTGCTGGTGTGGAAAAAATCTTCTTGACTGTGGTACGGATACGCTTTTGGGCCCCCGAGTCGCCACCCCGTCTTGATGACGGTGCGATTCGCTGCCCTCGCGTCGGACGGTTCCTTCCGGGATCGTGGGACGCGTGGTGCGT	Bifidobacterium mongoliense	Bacteria;Actinobacteria;Actinobacteria;Bifidobacteriales;Bifidobacteriaceae;Bifidobacterium;Bifidobacterium mongoliense		GTAGCCGTAGGGGAACCTGCGGCTGGATCACCTCCTTAATCGACGACATCAGCTGCTCCATAAGTTCCCACACGAATTGCTTGATTCATTGAAGAAGACGATAGAAGCAGCTTTAAGCTCCAAGCTGATAGCTCAGGCTAACAGTTGCAAGCTCGAAATTGGGTCTGTAGCTCAGTTGGTTAGAGCGCACCCCTGATAAGGGTGAGGTCGGCAGTTCGAATCTGCCCAGACCCACCAATTTTGTGTGGAA	Pseudomonas taetrolens	Bacteria;Proteobacteria;Gammaproteobacteria;Pseudomonadales;Pseudomonadaceae;Pseudomonas;Pseudomonas taetrolens		GTAGCCCTAGGGGAACCTGGGGCTGGATCACCTCCTTATACGATTTAGAACTTATTTGTTCGTAGTGTCCACACAGATGATTGTTAGTTAGTTTGCTCTTTGAGTTTACTAATTAATATGCTCTTTAAAAATTTGGAAAAGCTGATAATAAAATTCGTATGAATACATTGTATTTGTACAGAGTTTTCAAAAGTAAAAAAGAATGATAGCAGTATCATTCAGTGCCATTTAATAAACGTTTAATGTTTGT	Pseudoalteromonas issachenkonii	Bacteria;Proteobacteria;Gammaproteobacteria;Alteromonadales;Pseudoalteromonadaceae;Pseudoalteromonas;Pseudoalteromonas issachenkonii
GTAGCCGTACCGGAAGGTGCGGCTGGAACACCTCCTTTCTGGAAGAGATGCTTATTTAGAAGTAAGTAAAAGTCAAGAGACATGACAAACGTAAAGGTTGGTTGATGTCATCCAAAGTTTCCTTGTACTACAGAACCTGTTTAATATATAAGAGAAAAAGGAAGCCGGGCTCGAAGATGCAAGCCCAGAAATCTTGGACAGTCAGCCAACCCGGAACTATAGTCCTATAGCTCAGTTGGTTAGAGCGCCA	Prevotella bryantii	Bacteria;Bacteroidetes;Bacteroidia;Bacteroidales;Prevotellaceae;Prevotella;Prevotella bryantii		GTACCCGTACCGGAAGGTGCGGGTGGATCACCTCCTTTCTAAGGAGCTTTATTATTTGGGCACAGTTGTGCCTTGTCCTGCCACTTTGTGGTGGGTGTTGGTTGAGTGTGCGAGTGTCATGCTGCCAACGTTGTTTGTTTGAAAATTTCCGGGTGGAAGATACACCTTTAAGACAAAGACCGAGTGTTTGAATGGCGCTTTGTGACACACAGTGTCGTGCACAGTTTGAAAAAAGTATTTGTTTGTATGT	Corynebacterium kefirresidentii	Bacteria;Actinobacteria;Actinobacteria;Corynebacteriales;Corynebacteriaceae;Corynebacterium;Corynebacterium kefirresidentii		GTAGCCGTACCGGAAGGTGCGGCTGGATCACCTCCTTTCTAGGGAGCATCGTTGACTGGACTGTTTTGTTTTGTTTTGGTGTTGTCTGGTTTATGGATATGCGTGTGGATGGATTACATGTTCTGCCTGTTTTGGGTGGGGGCGCTATCGGGGTTTGGGCTTACATGCCTGGCCGGCTGGCTGCAGTGGGGTTTTTGTCTTGTTGTGGTTGGTTTGGTTGGTTGGTTGGTTTTTGTATAGTGGTGCGAGT	Mobiluncus mulieris	Bacteria;Actinobacteria;Actinobacteria;Actinomycetales;Actinomycetaceae;Mobiluncus;Mobiluncus mulieris
GTAGCCGTACCGGAAGGTGCGGCTGGATCACCTCCTTTCTAAGGAGCACCTTCCACCGAAGGGTGGTAAGGAGCCCGCGACCTGCGAATGTCGGGTCGGGGTGCTCGATGGCGGAGACACTGGTGAGTTTTTCCCTGGCAACGGCCGGAATCTTCTAGTACGCATCTCTTCGGGGGTGGTGGAACGGGGGTTGTGGTGCGGCTGGGGAGGGGCGGATGGCACCCTGTTGGGTCCTGAAGGAACAACCCGT	Micromonospora sagamiensis	Bacteria;Actinobacteria;Actinobacteria;Micromonosporales;Micromonosporaceae;Micromonospora;Micromonospora sagamiensis		GTAACCGTAGGGGAACCTGCGGTTGGATCACCTCCTTACTAAGTTTTAGGCGACTGGCAAGTGTTCACACAGATTGTTTGATAGAAAAAGAGAAGAAACGACCGCACTTTTTTATTATCATCTAGGTCTGGTAATAAAAGGAGAAAAGCGCGGAACAAGCGAAGGCGTCGAGAGATCCGCTTTAACTGTTGTCCCCATCGTCTAGAGGCCTAGGACATCGCCCTTTCACGGCGGTAACCGGGGTTCGAAT	Basfia succiniciproducens	Bacteria;Proteobacteria;Gammaproteobacteria;Pasteurellales;Pasteurellaceae;Basfia;Basfia succiniciproducens		GTAGCCGTAGGGGAACCTGCGGCTGGATCACCTCCTTAATCGAAGATCCCGGCTTTCTCATAAGCTCCCACACGAATTGCTTGATTCACTGGTTAGACGATTAGGCAACCCTTTATGGGTCTGTAGCTCAGTCGGTTAGAGCGCACCCCTGATAAGGGTGAGGTCGGCAGTTCGAATCTGCCCAGACCCACCAAATCGTAGTGATTTGGGGCCATAGCTCAGCTGGGAGAGCGCCTGCTTTGCACGCAGG	Pseudomonas humi	Bacteria;Proteobacteria;Gammaproteobacteria;Pseudomonadales;Pseudomonadaceae;Pseudomonas;Pseudomonas humi
GTAGCCGTACTGGAAGGTGCGGCTGGATCACCTCCTTTCTAGGGAGAAATCGGGACTGCTATCCATATTTGAGTGGCTCAAGCGGGCTCGTAGCTCAGTTGGTGAGAGCGCACGCCTGATAAGCGTGAGGTCGGAGGTTCGAATCCTCCCGAGCCCACCATGGGCGGGGACGTAGCTCAGCTGGGAGAGCGCCTGCTTTGCAAGCAGGAAGTCAGGGGTTCGAATCCCCTCGTCTCCACCAATGGAAGGG	Pseudothermotoga elfii	Bacteria;Thermotogae;Thermotogae;Thermotogales;Thermotogaceae;Pseudothermotoga;Pseudothermotoga elfii		GTAGCCGTAGGGGAACCTGCGGCTGGATCACCTCCTTTCAAGGAACTGTTCTGAGTATGACTGAGGCTTGCCTTGGTTGTGTTTGGAATGTTCTAAAAAATAAGTCCTGCACTTAGGATCAAGTGTAGGCATCTGTCAGTTTGGTTTTTAACCGGACGCGCCGTCAACATATCCCTTTCTACAACAGATGCTGGATAATGAAGATTATTCAGTCGGGTTTTGGGCTAGTAGCTCAGTTGGTTAGAGCACA	Acetobacter ghanensis	Bacteria;Proteobacteria;Alphaproteobacteria;Rhodospirillales;Acetobacteraceae;Acetobacter;Acetobacter ghanensis		GTAGCCGTAGGGGAACCTGCGGCTGGATCACCTCCTTTCTAAGGAAGCTGTAGAACAGTAAGACGCTGTAATTTATTACAGATGAACTTTCTCGTGCTTTTTAGAACATAGATTGCAGGCCAGTCAGCCTGACAATCGCTTTGCAGGCGTGCCGCCTTCGTTTCTCTTTCTTCATTGTTGATTGACATGACCCGCTCACGGGCCGTCTCGCAGCTAACGCTGCTGGCCCTGCGCGAGCGCGCCGCATGAG	Ochrobactrum pseudogrignonense	Bacteria;Proteobacteria;Alphaproteobacteria;Rhizobiales;Brucellaceae;Ochrobactrum;Ochrobactrum pseudogrignonense
GTAGCCGTTGAGGAATCAGCGGCTGGATCACCTCCTTTCAAAGGAAAGAAATTATATATAGGGCATCTCACAAGGATACCTTATAGCTTTAAGAGACATCACTGGCCAATTTTGAGGGATCAAGACGGTGAATATAAAGTAGCCGTGATCGTTCAATGATCTTTGACAATTTGTTGTAGTAAATATCAAAAATGCGCAGTTAATAAATCAGGTGTTTTACAAGACACTTTATTAACTGATTATATAAACA	Desulfobacula phenolica	Bacteria;Proteobacteria;Deltaproteobacteria;Desulfobacterales;Desulfobacteraceae;Desulfobacula;Desulfobacula phenolica		GTAGCCGTAGGGGAACCTGCGGCTGGATCACCTCCTTATAGACAGCATTCGCTCAGCAAGAATTCACAACAAGTTGTTCTTTAGTTTAAGCTTACGTTTTAGGACGTATTAGGGTCTGTAGCTCAGCTGGTTAGAGCACCGTGTTGATAACGCGGGGGTCAGTGGTTCGAGTCCACTTAGACCCACCATTATTAATGTAGGTGAAAGAGCCCTAAGTAAATCCGCTTTAAGGGATTTCCTCTTGCGCTCG	Psychrobacter pacificensis	Bacteria;Proteobacteria;Gammaproteobacteria;Pseudomonadales;Moraxellaceae;Psychrobacter		GTAGCCGTATCGGAAGGTGCGGCTGGATCACCTCCTTTCTAAGGATATATTCGGAACATCTTCTTACGAAGATGCAGGAATAACATTGACATATTGTATTCAGTTTTGAATGCTCATTGGAGTATTCACATCGTGAATGGGCCTATAGCTCAGCTGGTTAGAGCGCACGCCTGATAAGCGTGAGGTCGGTGGTTCGAGTCCACTTAGGCCCACCATTGATTTTAATAAGTTTTTATGGGGGCTTAGCTCA	Staphylococcus saprophyticus	Bacteria;Firmicutes;Bacilli;Bacillales;Staphylococcaceae;Staphylococcus;Staphylococcus saprophyticus
GTAACCCTAGGGGAACCTGGGGTTGGATCACCTCCTTACCAAAAATGTCGATGGTGACATTGTTAGTGTAGTGCCTACACAGATTGTTTTGTTTAATAGTTTAAAGATGTGCCTTAGAGCGCTTAAGTTTGATTGTGAAATCAAACTTAAGTGCTTTCTTTGAAAGCATTATGTTCTTTAACAATTTGGAAAGCTGATATTTAATTAGTAAATCAATCAAAATTTGAGTAATTGAGAAGTCGAAAGACGT	Alteromonas addita	Bacteria;Proteobacteria;Gammaproteobacteria;Alteromonadales;Alteromonadaceae;Alteromonas;Alteromonas addita		GTAGCCGTAGGGGAACCTGCGGCTGGATCACCTCCTTAACGAAAGATTGGTGACCGGTAAGAATCCACAACAAGTTGTTCTTCGAAGATGTATCTGAGGGTCTGTAGCTCAGTTGGTTAGAGCACACGCTTGATAAGCGTGGGGTCACAAGTTCAAGTCTTGTCAGACCCACCACTACTGACGAAGTGATGAATAATCACAAGCTGCTAGATGAAAAGATATGTCGTTCATTATGATTAAAGCTGGGGAC	Acinetobacter junii	Bacteria;Proteobacteria;Gammaproteobacteria;Pseudomonadales;Moraxellaceae;Acinetobacter;Acinetobacter junii		GTAGCCGTACCGGAAGGTGCGGCTGGAACACCTCCTTTCTGGAGTTCGTTACGTTTGCACAGGGAAGGATTTTATGTATAAGACGACTTGTGCTCTCTTTTGTTTCTATGATTTTCGATATAGGTGTTAGTTCTGTTTATGGGCTCTTTCATTTTATCGAGTCTTCTGCGTGAATATTTTAGCGTGGGGGGGGATAGGAGAGTGTTTTGTATAGGTGGCTAACATCATGGAGACCACTGGGAGATGGGCG	Porphyromonas crevioricanis	Bacteria;Bacteroidetes;Bacteroidia;Bacteroidales;Porphyromonadaceae;Porphyromonas;Porphyromonas crevioricanis
GTAGCCGTACCGGAAGGTGCGGCTGGAACACCTCCTTTCTGGAGCCAGAGTCTCATGAGAAAGTAGTAATTTCAATGAGGTATGTTATTCTCTGGTACTACGGTTGAATATGTATAAAATATGATCTTAACCGGGCATGCCGGTATAGAGAAAGATGAGGCTGAGGTATTTATCTCAGGCGCACAACAGTTGACAGTCCTATAGCTCAGTTGGTTAGAGCGCTACACTGATAATGTAGAGGTCGGCAGTT	Parabacteroides johnsonii	Bacteria;Bacteroidetes;Bacteroidia;Bacteroidales;Tannerellaceae;Parabacteroides;Parabacteroides johnsonii		GTAGCCGTACCGGAAGGTGCGGCTGGATCACCTCCTTTCTAAGGAGCACCACGAAAAACACTCCCAATTGGTGGGGGTGTAGCCGTGAGGAGTCTGTGCGCTGTAGTGGCGCCGGCTTGGTGCACAACAAACTTGTAGAACTGCCAGACACACTATTGGGCTTTGAGGCAACAGGCCCGCAGTCCTGTCCCGTTGGGGGCAGGGGGTGTGTTGTTGCTCCGCTTTGGTGGTGGGGTGTGGTGTTTGATTT	Mycolicibacterium conceptionense	Bacteria;Actinobacteria;Actinobacteria;Corynebacteriales;Mycobacteriaceae;Mycolicibacterium;Mycolicibacterium conceptionense		GTAGCCCTAGGGGAACCTGGGGCTGGATCACCTCCTTATCACGATTTAGAACTGATTTGTTCGTAGTGTCCACACAGATGATTGTTAGTTAAACGGCTTAGGCTGTTTAATTAATATTGCTCTTTAAAAATTTGGAAAGCTGATAGAAAAAATTCTTTGAATCGAAAGATTCGAAAGAGTTTTCAAAAGTAAAATTATGCCATTTGCATCGAAAGATGTGATTGGTGTCTACTTTAGTATTCAATATTTA	Pseudoalteromonas tunicata	Bacteria;Proteobacteria;Gammaproteobacteria;Alteromonadales;Pseudoalteromonadaceae;Pseudoalteromonas;Pseudoalteromonas tunicata
GTAGCCGTACCGGAAGGTGCGGCTGGATCACCTCCTTTCTAAGGAGTTTTATTTTTCCAGCATTCACTGGTTGGTGTTTGTTGTTGTTTATTTTGTAAATCCGGGTGGAGCAAAGTTGTGTGTGATTGTGTGCTGCTAATCAGATGGTGGCTGTGCATGGTTGTGTGATGGTGTGTTGTTGTGTTGTGTTGGTTGTAGGATTGTTTGTTTGTTGTGTTGGCATGCTGTTGGGTGTCTGGGATGATGCACT	Corynebacterium ulcerans	Bacteria;Actinobacteria;Actinobacteria;Corynebacteriales;Corynebacteriaceae;Corynebacterium;Corynebacterium ulcerans		GTAGCCGTAGGAGAACCTGCGGCTGGATCACCTCCTTTCTAAGGAAAAACGGAATCCTGCACATTGTCGAAAGTTTTGTTTAGTTTTGAGAGGTCTACTCTCAAAAGTGGTTACGCTTTTTGGGCCTATAGCTCAGCTGGTTAGAGCGCACGCCTGATAAGCGTGAGGTCGATGGTTCGAGTCCATTTAGGCCCATCCACGGCCGCACAGACCGGAGTAACATGGGGAATTAGCTCAGATGGGAGAGCAC	Lactobacillus parabuchneri	Bacteria;Firmicutes;Bacilli;Lactobacillales;Lactobacillaceae;Lactobacillus;Lactobacillus parabuchneri		GTAGCCGTAGGGGAACCTGCGGCTGGATCACCTCCTTAACGAAGTTATCTGATTGGCAAGAATCCACAACAAGTTGTTCTTTGGTAAGATGTTTAAAAACGGGTCTATAGCTCAGTTGGTTAGAGCACCGTGTTGATAACGCGGGGGTCATAAGTTCAAGTCTTATTAGACCCACCATTTTGGGGCCATAGCTCAGTTGGTAGAGCGCCTGCCTTGCACGCAGGAGGTCAGGAGTTCGACTCTCCTTGGC	Moraxella catarrhalis	Bacteria;Proteobacteria;Gammaproteobacteria;Pseudomonadales;Moraxellaceae;Moraxella;Moraxella catarrhalis
GTAGCCGTATCGGAAGGTGCGGCTGGATCACCTCCTTTCTAAGGAATATATACAAAGACGTGAGCATTCAACTTTATTCAGTTTTGAGGGGTTTAGTCATAAACCTAAGCAAGAATCAACTTCTTGATTGTGGGGCCTTAGCTCAGCTGGGAGAGCGCCTGCTTTGCACGCAGGAGGTCAGCGGTTCGATCCCGCTAGGCTCCATTGTCAGACAAGACGTTAAAATCACTTGAACATTGAAAACTAAATA	Lactococcus lactis	Bacteria;Firmicutes;Bacilli;Lactobacillales;Streptococcaceae;Lactococcus;Lactococcus lactis		GTAGCCGTAGGGGAACCTGCGGCTGGATCACCTCCTTTCTAAGGATGTTTCTAGAAGCGATGCTTGCATCACTCGTGAAACACTTAGCAGCCACTTAGTGGCATAGTTCTTCGGAACATATTTTGGACCGAGCCGTCCTCATATCTCTTCAAACAATAACACGGGCTACCGCCCGTTTGGGTCGGTAGCTCAGGTGGTTAGAGCGCACGCCTGATAAGCGTGAGGTCGGAGGTTCAAGTCCTCCTCGACC	Nereida ignava	Bacteria;Proteobacteria;Alphaproteobacteria;Rhodobacterales;Rhodobacteraceae;Nereida;Nereida ignava		GTAGCCGTATCGGAAGGTGCGGCTGGATCACCTCCTTTCTAAGGATTTAGAACGGAACGCCGAGGACCTTCGGGTCTTCCGGTAAGGACATACATGGTTGTTTGGTTCAGTTTTGAGAGAGCGAATCTCTCTTTTTGTACCTTGAAAACTAAATAAGAGTAACAACGACATCAATTTTAGATATAAAAGCAAGGCTAAGAAATTAGCACGCTTATTCATTGTAAAAATAGTTAAGTGAATAAGGGCGCAC	Virgibacillus halodenitrificans	Bacteria;Firmicutes;Bacilli;Bacillales;Bacillaceae;Virgibacillus;Virgibacillus halodenitrificans
GTAGCCGTAGGGGAACCTGCGGCTGGATCACCTCCTTTCAAGGATGTTCTCCGATACGTTGGAGAGCTCCGAAATAAAAGTCCTTGGTTGTATCAGCCAAGGCGCCAGACGATCCTGGAACCTGGAGTTCAAGGCGCCGTCAACATATCCCTTCCTATATTTTCCCGGGCTAGTAGCTCAGTTGGTTAGAGCACACGCTTGATAAGCGTGGGGTCGGAGGTTCAAGTCCTCCCTGGCCCACCAGAGTTTG	Gluconobacter japonicus	Bacteria;Proteobacteria;Alphaproteobacteria;Rhodospirillales;Acetobacteraceae;Gluconobacter;Gluconobacter thailandicus		GTAGCCGTACCGGAAGGTGCGGCTGGATCACCTCCTTTCTAAGGAGCACTTCTACCGATCCCTACGGGGTGAGGTCAGAGGCCAGATCATCAGCGAACGTCTGATGCTGGTTAGCTCATGGGTGGAACGTTGATTATTCGGCATCTTGAGTCATCTCAGGCTGTGAGTACTGTCCTTTCGGGGGCGTGGAAAGCTGATCGGAGTGGTGAGGGTGCCGGGCACGCTGTTGGGTGTCTGAGGGTATGGCCGT	Streptomyces bottropensis	Bacteria;Actinobacteria;Actinobacteria;Streptomycetales;Streptomycetaceae;Streptomyces;Streptomyces bottropensis		GTAGCCGTAGGGGAACCTGCGGCTGGATCACCTCCTTTCTAAGGAAGCCGACCTTTTGGTCCGGCACCCAGAAGTCCGGATGGCAATCTCTGCCGCCGCCGGCGCATCCCTTCTCACGGTTCTCGGTGCAAGTCCCTGTGGCTTGCACGCCGGGCTAGTAGCTCAGTTGGTTAGAGCGCGCGCTTGATAAGCGTGAGGTCGGAGGTTCAAATCCTCCCTGGCCCACCAAGTTTAGCGATGGCGTCTGTTG	Azospirillum thiophilum	Bacteria;Proteobacteria;Alphaproteobacteria;Rhodospirillales;Rhodospirillaceae;Azospirillum;Azospirillum thiophilum
GTAGCCGTATCGGAAGGTGCGGCTGGATCACCTCCTTTCTAAGGAGTCCGTAAGGACACACGGAATGCACTTGAGTCTTGTTTAGTTTTGAGAGGGCTATGTGGGGCCTTAGCTCAGCTGGGAGAGCGCCTGCTTTGCACGCAGGAGGTCAGCGGTTCGATCCCGCTAGGCTCCATTATCTAGTTTGACTAGATAAAGAACTTGTCCATTGAAAATTGAATACCGATATCAAATAGTAACAAGAAAATAA	Streptococcus sanguinis	Bacteria;Firmicutes;Bacilli;Lactobacillales;Streptococcaceae;Streptococcus;Streptococcus sanguinis		GTAGCCGTACCGGAAGGTGCGGCTGGAACACCTCCTTTCTGGAGCGATGTCGTTACAACGATTTCATAGGTTCTATTATTGTACTACTGGTACTTGTTTATTTATAATATATAGATCAACCATCTATAGAAGTATAGATAGAGATAAACAAGAGAAAGAAAGAAGCCGAGTCTAACATCAGGTAGACAAGGTTGAACTAGTCCTATAGCTCAGTTGGTTAGAGCGCTACACTGATAATGTAGAGGTCGGC	Bacteroides thetaiotaomicron	Bacteria;Bacteroidetes;Bacteroidia;Bacteroidales;Bacteroidaceae;Bacteroides;Bacteroides thetaiotaomicron		GTAACCGTAGGGGAACCTGCGGTTGGATCACCTCCTTACCTTAAAGAACCTGCCTTTGTAGTGCTCACACAGATTGTCTGATGAAAATGTAGCAGTAAAAAATCTCTGCAGGCTTGTAGCTCAGGTGGTTAGAGCGCACCCCTGATAAGGGTGAGGTCGGTGGTTCAAGTCCACTCAGGCCTACCAAATTTCTGCTGATGCTGCGTTGCGGCGACACTCACATACTTTAGTATGCTTCGTGTCACCACGC	Klebsiella michiganensis	Bacteria;Proteobacteria;Gammaproteobacteria;Enterobacterales;Enterobacteriaceae;Klebsiella;Klebsiella michiganensis
GTAGCCGTACCGGAAGGTGCGGCTGGATCACCTCCTTTCTAAGGAGCATTATGCATGGGGGTTTCGGCCTTCATGGAGTCCTGTTTGTGGCCGAGTGTGCTGCACGGGGAGCTCAAGGGTGAAACATCAGACGGGTCGTGTTCGGTGGGGTGTTATGCCTGCCGGTATCGATCATTGTTGGCTGTGAGGCCGGCGTGTTCATCGCACACTATCGGGGTTCTGAGGGAACACGCGGTGTTTCTTCTGGGCT	Gordonia bronchialis	Bacteria;Actinobacteria;Actinobacteria;Corynebacteriales;Gordoniaceae;Gordonia;Gordonia bronchialis		GTAGCCGTATCGGAAGGTGCGGCTGGATCACCTCCTTTCTAAGGAAAAGGAACCCTGTACGTTGGTCTTGTTTAGTTTTGAGAGGTCTTGTGGGGCCTTAGCTCAGCTGGGAGAGCGCCTGCTTTGCACGCAGGAGGTCAGCGGTTCGATCCCGCTAGGCTCCATTAACACTATAGTAGTGTTAAGCTTGAACATTGAAAATTGAATATCTATATCAAATAGTAACAAGAAAATAAACCGAAACGCTGTA	Streptococcus parasanguinis	Bacteria;Firmicutes;Bacilli;Lactobacillales;Streptococcaceae;Streptococcus;Streptococcus parasanguinis		GTAGCCGTATCGGAAGGTGCGGCTGGATCACCTCCTTTCCAGAGCTATCTCGCGAAGTTGAGCGCTCACGCTTATCGGCTGTAAATTAAAGACAGACTCAGGGGTCTGTAGCTCAGTCGGTTAGAGCACCGTCTTGATAAGGCGGGGGTCGTTGGTTCGAATCCAACCAGACCCACCATTGTCTGGCGGTAGGTACACCTGAGGCAAATCTGTACATGGGGGCATAGCTCAGCTGGGAGAGCACCTGCTT	Burkholderia cenocepacia	Bacteria;Proteobacteria;Betaproteobacteria;Burkholderiales;Burkholderiaceae;Burkholderia;Burkholderia cenocepacia
GTAGCCGTAGGGGAACCTGCGGCTGGATCACCTCCTTTAAAGAGAACGGGTACTAGACCCCACACACGCCACTCGGTAGCGACTTGGGCCCATAGCTCAGCTGGCTAGAGCACACGACTGATAATCGTGAGGTCAGTGGTTCGAGTCCACTTGGGCCCACCACATGGGGCTGTAGCTCAGTTGGGAGAGCACCGGCTTTGCAAGCCGGGGGTCACCGGTTCGAGACCGGTCAGCTCCACCAGACGGTGGG	Acidithiobacillus caldus	Bacteria;Proteobacteria;Acidithiobacillia;Acidithiobacillales;Acidithiobacillaceae;Acidithiobacillus;Acidithiobacillus caldus		GTAGCCGTATCGGAAGGTGCGGCTGGATCACCTCCTTTCTAAGGACGAATAACGGAAACACAGAGGTCAGTTTGCTTTGTTTAGTTTTGAGAGGTTTACTATGTGGTATGTGGGGCCTTAGCTCAGATGGGAGAGCGCCTGCTTTGCACGCAGGAGGTCAGCGGTTCGATCCCGCTAGGCTCCATAGATGATTGAAAGAGATCATCGGTTGTTCATTGAAAACTGGATATTGAAGAAACAATCAAAAACC	Melissococcus plutonius	Bacteria;Firmicutes;Bacilli;Lactobacillales;Enterococcaceae;Melissococcus;Melissococcus plutonius		GTAGCCGTATCGGAAGGTGCGGCTGGATCACCTCCTTTCTAAGGAATATTACGGAAACTACACAGGTTGCTTTATTCGTTCAGTTTTGAGAGGTCTACTCTCAAATCGTTCATTGAAAACTGGATACAGAAACAATAATTTAAACAAACCGAGAACACCGCGTTGAATGAGTTTTTTAAATAAGTTCAATTGCTTATTTTTTTCTGATTGGGAAGTCTATCGCTAGATGGAACAATCAACCCCCTAACGT	Enterococcus raffinosus	Bacteria;Firmicutes;Bacilli;Lactobacillales;Enterococcaceae;Enterococcus;Enterococcus raffinosus
GTAGCCGTACCGGAAGGTGCGGCTGGATCACCTCCTTTCTAAGGAGCCTCATGTGCCTGCGATCATGGTGGTTGTGGGTGTTGTTGTGGGGTTTTTAGTGGTTCGCAATGTGAAGAGCTGGCATGCTGTTGGGGTGTGGGGTAACAGGCCCTGGCCACCCATGCGCAAGTTTTCAGGCTGTTTGTTTGGGTTTGTGTGTGGTGTTGGTGTGGTGGTTGAGAATTGTATAGTGGATGCGAGCATCTTTTGG	Trueperella bernardiae	Bacteria;Actinobacteria;Actinobacteria;Actinomycetales;Actinomycetaceae;Trueperella;Trueperella bernardiae		GTAGCCGTATCGGAAGGTGCGGCTGGATCACCTCCTTTCTAAGGATATTTAACGGAATATAAGACCTTGGGTCTTATAAACAGAACGTTCCCTGTCTTGTTTAGTTTTGAAGGAACTTTGTTCCTTTTATATGGAAGATGGGCCTGTAGCTCAGCTGGTTAGAGCGCACGCCTGATAAGCGTGAGGTCGGTGGTTCGAGTCCACTCAGGCCCACCATCTTATCCGAATGGGGCCTTAGCTCAGCTGGGAG	Bacillus atrophaeus	Bacteria;Firmicutes;Bacilli;Bacillales;Bacillaceae;Bacillus;Bacillus atrophaeus		GTAGCCGTACCGGAAGGTGCGGCTGGATCACCTCCTTTCTAAGGAGCAACACATCCACACTCCCGGTTATTGACCGGATCAGCAGTGTGGAGTGGCCAGGGTTTCAGCACCGAATGTGTGCCGGCACTGGTTGCTCAAGGAATTGTGGAACTACTGGTTTATGCGATCGCCGGCGGTTGCCGGGGCGCTTGAGTACTGCTCCTTGTGAGCGTGGAAAGGGTGATCTCGGGATGGTCGGGGATGGTGTTCA	Amycolatopsis keratiniphila	Bacteria;Actinobacteria;Actinobacteria;Pseudonocardiales;Pseudonocardiaceae;Amycolatopsis;Amycolatopsis keratiniphila
GTAGCCGTAGGGGAACCTGCGGCTGGATCACCTCCTTAAACGAAGCCGAATGCTTCGGTCAGAGTCCACACGAATTACTTGGTTGGCTAATAAAGAGAGCAGATGGGTCTATGCAGGCCCGTGTTTTGGGTCTGTAGCTCAGGTGGTTAGAGCGCACCCCTGATAAGGGTGAGGTCGGTGGTTCAAGTCCACCCAGACCCACCAGAATTATCCAGCTCAGCGTTATCGAATGACTTGCATAGCAGGCTAT	Marinobacter hydrocarbonoclasticus	Bacteria;Proteobacteria;Gammaproteobacteria;Alteromonadales;Alteromonadaceae;Marinobacter;Marinobacter hydrocarbonoclasticus		GTAGCCGTATCGGAAGGTGCGGCTGGATCACCTCCTTTCTAAGGATAAGGAACACGTTGGTTAAGTCTTATTTAGTTTTGAGAGGTCTTGCAAGACGCAGAGACAAACTGTGGGGCCTTAGCTCAGCTGGGAGAGCGCCTGCTTTGCACGCAGGAGGTCAGCGGTTCGATCCCGCTAGGCTCCATAGGATACAGTTCAACTGAACTTAATAGAAGTGAAGTTTCATTGTATCTTAGTATAGTCCATTGAA	Streptococcus uberis	Bacteria;Firmicutes;Bacilli;Lactobacillales;Streptococcaceae;Streptococcus;Streptococcus uberis		GTAGCCGTACCGGAAGGTGCGGCTGGATCACCTCCTTTCTAAGGAGCACCACGAGACTTGGCCCCGCCCACATCGTGTGGGGGTTCGGTGAGTTGAGCGATTCGTGAAGATGGCCTGTCTCTGTAGTGGGGGCGGGTCTGGTGCACAACAAACGTGTGTTGGCCGGAGGGAAACCGGTTGATGCGAAGGATTGCCAGACACACTGTTGGGTCCTGAGGCAACAGGCCCGCGGGCTCACTCCCTTGTGGGG	Mycolicibacterium monacense	Bacteria;Actinobacteria;Actinobacteria;Corynebacteriales;Mycobacteriaceae;Mycolicibacterium;Mycolicibacterium monacense
GTAACCGTAGGGGAACCTGCGGTTGGATCACCTCCTTACCTTAAAGAACCTGCCTTTGTAGTGCTCACACAGATTGTCTGATGAAAAGTAAATAGCAAGGCGTCTTGCCGAAGCAGACTTCAGTGTCCCCTTCGTCTAGAGGCCCAGGACACCGCCCTTTCACGGCGGTAACAGGGGTTCGAATCCCCTAGGGGACGCCACTTGCTGGTTTGTGAGTGAAAGTCGCCGACCCCCGTATCTCAAAACTGAC	Enterobacter soli	Bacteria;Proteobacteria;Gammaproteobacteria;Enterobacterales;Enterobacteriaceae;Enterobacter;Enterobacter soli		GTAGCCGTATCGGAAGGTGCGGCTGGATCACCTCCTTTCTAGAGTTTGCACGAATCAGTAATGATTCACGCATCAAATGTTCACACTTATCGGCTGTTTAATTAAGAAGAAACAGTAGTCGTAGTAGTTCCGCGTTGGGGCTGTAGCTCAGCTGGTTAGAGCACCGTGTTGATAACGCGGGGGTCGTTGGTTCGAGTCCAACCAGCCCTACCAGTACAAATTCCCGGGGGATTAGCTCAGCTGGGAGAGC	Janthinobacterium lividum	Bacteria;Proteobacteria;Betaproteobacteria;Burkholderiales;Oxalobacteraceae;Janthinobacterium;Janthinobacterium lividum		GTAGCCGTACCGGAAGGTGCGGCTGGATCACCTCCTTTCTAAGGAGCTTTCTGGTTGGGTGCTTTGCCTGTAGTGGGTGGGTGCCTGGCGCAGAGCGAAGGCCGGTCGGATGGCTGGTCTGGTGTGCTCATGGGTGTGGAACGCTGACTTGTTCTGCCGGGTTGGTCTGGTGTTCTGGGTTCCTGTGTGTTCCTGGGGCTGGGTCTTCCTGAAGGATCGGTACGCTGTTGGGTTTTGAGGGAGTGAGATG	Frankia irregularis	Bacteria;Actinobacteria;Actinobacteria;Frankiales;Frankiaceae;Frankia;Frankia irregularis
GTAGCCGTACCGGAAGGTGCGGCTGGATCACCTCCTTTCTAAGGAGCACCACGAAAAGCATCCCAACAAGTGGGGTGCAAGCCGTGAGGGGTTCTCGTCTGTAGTGGACGAAAGCCGGGTGCACGACAACAAGCAAAGCCAGACACACTATTGGGTCCTGAGGCAACACTCGGGCTCTGTTCGAGAGTTGTCCCACCATCTTGGTGGTGGGGTGTGGTGTTTGAGAATTGGATAGTGGTTGCGAGCATCA	Mycobacterium kansasii	Bacteria;Actinobacteria;Actinobacteria;Corynebacteriales;Mycobacteriaceae;Mycobacterium;Mycobacterium kansasii		GTAGCCGTAGGGGAACCTGCGGCTGGATCACCTCCTTTCTAAGGAAGCTTCTGGCAGGACTGCTTGCAGTCCTCGTGAGGCGACTTAGCAGACATCCAGATCAGGATGTCACATTCGACGGTCGGACCGTCCTCATATCCCTTCAACTCGAGAGCCAGGCCCGCCGTGACCCCATTGGTGGACACAGGGGTGTCCGGCCTGTGAATGGGTCGGTAGCTCAGGTGGTTAGAGCGCACGCCTGATAAGCGTG	Paracoccus denitrificans	Bacteria;Proteobacteria;Alphaproteobacteria;Rhodobacterales;Rhodobacteraceae;Paracoccus;Paracoccus denitrificans		GTAGCCGTAGGGGAACCTGTGGCTGGATCACCTCCTTTCTAAGGATGATCAAGAATTGGAACTCCCTCCTTACGGAGAGTGTTTTCCTTTTTGATCTCATTAGACATAAAGGTTTAAAGCAATTTAAACCTTGTGCATATGACACTCACTTTAAAAGATAGTTCTCATTTTAAAAGAGGCCCCTACCTCTGAAAGAGTGAAGGCGCCCTTTAAGGTGCAGTGCTCATGTGTTTAAGATACATAAACAGGC	Bartonella henselae	Bacteria;Proteobacteria;Alphaproteobacteria;Rhizobiales;Bartonellaceae;Bartonella;Bartonella henselae
GTAGCCGTATCGGAAGGTGCGGCTGGATCACCTCCTTTCTATGGAGTACAGAAATGTACAAGAAGGCTTTACTCACTCGTTGTCAGTTTTGAAAGGGCGACCTTTCGACCCTTGTACCTTGAAAACTAGATAGCGAAACAAAGCGAGAACTTAGAACATCCTTAGTATAAAGCGAAGTATTTCGTTTGAAGTGAGCGACTTTGCAGATGAATGTTCACCTTACGTGTGATTGAACATTCAGGTGCAGCGA	Paenibacillus larvae	Bacteria;Firmicutes;Bacilli;Bacillales;Paenibacillaceae;Paenibacillus;Paenibacillus larvae		GTAGCCGTACCGGAAGGTGCGGCTGGATCACCTCCTTTCTAAGGAGCTACCAACCCTCGTCCGCTGGTGTTTGCTGGTGGGTGGGTGGTTCAGGTGCCACGCCATCGCCGTCCGTGTGGTGGGTGGTTGCTCATGGGTGGAACATTGACGAAAGAGCTTTCTTGGTCTTGCTGGTGTCAGTACCTGCCGGCTCGCTCGTGCCTCTTCGGGGGTTCGTGTGGGTGGTGGTGGAACATCACGGGTGAGGTCG	Cellulosimicrobium funkei	Bacteria;Actinobacteria;Actinobacteria;Micrococcales;Promicromonosporaceae;Cellulosimicrobium		GTAGCCGTACCGGAAGGTGTGGCTGGATCACCTCCTTTCAGGGAGACCTACCCTACTGATAACTGCGAGAAGCGCAAGCTTCATATTTGATAGAGCGGTATCAGAGGTCAACCTAGGTCGGTCGAGTCTTTCGAGCAAGGGCTTCTAAACTAGTCTGGGTTTTTCCTAGACAAAGATGTTTGGGTCAAGAGCAGGATGTGGGCTATTAGCTCAGGTGGTTAGAGCGCACCCCTGATAAGGGTGAGGTCCC	Synechococcus elongatus	Bacteria;Cyanobacteria;;Synechococcales;Synechococcaceae;Synechococcus;Synechococcus elongatus
GTAGCCGTACCGGAAGGTGCGGCTGGAACACCTCCTTTCTAGAGCTTTAGTGTTAGCTGCAAGGCACGCTAAAGAGAGAAGACGAAGAGACAATTGGTTTCAAGACCGAAGATTATATTACTCTTGCTGTTAATTTAAAAAAAAGAATTAAAAATAAGTAAAAAACAGAGTCTCGTAGCTCAGCTGGTTAGAGTACTACACTGATAATGTAGGGGTCGGCAGTTCGAGTCTGCCCGGGACTACTTTTTTA	Flavobacterium gilvum	Bacteria;Bacteroidetes;Flavobacteriia;Flavobacteriales;Flavobacteriaceae;Flavobacterium;Flavobacterium gilvum		GTAGCCGTATCGGAAGGTGCGGCTGGATCACCTCCTTTCTAAGGATATTTACGGAATATAAGACCTTGGGTCTTATAAACAGAACGTTCCCTGTCTTGTTTAGTTTTGAAGGATCATTCCTTCGAAACGTGTTCTTTGAAAACTAGATAACAGTAGACATCACATTCAATTAGTAACACAAGATATCACATAGTGATTCTTTTTAACGGTTAAGTTAGAAAGGGCGCACGGTGGATGCCTTGGCACTAGG	Bacillus halotolerans	Bacteria;Firmicutes;Bacilli;Bacillales;Bacillaceae;Bacillus;Bacillus halotolerans		GTAGCCGTATCGGAAGGTGCGGCTGGATCACCTCCTTTCTAAGGAGAAAGGCTTTTACTATACTGTTTAATTTTGAGGGACTTTTTTTACTGAAGTCTTTTCTAAATTGTTCTTTGAAAACTAAACAATGTTATGAGAAAGAAAAAAGCTGAAGTAATTCACTAAAGGTCAAGTTATTAAGGGCAAAGGGTGGATGCCTTGGCACTAGGAGCCGAAGAAGGACGTGGTAAGCTGCGAAAAGCCACGGGGA	Clostridium formicaceticum	Bacteria;Firmicutes;Clostridia;Clostridiales;Clostridiaceae;Clostridium
GTAGCCGTAGGGGAACCTGCGGCTGGATCACCTCCTTAATCGACGACCGCAGCTGCTCCATGAGCTCCCACACGAATTGCTTGATTCATTGAAGAAGACGATAGAAGCAGCTTTAAGCTCCAAGCTGATAGCTCACAGCTAACAGTTACAAGCTCGAAATTGGGTCTGTAGCTCAGTTGGTTAGAGCGCACCCCTGATAAGGGTGAGGTCGGCAGTTCGAATCTGCCCAGACCCACCAATTTTGTTATGG	Pseudomonas thivervalensis	Bacteria;Proteobacteria;Gammaproteobacteria;Pseudomonadales;Pseudomonadaceae;Pseudomonas;Pseudomonas thivervalensis		GTAGCCGTACCGGAAGGTGCGGCTGGATCACCTCCTTTCTAAGGAGCACTTCTTACCGGGTTCGCTCGGTCAGAGGCCAGTACATCAGCGAATGTCTGATGCTGGTTGCTCATGGGTGGAACGTTGACTACTCGGCACAGACGGTTCGAATGGAATCACCAGTACTGCTTCGGCGTGGAACGTGATGATCATCGGCTGGCTGTGTCGGGCACGCTGTTGGGTGTCTGAGGGAATGATCTGATCTTCTCCT	Streptomyces griseofuscus	Bacteria;Actinobacteria;Actinobacteria;Streptomycetales;Streptomycetaceae;Streptomyces;Streptomyces griseofuscus		GTAGCCGTACCGGAAGGTGCGGCTGGATCACCTCCTTTCTAAGGAGCACAGTACCGATTGCAGACAAACGTTCTGCACGGTCAGCTCATGGGTGGAACGTTGATTAGTTGGCACGGTCATGAGAGTCCCTCACAAGTACTGCTTCGGCGTGGAACGTGATGAGATCTCAAGTGATCGTGCTTGGCACGTTGTTGGGTCCTGAAGGTACGGCCGTATGGTCATGTCTTCAGTGCCGGCCCCAGTGAACTTG	Streptomyces virginiae	Bacteria;Actinobacteria;Actinobacteria;Streptomycetales;Streptomycetaceae;Streptomyces;Streptomyces virginiae
GTAGCCGTACCGGAAGGTGCGGCTGGATCACCTCCTTTCTACGGAGAATTCAGGGCACGGTTCGTGTCCGGTGTGTGCCCCATGCGCGTGGAATGGTTCCACGGTTTCGTGTGGGGATGCTGGTGTGGAAGAGATCGTCTGGCCTGCCGTCCCCCTGCGGGGTGGCGGGGGTGGTATGGGTGTGCTTTTGGGTTCCCGGACCGCCACCCCACAGTCTTGGATTGTGGTGCGGTTCGATGCCCATCATGGG	Bifidobacterium moukalabense	Bacteria;Actinobacteria;Actinobacteria;Bifidobacteriales;Bifidobacteriaceae;Bifidobacterium;Bifidobacterium moukalabense		GTAACCGTAGGGGAACCTGCGGTTGGATCACCTCCTTACCGAGTTGAAGTGCCTGCGTGGTGTCCACACAGATTGTCTGATGATAAGAAAGAGTCAAAAGCGTCTTGCGAAGCTGACAAGTGATGTCCCCTTCGTCTAGAGGCCCAGGACACCGCCCTTTCACGGCGGTAACAGGGGTTCGAATCCCCTAGGGGACGCCAATATGACTGACGGTGGGTGAAAGACACGGTCGACGTTAACCTAAAACTGA	Dickeya dadantii	Bacteria;Proteobacteria;Gammaproteobacteria;Enterobacterales;Pectobacteriaceae;Dickeya;Dickeya dadantii		GTAACCGTAGGTGAACCTGCGGTTGGATCACCTCCTTTCAAGAGAAATAACTAAATATTCGTTTATTTAGTTGAATGTAATTCTTTCCTGCTTAGTTTTCAGAGATTATTTCTAGCTTTAAGTGCAAAAATCTTTGTTAAAAAGAGGGGCTTATAGCTCAGGTGGTTAGAGCGCACCCCTGATAAGGGTGAGGTCGGAGGTTCAAGTCCTCCTAAGCCCACCATTGTTGGGGAATTAGCTCAGCTGGGAG	Helicobacter pullorum	Bacteria;Proteobacteria;Epsilonproteobacteria;Campylobacterales;Helicobacteraceae;Helicobacter;Helicobacter pullorum
GTAGCCGTACCGGAAGGTGCGGCTGGATCACCTCCTTTCTAAGGATTGATTGTGGGGGTGGCTTCCTGGCCGTTTGATCTTGTCTGGGCCGTGTGGGTCTGGGCCGGCTGGGGGTCTGCCCTTGCGGAAGGGCTGGGCGGCCGACTGTCGTGCACTGGTGTGCGGGGTGGTTGGCTTGTCTGGTGATTGGTGTAGGAGACACGCCTGTCATGCTTCTGCTTCCTGCTTGTGTGGGGAGTGGGGCGTGGTG	Actinomyces oris	Bacteria;Actinobacteria;Actinobacteria;Actinomycetales;Actinomycetaceae;Actinomyces;Actinomyces oris		GTAGCCGTATCGGAAGGTGCGGCTGGATCACCTCCTTTCCAGAGCTATCTCGCAAAGTTGAGCGCTCACGCTTATCGGCTGTAAATTAAAGACAGACTCAGGGGTCTGTAGCTCAGTCGGTTAGAGCACCGTCTTGATAAGGCGGGGGTCGTTGGTTCGAATCCAACCAGACCCACCATTGTCTGACGTGTCGATGATCGTTAGCGCTTTAGCGCTTACGAGCATCCCATACCGACAGGTAATACACCTG	Burkholderia cepacia	Bacteria;Proteobacteria;Betaproteobacteria;Burkholderiales;Burkholderiaceae;Burkholderia;Burkholderia cepacia		GTAGCCGTAGGGGAACCTGCGGCTGGATCACCTCCTTTCTAGAGAAAAGGGGTCTAGGTACTCACACTTATCGGTAATCGAAGATGCAGCACAAAGGGTTTGTAGCTCAGGTGGTTAGAGCACACGCTTGATAAGCGTGGGGTCGTAGGTTCAAGTCCTACCAGACCCACCATGCAGACCGCAAGGCAAAGAAGGCTGATTAGGCCGGAGGCCAAAATACTGGGGGCATAGCTCAGTTGGTAGAGCACCT	Neisseria elongata	Bacteria;Proteobacteria;Betaproteobacteria;Neisseriales;Neisseriaceae;Neisseria;Neisseria elongata
GTAGCCGTATCGGAAGGTGCGGCTGGATCACCTCCTTTTGAGTATGGTGAATATAATTGTCTTATCAGGCGTCCTCACAAGTTACTTGCATTCAGGGTTTGATGTTGTCATAGGTTTGGGTTTATGTTGGCGATTTTTGTTCTGGGGGCCTTAGCTCAGCTGGTAGAGCACCTGCTTTGCAAGCAGGGGGTCGTCGGTTCGATCCCGACAGGCTCCACCATGAAAGTATTTATGGGTCTGTAGCTCAGGT	Xylella fastidiosa	Bacteria;Proteobacteria;Gammaproteobacteria;Xanthomonadales;Xanthomonadaceae;Xylella;Xylella fastidiosa		GTAGCCGTAGGGGAACCTGCGGCTGGATCACCTCCTTTCAAGGAACTGTTCTGAGTATGACTGAGGCTTGCCTTGGTTGTGTTTGGAATGTTCTAAAAATTAAGTCCTGCACTTAGGATCAAGTGTAGGCATCTGTCAGTCTGGTTTTTAACCGGACGCGCCGTCAACATATCCCTTTCTACAACAGATGCTGGATAATGAAGATTATTCAGTCGGGTTTTGGGCTAGTAGCTCAGTTGGTTAGAGCACA	Acetobacter fabarum	Bacteria;Proteobacteria;Alphaproteobacteria;Rhodospirillales;Acetobacteraceae;Acetobacter;Acetobacter fabarum		GTAGCCGTACCGGAAGGTGCGGCTGGATCACCTCCTTTCTAAGGATAGGTTGTGTGGGGGTGGCTTCCTGGTCGTTGGATCTTGTCTGGGCCGTGTAGTTGGGTCCGGGCCGGCCGGGGGGCTGCTGCCCGCGGAAAGCAGGGTGGCTGGCTGGTGCTCTGGTGTCTTGCCTGTGTGGTGGGTGCTGGGGTGGGGTTGGTTGCCTGGTGCTGGCATAGGAGACGCGCCCGCTGCTGCCTGGTCGGCTGGT	Actinomyces naeslundii	Bacteria;Actinobacteria;Actinobacteria;Actinomycetales;Actinomycetaceae;Actinomyces;Actinomyces naeslundii
GTAGCCGTATCGGAAGGTGCGGCTGGATCACCTCCTTTCTAAGGATTTTTACATGAAAAGCGAAGGCGATTGTTTAGTCATGAAAAGCGTTGGAGCTTTTGACAGGGAAACTGCTATTTGGTTTCGTTGACAAAAGTGAAACGACCGAATGACTAGGAGCCGTAGCTAGACAAGACGTACGTTTTGAAGCTTTGTTCAGTTTTGAGAGTTCAATCTCTCATTTAATAGAAAGTACATCACTTTCTTCTTA	Bacillus flexus	Bacteria;Firmicutes;Bacilli;Bacillales;Bacillaceae;Bacillus;Bacillus flexus		GTAGCCGTAGGGGAACCTGCGGCTGGATCACCTCCTTAACGGAAATACGAAGAATAAGAAAAAAGCTTTAATTGCTGATCAAGTGATTTAGCATGGTGTTTGTAGATAATATATTTTAGTGTGAATAAGATACGGGTCTGTAGCTCAGTTGGTTAGAGCGCACCCCTGATAAGGGTGAGGTCGGTAGTTCAAGTCTACTCAGACCCACCATTTCAGAAGACTGATGACGGATGACAGAAGACGGAAGTTG	Francisella opportunistica	Bacteria;Proteobacteria;Gammaproteobacteria;Thiotrichales;Francisellaceae;Francisella;Francisella opportunistica		GTAGCCGTACCGGAAGGTGCGGCTGGAACACCTCCTTTCTAGAGAAAGACATCTCAATTAATAAAAACGAAAGAGTTCTAGTCCTTATATTTTTTTAGTTATGTTATGTAGTTTAAATTGCTGTCTTATAATTATGTTATTATAATATTGATTGGGTCGCAAGATTCGCAAAGTGAGAGTCTCATAGCTCAGCTGGTTAGAGCGCTACACTGATAATGTAGAGGTCGGCAGTTCGAGTCTGCCTGAGACT	Cellulophaga baltica	Bacteria;Bacteroidetes;Flavobacteriia;Flavobacteriales;Flavobacteriaceae;Cellulophaga;Cellulophaga baltica
GTAGCCGTAGGAGAACCTGCGGCTGGATCACCTCCTTTCTAAGGAAGGCGAAAGTATCTGGAGAGCAGAGATGCTAAGAGAAGGATATGAGAAGCCAAGCGGAAAGCACACAAAGAAACTTTGTTTAGTTTTGAGGGCAATAAGCACTCAAGAGTTAGGACATTGAAAACTGAATATAATCAAAGCAAAAACCGAGACAATCAAAGAACAGATTGAAAAAAGAGCGACCGAGAAGAGAGAAGCTCAACTT	Lactobacillus iners	Bacteria;Firmicutes;Bacilli;Lactobacillales;Lactobacillaceae;Lactobacillus;Lactobacillus iners		GTAGCCGTAGGAGAACCTGCGGCTGGATCACCTCCTTTCTAAGGAGTCAGGCAATGACAGAGCATCTAAGATGGTCAGTCATTGGAACAGGTGACAAGTTAAAGTTTAAGTAGATATTGTTCGATTTTGAGGGCCCTGAAAAGGACACTCAAAGACGTACCTTGAAAACTGAATAATAACTGCGAAACAAAGATTATAGTAAGTTCTTTTTTAAGAAATATTACAATTTCAAAAGGAAGGGTAACAATAA	Faecalibacterium prausnitzii	Bacteria;Firmicutes;Clostridia;Clostridiales;Ruminococcaceae;Faecalibacterium;Faecalibacterium prausnitzii		GTAGCCGTAGGGGAACCTGCGGCTGGATCACCTCCTTAATCGAGACATCACCGTCTCCATAAGCTCCCACACGAATTGCTTGATTCATTGCGAAGACGATTGGGTCTGTAGCTCAGTTGGTTAGAGCGCACCCCTGATAAGGGTGAGGTCGGCAGTTCGAATCTGCCCAGACCCACCAATGTTAAGGGGCGCAGGCTTCGAGACATTGGGGCCATAGCTCAGCTGGGAGAGCGCCTGCTTTGCACGCAGG	Pseudomonas flexibilis	Bacteria;Proteobacteria;Gammaproteobacteria;Pseudomonadales;Pseudomonadaceae;Pseudomonas;Pseudomonas flexibilis
GTAGCCGTATCGGAAGGTGCGGCTGGATCACCTCCTTTCCAGAGCTGAACGTGTCAAACGTTGAGCGCTCACGCTTATCGGCTGTAGTAAAGAAACGCAGACAGACTCAGGGGTCTGTAGCTCAGTCGGTTAGAGCACCGTCTTGATAAGGCGGGGGTCGATGGTTCGAATCCATCCAGACCCACCACTGTCATGTCTGGTGAGCTGATGGACTGAAACCTCTGGTGCTGCTGTGCAGTGACTTGGGGGA	Paraburkholderia graminis	Bacteria;Proteobacteria;Betaproteobacteria;Burkholderiales;Burkholderiaceae;Paraburkholderia;Paraburkholderia graminis		GTAGCCGTAGGGGAACCTGCGGCTGGATCACCTCCTTTCTAAGGAAGATCGAGAATTGGAAAGACGCAGTCTTCGGGCTGATGATCCTTCTCCATCTTATTAGAACATAGATCGCAGGCCAGTCAGCCTGACGATCGCTTTGCAGGCGTGCCGCCTTCGTTTCTCTTTCTTCAAGATGATTGACAATCTTTCGCTCACGCGCTGAGCGCATTCTTTGAATGCGAGCGCTGCGCGAGCGCGGCCCAGATGG	Ochrobactrum anthropi	Bacteria;Proteobacteria;Alphaproteobacteria;Rhizobiales;Brucellaceae;Ochrobactrum		GTAGCCGTAGGAGAACCTGCGGCTGGATCACCTCCTTTCTAAGGAATACATCTTAGGACAACTAAGATAACAATGAATTCTGGATAATATCTCTGTTTAATTTTGAGAGACTATCTCTCAAAATTGTTCTTTGAAAATTGCACATAATTTAATTTATAGAAACAACAAGCCAAATTGGCAAAACCAATTTCTATTCTTTGTAAAATGAGAACTATAACTAATATAGGTCAAGCTACAAAGGGCGCATGGT	Clostridium perfringens	Bacteria;Firmicutes;Clostridia;Clostridiales;Clostridiaceae;Clostridium;Clostridium perfringens
GTAGCCGTACCGGAAGGTGTGGCTGGAACACCTCCTTTCTAGAGAAATGACTAGTTGAGGGTCAGCTTAGTTTAGATCTGTGTTGTGTTATTAAGAAATATAAAAGATAAGCAGTCTCATAGCTCAGCTGGTTAGAGCGCTACACTGATAATGTAGAGGTCGGCAGTTCGAGTCTGCCTGGGACTACAAAGCTGAAAGGAAATTCTAGAAGCTGAAGAAGTTTTTAGTTTTGGGTTTTTAGTTTTGAGTT	Capnocytophaga gingivalis	Bacteria;Bacteroidetes;Flavobacteriia;Flavobacteriales;Flavobacteriaceae;Capnocytophaga;Capnocytophaga gingivalis		GTAGCCGTATCGGAAGGTGCGGCTGGATCACCTCCTTTCTAAGGATAATATACGGAATATCGCCTTAGGCGATACGGAATAACGAAGACATATTGTATTCAGTTTTGAATGCTCATTTTGAGGATTCAACATTGTACATTGAAAACTAGATAAGTAAGTATAGATTTTACCAAGCAAAACCGAGTGACAAGCGAAAAGCTTGAAACAAAAAATTATCGCTAGTCGTCGACAGACGACTCACAATAATTAA	Staphylococcus hyicus	Bacteria;Firmicutes;Bacilli;Bacillales;Staphylococcaceae;Staphylococcus;Staphylococcus hyicus		GTAGCCGTATCGGAAGGTGCGGCTGGATCACCTCCTTTCTAAGGAAATAGTTCATCTTAGATGAACGTTACGGAAACTACACAGGCTTGCTTTTATTCGTTCAGTTTTGAGAGGTCTACTCTCAAATCGTTCATTGAAAACTGGATACAGAAACAAAATGTTAAACAAACCGAGAACACCGCGTTGAATGAGTTTTTTAATAAGTTCAATTGCTTATTTATTACTAAGGAACATGATCGCTCATGGAAAT	Enterococcus gilvus	Bacteria;Firmicutes;Bacilli;Lactobacillales;Enterococcaceae;Enterococcus;Enterococcus gilvus
GTATCCCTACGAGAACGTGGGGATGGATCACCTCCTTTCTACGGAGTACAATTGAAGTTATCCATACTTCTAGACTAATAGTTAATGGAACATTATTCGTATCCAGTTTTGAGAGAATTATTCTCTCTTTTTGTTCTTTGAAAACTGAATTAGACATTGAAAAATTATCAAATTAATATTTCAAAGTTTAGATCAACCTATAGAATATTCAAAAAATAGACAAAACAATAGGTCATACATATTAACTATT	Mycoplasma hyosynoviae	Bacteria;Tenericutes;Mollicutes;Mycoplasmatales;Mycoplasmataceae;Mycoplasma;Mycoplasma hyosynoviae		GTAACCGTAGGGGAACCTGCGGTTGGATCACCTCCTTACCTGAAGATACGGAATTGTGTAGTGCTCACACAGATTGTCTGATAAATGTCAACGAGCAAATACCTTATGCAGGCTTGTAGCTCAGGTGGTTAGAGCGCACCCCTGATAAGGGTGAGGTCGGTGGTTCGAGTCCACTCAGGCCTACCAACTCCCTTCCTGGGTGAAGCGGAGCGGGTAATAAGGTATTGGCAGTAAAGTCATGGGGCTATAG	Edwardsiella hoshinae	Bacteria;Proteobacteria;Gammaproteobacteria;Enterobacterales;Hafniaceae;Edwardsiella;Edwardsiella hoshinae		GTATCCGTACCGGAAGGTGCGGATGGATCACCTCCTTTCTATGGAGACTTCCGATATCTCTTTGAGATATACGGTAGCAAATCGGCTAGCAAACAACTTTACTGTTCAGTTTTGAGAGAGCATGGCTCTTAGGGGCCTATAGCTCAGTTGGTTAGAGCGCACGCCTGATAAGCGTGAGGTCGGCTGTTCGAGTCAGCCTAGGCCCACCATCTACCACATTTCTCAAAATGGGGCTGTAGCTCAGTTGGGA	Brevibacillus laterosporus	Bacteria;Firmicutes;Bacilli;Bacillales;Paenibacillaceae
GTAGCCGTAGGGGAACCTGCGGCTGGATCACCTCCTTTCTAAGGATGATCATAGAATTTGAGTTCGCTCAAATCGTTGATCACTTAGCAACAGATCTGTCCTTTGCAGATCTATATCGACAGGTTCTTCGGAACACTGTTCGGACCAGGCCGTCCTCATATCTCTTCAGTCCAGTAAAATCAAAGACAGACCACCGGTCTGGTAAGGGTCGGTAGCTCAGGTGGTTAGAGCGCACGCCTGATAAGCGTGA	Aliiroseovarius crassostreae	Bacteria;Proteobacteria;Alphaproteobacteria;Rhodobacterales;Rhodobacteraceae;Aliiroseovarius;Aliiroseovarius crassostreae		GTAGCCGTACCGGAAGGTGCGGCTGGATCACCTCCTTTCTAAGGAGCAAGTGGCGCACTGTTGTGTGTTCTTGTTGTGGAATGTTGGCTGTGGTCACCGTTTGTGGTGGGGCACGTTGTTGGGGTTCTGGGGTATCACGCCGGCTGGTGTGGTTTCCTGGATGTGCGAACGCCGTGGCTGCATGCGTTGGTGTGTGGTGGGTGTCTCGTGTGGTGGTTGAGAACTGCATAGTGGATGCGAGCATTTTTGT	Cutibacterium granulosum	Bacteria;Actinobacteria;Actinobacteria;Propionibacteriales;Propionibacteriaceae;Cutibacterium;Cutibacterium granulosum		GTAGCCGTATCGGAAGGTGCGGCTGGATCACCTCCTTTCTCGAGCTAATACCGCAAAAATTGAGCGTTCACGCTTATCGGCTGTAAATCAAGACAGACTCAGGGGTCTGTAGCTCAGTCGGTTAGAGCACCGTCTTGATAAGGCGGGGGTCGTTGGTTCGAATCCAACCAGACCCACCAATTGTCTGGCGGTAGAAACCTGAGAGGTCTCTGTATGGGGGCATAGCTCAGCTGGGAGAGCACCTGCTTTG	Burkholderia gladioli	Bacteria;Proteobacteria;Betaproteobacteria;Burkholderiales;Burkholderiaceae;Burkholderia;Burkholderia gladioli
GTAACCGTAGGGGAACCTGCGGTTGGATCACCTCCTTACCAAAATAAAGACATCACAAGTACTCACACAGATTGTTTGATTGTTTTAGACAAGTCGGAATACATCTTTAAATGTTGTCCCCATCGTCTAGAGGCCTAGGACATCGCCCTTTCACGGCGGTAACCGGGGTTCGAATCCCCGTGGGGACGCCATCTAAAGATGATTTTTATTGTCTTATGTTCTTTAAAAAAATAGAAACAAGCTGAAAACT	[Haemophilus] ducreyi	Bacteria;Proteobacteria;Gammaproteobacteria;Pasteurellales;Pasteurellaceae;Haemophilus;[Haemophilus] ducreyi		GTAGCCGTACCGGAAGGTGCGGCTGGATCACCTCCTTTCTAAGGAGCAACATAAACTGCGGTCGATGGGTTGCTTTGTACCAGCCCCGCTTGCTGCTTCGGCAGTGGGTGTGATCGTGGTGGCCCCGCTGCACAGGCGAATGTTCTGTGGTGGGAGCTCATGGGTGAAACGCTAACAATGTCGGGGTCTTCGCTTTGGCGAGGTTCTGATGCTCATGTCTGCGAGGACGTGGGGCATTGACACACTATTG	Williamsia marianensis	Bacteria;Actinobacteria;Actinobacteria;Corynebacteriales;Nocardiaceae;Williamsia;Williamsia marianensis		GTAGCCGTAGGGGAACCTGCGGCTGGATCACCTCCTTTCTAAGGATGATCTCATATGGGTCCTGTCCGGCCCCTGGCTTTCGCGCCAGGCCTCGGATGGATCGCCCTATCGGATCTCTTCAGAACAAAGGTGCTGGCCAGTCAGGCTCGCACCGCCCGCGTGGAAACATGCGGTCACAACAAAGACGCCTATGAGCTGCTGTCTTGACAGTTGCCACGGCGTGATGGCCGCTGAGCGCCGCCTTCGTTTC	Fulvimarina pelagi	Bacteria;Proteobacteria;Alphaproteobacteria;Rhizobiales;Aurantimonadaceae;Fulvimarina;Fulvimarina pelagi
GTAGCCGTATCGGAAGGTGCGGCTGGATCACCTCCTTTCTAAGGAGAACTCGATGGGGAGAAGTACTCATCGAAAAGTCCTAAGGTCAGGCTTTTCTGGGGAGTGGATCGCTTCACGTTGTTTAATTTAGAGGGCGCACGCCATATGGGCCCATAGCTCAGCTGGCTAGAGCGCACGACTGATAATCGTGAGGTCGGTGGTTCGAGTCCACTTGGGCCCACCACTTTCTTTCTTTGGAGAAAGAAGGAAG	Intestinimonas butyriciproducens	Bacteria;Firmicutes;Clostridia;Clostridiales;;Intestinimonas;Intestinimonas butyriciproducens		GTAGCCGTACCGGAAGGTGCGGCTGGATCACCTCCTTTCTAAGGAGCACCACGAGACCTGAGCCCGCCCGCATCGTGTGGGAGTTCGGTGATTCAGGCGATTCGTTGGATGGCGGGTCTCTGTAGTGGAGGCGCGTCTGGTGCAACAGCAAACTTGGCGAGCCGGTTGGGAGATATCGGTGAGGATGACCATCAGACACACTATTGGGCTTTGAGACAACAGCCCGTTTTTTCTCTGGCCCCTGTGTGGG	Mycolicibacterium chlorophenolicum	Bacteria;Actinobacteria;Actinobacteria;Corynebacteriales;Mycobacteriaceae;Mycolicibacterium;Mycolicibacterium chlorophenolicum		GTAGCCGTACCGGAAGGTGCGGCTGGATCACCTCCTTTCTAAGGAGCATCAAGCCCTTGCCACACCGTTCGTGTGTGGGGGGTGCTCATGGGTGGAACGATGATCATGGTGCAGCCTGCATGGTTGCCGGCATCAGCGAGTACGAACCAGTCATACGCGTCTTGATCCCTTGATGGGGTGAGGATGTGGGGCTGGTTGGGGAAAGCATGGTGGTGGTGAGTGTGTTGGGGTTGTGTTCGGCGCGTTGTTG	Dermacoccus nishinomiyaensis	Bacteria;Actinobacteria;Actinobacteria;Micrococcales;Dermacoccaceae;Dermacoccus;Dermacoccus nishinomiyaensis
GTAGCCGTACCGGAAGGTGCGGCTGGAACACCTCCTTTCTGGAGACGGATTTCCTGCTGGTTGACGAGTTGACAGTATACATGTTGACGAGTGAATAAGTTAACGGGTTTACAAGTTGACAAGTTGACAAGTCAATAGTAATGACAATAGGGATAAATAAAAGAGAGATAGGCAAGGAATTCTGCCGTTCTTCTTGTACTGCCGCACCTGTTTTTTGATATAGAGAAAAAGGAAGCCGGGCTATCCAAGC	Prevotella oris	Bacteria;Bacteroidetes;Bacteroidia;Bacteroidales;Prevotellaceae;Prevotella;Prevotella oris		GTAGCCGTAGGGGAACCTGCGGCTGGATCACCTCCTTTCTAAGGAAGATCTTAGCAGACGGACTTGTCCGCCTCGTGGATCGACTTAGCAGAGCATCAGTCAGATGCTCATATCGACGCTCAGGCCGTCCTCATATCCCTTCAGCAAGTCAATCACAGGCCCGCCTGGTTCAACCCGGGTGGCCGGCCTGCCATGGGTCGGTAGCTCAGGTGGTTAGAGCGCACGCCTGATAAGCGTGAGGTCGGAGGTT	Paracoccus yeei	Bacteria;Proteobacteria;Alphaproteobacteria;Rhodobacterales;Rhodobacteraceae;Paracoccus;Paracoccus yeei		GTAGCCGTTGGGGAACCAGCGGCTGGATCACCTCCTTTCTAAGGAAAGATGATAAGGGTTTAACGAGTAGTTGCTGTCTGGTTTTGAGAGATCAATGTTTGATCTTTGGGAATGATGGGCTCGCAGAATGGGGCCTGTAGCTCAGTTTGGTTAGAGCGCACGCCTGATAAGCGTGAGGTCGATAGTTCAAATCTATCCAGGCCCACCATGAAAGAGGGGGTGTAGCTCAGCTGGGAGAGCGCCTGCCTTG	Desulfococcus multivorans	Bacteria;Proteobacteria;Deltaproteobacteria;Desulfobacterales;Desulfobacteraceae;Desulfococcus;Desulfococcus multivorans
GTAGCCCTAGGGGAACCTGGGGCTGGATCACCTCCTTATACGATTTAGAACTTATTTGTTCGTAGTGTCCACACAGATGATTGTTAATTAGTGCTTGTCCCTTTGGGATAACTAATTAATATGCTCTTTAAAAATTTGGAAAAGCTGATAATAAAATTCTGATGAATACATTGTATTTATCAAGAGTTTTCAAAAGTAAAAAAACAATGGTAGCAGTACCATTGAGTGCCATTTAGTTAACTCTTATGAG	Pseudoalteromonas fuliginea	Bacteria;Proteobacteria;Gammaproteobacteria;Alteromonadales;Pseudoalteromonadaceae;Pseudoalteromonas;Pseudoalteromonas fuliginea		GTAGCCGTACCGGAAGGTGCGGCTGGATCACCTCCTTTCTAAGGAGCACCATGATTCCCCCGTACCTCACAGGGGTGAGGGTGATGCGGTTGGGAGAGTTTGTGCCGGCGCCTGTAGTGGGTGGTCGGTGGTGCAGTGGAATTACGAACAACAACAAGTGAAGACACCAACCGCCAGCAGCCTTGTGCTTCTGGTGGCCGGCTTTCGGGTTGGGCACACTGTTGGGTCCTGAGGCAACAGGCCTGTTTGT	Mycobacterium novum	Bacteria;Actinobacteria;Actinobacteria;Corynebacteriales;Mycobacteriaceae		GTAACCGTAGGGGAACCTGCGGTTGGATCACCTCCTTACCTGAAGATACCTTCCCGCGCAGTGTCCACACAGATTGTCTGATAAAAAGTAATGAGCAGGACGGCTGCGAAGTCGTGACACTTTTGTGTCCCCTTCGTCTAGCGGTTAGGACTCCGCCCTTTCACGGCGGCAACAGGGGTTCGAATCCCCTAGGGGACGCCACCTGCTTGGTGACAGGTGAAAGGTGTCTCCATACAGTATCTCAAAACCG	Pantoea agglomerans	Bacteria;Proteobacteria;Gammaproteobacteria;Enterobacterales;Erwiniaceae;Pantoea;Pantoea agglomerans
GTAGCCGTAGGGGAACCTGCGGCTGGATCACCTCCTTTCTAAGGAAGATCGAGAATAGGAAAGACGCAGTCTTCGGGCTGATGATCCTTCTCCATCTTATTAGAACATAGATCGCAGGCCAGTCAGCCTGACGATCGCTTTGCAGGCGTGCCGCCTTCGTTTCTCTTTCTTCATTGTTGATTGACACTTGTACCGCTCACGAGCCGTATTGCAGCTGCGCTGCTTGGCTCTGCGCGAGCGCGCCGCATGA	Ochrobactrum anthropi	Bacteria;Proteobacteria;Alphaproteobacteria;Rhizobiales;Brucellaceae;Ochrobactrum;Ochrobactrum anthropi		GTAGCCGTAGGGGAACCTGCGGCTGGATCACCTCCTTAACGAAAGATTGACGATTGGTAAGAATCCACAACAAGTTGTTCTTCATAGATGTATCTGAGGGTCTGTAGCTCAGTTGGTTAGAGCACACGCTTGATAAGCGTGGGGTCACAAGTTCAAGTCTTGTCAGACCCACCATGACTTTGACTGGTTGAAGTTATAGATAAAAGATACATAACTGATGATGTAAGCTGGGGACTTAGCTTAGTTGGTA	Acinetobacter pittii	Bacteria;Proteobacteria;Gammaproteobacteria;Pseudomonadales;Moraxellaceae;Acinetobacter;Acinetobacter seifertii		GTAGCCGTAGGGGAACCTGCGGCTGGATCACCTCCTTAACGAAATTATCTGATTGGCAAGAATCCACAACAAGTTGTTCTTAGTAGCGTAAGTTAAATTGGGTCTATAGCTCAGTTGGTTAGAGCACCGCCTTGATAAGGCGGGGGTCATAAGTTCAAGTCTTATTAGACCCACCATTTTGGGGTTATAGCTCAGTTGGTAGAGCGCCTGCCTTGCACGCAGGAGGTCAGGAGTTCGACTCTCCTTAACT	Moraxella lacunata	Bacteria;Proteobacteria;Gammaproteobacteria;Pseudomonadales;Moraxellaceae;Moraxella;Moraxella lacunata
GTAGCCGTACCGGAAGGTGCGGCTGGATCACCTCCTTTCTAAGGAGCGCCATCCGTCGAAGGGCGGTATGGAGCCTCGGTTGCCTGTGTTGGGTGATGGGGTGCTCATTGGTCGGAGACACTGGCTAGTCGGTTTTGGCAGCGGTTTGATGCTCTTGTACACGCCCTTCTGTTTGGGGGGTGGTTGGAAGGGGTTGATGATGCGGCTGGGGTTGGCGATGAACACCCTGTTGGGTCCTGAAGGAATGACC	Salinispora pacifica	Bacteria;Actinobacteria;Actinobacteria;Micromonosporales;Micromonosporaceae;Salinispora;Salinispora pacifica		GTAGCCGTATCGGAAGGTGCGGCTGGATCACCTCCTTTCTAAGATAAATTCGAACCGAGCTTGTCTCGGGGTTGACGTTTTGCGTTCAGTTTTGAAGGTTCACCTTCAGGCGGCAACGCCTTTTTTTGTGACTTTCAACCTTGTTCTTTGAAAACTGGATAAAACGACATTGAAACAAAGCAAGTAATTAAGTACGCGTGACGATTTCGTCACAACTTTTTAATTAACCAGTGGTTAAGTTAGAAAGGGC	Planococcus faecalis	Bacteria;Firmicutes;Bacilli;Bacillales;Planococcaceae;Planococcus;Planococcus faecalis		GTAACCGTAGGGGAACCTGCGGTTGGATCACCTCCTTACCTCAAGATACGCATTGTGCAGTGTCCACACAGATTGTCTGATGAAATTAATGAGCAAGAGCACCTGTTGATGCGGTGAGGGTAACCTTACGCTGATACGAAAAGTGCCAAACCATGTATGTGGTCTGGTACGGATTTTTCGTGTCCCCATCGTCTAGAGGCCTAGGACACTGCCCTTTCACGGCTGTAACAGGGGTTCGAATCCCCTTGGG	Rahnella aquatilis	Bacteria;Proteobacteria;Gammaproteobacteria;Enterobacterales;Yersiniaceae;Rahnella;Rahnella aquatilis
GTAGCCGTACCGGAAGGTGCGGCTGGATCACCTCCTTTCTACGGAGTTTTTCAGGACGCCGGTCCGGCGTCCGTCGTGTGGCCCATGCGCCGGGGATGGTTCCCGGTTTTGGTGTGGGCGTGCTGGTGTGGAAGAGATCGTTGGCTTCGCGGGTTCCCTTGGGGGCCGGCGGGGAGCGGTGCGGATATGCTTTTGGGTTCCCGGACCGCCACCCGCATCCGTTTTGGGTGCGTGCGGTTTTCCGGATGCC	Bifidobacterium pseudocatenulatum	Bacteria;Actinobacteria;Actinobacteria;Bifidobacteriales;Bifidobacteriaceae;Bifidobacterium;Bifidobacterium pseudocatenulatum		GTAACCGTAGGGGAACCTGCGGTTGGATCACCTCCTTACCTTAAAGAACTGTTCTTTGCAGTGCTCACACAGATTGTCTGATAGAAAGTGAAAAGCAAGGCGTCTTGCGAAGCAGACTGATACGTCCCCTTCGTCTAGAGGCCCAGGACACCGCCCTTTCACGGCGGTAACAGGGGTTCGAATCCCCTAGGGGACGCCACTTGCTGGTTTGTGAGTGAAAGTCGCCGGCCACTGTATCTCAAAACTCACT	Escherichia marmotae	Bacteria;Proteobacteria;Gammaproteobacteria;Enterobacterales;Enterobacteriaceae;Escherichia;Escherichia marmotae		GTAGCCGTATCGGAAGGTGCGGCTGGATCACCTCCTTTCTAAGGATTTTTCGGAATCATTCCTTCGGGGAATGAAACATTAACGTTTGCTGTTCAGTTTTGAAGGTTCATTCTTAAATGAATGAAATACTTCAAAACACTTCGTTCTTTGAAAACTGGATAAAACGACATTGAAAGCAATAAATCAAATTTCTATTTTATAGATTTTTAAACAAGTCAAGCAATTGACGTGTAAACTTAAATCTTGGACT	Solibacillus silvestris	Bacteria;Firmicutes;Bacilli;Bacillales;Planococcaceae;Solibacillus;Solibacillus silvestris
GTAGCCGTAGGGGAACCTGCGGCTGGATCACCTCCTTTCTAGAGAAAAAGTAGGGGTAGAGCATCCACACCTATCGGTAATCGGATACAGATGCGAAGAGAATGTTGGGTTTGTAGCTCAGCTGGTTAGAGCACACGCTTGATAAGCGTGGGGTCGGAGGTTCAAGTCCTCCCAGACCCACCAGTAGGCGTAGAGTGGAGCAGATCCGCCCAGGTACTGGGGGCATAGCTCAGTTGGTAGAGCACCTGCT	Eikenella exigua	Bacteria;Proteobacteria;Betaproteobacteria;Neisseriales;Neisseriaceae;Eikenella;Eikenella exigua		GTAGCCGTATCGGAAGGTGCGGCTGGATCACCTCCTTTCTAGGGAGACATACACCGAGCCAAGAGCTTGGATGTCACTTAGGTCGACACTTTGGCCGCCTAACATTGTTCGGTTTTGAGAGATCTGTAAAGACTCTCTATTTGTTCTTTGAAAACTGCATAGAAGATAATTATTATATATTTGTAAGGTCATCTCTTAGAATTTCTAAGTAGGTTGACCCGAGCACATAGGAAATAATTCTCTGACTTAT	Veillonella atypica	Bacteria;Firmicutes;Negativicutes;Veillonellales;Veillonellaceae;Veillonella;Veillonella atypica		GTAGCCGTATCGGAAGGTGCGGCTGGATCACCTCCTTTCCAGAGCTTCTCGCAAAGTTGAGCGCTCACGCTTATCGGCTGTAAATTAAAGACAGACTCAGGGGTCTGTAGCTCAGTCGGTTAGAGCACCGTCTTGATAAGGCGGGGGTCGTTGGTTCGAATCCAACCAGACCCACCATTGTCTTGTCTGGCGTGTCGGTGATCGTTAGCGCTTTAGCGCTTACGAGCAGCCCATGCCGATAGGCTGTAGG	Burkholderia ambifaria	Bacteria;Proteobacteria;Betaproteobacteria;Burkholderiales;Burkholderiaceae;Burkholderia;Burkholderia ambifaria
GTAGCCGTAGGAGAACCTGCGGCTGGATCACCTCCTTTCTATGGAGAAATCTAGACCAACATGATGTTTGGCTAGTACAGATACATTATTATGTATCAAAATATAAAATACTTGCTCAAAGGTTACTTAAGTATTTGTTCTGTTCAATTTTGAAAGACTAAGTCTTTCAAAATGCGTAGCTTAGTAGCGACAAGTGCGAGAAAGCGAAAATTTTATGAAATGAAGCGTACTTCACGTACGTAAATGAGTA	Clostridium beijerinckii	Bacteria;Firmicutes;Clostridia;Clostridiales;Clostridiaceae;Clostridium;Clostridium beijerinckii		GTAGCCGTATCGGAAGGTGCGGCTGGATCACCTCCTTTCTATGGAGAATTGATGAGCGCTGCTTATCAATATAAGTTTCCGTGTTTCGTTTTCGTTTAGTTTTGAGAGTTCAATTAAGTATTGACTCTTAAATGAGGATATGATATAAATAAATCCTGCAATTTGTATGGGCCTATAGCTCAGCTGGTTAGAGCGCACGCCTGATAAGCGTGAGGTCGATGGTTCGAGTCCATTTAGGCCCACCATACAA	Bacillus tropicus	Bacteria;Firmicutes;Bacilli;Bacillales;Bacillaceae;Bacillus;Bacillus tropicus		GTAGCCGTACCGGAAGGTGCGGCTGGAACATCTCATTTTAGAGCGTCCTAAGGACGATAAACAATTAAAGGCCACCTAGTGGTCACTTACTTAAACAAAGCACAGCTTTGGTTTTACTTTGGTTGATATTTAAGAAATAACCCTTTAGATTAGTAACAGGGATAGAGAGATTTTAGATTATGAATTATAGATTTTAGATTGAATTTAAAATTAAAGATTTAAAATTTAAAATTAAGAACGAAGTCTCGTA	Elizabethkingia anophelis	Bacteria;Bacteroidetes;Flavobacteriia;Flavobacteriales;Flavobacteriaceae;Elizabethkingia;Elizabethkingia anophelis
GTAGCCGTACCGGAAGGTGCGGCTGGATCACCTCCTTTCTACGGAGAATTCAGGCCAGCGTTCTGCTGGCCGGTGTCGCCCGAGCGGGCCGGATGCTCCGGTCCTTGAGTCTCGGGCTGCTGGTGTGGAAGAGATCATGATGATCGTCTGGCTGGCCCTCGGGCCGGGAAGTACGTATGGGATGCGCTTTTGGGCTCCCGGATCGCCACCCCAACCGTTATGGTTGGTGCGATTCGTGCCCTCGCGTCCG	Bifidobacterium subtile	Bacteria;Actinobacteria;Actinobacteria;Bifidobacteriales;Bifidobacteriaceae;Bifidobacterium;Bifidobacterium subtile		GTAGCCGTATCGGAAGGTGCGGCTGGATCACCTCCTTTCTAAGGAAAAAAGGATATGTTGGGGAATTCGTTTAGTTTTGAGTGTTCAAAGAATACTTTTTCTCAAAAAAATAGGGGCCTATAGCTCAGCTGGTTAGAGCGCACGCCTGATAAGCGTGAGGTCGATGGTTCAAGTCCATTTAGGCCCACCATTTAAATTTAATTATATAAACTATGGGGCCTTAGCTCAGCTGGGAGAGCGCCTGCTTTGC	Gemella massiliensis	Bacteria;Firmicutes;Bacilli;Bacillales;;Gemella		GTAGCCGTATCGGAAGGTGCGGCTGGATCACCTCCTTTCTAAGGAGTATAATGATACTACGGTGGGTATCATATATTCCAGGTCGGTCGGGTTCAATTTCTTACACTGTTTAGTTTTCAAAGCCTATGTCGGCTTTGAGAAGAATTGCAAATATAAATTTGCACCTTGAAAAATATATAATGCTGTAAAGCAAGATGAGAAAAGGGTAACAGGCATGACCGGAAGCTTAAAGAAGTGACCGGGATGCAAG	Hungateiclostridium thermocellum	Bacteria;Firmicutes;Clostridia;Clostridiales;Hungateiclostridiaceae;Hungateiclostridium;Hungateiclostridium thermocellum
GTAGCCCTAGGGGAACCTGGGGCTGGATCACCTCCTTACCTATACGACTAACTCGATGCTTGGTCGAAAAATGCTCCTGCATTTTCGACATTCGGTACATCCGTGTACCTTTTGAGTGTTCACACAGATTTGCTTGATAGAAGAAAGAGTAAAAGATGGACCTAGTTAACTAGGTTTATCAAAGATGGGTCTGTAGCTTAACTGGTTAGCACCCCAATCCCCTCATAAAGAGTAGGGTGAGGTCGGTGGT	Shewanella putrefaciens	Bacteria;Proteobacteria;Gammaproteobacteria;Alteromonadales;Shewanellaceae;Shewanella;Shewanella putrefaciens		GTAGCCGTACCGGAAGGTGCGGCTGGATCACCTCCTTTCTAAGGAGCACATAGCCGACTGCGAGCAAATGCCTCGCACGGTTGCTCATGGGTGGAACGTTGACTATTCGGCACCTCTCGCGGTTCTTCCTGCTAGTACTGCCCTCGGGCGTGGAACACAGGATGGAAGTAAGAGAGTTGCCGGGCACGCTGTTGGGTGTCTGAGGGAATGATTTCCTCGGAGGCCGGAGTCCATGAGGGTTGTGGGCGAC	Streptomyces himastatinicus	Bacteria;Actinobacteria;Actinobacteria;Streptomycetales;Streptomycetaceae;Streptomyces;Streptomyces himastatinicus		GTAGCCGTATCGGAAGGTGCGGCTGGATCACCTCCTTTCTAAGGAGATTTGACCGGGTATAACACTGTTTAGTTTTGAGAGACCACCTCTCAATTATATGGGGGTGTAGCTCAGTTGGGAGAGCACCTGCCTTGCACGCAGGGGGTCAGGAGTTCGAATCTCCTCATCTCCACCATTAGATTCTTGGGCTTGTAGCTCAGGTGGTGAGAGCGCACGCCTGATAAGCGTGAGGTCGATGGTTCGAGTCCAT	Tepidanaerobacter acetatoxydans	Bacteria;Firmicutes;Clostridia;Thermoanaerobacterales;Thermoanaerobacteraceae
GTAACCGTAGGGGAACCTGCGGTTGGATCACCTCCTTACCTGAAGATACCTTCCCGCGCAGTGCTCACACAGATTGTCTGATAAAAAGTAATGAGCAGGACGGCTGCGAAGTCGTGACACTATCGTGTCCCCTTCGTCTAGCGGTTAGGACTCCGCCCTTTCACGGCGGCAACAGGGGTTCGAATCCCCTAGGGGACGCCACCTGCTTGGTGACAGGTGAAAGGTGTCTCCATACAGTATCTCAAAACCG	Pantoea vagans	Bacteria;Proteobacteria;Gammaproteobacteria;Enterobacterales;Erwiniaceae;Pantoea;Pantoea vagans		GTAGCCGTATCGGAAGGTGCGGCTGGATCACCTCCTTTCTAAGGAGCGAGCACGAAAGTGCAGCATCCGAGTGTCAGCAAGGGAAAGACGTGGAGAGAAGTATTGTTCAATTTTGAAGATACCAAGCAGTGAAGGCTGCGAAGTGGGGGTGTAGCTCAGCTGGGAGAGCACCTGCCTTGCAAGCAGGGGGTCAGGAGTTCGATCCTCCTCATCTCCACCACAACAAAATAGGGCGCATAGCTCAGGTGGT	Ruminococcus champanellensis	Bacteria;Firmicutes;Clostridia;Clostridiales;Ruminococcaceae;Ruminococcus;Ruminococcus champanellensis		GTAGCCGTAGGGGAACCTGCGGCTGGATCACCTCCTTTCAAGGATATGCTCTGATATTTGGCTGGGCGACTGGCCTGGTTTGGAGCGTTCCGAATAAAGTCCTTCGTTGGATCAGCGAAGGCAAATGCCAGCGTGTCTGGCTTACCCTGGGTGGTGCCTTTGGCATCACGGGGCGCCGTCAACATATCCCTTCCTGCGATGAGAAACCCGTTTGGGCTAGTAGCTCAGTTGGTTAGAGCACACGCTTGAT	Gluconacetobacter diazotrophicus	Bacteria;Proteobacteria;Alphaproteobacteria;Rhodospirillales;Acetobacteraceae;Gluconacetobacter;Gluconacetobacter diazotrophicus
GTAGCCGTAGGGGAACCTGCGGCTGGATCACCTCCTTTACCGAATACGAAACTCCCGACTCGCTGCTCACTTTCAAGGAGCCGAAATGCTCTTTGCAAAGCAGAGCCGACGGGCCTGTAGCTCAGGTGGCTAGAGCGCACGCCTGATAAGCGTGAGGTCGGAAGTTCAAGTCTTCCCAGGCCCACCACGTCAGGCGACACGCACCAAGTGGGGGCGTAGCTCAGCTGGGAGAGCACCTGCCTTGCACGCA	Desulfovibrio vulgaris	Bacteria;Proteobacteria;Deltaproteobacteria;Desulfovibrionales;Desulfovibrionaceae;Desulfovibrio;Desulfovibrio vulgaris		GTAGCCGTATCGGAAGGTGCGGCTGGATCACCTCCTTTCTATGGAGAATCGTCACCTGCAACGGTGACATTCAAATTCGAGGCATCGCCAGATGCCTCACGAGAAACCCTCGGGTTTCAAATCGGAATCGCAAGATTCCAAAAACCGGCTTGTCCCTCACTCGTTGTCAGTTTTGAAAGAGCAAGTCTCTTTCTACAGGAGCTCTTGTTTTTTCTTCTGTTTGGAGGGAAAACATTCTCCGCATGGGAAC	Paenibacillus humicus	Bacteria;Firmicutes;Bacilli;Bacillales;Paenibacillaceae;Paenibacillus;Paenibacillus humicus		GTAGCCGTAGGGGAACCTGCGGCTGGATCACCTCCTTTCTAGAGAAAGAAGGGGCTTTAGGCATTCACACTTATCGGTAAACTGAAAAGATGCGGAAGAAGCTTGAGTGAAGGCAAGGTTCGCTTGAGAAGAGAATCCGGGTTTGTAGCTCAGCTGGTTAGAGCACACGCTTGATAAGCGTGGGGTCGGAGGTTCAAGTCCTCCCAGACCCACCAATAACGGGGGCATAGCTCAGTTGGTAGAGCACCTG	Neisseria lactamica	Bacteria;Proteobacteria;Betaproteobacteria;Neisseriales;Neisseriaceae;Neisseria;Neisseria lactamica
GTAGCCGTACCGGAAGGTGCGGCTGGATCACCTCCTTTCTACGGAGATTCAGGGCGCGGTTCGCGCCCGGTGTCGCCCCCCCGGCCGGATGGTCCGGCGTCGGTGGGGCTGCTGGTGTGGAAGAGATCGGTGGCTCTCGTGTGGTATGGGCATGCTTTTGGGTTCCCGGACCGCCACCGGGCCTTCGGGTCTGGCGCGGTTCGCCATACCGGGTCCCGTCCGTCCCCCTGGTGGGGTTCGCGGGTTCGGG	Bifidobacterium gallinarum	Bacteria;Actinobacteria;Actinobacteria;Bifidobacteriales;Bifidobacteriaceae;Bifidobacterium;Bifidobacterium gallinarum		GTAGCCGTACCGGAAGGTGCGGCTGGATCACCTCCTTTCTAGGGAGACAACCTAGAGCCGCTCTCATCCTCCCCAGCATCCGGCTGCGAGGGCTCCGAGCGAGAGTCCCCGCGCACCTTGACAGTTGCATAGCGCGTGACATGAAAATGTCAACATGATCAACACCAACATCAATTTCCTAAGCTGATTAGGTTCTCGATGGGTGCTCGCATCATGGAATAGACGATTCATCACGATCGCGAACGTATGT	Asaccharobacter celatus	Bacteria;Actinobacteria;Coriobacteriia;Eggerthellales;Eggerthellaceae;Asaccharobacter;Asaccharobacter celatus		GTAGCCGTAGGAGAACCTGCGGCTGGATCACCTCCTTTCTAAGGAATTAATCGGAAACCTACACATTGTCGAAACAGTGTTCAGTTTTGAGAGGTTTACTTCTCAAGATGATTTATCATCGCTTATTGGGCCTATAGCTCAGTTGGTTAGAGCGCACGCCTGATAAGCGTGAGGTCGGTGGTTCGAGTCCACTTAGGCCCATCATGGGGAATTAGCTCAGCTGGGAGAGCACCTGCTTTGCAAGCAGGAG	Lactobacillus fermentum	Bacteria;Firmicutes;Bacilli;Lactobacillales;Lactobacillaceae;Lactobacillus;Lactobacillus fermentum
GTAACCGTAGGGGAACCTGCGGTTGGATCACCTCCTTAACCTTGAAGTGTTTTTGTGAAGTGTTCACACAGATTGTCTGATGAAAAGTAGAGCAATAGGCTATACGTGGGAGACTTATTGAACGATAAGGCTTGCATGAAATGGGCCACAACGGTGTTGTGCAATATTTTATGTCCCCTTCGTCTAGAGGCCTAGGACACCGCCCTTTCACGGCGGTAACAGGGGTTCGAATCCCCTAGGGGACGCCAAT	Providencia stuartii	Bacteria;Proteobacteria;Gammaproteobacteria;Enterobacterales;Morganellaceae;Providencia;Providencia stuartii		GTAGCCGTAGGAGAACCTGCGGCTGGATCACCTCCTTTCTAAGGAGTCGACATGGAAATGTAATTTCCATGAAGGTTCTTTGTTCTCTGTTTAATTTTGAGAGTTTAATTCTCTCTAAATTTGTACTTTGAAAATTGCATAGTAATCAATATAGAGTAATACTCTAAAGCAAGGCAAAGTTAATTCTTTGTTGTTTGAATTTAAATATATTTACTTAAGGTCAAGCTACAAAGGGCGCATGGTGAATGCC	Clostridium acetobutylicum	Bacteria;Firmicutes;Clostridia;Clostridiales;Clostridiaceae;Clostridium;Clostridium acetobutylicum		GTAGCCGTACCGGAAGGTGCGGCTGGATCACCTCCTTTCTAGGGAGATACCCTCATCTAGATTGATTATGTTTTATAAGAGTACGACTGCTCAAAGTCCTTTGATCTTTTGTCTTTGTATGCGAAAGCACAGTATCCGGTTATAAGGGTTCGCCCTTATGTACCTTGAGAGCTGCATAGTGTGATTAATTCGATTTTCTTCAAGAAGATCGCATCTAACGAGTATGTTCTCTGAAAAGAGGACAACATAA	Atopobium rimae	Bacteria;Actinobacteria;Coriobacteriia;Coriobacteriales;Atopobiaceae;Atopobium;Atopobium rimae
GTAGCCGTACCGGAAGGTGCGGCTGGAACACCTCCTTTCTAGAGAAAGACGACAAATAGGCAAAAGTTTTTGAGAAAGGGATAGTTTATTCTTTTTGCTGTTAATTTTAAAATAAAAAGTAAGTCATTAGTCATTAGTGGTTAGTATAAACTAAGCAGCTAATGGCCAAGGCTAACGACTAAGTACAGTCTCATAGCTCAGCTGGTTAGAGCGCTACACTGATAATGTAGAGGTCGGCAGTTCGAGTCTG	Jejuia pallidilutea	Bacteria;Bacteroidetes;Flavobacteriia;Flavobacteriales;Flavobacteriaceae;Jejuia;Jejuia pallidilutea		GTAGCCGTAGGGGAACCTGCGGCTGGATCACCTCCTTTCTAAGGAAGATGAAGAATTGGAAAGAGCTTTTAAGTTCAGACCTTCTTGATCTTGTTAGAACAAAGGGTTCGAGATAGTCAGTTTCGAACCGTTACATAGGACTGATAGTTTTTGACTGTTGGTTATATGTGATGAATACAAGCGGATGATGCCGCCTTCGTTTCTCTTTCTTCAGATGATGTATCCCAAGCCTTCTGGCGACCTGACAGAT	Bartonella apis	Bacteria;Proteobacteria;Alphaproteobacteria;Rhizobiales;Bartonellaceae;Bartonella;Bartonella apis		GTAGCCGTAGGAGAACCTGCGGCTGGATCACCTCCTTTCTATGGAGAAATCTAGATCAGCATGATGTCTGACTAGTACAGATACAGTTATGTATCAAAATTTAAATACTTACTCGACAGGTTACTTAAGTATTTGTTCTGTTCAATTTTGAAAGACTATGTCTTTCAATGTTCTTTGAAAATTGCACATAGATTAATGTATATAAAATACAACAAAGCCAAGAAATATATTCTTTGTGAATGATTAATAT	Clostridium saccharobutylicum	Bacteria;Firmicutes;Clostridia;Clostridiales;Clostridiaceae;Clostridium;Clostridium saccharobutylicum
GTAGCCGTATCGGAAGGTGCGGCTGGATCACCTCCTTTTGAGCATGACGTCATCGTCCTGTCGGGCGTCCTCACAAACTACCTGCATTCAGAGATGCGTATCGGCACAGGCCGGTATGCGAAAGTCCCATCATGGGGCCTTAGCTCAGCTGGGAGAGCACCTGCTTTGCAAGCAGGGGGTCGTCGGTTCGATCCCGACAGGCTCCACCATTTGAGTGAAACGACTTTGGGTCTGTAGCTCAGGTGGTTAG	Xanthomonas axonopodis	Bacteria;Proteobacteria;Gammaproteobacteria;Xanthomonadales;Xanthomonadaceae;Xanthomonas;Xanthomonas axonopodis		GTAGCCGTAGGAGAACCTGCGGCTGGATCACCTCCTTTCTAAGGAAGCAAGGTGCTGGAGAGTAGAGATACTAAAAGAAGGCACTGAGTACGGAAGCACACTAAAGAAACTTTGTTTAGTTTTGAGAGTAGTAACTCTCAAGAACTTGAATAAAAACCAAGCAAAAAGTCGGGCCTATAGCTCAGCTGGTTAGAGCGCACGCCTGATAAGCGTGAGGTCGATGGTTCAAGTCCATTTAGGCCCATTGAAG	Lactobacillus jensenii	Bacteria;Firmicutes;Bacilli;Lactobacillales;Lactobacillaceae;Lactobacillus;Lactobacillus jensenii		GTAGCCGTATCGGAAGGTGCGGCTGGATCACCTCCTTTCTAAGGAATAGGAACACATCTTCGGATGTGATAATGTTACAAATTAATTGTTATATGTTATGTCTAGCGTTCATTTAGTTTTGAGAAGTCAATCTTCTCTATAAAAATTTGTTCTTTGAAAACTGAATACTAATTGATATTAAATAGAAAGACCAAGTAACAACCGAGACTCATTTTAGGTGATTTATAATCATCAGATCGTATCGCACGAT	Brochothrix thermosphacta	Bacteria;Firmicutes;Bacilli;Bacillales;Listeriaceae;Brochothrix;Brochothrix thermosphacta
GTAGCCGTACCGGAAGGTGCGGCTGGATCACCTCCTTTCTAAGGAGCTTTTTTAATGTGCCCACGGTTGTGGGACGTGTGGTGGTTGAGTCGCCGAGTGTGTGACTGCCACCRAWWAKTRTTTKRAAWTCCGGGTGGATGCRYAYCCGCAGKRCAYRGAKKSMCTGCGTAGCAGACCTGGGTGGTAACCAAGCTTCACAAACATTGTTTTGGGTATGTTGGCATGCTGTTGGGTGTCTGGGGCAGCACAC	Corynebacterium imitans	Bacteria;Actinobacteria;Actinobacteria;Corynebacteriales;Corynebacteriaceae;Corynebacterium;Corynebacterium imitans		GTAACCGTAGGGGAACCTGCGGTTGGATCACCTCCTTACCTGAAAGAACTGTTCTTTGCAGTGCTCACACAGATTGTCTGATGAAAAACGAGCAGTAAAACCTCTACAGGCTTGTAGCTCAGGTGGTTAGAGCGCACCCCTGATAAGGGTGAGGTCGGTGGTTCAAGTCCACTCAGGCCTACCAGATTCGCTCCCGTGCTTTGTTGTGGCAAAGCTCGCATACTTCAGTATGCTTCGCTTCACCACGCCG	Salmonella bongori	Bacteria;Proteobacteria;Gammaproteobacteria;Enterobacterales;Enterobacteriaceae;Salmonella		GTAGCCGTATCGGAAGGTGCGGCTGGATCACCTCCTTTCTAAGGAGAGAGGCCTCACTGTTCATTTTTGAGGGTAAAGCCCTCGAGATAACATGGTTCATGGGGGTGTAGCTCAGTTGGGAGAGCACCTGCCTTGCAAGCAGGGGGTCAGGAGTTCGAATCTCCTCATCTCCACCATGGGCTTATAGCTCAGATGGTCAGAGCGCACGCCTGATAAGCGTGAGGTCGATGGTTCGAATCCATCTAAGCCC	Thermoanaerobacter brockii	Bacteria;Firmicutes;Clostridia;Thermoanaerobacterales;Thermoanaerobacteraceae;Thermoanaerobacter
GTATCCGTACCGGAAGGTGCGGATGGATCACCTCCTTTCTACGGAGTCTCGGCACGCACGAGCATTCACTGTTCAGTTTTGAAGGAACTTCGTTCCTTATAAAACAAGATAAGATATAAATACCTTGTCTGGTGACGATAGCGAAGGGGTCACACCTGTTCCCATCCCGAACACAGAAGTTAAGCCCTTCAGCGCCGATGGTACTTGGGCGTATGCCCTGGGAGAGTAGGACGTTGCCAGGCTGGAATGA	Aneurinibacillus thermoaerophilus	Bacteria;Firmicutes;Bacilli;Bacillales;Paenibacillaceae;Aneurinibacillus;Aneurinibacillus thermoaerophilus		GTAGCGCTAGGGGAACCTGGCGCTGGATCACCTCCTTATACGATGATTACTCACGATGAGTGTCCACACAGATTGATGGTTTATAAAGTTTAAGAGATAGAGACACCCCCCAAGGTGTTTCAACACTTAGTGTCCCGTTCGTCTAGAGGCCTAGGACACCGCCCTTTCACGGCGGTAACAGGGGTTCGACTCCCCTACGGGATACCACTAAGGGTCGTTAGCTCAGTTGGTAGAGCAGTTGACTTTTAAT	Vibrio scophthalmi	Bacteria;Proteobacteria;Gammaproteobacteria;Vibrionales;Vibrionaceae;Vibrio;Vibrio scophthalmi		GTAGCCGTACCGGAAGGTGCGGCTGGATCACCTCCTTTCTAAGGAGCAACACATACAAACACACTCCTAAAAACCACTGTCACTTGGTGGTTGGTTGTGGGGTGTGTTGTGGTAAGCCCTGACATCCATGGTGGGTGTGTGGGGTGCTCATGGGTGGAACACTGCGAAACTTCTGCACTGACGTACTGCTCAGGGTGCTCGTGGATGGAGTGCTTGTGTGTGGTGTGTGGGTGTGGGCAGGCACGCTGTT	Brevibacterium ravenspurgense	Bacteria;Actinobacteria;Actinobacteria;Micrococcales;Brevibacteriaceae;Brevibacterium;Brevibacterium ravenspurgense
GTAGCCGTACCGGAAGGTGCGGCTGGATCACCTCCTTTCTAAGGAGCAACATAAACTGCGGTCGATGGGTTGCTTTGTACCAGCCCCTCCTGCTGCTTTGGCAGTGGGTGTGATCGTGGTGGCCCCGCTTCACAGGCGAATGTTCTGTGGTGGGAGCTCATGGGTGAAACGCTAACAATGCTGTGGTGTTCGTTTGAACATTGTGGCGTCTGCTCAGGTGACTGGGTGGAGCATCGATACACTATTGGGT	Williamsia muralis	Bacteria;Actinobacteria;Actinobacteria;Corynebacteriales;Nocardiaceae;Williamsia		GTAGCCGTAGGGGAACCTGCGGCTGGATCACCTCCTTTCTAAGGATGTTCCTAGCAGCAAGAACTTGTTCTTACTCGTGGAACACTTAGCAGTCACTTATGTGACATATCGGCAGGCTCTTCGGAGCACTGCTTGGACCGAGCCGTCCTCATATCTCTTCAGTTTCAAAGACACGGGCCACCGCCCGTATGGGTCGGTAGCTCAGGTGGTTAGAGCGCACGCCTGATAAGCGTGAGGTCGGAGGTTCAAG	Thalassobacter stenotrophicus	Bacteria;Proteobacteria;Alphaproteobacteria;Rhodobacterales;Rhodobacteraceae;Thalassobacter;Thalassobacter stenotrophicus		GTAGCCGTACCGGAAGGTGCGGCTGGAACACCTCCTTTCTGGAGCTTCAGGATTCCGTACCGAGGTCATACGAGGTATTGATCCCCTTGTGCTGCTGTTGAGATTATGTTTATATATAGATCTTACAGACCGGGAGGCCGGTCAAAAAGAGAGAAAATGACGCTGGGACGTAAGTCTTGGCAAAGTTGACAGTCCTATAGCTCAGTTGGTTAGAGCGCTACACTGATAATGTAGAGGTCGGCAGTTCAAC	Parabacteroides distasonis	Bacteria;Bacteroidetes;Bacteroidia;Bacteroidales;Tannerellaceae;Parabacteroides;Parabacteroides distasonis
GTAGCCGTATCGGAAGGTGCGGCTGGATCACCTCCTTTCTATGGAGAATCGTTTCCCGTAGCGGAAACATTCAAATACGGAAGCTTGACTTCCGGCAACACTCACTCGTTGCTCAGTTTTGAGAGAGCAAACCTCTTTCAAGCGTTTGGTGGCGATGGCGGAGGGGTTCCACGCGTACCCATCCCGAACACGACCGTTAAGCCCTCCAGCGCCGATGGTACTTGGACCGAAGGGTCCTGGGAGAGTAGGA	Paenibacillus durus	Bacteria;Firmicutes;Bacilli;Bacillales;Paenibacillaceae;Paenibacillus;Paenibacillus durus		GTAGCCGTAGGGGAACCTGCGGCTGGATCACCTCCTTTCTAAGGATGATCCTTCAGCGAGCTCACGCTCACTATCGGATCGTTTTAGAAACATCAGTGGCCAACAGATCGCCAGATCGTTGAGCTGCATTGGCGGGATTTCGCCGTCTTCGTTTCTCTTTCTTCGCGGACGAACACGCGCTGGGCCTGCATCAAGCAGGATCCCACGGTCCCTGACGGGATATGCGTTAGGGGCTTGTAGCTCAGTTGGT	Bradyrhizobium yuanmingense	Bacteria;Proteobacteria;Alphaproteobacteria;Rhizobiales;Bradyrhizobiaceae;Bradyrhizobium;Bradyrhizobium yuanmingense		GTAGCCGTATCGGAAGGTGCGGCTGGATCACCTCCTTTCTAAGGAAACCGGAAAGGCGGAAACGACCGATGGTCGTGGAAGCTGGACCGGACGGAAGACGTACCTGGTTGGTTGTTCAGTTTTGAGAGATCAAAGCATCTTTCAACTGTGAACCTTGAAAACTGGATAAGGAATCAATAGCGTTTTAGACGCTAGTGATGACAAGACATTCAACAGAAACATCGAACGAAACAACGTCTTTTCACGACGA	Halobacillus halophilus	Bacteria;Firmicutes;Bacilli;Bacillales;Bacillaceae;Halobacillus;Halobacillus halophilus
GTAGCCGTACCGGAAGGTGCGGCTGGATCACCTCCTTTCTAAGGAGCTCAACTTTGGTTGGCCCTGTTCGTGCCCGAGTGTGGTGCGTGGGGTTTGCTCATGGGTGGAATGTGCGCCTGTTCTTGTCATGCTGCCGGCTTGTGTGGCTGGTGGTGTGGTGAGTGGAGTGGATGGAGCATGCTGTTGGGTTTTGAGGCAATGAGCTTCTGACCCGTGCTGGTGATGGGTTTCCTGTTGCTGGTGTGGGTTG	Rothia kristinae	Bacteria;Actinobacteria;Actinobacteria;Micrococcales;Micrococcaceae;Rothia;Rothia kristinae		GTAGCCGTATCGGAAGGTGCGGCTGGATCACCTCCTTTAAGAGCTTGAGTGCTCGTGTTAAGTGTCCACGCTTATCGGTTGTTGTTATATAGCTGCTGGATCGGTGGCTGCTGATCCGAGAGAGAAAGGTTTCGCGGGTCTGTAGCTCAGTCGGTTAGAGCACCGTCTTGATAAGGCGGGGGTCGTTGGTTCGAATCCAACCAGACCCACCAAGGTTTCCTGAGAGGGAGATGGGGGTGTAGCTCAGCTG	Bordetella bronchiseptica	Bacteria;Proteobacteria;Betaproteobacteria;Burkholderiales;Alcaligenaceae;Bordetella;Bordetella bronchiseptica		GTAGCCCTAGGGGAACCTGGGGCTGGATCACCTCCTTATACGATTTAGAACTTATTTGTTCGTAGTGTCCACACAGATGATTGTTAATTAGTTAAGCCACTGGCTTAGTTAATTAATATGCTCTTTAAAAATTTGGAAAAGCTGATAATAAAATTCGTATGAATAACATTGTTATTTGTACAGAGTTTTCAAAAGTAAAAAAGAATGATAGCAGTATCATTCAGTGCCATTTAATCACTCTTATGAGTTG	Pseudoalteromonas marina	Bacteria;Proteobacteria;Gammaproteobacteria;Alteromonadales;Pseudoalteromonadaceae;Pseudoalteromonas;Pseudoalteromonas marina
GTAGCCGTACCGGAAGGTGCGGCTGGATCACCTCCTTTCTAAGGAGCACCATTTCCCAGTCGAATGAACTGGGAACATAAAGCGAGTATCTGTAGTGGATACATGCTTGGTGAATATGTTTTATAAATCCTGTCCACCCCGTGGATAGGTAGTCGGCAAAACGTCGGACTGTCTTAAGAATTGAAACGCTGGCACACTGTTGGGTCCTGAGGCAACACATTGTGTTGTCACCCTGCTTGGTGGTGGGGTG	Mycobacteroides franklinii	Bacteria;Actinobacteria;Actinobacteria;Corynebacteriales;Mycobacteriaceae;Mycobacteroides;Mycobacteroides franklinii		GTAGCCGTACCGGAAGGTGCGGCTGGATCACCTCCTTTCTAAGGAGCACCTCCTCGTGCACCCCGAACAGTCGGGGACGGTAAACGCACGCAGGCAGAGCCACTTCGGATTCACACGTAATCCGGTGGTGCTCACGGGTGGAACGCTGACAAGCATTTTCTTCGTCACCGCCGGCCCGAGTGCCGGGGGGAAGAGAGTTATATCGGTGCACTGTTGGGTCCTGAGAGAACACGCAATGTGTTTTGTCAGC	Rhodococcus ruber	Bacteria;Actinobacteria;Actinobacteria;Corynebacteriales;Nocardiaceae;Rhodococcus;Rhodococcus ruber		GTAGCCGTATCGGAAGGTGCGGCTGGATCACCTCCTTTCTAAGGATAAACGGAAGCACGTTTGGAGTATTGTTTAGTTTTGAGAGGTCTTGTGGGGCCTTAGCTCAGCTGGGAGAGCGCCTGCTTTGCACGCAGGAGGTCAGCGGTTCGATCCCGCTAGGCTCCATTGAATCGAAAGATTCAAAGATTGTCCATTGAAAATTGAATATCTATATCAAATTCCACGATTCAAGAAATTGAATTGTAGATAG	Streptococcus equinus	Bacteria;Firmicutes;Bacilli;Lactobacillales;Streptococcaceae;Streptococcus;Streptococcus equinus
GTAGCCGTATCGGAAGGTGCGGCTGGATCACCTCCTTTCTAAGGAAGAAGAAGTAAGGGTTTTATATACTGTTGAGTCTTTGGTTTTCAAAGAAATAAAAAATGAATATAGAAACACCAAGAAAGACAAAAGATTTCTGGTGCCGATGCGCTTAGGGGAGACACCCGTTCCCATCCCGAACACGATGGTTAAGACTTAAGCGGCCGATGGTACTATGCTGGAGACGGCATGGGAGAGCAGGTGGGTGCCA	Lacrimispora sphenoides	Bacteria;Firmicutes;Clostridia;Clostridiales;Lachnospiraceae;Lacrimispora;Lacrimispora sphenoides		GTAGCCGTAGGGGAACCTGCGGCTGGATCACCTCCTTAATCGAAGACATCAGCTTCTTCATAAGTATCCACACGAATTGCTTGATTCATAGTCGAAGACGATGCTGTAACGCGACCCTGTTATAGGTCTGTAGCTCAGTTGGTTAGAGCGCACCCCTGATAAGGGTGAGGTCGGCAGTTCAAATCTGCCCAGACCTACCAATTGCTTGGTGCAGAAGAATACGGGGCCATAGCTCAGCTGGGAGAGCGCC	Pseudomonas chengduensis	Bacteria;Proteobacteria;Gammaproteobacteria;Pseudomonadales;Pseudomonadaceae;Pseudomonas;Pseudomonas oleovorans		GTAACCGTAGGGGAACCTGCGGTTGGATCACCTCCTTACCTGAAAGAACCTGCCTTTGTAGTGTCCACACAGATTGTCTGATGAAAAATAAGCAGTAAGAAAATCTCTGCAGGCTTGTAGCTCAGGTGGTTAGAGCGCACCCCTGATAAGGGTGAGGTCGGTGGTTCAAGTCCACTCAGGCCTACCAAATTTCTGCTGATGCTGCATTGCGGCGACACTCACATACTTTAAGTATGCTTCGTGTCACCAC	Klebsiella oxytoca	Bacteria;Proteobacteria;Gammaproteobacteria;Enterobacterales;Enterobacteriaceae;Klebsiella;Klebsiella oxytoca
GTAGCCGTAGGGGAACCTGCGGCTGGATCACCTCCTTAACGAAAGATTGATGGCCGGTAAGAATCCACAACAAGTTGTTCTTCGAAGATGTATCTGAGGGTCTGTAGCTCAGTTGGTTAGAGCACACGCTTGATAAGCGTGGGGTCACAAGTTCAAGTCTTGTCAGACCCACCACTACTGACGAAGTGATGAATAATCACAAGCTGCTAGATGAGAAGATATATCGTTCATTATGATTAAAGCTGGGGAC	Acinetobacter haemolyticus	Bacteria;Proteobacteria;Gammaproteobacteria;Pseudomonadales;Moraxellaceae;Acinetobacter;Acinetobacter haemolyticus		GTAGCCGTATCGGAAGGTGCGGCTGGATCACCTCCTTTCTGGAAAAAGCAGTCAATCTCAAACGCTCACACTTATCGGTTGTTGGAAGGAAGTCGCCAGCGATCTGGAGTTGCTCCAGGTTACTAGTGACCGGCTTGGGTCTGTAGCTCAGTTGGTTAGAGCACCGTCTTGATAAGGCGGGGGTCGTTGGTTCGAGACCAACCAGACCCACCAAGTGCTCTCATTCCGCCGCAACCCCATGGGGGATTAG	Hydrogenophaga pseudoflava	Bacteria;Proteobacteria;Betaproteobacteria;Burkholderiales;Comamonadaceae;Hydrogenophaga;Hydrogenophaga pseudoflava		GTAGCCGTATCGGAAGGTGCGGCTGGATCACCTCCTTTCTAAGGATATTATACGGAATATAAGACCTTGCGGTCTTATAGGCAGGTGCGTTTGGATCTTGTTTAGTTTTGAAGGATCATTCCTTCAAACAAGTGTTTCTTCTTAAAGGATCACTTGCTAATAACGCCACATTATGTGGCAACGCAAGTGTTTGCACATCCTGTGCGGCACTGCACGTTGTTCTTTGAAAACTAGATAACGAAAGTAGACA	Bacillus sonorensis	Bacteria;Firmicutes;Bacilli;Bacillales;Bacillaceae;Bacillus;Bacillus sonorensis
GTAGCCGTATCGGAAGGTGCGGCTGGATCACCTCCTTTCTAAGGAAAGACGGAAGCCATTGGTCGTCATGTTTAGTTTTGAGAGGTCTTGTGGGGCCTTAGCTCAGCTGGGAGAGCGCCTGCTTTGCACGCAGGAGGTCAGCGGTTCGATCCCGCTAGGCTCCATTAGGATAGTGATAACTATTCTAAACTTGTCCATTGAAAATTGAATAACTATATCAAATAGTAACAAGAAAATAAACCGAAACGCT	Streptococcus cristatus	Bacteria;Firmicutes;Bacilli;Lactobacillales;Streptococcaceae;Streptococcus;Streptococcus cristatus		GTAACCGTAGGAGAACCTGCGGTTGGATCACCTCCTTTCAAAGAAATATTATTAAGATTTGGTTCTTAATATATAAATAAAGAAAAACAATATTTTTTAACAACTCATATTTGGTTTATAAAGATTATTTAACCGAAAAGTATAGGTGAATGGGCCTATAGCTCAGCTGGCTAGAGCGCTCGACTGATAATCGTGAGGTCTCAGGTTCAAGTCCTGATAGGCCCACCATTAAATAATCTTTAAAGATTGT	Arcobacter skirrowii	Bacteria;Proteobacteria;Epsilonproteobacteria;Campylobacterales;Campylobacteraceae;Arcobacter;Arcobacter skirrowii		GTAGCCGTACCGGAAGGTGCGGCTGGAACACCTCCTTTCTGGAGCGATGCCGTAAAGGGCGTCCATTTCCGGTTCTGAATGTACTACTGGTACTTGTTTATTTATAGCATATAGATCGACCGTCTATATTATATTATAGATAGAGATAAACAAGAGAAAGAAGAAGCCGAGCCGCATGGCGAGGTTGAACTAGTCCTATAGCTCAGTTGGTTAGAGCGCTACACTGATAATGTAGAGGTCGGCAGTTCAA	Bacteroides salyersiae	Bacteria;Bacteroidetes;Bacteroidia;Bacteroidales;Bacteroidaceae;Bacteroides;Bacteroides salyersiae
GTATCCGTACGGGAACGTGCGGATGGATCACCTCCTTTCTAAGGAGAAAATGTCTTTCTCTATTCTATTGGTAATGTTCTTTACATTACTTCTGAACATTGGAAACTATATAGTAGAACAAACAAGAAAACAAAATTAACTCTAACAATTTCTTAGAGTTAGCTGTCAAAAAAAATAGATTAAAATAATTAAGGGCACACAAAGGATGCCTTGGTAGTAAGAGCCGATGAAGGACGTGGTAAGCTGCGAT	Fusobacterium hwasookii	Bacteria;Fusobacteria;Fusobacteriia;Fusobacteriales;Fusobacteriaceae;Fusobacterium;Fusobacterium hwasookii		GTAGCCGTACCGGAAGGTGCGGCTGGAACACCTCCTTTCTAGAGAAAGACGACTAATAAGGAAAGATCAAAAAACAGGAAATAATTAGTTTATTCTCTTGCTGTTAATTTAAAATTATAATAATTAAGTAGAGTCTCATAGCTCAGCTGGTTAGAGCGCTACACTGATAATGTAGAGGTCGGCAGTTCGAGTCTGCCTGAGACTACTAATTAAAGATTAAAGGAAATTCTAGAAGCTAGAGTAGTAGTTA	Winogradskyella sediminis	Bacteria;Bacteroidetes;Flavobacteriia;Flavobacteriales;Flavobacteriaceae;Winogradskyella;Winogradskyella sediminis		GTAGCCGTATCGGAAGGTGCGGCTGGATCACCTCCTTTCTAAGGAAACATACGGAAGGTCGACACATCGTTTGCGCTTTGTTCAGTTTTGAGAGGTTTACTCTCAAAACTTGGTTCTTTGAAAACTGGATAGAAAAACAACAATCAACACCAACCGAGAATCCGCGTTGAACACGTTTTTTAACGAAGTTTACGCACATGTTCGAAGGGCTTTGATCGCTCAAAGCAAACACCTTCGAGAAACCCTTGAC	Tetragenococcus halophilus	Bacteria;Firmicutes;Bacilli;Lactobacillales;Enterococcaceae;Tetragenococcus;Tetragenococcus halophilus
GTAGCCCTAGGGGAACCTGGGGCTGGATCACCTCCTTATACGATTTAGAACTTATTTGTTCGTAGTGTCCACACAGATGATTGTTAGTTAGTAATGCTCTTTGAGTTTACTAATTAATATGCTCTTTAAAAATTTGGAAAAGCTGATAATAAAATTCTGATAAATATTTATATTTATCAAGAGTTTTCAAAAGTAAAAAAGAATGATAGCAGTATCATTCAGTGCCATTTAATCACTCTTATGAGTTGAT	Pseudoalteromonas espejiana	Bacteria;Proteobacteria;Gammaproteobacteria;Alteromonadales;Pseudoalteromonadaceae;Pseudoalteromonas;Pseudoalteromonas espejiana		GTAGCCGTATCGGAAGGTGCGGCTGGATCACCTCCTTTAAGAGCTAAGTGCTCGCGTCAAGTGTCCACGCTTATCGGTTGTTGGAATATAGCTGCTGGAAGGATCGAACAGATCCGGCAAGATTTGAGAGAGTCTGGGGTCTGTAGCTCAGTCGGTTAGAGCACCGTCTTGATAAGGCGGGGGTCGTTGGTTCGAATCCAACCAGACCCACCACGCATGATACGGGGGTGTAGCTCAGCTGGGAGAGCGC	Bordetella pseudohinzii	Bacteria;Proteobacteria;Betaproteobacteria;Burkholderiales;Alcaligenaceae;Bordetella;Bordetella pseudohinzii		GTAGCCGTATCGGAAGGTGCGGCTGGATCACCTCCTTTTGAGCATGACAGCTTCATCTGTCAGGCGTCCTCACAAGTAACCTGCATTCAGAGAGTTCCGCCACAGGGCGGAGCACCCCGAAATACCGGGGCCATAGCTCAGCTGGGAGAGCACCTGCTTTGCAAGCAGGGGGTCGTCGGTTCGATCCCGACTGGCTCCACCACTGACGAAGACTTTGGGTCTGTAGCTCAGGTGGTTAGAGCGCACCCCT	Xanthomonas sontii	Bacteria;Proteobacteria;Gammaproteobacteria;Xanthomonadales;Xanthomonadaceae;Xanthomonas;Xanthomonas sontii
GTAGCCGTATCGGAAGGTGCGGCTGGATCACCTCCTTTCTAAGGAAAATGCCCATGTGGCATTGCCCATCGTTCAGTTTTGAGAGACCAAAATCTCTCGACAATCAAAATATGAGGGCCTATAGCTCAGCTGGTTAGAGCGCACGCCTGATAAGCGTGAGGTCGGTGGTTCGAGTCCACTTAGGCCCACCATTTTTTTGAGAATTCCAATACGGGGCCTTAGCTCAGCTGGGAGAGCGCCTGCCTTGCAC	Exiguobacterium chiriqhucha	Bacteria;Firmicutes;Bacilli;Bacillales;;Exiguobacterium;Exiguobacterium chiriqhucha		GTAGCCGTAGGGGAACCTGCGGCTGGATCACCTCCTTAATCGAAGACATCAGCTTCTTCATAAGTTCCCACACGAATTGCTTGATTCAATTGCGAAGGCGATTGGGTCTGTAGCTCAGTTGGTTAGAGCGCACCCCTGATAAGGGTGAGGTCGGCAGTTCGAATCTGCCCAGACCCACCAATTGTCGCGGGGTCGAATGACCGGCCGACATTGGGGCCATAGCTCAGCTGGGAGAGCGCCTGCTTTGCAC	Pseudomonas furukawaii	Bacteria;Proteobacteria;Gammaproteobacteria;Pseudomonadales;Pseudomonadaceae;Pseudomonas;Pseudomonas furukawaii		GTAGCCGTACCGGAAGGTGCGGCTGGATCACCTCCTTTCTAAGGAGCTTTTGCGGTTACTTTATAACTTTAAAGTGATACCGCCATAGTGCACTGTGATTGTGGTGTTGTTATCACGGTCTGTTTTGGGCACAAGCTCACGGGAGTGGAACATTGAATCTGTTCACCGGTTTGTTTACCGGTCTGGGTGCTTATGCACTTGTGTGCACTATTGGGTTTTGAGAGGCCAGGCTTTTACGGGTGGGCAGTGT	Tropheryma whipplei	Bacteria;Actinobacteria;Actinobacteria;Micrococcales;;Tropheryma;Tropheryma whipplei
GTAGCCGTACCGGAAGGTGCGGCTGGATCACCTCCTTTCTACGGAGAATTCAGGGCGCTGTTCGGCGTCCGGTGTCGGGCCGGCCGGGGATGTTCCCTGGTGTGGTCCTGCTGGTGTGGAAGAGATCATGAGGGCTTTTGGTGGTATGGGCATGCTTTTGGGTTCCCGGACCGCCACCCCGTCGTTTTCGGCGGTGCGGTTCGTGCCCCTGGTGGCCGGTTCCCGTGTTCGGGGGTCGTCCGTCTTGGTG	Bifidobacterium bohemicum	Bacteria;Actinobacteria;Actinobacteria;Bifidobacteriales;Bifidobacteriaceae;Bifidobacterium;Bifidobacterium bohemicum		GTAGCCGTATCGGAAGGTGCGGCTGGATCACCTCCTTTCTGGAAACTGCAATTTAATTCGAACGCTCACACTTATCGGTTGTTGGAAGGTTGTCGCTAACGACTATGGCTCCGGTCTTAGTCTTAAGTGACCGACTCGGGTCTGTAGCTCAGTTGGTTAGAGCACCGTCTTGATAAGGCGGGGGTCGTTGGTTCGAGACCAACCAGACCCACCATTGTCGTCCAACGTCCTTCTGGTTTTGGGGGTGTAG	Rhodoferax saidenbachensis	Bacteria;Proteobacteria;Betaproteobacteria;Burkholderiales;Comamonadaceae;Rhodoferax;Rhodoferax saidenbachensis		GTAGCCGTAGGGGAACCTGCGGCTGGATCACCTCCTTAATCGAAGATCCCGGCTTTCTCATAAGCTCCCACACGAATTGCTTGATTCACTAGCGAAAAGCGATTGGGTCTAGACCCGAGAGTGAGACGATTGGGTCTGTAGCTCAGTTGGTTAGAGCGCACCCCTGATAAGGGTGAGGTCGGCAGTTCGAATCTGCCCAGACCCACCAATTGTCAAGGGGCGTGGCCGGTCATGACCTCGTGAAGAGGGT	Azotobacter beijerinckii	Bacteria;Proteobacteria;Gammaproteobacteria;Pseudomonadales;Pseudomonadaceae;Azotobacter;Azotobacter beijerinckii
GTAGCCGTATCGGAAGGTGCGGCTGGATCACCTCCTTTCTAGGGAGAACCGATTCGACGTTCGAAGGTCGACCTTCGATCTTCGACGATAAACACGAATCAACTTCCAGGTCGGTACATTTGGCAGATGCAAGACAAGAGATAGAAACCTAGCCTTTTTCGAAAGTCGCAGGTCGAAAATCGATAGTCGAAAACTCTTACATTGTTTAGTTTTGAGGGAATGCCAAACGTGATACTAAATAGTGTAAAAA	Sporomusa ovata	Bacteria;Firmicutes;Negativicutes;Selenomonadales;Sporomusaceae;Sporomusa;Sporomusa ovata		GTAGCCGTATCGGAAGGTGCGGCTGGATCACCTCCTTTCTAAGGATAAACTAAGTAACGAAGACGTTAAGAAATCCGTATGAAAATAGGGGACGGCCAGAAAATCCTGATTTTCTAGGACGGCCATCTTTTTCCTAGGAATTTAGTCTGAGTACAATTACTTAGTAACGGAAGCACGTTTTGGAATCGCTATTTAGTTTTCAGAGGTTTTGTGGGGCCTTAGCTCAGCTGGGAGAGCGCCTGCTTTGCAC	Streptococcus sobrinus	Bacteria;Firmicutes;Bacilli;Lactobacillales;Streptococcaceae;Streptococcus;Streptococcus sobrinus		GTAGCCGTAGGGGAACCTGCGGCTGGATCACCTCCTTTCAAGGAATTGTCCTGATACGTTGGGACGTTTCTGAACAAAAAGCCCTGCATTGGATCAGTGCAGGCACAGCGAGTTCTGTTTCTTTGGCAGGGCGCCGTCAACATATCCCTTTCTACGATGTTTATGGGCTAGTAGCTCAGTTGGTTAGAGCACACGCTTGATAAGCGTGGGGTCGGAGGTTCAAGTCCTCCCTGGCCCACCACCGCCTTTG	Kozakia baliensis	Bacteria;Proteobacteria;Alphaproteobacteria;Rhodospirillales;Acetobacteraceae;Kozakia;Kozakia baliensis
GTAACCGTAGGGGAACCTGCGGTTGGATCACCTCCTTACCTGAAGATACGAAATATTGTGTAGTGCTCACACAGATTGTCTGATAGATGTTCGAGCAAAGCGTCTGCGAAGTCGACCCCGTGTCCCCTTCGTCTAGAGGCCTAGGACACCGCCCTTTCACGGCGGTAACAGGGGTTCGAATCCCCTAGGGGACGCCATTTGCGGTATCGGGTGAAAGGCGGTGCCAACAGTATTGCAAAACGGACTTACG	Edwardsiella ictaluri	Bacteria;Proteobacteria;Gammaproteobacteria;Enterobacterales;Hafniaceae;Edwardsiella;Edwardsiella ictaluri		GTAGCCGTAGGGGAACCTGCGGCTGGATCACCTCCTTTCTAAGGATTTTCCTAGCATCTTGAGCTTGCTCTTGATCGTGGAAAACTTAGCAGGTCAGTAAACAAAACTGACCACATTGAAGGCATCGCAAGATGACCTTTCGGACCGAGCCGTCCTCATATCTCTTCAGAAACGTAGGTCCCACGCAGCTGCGTAGGGTTCCAAAGCATGGGGCCTTAGCTCAGCTGGGAGAGCGCCTGATTTGCATTCA	Sulfitobacter pseudonitzschiae	Bacteria;Proteobacteria;Alphaproteobacteria;Rhodobacterales;Rhodobacteraceae;Sulfitobacter;Sulfitobacter pseudonitzschiae		GTAGCCGTACCGGAAGGTGCGGCTGGATCACCTCCTTTCTAAGGAGCACTTCTAGGCTGCTTCGGCAGTCCAGGGGCCAGTTCATCAGCGAACGTCTGATGCTGGTTGCTCATGGGTGGAACGTTGACTACTCGGCCTGGTTTCCGGGTCGGAGGCTGCAAGTACTGCTCGTCAGAGCGTGGAAAGCACGATCTCCGGACGGGTTCTGGTCGGGCACGCTGTTGGGTATCTGAAGGTATGGCCGTATGGC	Streptomyces alfalfae	Bacteria;Actinobacteria;Actinobacteria;Streptomycetales;Streptomycetaceae;Streptomyces;Streptomyces alfalfae
GTAGCCGTAGGAGAACCTGCGGCTGGATCACCTCCTTTCTAAGGAAGCGAAGGATATGGAGAGCAGGAATGCTAAGAGAAGTATCCAGAGCAAGCGGAAGCACACTGAGAAACTTTGTTTAGTTTTGAGGGTAGTACCTCAAAAAGAGCTAGTACATTGAAAACTGAATATAATCCAAGCAAAAAACCGAGACAATCAAAGAGAACAGATTGTAGAGCGACCGAGAAGAGAATTCTTGAGTAAGGTCAAG	Lactobacillus crispatus	Bacteria;Firmicutes;Bacilli;Lactobacillales;Lactobacillaceae;Lactobacillus;Lactobacillus crispatus		GTAGCCGTACCGGAAGGTGCGGCTGGATCACCTCCTTTCTAAGGATGATACGAAAAGCGAAGGCGACTGGTTAGCCCCGACAGGCGCTGGAGGGCTCGCGAGGAGGCTGTTGCCGCCGCAGCGAGACCGAAGCGGCCCGAGGGGCTAGGAGCCGAAGCTAGACAGTACGAAAAGCGGAAGCGCCGCGATCAGCTCTCGAAGCCAAATGTTCTTCACCCGCTGAAGTGCTTGCACTTCGAGGGGGGAAGGT	Parageobacillus toebii	Bacteria;Firmicutes;Bacilli;Bacillales;Bacillaceae;Parageobacillus;Parageobacillus toebii		GTAGCCGTACCGGAAGGTGCGGCTGGATCACCTCCTTTCTAGGGAGAATAACCTCATCTATGAAAGACTTATTTTGATCGGGTAGACCCGTCTGATTATTTTTTCTGATCTTGTCTTTGTAAAACCTTTTGGTTTGCAGTATTCGGTTTTGGGGGTTCGTCTCCCTGTGTACCTTTACAACTGCATAGCGTAATAATCAAGATTTTCTAGTATAAGAAGATCGCATCTGATCAATACTATGATTTTCATA	Atopobium minutum	Bacteria;Actinobacteria;Coriobacteriia;Coriobacteriales;Atopobiaceae;Atopobium;Atopobium minutum
GTAGCCGTACCGGAAGGTGCGGCTGGATCACCTCCTTTCTAAGGAGAACGCAAAACGATCGTGTTTGTGTCATCCGAGTGTGGTGACCGCATGTTGTGTTTTCGAGGGTGAAACATCAAACACGCCTGTGATGGTTGCCGGCCCTTGTAGGGGGTGGGTGGCTGGGTGATCTTTCCGGGTGACCGGTCAGATGCTGCTAATACACTGTCGGGGTTCTGAGGGAACACATTCGTGTGTTGTCTTGGTGCTT	Gordonia polyisoprenivorans	Bacteria;Actinobacteria;Actinobacteria;Corynebacteriales;Gordoniaceae;Gordonia;Gordonia polyisoprenivorans		GTAGCCGTAGGGGAACCTGCGGCTGGATCACCTCCTTTCTAAGGATGTTCCTAGCCATGATTGTTCGCAATCATCATGGAACACTTAGCAGGTCAGTAAACAAAACTGACCATATTCAGAGGCACTTCGGTGCACTCTACGGACCGAGCCGTCCTCATATCTCTTCAGTTTAAGTTTCAGGCCTACCGGTCTGTATGGGTCGGTAGCTCAGGTGGTTAGAGCGCACGCCTGATAAGCGTGAGGTCGGAGG	Sulfitobacter mediterraneus	Bacteria;Proteobacteria;Alphaproteobacteria;Rhodobacterales;Rhodobacteraceae;Sulfitobacter;Sulfitobacter mediterraneus		GTATCCCTACGAGAACGTGGGGATGGATTACCTCCTTTCTACGGAGTACAAGTTACAATTCATTTTAGTAACATAAAACTGTTTTATATTATCAATATTATAATGTTGTGTTTATGTATCTAGTTTTGAGAGAACTTTTTTTCTCTCATGTTCTTTGAAAACTGAATAGTAAAGATAAATTAATATAACAACGACATCAAAAAAATAAATTAGTCAATTTGTTTTGTGATACCGAGTTAATTATTTTGAA	Mycoplasma cynos	Bacteria;Tenericutes;Mollicutes;Mycoplasmatales;Mycoplasmataceae;Mycoplasma
GTAGCCTATCGGAAGGTGCGGCTGGGTCACCTCCTTTTGAGCATGACGTCATCGTCCTGTCGGGCGTCCTCACAAATTACCTGCATTCAGAGATGCGTATCGGCACAGGCCGGTATGCGAAAGTCCCATCATGGGGCCTTAGCTCAGCTGGGAGAGCACCTGCTTTGCAAGCAGGGGGTCGTCGGTTCGATCCCGACAGGCTCCACCATTTGAGTGAAACGACTTTGGGTCTGTAGCTCAGGTGGTTAGA	Xanthomonas phaseoli	Bacteria;Proteobacteria;Gammaproteobacteria;Xanthomonadales;Xanthomonadaceae;Xanthomonas;Xanthomonas phaseoli		GTAGCGCTAGGGGAACCTGGCGCTGGATCACCTCCTTATACGATGATTATTGCGATGAGTGTTCACACAGATTGATACGGTTTATGAAGTTTAAGAGATAGAACATCCCCCAAGATGTTCAACTTAGTGTCCCGTTCGTCTAGAGGCCTAGGACACCGCCCTTTCACGGCGGTAACAGGGGTTCGACTCCCCTACGGGATACCATTGGGTCGTTAGCTCAGTTGGTAGAGCAGTTGACTTTTAATCAATT	Vibrio antiquarius	Bacteria;Proteobacteria;Gammaproteobacteria;Vibrionales;Vibrionaceae;Vibrio;Vibrio antiquarius		GTAGCCGTATCGGAAGGTGCGGCTGGATCACCTCCTTTCTAAGGATATATTCGGAACATCTTCGTAGAAGATGAGGAATAACATTGACATATTGTATTCAGTTTTGAATGTTTATATAACATTCACATATCTTCTTTTTCAAAGAAAGCGATTCGCAGACAATGCGTTGAGTTACTTTAAAGCGGAGTTTACTAGAGTAAATGAGTATTTAAAGTAATGATAACAAAACAGTATGCAAACGCTTGACTGG	Staphylococcus warneri	Bacteria;Firmicutes;Bacilli;Bacillales;Staphylococcaceae;Staphylococcus;Staphylococcus warneri
GTAGCCGTAGGGGAACCTGCGGCTGGATCACCTCCTTAATCGACGACATCAGCTGCACCATAAGTTCCCACACGAATTGCTTGATTCATTGAAGAAGACGATAGAAGCAGCCCGATATTGGGTCTGTAGCTCAGTTGGTTAGAGCGCACCCCTGATAAGGGTGAGGTCGGCAGTTCGAATCTGCCCAGACCCACCAGTTTAGGTGGGAAGTTGTAGGAACCTGTAGTGATACGGGGCCATAGCTCAGCTG	Pseudomonas fuscovaginae	Bacteria;Proteobacteria;Gammaproteobacteria;Pseudomonadales;Pseudomonadaceae;Pseudomonas;Pseudomonas fuscovaginae		GTAGCCGTAGGAGAACCTGCGGCTGGATCACCTCCTTTCTAAGGAGTAAAATATTGGCTTATATTCTCTGTTTAATTTTGAGAGAGCTTATTGACGCAGTAATACGAAGCTTATAGAGATTTTACATGATCAAGCTACAAAGGGCATATGGTGAATGCCTTGGCACCAGTAGCCGATGAAGGACGTGATAAGCTGCGATAAGCTTCGGGTAGGCGCAAATAGCCTGTGATCCGGAGATTTCCGAATGGGG	Clostridium tetani	Bacteria;Firmicutes;Clostridia;Clostridiales;Clostridiaceae;Clostridium;Clostridium tetani		GTAGCGCTAGGGGAACCTGGCGCTGGATCACCTCCTTACACGATGGTTATCGTGATGAGTGTCCACACAGATTGATTCGGTTTAGATTTGAGCATCAAGTGGGTCTGTAGCTCAGGTGGTTAGAGCGTACGCCTGATAAGCGTAAGGTCGGTGGTTCGAGTCCACTCAGACCCACCACTAACGATGGGGTTATAGCTCAGCTGGGAGAGCGCCTGCCTTGCACGCAGGAGGTCTGCGGTTCGATCCCGCA	Vibrio cholerae	Bacteria;Proteobacteria;Gammaproteobacteria;Vibrionales;Vibrionaceae;Vibrio;Vibrio cholerae
GTAGCCGTACCGGAAGGTGCGGCTGGAACACCTCCTTTCTAGAGCCTTAGTGTTAGCGTAAAGCACGCTAAGGAAAAAGAAGAAGATTTTAAAGGTGCTATGACACCGATTATATTACTCTTGCTGTTAATTTAAAGAAATTGAATAAAGAATTAAGTAAAAAACAGAGTCTCGTAGCTCAGCTGGTTAGAGTACTACACTGATAATGTAGGGGTCGGCAGTTCGAGTCTGCCGGGACTACTATTTACAC	Flavobacterium succinicans	Bacteria;Bacteroidetes;Flavobacteriia;Flavobacteriales;Flavobacteriaceae;Flavobacterium;Flavobacterium succinicans		GTAGCCGTACCGGAAGGTGCGGCTGGATCACCTCCTTTCTAAGGAGCACTTCTCCACGACGCTTCACACAGGTGAATGTGGTTGTGGCAGAGACCGTTTGAGTCCTCATCTGAAGGACCGCGGACGCTCATGGGTGGAACACTGACAATCTTCATCGCACCTACGAAAATCCCATTTGGTTTTCGGCGGTGATATACCGACACACTATTGGGTCCTGAAAGAACAGACGTTCTTTCCAGGCAAAAAACGA	Nocardia seriolae	Bacteria;Actinobacteria;Actinobacteria;Corynebacteriales;Nocardiaceae;Nocardia;Nocardia seriolae		GTAGCCGTACCGGAAGGTGCGGCTGGAACACCTCCTTTCTGGAGAGAACAAGTATCTGAAGGTTTGATTTCAAACCCAGTGCTTCTTTACTACCAATGTTTATTAATATAAGAGAAGTATGAGGCTGGGCAGAGGAACCCCCTCTGACCAAAATAGAGTCCTATAGCTCAGTTGGTTAGAGCGCCACACTGATAATGTGGAGGTCGGCAGTTCAAGTCTGCCTGGGACTACTCAAGGTAATTGTCAATTA	Prevotella ruminicola	Bacteria;Bacteroidetes;Bacteroidia;Bacteroidales;Prevotellaceae;Prevotella;Prevotella ruminicola
GTAGCCGTAGGAGAACCTGCGGCTGGATCACCTCCTTTCTAAGGAATAATACGGAAAACCTTGTACATTTGCGAAATCAAAACTTTGTTTAGTTTTGAGAGGTCTACTCTCAAACTTTGTTCTTTGAAAACTGGATAATAAGTAATATATTAGTTTCAAAAGCCGAGAAAAACATTGCGTTTTAAAGAGTTTTTTAATAATAGAAATATGAATTAGTTCATATCGCTAAACTCAAATAATAACCCTTTAC	Lactobacillus sakei	Bacteria;Firmicutes;Bacilli;Lactobacillales;Lactobacillaceae;Lactobacillus;Lactobacillus sakei		GTAGCCGTATCGGAAGGTGCGGCTGGATCACCTCCTTTCTAAGGAAATGGAAACGATTGGGCGTCTTATTTAGTTTTGAGAGGGCTTGTGGGGCCTTAGCTCAGCTGGGAGAGCGCCTGCTTTGCACGCAGGAGGTCAGCGGTTCGATCCCGCTAGGCTCCATAGAGTAGCGATACTCTAGGATAGTCCATTGACAATTGAATATCTATATCAAATTCCACGATCTTGAAAAAGATTGTAGAAAAGTAAC	Streptococcus urinalis	Bacteria;Firmicutes;Bacilli;Lactobacillales;Streptococcaceae;Streptococcus;Streptococcus urinalis		GTAGCCGTACCGGAAGGTGCGGCTGGAACACCTCCTTTCTGGAGCGACCGCACAAGCGGTGAACTCAGGAGGAAACGACGACCTTAACGAAGGCAAAACGTCAGCCGGACCGTAAGGTTTGGCCGGAATGACACAGAGAGGCGTTTCGGGTCATATCCCGGTCTCTTTACTGCTTGGATATTGTTTTCCCATACCGCATCTTCATGATGTGGAAACGGGGGATTAGCTCAGCTGGCTAGAGCACCTGCTT	Muribaculum intestinale	Bacteria;Bacteroidetes;Bacteroidia;Bacteroidales;Muribaculaceae;Muribaculum;Muribaculum intestinale
GTAGCCGTAGGGGAACCTGCGGCTGGATCACCTCCTTTCTAAGGATGTTCCTAGATCATCCGGTTCGCCGGAAGACATGGAACACTTAGCAAGATCCGATTAGTCATCGGATCATACATCACGGACCAGGTCGTCCTCATATCTCTTCAGAACGAACACGCGGGCCGCCGGCTCGTATGTAGTTGCCTGGCTCCGTCGGAGGCTGGCCCTCTCGGCAGATTTTGCGATGCAAAATCGCCTGTCGGGCAAC	Salipiger thiooxidans	Bacteria;Proteobacteria;Alphaproteobacteria;Rhodobacterales;Rhodobacteraceae;Salipiger;Salipiger thiooxidans		GTAGCCGTACCGGAAGGTGCGGCTGGATCACCTCCTTTCTAAGGAGCACTTCTTACCAGGCTTCGGTTTGGTCAGAGGCCAGTACATCGGCGAATGTCCGGTGCTGGTTGCTCATGGGTGGAACGTTGACTATTCGGCACGATGATCTGGTCACTACTAGTACTGCTTCGGCGTGGAACGTGGTGAACGGGGCATCGGGCCGGGCACGTTGTTGGGTATCTGAGGGTGCGGCCGAATGTGGCTGTCCTTC	Streptomyces albovinaceus	Bacteria;Actinobacteria;Actinobacteria;Streptomycetales;Streptomycetaceae;Streptomyces;Streptomyces albovinaceus		GTAGCCGTATCGGAAGGTGCGGCTGGATCACCTCCTTTTGAGCATGACGTCATCGTCCTGTCGGGCGTCCTCACAAATTACCTGCATTCAGAGATGCGTATCGGCACAGGCCGATATGCGAAAGTCCCATCATGGGGCCTTAGCTCAGCTGGGAGAGCACCTGCTTTGCAAGCAGGGGGTCGTCGGTTCGATCCCGACAGGCTCCACCATTTGAGTGAAACGACTTTGGGTCTGTAGCTCAGGTGGTTAG	Xanthomonas euvesicatoria	Bacteria;Proteobacteria;Gammaproteobacteria;Xanthomonadales;Xanthomonadaceae;Xanthomonas;Xanthomonas euvesicatoria
GTAGCCGTAGGAGAACCTGCGGCTGGATCACCTCCTTTCTAAGGAAGCAGAGGTGGCGGAGAGTAGGGAAGACTACTAAAGGAAGCCACTAAAGCAAACGGAAGCACACTGAGAAACTTTGTTTAGTTTTGAGGGTAGTACCTCAAAGAGCTAGTACATTGAAAACTGAATATAATTCAAGCAAAAAACCGAGAAAATCAAAGAGAACAGATTGCAAGAGCGACCGAGAAGAGAATTCTTGAGTAAGGTC	Lactobacillus kefiranofaciens	Bacteria;Firmicutes;Bacilli;Lactobacillales;Lactobacillaceae;Lactobacillus;Lactobacillus kefiranofaciens		GTAGCCGTACCGGAAGGTGCGGCTGGAATACCTCCTTTCTAGAGTACTTGAATTGGTGCTCGTTACGTATACACATGATTAAAAAAGACATTAAGAAGAAAGTACCCATCCCAATAAGAAGGAATGGAGTTACCGAGAGAGATTAAGAAAAAGCTAGTCCCGTAGCTCAGTTGGTTAGAGCACTACACTGATAATGTAGGGGTCAGCAGTTCAAATCTGCTCGGGACTACCACACAAGCCGGGGAATTAG	Sphingobacterium spiritivorum	Bacteria;Bacteroidetes;Sphingobacteriia;Sphingobacteriales;Sphingobacteriaceae;Sphingobacterium		GTAGCCGTAGGGGAACCTGCGGCTGGATCACCTCCTTAATCGACGACATCAGCTGCTCCATAAGTTCCCACACGAATTGCTTGATTCATTGAAGAAGACGAAAAGAAGCAGCTTTAAGCTCCAAGCTGATAGCTCTTAGCTAATCAGTTACGCGCTCGAAATTGGGTCTGTAGCTCAGTTGGTTAGAGCGCACCCCTGATAAGGGTGAGGTCGGCAGTTCGAATCTGCCCAGACCCACCAATTTTGTTAT	Pseudomonas orientalis	Bacteria;Proteobacteria;Gammaproteobacteria;Pseudomonadales;Pseudomonadaceae;Pseudomonas;Pseudomonas orientalis
GTATCCCTACGAGAACGTGGGGATGGATCACCTCCTTTCATACGGAGTACATAAATGTTATGGAAAAATTATTTGTATCCAGTTTTGAGAGACCTATCTCTCAATTTGTTCTTTGAAAACTGAATATCGACATTGAAAAATTAAATTTATTAATATTTCAAAGTTTAGATCAACCTATAGAATATATCATACAATAGACAAACAATAGGTCTTATACTACTATTAAACAAGATAAGAGTTTTTGGTGGAT	Mycoplasma arginini	Bacteria;Tenericutes;Mollicutes;Mycoplasmatales;Mycoplasmataceae;Mycoplasma;Mycoplasma arginini		GTAGCCGTATCGGAAGGTGCGGCTGGGTCACCTCCTTTCTAAGGAAAAACGGAATGTACTTGAGTTTCTTATTTAGTTTTGAGAGGTCTTGTGGGGCCTTAGCTCAGCTGGGAGAGCGCCTGCTTTGCACGCAGGAGGTCAGCGGTTCGATCCCGCTAGGCTCCATTGAATCGAAAGATTCAAGTATTGTCCATTGAAAATTGAATATCTATATCAAATTCCATATGTAAGTAATTACATATAGATAGTA	Streptococcus thermophilus	Bacteria;Firmicutes;Bacilli;Lactobacillales;Streptococcaceae;Streptococcus;Streptococcus thermophilus		GTAACCGTAGGGGAACCTGCGGTTGGATCACCTCCTTACCGAAAAGATAGTGAATTTTGTGCAGTGCTCACACAGATTGTCTGATGAAAGAAGAGACGGTATCGGCATAGGCTTGTAGCTCAGGTGGTTAGAGCGCACCCCTGATAAGGGTGAGGTCGGTGGTTCAAGTCCACTCAGGCCTACCAAATCTTTCTTATGCAGCCTGATGACGCGGCGCGCTTATGTCCATAAGCCTCGTCCGTTCCGGCGC	Xenorhabdus hominickii	Bacteria;Proteobacteria;Gammaproteobacteria;Enterobacterales;Morganellaceae;Xenorhabdus
GTAACCCTAGGGGAACCTGGGGTTGGATCACCTCCTTACCTTAAGTAATTTCTCAACTTCGTTGAGTGTTCACACAAATTGCCTGATAACGAATATATGAAGAAAATAATAGGTCTGTAGCTCAGCTGGTTAGAGCGCACCCCTGATAAGGGTGAGGTCGGTAGTTCAAGTCTACTCAGACCTACCAAATTTTACTTTTATCTGCGTTATTTTATAACTCGTTTAGGTGAACTAAACGTCGTCATAAAAT	Thalassotalea crassostreae	Bacteria;Proteobacteria;Gammaproteobacteria;Alteromonadales;Colwelliaceae;Thalassotalea;Thalassotalea crassostreae		GTAGCCCTAGGGGAACCTGGGGCTGGATCACCTCCTTACAAAAAAGACTGCGCTTTGCGTAGTGTCCACACAGATTGCTTGGTTGAAATGTAAAAGAGCCACTTAATGTTGCCCAACAACATTAAGTACGAACAGTGTCCCGTTCGTCTAGAGGCCTAGGACACCGCCCTTTCACGGCGGTAACAGGGGTTCGACTCCCCTACGGGACGCCACTTCTACCATAAAGAAGTAAAAGTTATGGGCGATTAGC	Photobacterium damselae	Bacteria;Proteobacteria;Gammaproteobacteria;Vibrionales;Vibrionaceae;Photobacterium;Photobacterium damselae		GTAGCCGTATCGGAAGGTGCGGCTGGATCACCTCCTTTCTAAGGAGTCAGGCAGACACGGATACGGAAGTAACCGATGTCTGGTACAAGGGAAACGAAGAGCGGAATGATATTGTTTAATTTTGAGGGCCCTGAAAAGGGAACTCAGAAAAGCGAAACCTTATGCGAAGAGCGTGGGGGTGTAGCTCAGCTGGGAGAGCACCTGCTTTGCAAGCAGGGGGTCAGGAGTTCGAGCCTCCTCATCTCCACCA	Ruthenibacterium lactatiformans	Bacteria;Firmicutes;Clostridia;Clostridiales;Ruminococcaceae;Ruthenibacterium;Ruthenibacterium lactatiformans
GTAGCCGTACCGGAAGGTGCGGCTGGATCACCTCCTTTCTAAGGAGCACTTCTTACCAAGCTCGCTTGGTCAGAGGCCAGTACACCGGCGAATGTTCGGTGCTGGTTGCTCATGGGTGGAACGTTGACTATTCGGCACGACAGGTTGATCACGGTTAGTACTGCTCTTCGGGGCGTGGAACGTGGTGAGAGATCGGTTGTGTCGGGCACGTTGTTGGGTGTCTGAGGGTACGGGCTCGTTTGAGTCTGTC	Streptomyces anulatus	Bacteria;Actinobacteria;Actinobacteria;Streptomycetales;Streptomycetaceae;Streptomyces;Streptomyces anulatus		GTAGCCGTAGGGGAACCTGCGGCTGGATCACCTCCTTTCTAAGGAAGATCGAGAATTGGAAAGAGGCCGGATTTATCCGGATGATCCTTCTCCATCTTATTAGAACATAGATCGGAAGCCAGTCAGCTTCACGATCGCTTGCAGGCGTGCCGCCTTCGTTTCTCTTTCTTCATTGTTGATTGCTCACGGGCCGTACCGCAGCTGACGCTGCTGGCCCTGCGCAGGCGCGGCCCATCAGGGCCGACGGCCG	Brucella inopinata	Bacteria;Proteobacteria;Alphaproteobacteria;Rhizobiales;Brucellaceae;Brucella;Brucella inopinata		GTAGCCGTACCGGAAGGTGCGGCTGGAACATCTCATTTTAGAGCGTCCAATGGACGATAAACAAAATTAAGGTACTTCAATGTACCGCTTACTTAAACAAAGCATAGCTTTGGTTTTACTTTGGTTGATATAAAAAAGATAACCCCTTAGATTAGTAACAGGGAAAGAGATAATTTGTAATTAATAATTATAAATTAATGAAGTCTCGTAGCTCAGCTGGTTAGAGCGCTACACTGATAATGTAGAGGTC	Elizabethkingia bruuniana	Bacteria;Bacteroidetes;Flavobacteriia;Flavobacteriales;Flavobacteriaceae;Elizabethkingia;Elizabethkingia bruuniana
GTAGCCCTACCGGAAGGTGGGGCTGGATCACCTCCTTTTAAGGGTAAGGAAGAAGCCTGAGAAGGTTTCTGACTAGGTTGGGCAAGCATTTATATGTAAGAGCAAGCATTCTATTTCATTTGTGTTGTTAAGAGTAGCGTGGTGAGGACGAGACATATAGTTTGTGATCAAGTATGTTATTGTAAAGAAATAATCATGGTAACAAGTATATTTCACGCATAATAATAGACGTTTAAGAGTATTTGTCTTT	Chlamydia trachomatis	Bacteria;Chlamydiae;Chlamydiia;Chlamydiales;Chlamydiaceae;Chlamydia;Chlamydia trachomatis		GTAGCCGTACCGGAAGGTGCGGCTGGATCACCTCCTTTCTAGGGAGCCCTGATTTTTTGTGGGAGGCAATTTTTTTCTTGTATTGCTGTCTGCTGCTGCTGTTGTTGTGGTGGTGGGTGGTGGTGGAGGGGTTGTTTTCTTGTGTTCGCATGTGTTTGCTGCCCGTTGTGGGTGGTGGGTGTGGGCGCGTTTTTGGGGTTGGGTATAGTTGATGAGCAGACACGCTGTCGGGTTCACGTTCAACACCGTG	Schaalia meyeri	Bacteria;Actinobacteria;Actinobacteria;Actinomycetales;Actinomycetaceae;Schaalia;Schaalia meyeri		GTAGCCGTACCGGAAGGTGCGGCTGGATCACCTCCTTTCTAAGGAGCTCAACTATATTGGTTGGCCATGCCATCTGCGAGTGTCGGATGGGTGGTTTGCTCATGGGTGGAATGTCATGTTTCCTGGTTTGTGGTGGGGCCATTGAGGTGCGCTGTTGGGTTTTCGGGCTGCACGCTGTGTGGTCTGTGTGACTGGCTAGTGCTGGTGCTGGGGGTTTTCTCTGGTGCTGGTGGTGGTGTGGTTTGTTGTT	Rothia aeria	Bacteria;Actinobacteria;Actinobacteria;Micrococcales;Micrococcaceae;Rothia;Rothia aeria
GTAGCCCTAGGGGAACCTGGGGCTGGATCACCTCCTTAAACGATGCCGAACGCTTCGGTCAGAGTCCACACGAATTACTTGGTTGATTAATTAAAGAGAGCAAAGGGTCTTTCAGGCCCAGCGGTCTTGTTGAAAAACAAGCGAAACCGGGTCTGTAGCTCAGTTGGTTAGAGCGCACCCCTGATAAGGGTGAGGTCGGTGGTTCAACTCCACCCAGACCCACCAGACTTGCATAGCTTTTGGGGCTATA	Marinobacter psychrophilus	Bacteria;Proteobacteria;Gammaproteobacteria;Alteromonadales;Alteromonadaceae;Marinobacter		GTAGCCGTATCGGAAGGTGCGGCTGGATCACCTCCTTTCAGAGCTTAAGTGCTCGTGTTAAGCGTCCACTCTTATCGGTTGTTTTTTGTAGCTGGGGTCAAGAATGCTTGGTCCCGCGTAGAAGCTAACTCATAGCGCTGCTTGCAGTGTTATGAGTTGGGTTTTACTCAACAGCTATATCGTTCTTTAACAATCTGGAAGAAGCACAACGAAATGTACTTATCAAGTACTCGGCGCAAGTCGATGAAGA	Achromobacter marplatensis	Bacteria;Proteobacteria;Betaproteobacteria;Burkholderiales;Alcaligenaceae;Achromobacter		GTAGCCGTAGGGGAACCTGCGGCTGGATCACCTCCTTAACGAAAGATTGACGATTGGTAAGAATCCACAACAAGTTGTTCTTCATACGATGTATCTGAGGGTCTGTAGCTCAGTTGGTTAGAGCACACGCTTGATAAGCGTGGGGTCACAAGTTCAAGTCTTGTCAGACCCACCAAATCTGACTAACGCAGCATGCAAGTGCTGAAGCAAACAGAACGGAACGATACATTGACTTATTGATAAGCTGGGG	Acinetobacter pseudolwoffii	Bacteria;Proteobacteria;Gammaproteobacteria;Pseudomonadales;Moraxellaceae;Acinetobacter;Acinetobacter pseudolwoffii
GTAGCGCTAGGGGAACCTGGCGCTGGATCACCTCCTTAAACGATGATTATACACGATGAGTGTCCACACAGATTGATACGGTTTATAAGTAAAAGAGACGAAGATATCCCAATATCTTCAATCCAGTGTCCCGTTCGTCTAGAGGCCTAGGACACCGCCCTTTCACGGCGGTAACAGGGGTTCGACTCCCCTACGGGATACCATTGGGTCGTTAGCTCAGTTGGTAGAGCAGTTGACTTTTAATCAATTG	Vibrio owensii	Bacteria;Proteobacteria;Gammaproteobacteria;Vibrionales;Vibrionaceae;Vibrio;Vibrio owensii		GTAGCCGTACCGGAAGGTGCGGCTGGAACACCTCCTTTCTGGAGAGATGAATATGATGTAGGACGATATGATAAGAGTCTAAGGTATGTTTAGAATCTTGAATTCTTTTCCTGTACGTGCTTGCTGTTTTTGTAAAGATAAGATATTGGTAAGTAAGAGGAACAAAGAAGCAGAGCGATCAAGTGGCAAGGTCGGATTCTTGATTGTCAGACAGTCCTATAGCTCAGTTGGTCAGAGCGCCACACTGATA	Prevotella enoeca	Bacteria;Bacteroidetes;Bacteroidia;Bacteroidales;Prevotellaceae;Prevotella;Prevotella enoeca		GTATCCCTACCGGAAGGTGGGGATGGATCACCTCCTTTCTAAGGAGCTTAAAAGGCTCATACCTTTTTAAAGCTTCGCTTGGTACTTTTTGTTTAGTTTTGAGAGGTCATACTCTCAAAAATGATTTTCCTCTTTCCAGAGGAAGGTTATTCTTTTGCCCTTTGAAAACTGGATAACGATTAACTGATTGATGATCACCGGTTGTTTTAATTAAAAGTGCAAACTTTTAACGAGTACAACCGAGTGTCTT	[Bacillus] clarkii	Bacteria;Firmicutes;Bacilli;Bacillales;Sporolactobacillaceae;;[Bacillus] clarkii
GTAGCCGTACCGGAAGGTGCGGCTGGAACACCTCCTTTCTGGAGAGAATGCTTTTTAGTTGACAAGTTGACAAGTTAAAAGTATTGTAAAGATAAAAAGAACCTTGGTTCGTTTTTCTTCTTGTACTCACTGACACTGTTTTAAGAATAAGAGAAAGGAAGTCTGGCAAGAGAAGCTGCAGAGTTTCTTCCAACTCAGTCCTATAGCTCAGTTGGTTAGAGCGCCACACTGATAATGTGGAGGTCGGCAG	Prevotella scopos	Bacteria;Bacteroidetes;Bacteroidia;Bacteroidales;Prevotellaceae;Prevotella;Prevotella scopos		GTAGCCGTATCGGAAGGTGCGGCTGGATCACCTCCTTTCTAAGGAAAACGTCCCTTACGGGACATGCCCATCGTTCAGTTTTGAGAGCTCGTCTCTCAGTCTCGAAAGAGACACTCGCACCTTGAAAACTGAAGACATCAACAAGACATCAAAACTTTTAATTAACCATGTCATTAGACGTGTGTTCTTAGAATACCAACGCTAGATCAAGGTATGAAGGGCGTACGGTGGATGCCTTGGCACTAGGAGC	Exiguobacterium indicum	Bacteria;Firmicutes;Bacilli;Bacillales;;Exiguobacterium;Exiguobacterium indicum		GTAGCCGTATCGGAAGGTGCGGCTGGATCACCTCCTTTCTAAGGAGTAATTACCTACTGTTTAATTTTGAGAGTTCTTAAAACTTTCTGAAATATGTTTGACAAAATTGTCAGAGATATGTTATTATATTTCTGCAAAAAAGTTGAATGAATAAAATGTGGGGGTGTAGCTCAGCTGGGAGAGCACTTGCCTTGCACGCAAGGGGTCAGGAGTTCGATCCTCCTCATCTCCACCATATTAGTACTTTGAA	Paeniclostridium sordellii	Bacteria;Firmicutes;Clostridia;Clostridiales;Peptostreptococcaceae;Paeniclostridium;Paeniclostridium sordellii
GTAGCCGTAGGGGAACCTGCGGCTGGATTACCTCCTTATTTATAGACTTGAAGTTGCTTAAGTGTTCACACAAATTGCTTGATATTTAGTTAATGAAGAACGATTTGAAGGCCTGTAGCTCAGCTGGTTAGAGCGCACCCCTGATAAGGGTGAGGTCGGTGGTTCAAGTCCACTCAGGCCTACCAGTTTTGGTAGATAGATCATGGGGCTATAGCTCAGCTGGGAGAGCGCCTGCTTTGCACGCAGGAGG	Piscirickettsia salmonis	Bacteria;Proteobacteria;Gammaproteobacteria;Thiotrichales;Piscirickettsiaceae;Piscirickettsia;Piscirickettsia salmonis		GTAGCCGTACCGGAAGGTGCGGCTGGATCACCTCCTTTCTAAGGAGCTTCTCCAATGTCAGGGTTCACACAGGTGAATTACTGGTTGGCAGAGACCGTTTCGGACACGATGTTGTCCGGCGGTTGCTCGTGGGTGGATCGCTGACAAACTTGATCGTCGTACGGTTTCTCCTCTGTGGGAAACCGACGAACAATATATCGACATACTGTTGGGTCCTGAGAGAACACGCGAGTGTTTCCTCTCTAGGAAG	Rhodococcus enclensis	Bacteria;Actinobacteria;Actinobacteria;Corynebacteriales;Nocardiaceae;Rhodococcus;Rhodococcus enclensis		GTAACCGTAGGGGAACCTGCGGTTGGATCACCTCCTTACCTGAAGAACCTGCCTTTGTAGTGTCCACACAGATTGTCTGATGAAAAATAAGCAGTAAAGAATCTCTGCAGGCTTGTAGCTCAGGTGGTTAGAGCGCACCCCTGATAAGGGTGAGGTCGGTGGTTCAAGTCCACTCAGGCCTACCAAATTTTCCCTGAATACTGCGTTGCGAAATAACTCGCATACTTCAGTATGCTTCGTTCTTCCACGC	Lelliottia amnigena	Bacteria;Proteobacteria;Gammaproteobacteria;Enterobacterales;Enterobacteriaceae;Lelliottia;Lelliottia amnigena
GTAGCCGTATCGGAAGGTGCGGCTGGATCACCTCCTTTCAAGAGAACAGGTCACGGCGGCCAAGTATCCACAACTTATCGGTTGTTCAAGCGAAGAGCCTCGAAGTAGATAAGAGGGTCTGTAGCTCAGCTGGTTAGAGCACCGTCTTGATAAGGCGGGGGTCGTTGGTTCGAACCCAACCAGACCCACCAGGAATTTTTGGTTGTTCGAGACAGTATGGGGCTGTAGCTCAGCTGGGAGAGCGGCGGCT	Thauera chlorobenzoica	Bacteria;Proteobacteria;Betaproteobacteria;Rhodocyclales;Zoogloeaceae;Thauera;Thauera chlorobenzoica		GTAACCGTAGGGGAACCTGCGGTTGGATCACCTCCTTACCTAACGATACGCATTGCGTAGTGTCCACACAGATTGTCTGATGAATATAATGAGCAAGAGCACCTGTTGATGTCGTGAGTTTCGACTCATGCTGACGCGAACGGTTAGATTTCGGTTTAATCGGTACTTCGTGTCCCCATCGTCTAGAGGCCTAGGACACTGCCCTTTCACGGCTGTAACAGGGGTTCGAATCCCCTTGGGGACGCCAATC	Yersinia mollaretii	Bacteria;Proteobacteria;Gammaproteobacteria;Enterobacterales;Yersiniaceae;Yersinia		GTAGCCGTAGGGGAACCTGCGGCTGGATCACCTCCTTAATCGACAGATCTCAGCGCTTCTTCAAGCACTCACACGAATTACTTGATTCATAAAGAAAGGCGATTGGGTCTGTAGCTCAGTTGGTTAGAGCGCACCCCTGATAAGGGTGAGGTCGGCAGTTCGAATCTGCCCAGACCCACCAATTGTCGAGGTGTCAGGTCTGAACGGGGCCATAGCTCAGCTGGGAGAGCGCCTGCCTTGCACGCAGGAG	Pseudomonas pachastrellae	Bacteria;Proteobacteria;Gammaproteobacteria;Pseudomonadales;Pseudomonadaceae;Pseudomonas;Pseudomonas pachastrellae
GTAGCCCTAGGGGAACCTGGGGCTGGATCACCTCCTTATACGATTTAGAACTTATTTGTTCGTAGTGTCCACACAGATGATTGTTAATTAGTGCTTGTCCCTTTGGGATAACTAATTAATATGCTCTTTAAAAATTTGGAAAAGCTGATAATAAAATTCTGATGAATAACATTGTTATTTATCAAGAGTTTTCAAAAGTAAAAAAAGAATGGTAGCAGTACCATTCAGTGCCATTTAATTAACTCTTTGA	Pseudoalteromonas translucida	Bacteria;Proteobacteria;Gammaproteobacteria;Alteromonadales;Pseudoalteromonadaceae;Pseudoalteromonas;Pseudoalteromonas translucida		GTAGCCGTACCGGAAGGTGCGGCTGGATCACCTCCTTTCTAAGGAGCACTTCTTACCGAGTTCGCTCGGTCAGAGGCCACTACGTCGGCAAATGTTCGACGGTGGTTGCTCATGGGTGGAACGTTGACTATTCGGCACGATGAGCACGGTTTTGTTAGTACTGCTTCGGCGTGGAACACAGGATCGGGTTGATCGGGTCGGGCACGCTGTTGGGTATCTGAAGGTACGGGCTCGTTGAGTCTGGATCTTC	[Kitasatospora] papulosa	Bacteria;Actinobacteria;Actinobacteria;Streptomycetales;Streptomycetaceae;Streptomyces;[Kitasatospora] papulosa		GTAGCCGTATCGGAAGGTGCGGCTGGATCACCTCCTTTCTAAGGATATTTTCGGAATACAAACCTTGGGTTTGTAAGATTACGTTTTGCGTTCAGTTTTGAAGGTTCATTCTTCTGAATGAAATACTTCAAAACTTGTTCTTTGAAAACTGGATAAAACGACATTGAAATTGTAACAAACACATTTATTTTTTTAAGTTTTTTTATAGGCTTAATAACATTAAAAGGTTTCAAGACACGAACAGTTCTAG	Lysinibacillus fusiformis	Bacteria;Firmicutes;Bacilli;Bacillales;Bacillaceae;Lysinibacillus;Lysinibacillus fusiformis
GTAGCCGTACCGGAAGGTGCGGCTGGATCACCTCCTTTCTACGGAGATATGAGTAAAATCCCCCGCCTGTTTATGGGTCGTGGGGTCGTGTCCATGGGTCCGGCCGGTCGGTCGGATGGTGTGGGCGTGCTGGCGTGGAACGGTCGAATGGCTGTGGCATGGATGCGCTGTTGGGTTCCCGGACCGCCACCCTTGTGGGTGGTGTTCCTGTCGCCCATCGGGTTCCTGTGCGGGTGTCGTCCCGTGGCGG	Bifidobacterium indicum	Bacteria;Actinobacteria;Actinobacteria;Bifidobacteriales;Bifidobacteriaceae;Bifidobacterium;Bifidobacterium indicum		GTAGCCGTACCGGAAGGTGCGGCTGGAACATCTCATTTTAGAGCGTCCAAAGGACGATAAACAAAATTAAGGTACTTAAATGTACCACTTACTTAAACAAAGCACAGCTTTGGTTTTACTTTGGTTGATATTTAAGAAATAACCCTTTAGATTAGTAACAGGGAAAGAGATTTTAGAAGTTGGAAATTAGAAAAGAGAAGTACGAAAGTACCTATCCTATAATATTACACTCTAAAAATGAAGTCTCGTA	Elizabethkingia miricola	Bacteria;Bacteroidetes;Flavobacteriia;Flavobacteriales;Flavobacteriaceae;Elizabethkingia;Elizabethkingia miricola		GTAGCCGTATCGGAAGGTGCGGCTGGATCACCTCCTTTCTAAGGAATATTTCGGAAGACTACACATCGTTTGCCTTTGTTCAGTTTTGAGAGGTTTACTCTCAAACAAAATTTGTTCATTGAAAACTGGATATCGAAGAAATAATCAAAACAAGTAACACACACCGAGTTGAAATGTTAAAAGAGTTTTTTAATAAGTTCAACGCTTATTTTCTTGAGCAACCTTCTATCGCTAGAAGAAGTACTCAAAA	Enterococcus casseliflavus	Bacteria;Firmicutes;Bacilli;Lactobacillales;Enterococcaceae;Enterococcus;Enterococcus casseliflavus
GTAACCGTAGGGGAACCTGCGGTTGGATCACCTCCTTACCTCAGATACGCATTGCGCAGTGTCCACACAGATTGTCTGATGAATGTAAACGAGCAAGAGCACCTGTTGATGAGGGTGATGATTGTGTTGTAAGGCCTCGGTATCGAGTTTTTACTGCATCAGTCGTTCGAATGTGTCACCACATTCTCACCTTTACACAAAAATACTGAATCCATGATTCAGTAGAAATTTTTGTGTCCCCATCGTCTAG	Yersinia enterocolitica	Bacteria;Proteobacteria;Gammaproteobacteria;Enterobacterales;Yersiniaceae;Yersinia;Yersinia enterocolitica		GTAGCCGTAGGGGAACCTGCGGCTGGATCACCTCCTTAATCGAAGACATCAGCCTGCTGATGAGCTCCCACACGAATTGCTTGATTCATTGTGTAAAGACGATGCTGTAACGCGACCCTGTTATAGGTCTGTAGCTCAGTTGGTTAGAGCGCACCCCTGATAAGGGTGAGGTCGGCAGTTCAAATCTGCCCAGACCTACCAATTACTTGGTGCGGCCTAGGATACGGGGCCATAGCTCAGCTGGGAGAGC	Pseudomonas mosselii	Bacteria;Proteobacteria;Gammaproteobacteria;Pseudomonadales;Pseudomonadaceae;Pseudomonas;Pseudomonas mosselii		GTAGCCCTAGGGGAACCTGGGGCTGGATCACCTCCTTAACGATATGACTGCGTTTTATGCAGTGTCCACACAGATTGCTTGGTGAAATGGTTTTAGAAATAGCAAAAGTGCTAATGAATAACGTCAGTTATTGATTAACGCTTTTGCGTTATGCTCTTTAACAATCTGGAAAGCTGACTAGTAAATTGAATTCTTTGAATTCAATACTAATAGTTTCTACTTAATAAGTAGGAACGAGTTCTCAAGCAAC	Photobacterium gaetbulicola	Bacteria;Proteobacteria;Gammaproteobacteria;Vibrionales;Vibrionaceae;Photobacterium;Photobacterium gaetbulicola
GTAACCGTAGGGGAACCTGCGGTTGGATCACCTCCTTACCTTAAAGAAACGTTCTTTGTAGTGCTCACACAGATTGTCTGATGAAAAGTAAATAGCAAGGCGTCTTGCGATTGAGACTGACACGTCCCCTTCGTCTAGAGGCCCAGGACACCGCCCTTTCACGGCGGTAACAGGGGTTCGAATCCCCTAGGGGACGCCACTTGCTGGTTTGTGTGAGTGAAAGTCGCCGGCCTTAATATCTCAAAACTTA	Citrobacter youngae	Bacteria;Proteobacteria;Gammaproteobacteria;Enterobacterales;Enterobacteriaceae;Citrobacter;Citrobacter youngae		GTAGCCGTATCGGAAGGTGCGGCTGGATCACCTCCTTTCTAAGGATATATGGAGCAGTGTGCGTTTTCGTCTTGTTTAGTTTTGAAGGATCATTTCTTCAAACATGTCTCTAGCGAGACAGGATTGTTCTTTGAAAACTAGATAACAATAAGTAATACATTCACATTGAATGCAATGCAAAGTTCATCACACATAGTGATTCTTTCTAAAGTGAGAAATGGTTAAGTTAGAAAGGGCGCACGGTGGATGC	Bacillus altitudinis	Bacteria;Firmicutes;Bacilli;Bacillales;Bacillaceae;Bacillus;Bacillus altitudinis		GTAGCCGTACCGGAAGGTGCGGCTGGATCACCTCCTTTCTAAGGAGCTTTTGGCTCTTAGAGCTTATTGTGAACCGCTACTAGCGTTTGGCGTCACGGCACACTGTTGGGTTTTGAGGCAACACGCTGGTGTTGTTTCGGGTTGTGGTGTTTGAGAATTGCAGAGTGGGTGCGAGCATCTTTGTGGTCAAGTTGTGTAGGGCACACGGTGGATGTCTTGGCACCAGGGGCCGATGAAGGACGTGGGAGGC	Saccharomonospora viridis	Bacteria;Actinobacteria;Actinobacteria;Pseudonocardiales;Pseudonocardiaceae;Saccharomonospora;Saccharomonospora viridis
GTAGCCGTATCGGAAGGTGCGGCTGGATCACCTCCTTTTGAGCATGACGTCATCGTCCTGTCGGGCGTCCTCACAAATTACCTGCATTCAGAGATTCATACCGGCACAGGTTCGGTATGCGAAGTCCCTTTTGGGGCCTTAGCTCAGCTGGGAGAGCACCTGCTTTGCAAGCAGGGGGTCGTCGGTTCGATCCCGACAGGCTCCACCATATTGAGTGAAAAGACTTCGGGTCTGTAGCTCAGGTGGTTAG	Xanthomonas oryzae	Bacteria;Proteobacteria;Gammaproteobacteria;Xanthomonadales;Xanthomonadaceae;Xanthomonas;Xanthomonas oryzae		GTAGCCGTAGGAGAACCTGCGGCTGGATCACCTCCTTTCTAAGGAAGGCGAAAGATGATGGAGAGTGCGAGAGCACTAAGAGAAGTCATCGAGAAAGCCAAGCGGAAGCATACTGAGAAACTTTGTTTAGTTTTGAGGGTAATACCTCAAGAGCTAGTACATTGAAAACTGAATATAATCAAAAGCAAAAACCGAGACAATCGAAAAAAACAGATTGAAGAGCGACCGAGAAGAGAGAGAAACTCAACTT	Lactobacillus johnsonii	Bacteria;Firmicutes;Bacilli;Lactobacillales;Lactobacillaceae;Lactobacillus;Lactobacillus johnsonii		GTAACCGTAGGGGAACCTGCGGTTGGATCACCTCCTTACCTGCAAGATACAACCTCGCGTGCTCACACAGATTGTCTGATAGAAAGTAAAGAAGCAAGACGGCTGCGAAGTCGTGACACGCTGTGTCCCCTTCGTCTAGCGGTTAGGACTCCGCCCTTTCACGGCGGCAACAGGGGTTCGAATCCCCTAGGGGACGCCACTTGCTGGGTGTGGGTGAAAGACACAACCAACCGATATCTCAAAACTGACT	Cronobacter muytjensii	Bacteria;Proteobacteria;Gammaproteobacteria;Enterobacterales;Enterobacteriaceae;Cronobacter;Cronobacter muytjensii
GTAACCGTAGGGGAACCTGCGGTTGGATCACCTCCTTACCTTAAAGAACCTGCCTTTGTAGTGCTCACACAGATTGTCTGATGAAAAGTAAGCAGCAAGGCGTCTTGCGATTGAGACTGACACGTCCCCTTCGTCTAGAGGCCCAGGACACCGCCCTTTCACGGCGGTAACAGGGGTTCGAATCCCCTAGGGGACGCCACTTGCTGGTTCGTGAGTGAAAGTCACCGGCCGTCATATCTCAAAACTGACT	Enterobacter sichuanensis	Bacteria;Proteobacteria;Gammaproteobacteria;Enterobacterales;Enterobacteriaceae;Enterobacter;Enterobacter sichuanensis		GTAGCCGTACCGGAAGGTGCGGCTGGATCACCTCCTTTCTAAGGAGCACCTACCAACCCTCGGGTTGGTCAGGATCCCACTGTCAGAGCCGAAAGTGCTCTGGGTGGGGCTCATGGATGGAACATCGACATGCGCCGGCAGCCTTGCTGGTGATGGTCAGTACACCCCGTATGGGGTCGGAACCTCCCTCACCTTGCTTGATGGTTGTCGGCTGGCACGCTGTTGGGTCCTGAAGGGTCGGACGTTCTCG	Lysinimicrobium aestuarii	Bacteria;Actinobacteria;Actinobacteria;Micrococcales;Demequinaceae;Lysinimicrobium		GTAACCGTAGGGGAACCTGCGGTTGGATCACCTCCTTACCTGAAGATACCTTCCCGCGAAGTGCTCACACAGATTGTCTGATAGAAAGTCACGAGCAGAAAAAACCTCTACAGGCTTGTAGCTCAGGTGGTTAGAGCGCACCCCTGATAAGGGTGAGGTCGGTGGTTCAAGTCCACTCAGGCCTACCAACTTCGCACTCATGCTGCGTTATGTCTCCGGCTCGCATAGTTCACTATGCTTCGCGGACACA	Pantoea ananatis	Bacteria;Proteobacteria;Gammaproteobacteria;Enterobacterales;Erwiniaceae;Pantoea;Pantoea ananatis
GTAGCCGTACCGGAAGGTGTGGCTGGAACACCTCCTTTCTGGAGAGAGACTTACAATTATTAAAGATGAACAGTTATCAAATTTTGTGTATTCCACGTTGTCCAAAACGGGACAAAACGTACATTGACATATTGGCAAAACAATCAAAATCATAAGTTGGCCTTAACGCAGATCGTTAAGGATCAACCAACAAGAAAGTAAGCAAGGGCGCACGGTGGATGCCTAGGCTTTCAGAGGCGACGAAAGACGT	Saccharicrinis fermentans	Bacteria;Bacteroidetes;Bacteroidia;Marinilabiliales;Marinilabiliaceae;Saccharicrinis;Saccharicrinis fermentans		GTAGCCGTAGCGGAAGCTGTGGCTGGATCACCTCCTTTAAGAGAAAAAGAGAACCAAAAATTTGGCATATTTTTAAGTATCCACGCTTATCGGCTGTTGAACAGTTCATTTATGGGTCAGTAGCTCAGTCGGTTAGAGCACCGTCTTGATAAGGCGGGGGTCGCTGGTTCGATTCCAGCTTGACCCACCATAGAGATGCTCTATAAAGAAAGAAAGAGAGAGTATGAAAAAAAGAATGTGGGGGATTAGC	Taylorella asinigenitalis	Bacteria;Proteobacteria;Betaproteobacteria;Burkholderiales;Alcaligenaceae;Taylorella;Taylorella asinigenitalis		GTAGCCGTAGGAGAACCTGCGGCTGGATCACCTCCTTTCTAAGGATAAACGGAAAGTAGCAGGGGCATTAGATTGCCAGTTCAAGAAGTTCAAAGTTTTGTTTAGTTTTGAGTGTGATACCGACATAGGGATCATGGTCAAAGATGACACCTATGGGGAATTAGCTCAGCTGGGAGAGCACCTGCTTTGCAAGCAGGGGGTCAGCGGTTCGATCCCGCTATTCTCCATAGGCAGTGTCAAAGCTGCCGGA	Leuconostoc inhae	Bacteria;Firmicutes;Bacilli;Lactobacillales;Leuconostocaceae;Leuconostoc;Leuconostoc inhae
GTAGCCGTATCGGAAGGTGCGGCTGGATCACCTCCTTTCTAGGGAGCTTCACATGACGATATGGTTTCCGAGGACCGGCGTCCGCACAGCACTGTGCGGGTCCTGTCAACGGACAACAAGGAGGGCCGATGGCGCAGTGGTTAGCGCACCCGCCTGATAAGCGGGAGGTCGGTGGTTCAAGTCCACCTCGGCCCACCATTTGACGGACCTTGACAACTTTACAGGAGAAAGAGATAACCAGCACACGGGG	Sulfobacillus thermosulfidooxidans	Bacteria;Firmicutes;Clostridia;Clostridiales;Clostridiales Family XVII. Incertae Sedis;Sulfobacillus;Sulfobacillus thermosulfidooxidans		GTAACCGTAGGGGAACCTGCGGTTGGATCACCTCCTTACCTTAAAGAAGCGTACTTTGCAGTGCTCACACAGATTGTCTGATGAAAATCTCTTTAACAATTTATCAGACAATCTGTGTGGGCACTCGAAGATACGGATTCTTAACGTCGCAAGACGAAAAATGAATACCAAGTCTCAAGAGTGAACACGTAATTCATTACGAAGTTTAATTCTTTGAGCATCAAACTTTTAAATTGAAGAGTTTGATCAT	Escherichia coli	Bacteria;Proteobacteria;Gammaproteobacteria;Enterobacterales;Enterobacteriaceae		GTAGCCGTACCGGAAGGTGCGGCTGGATCACCTCCTTTCTATGGAGTTTTTTCGTGCCGCTGGTCTGGCGGCGTTTGTTGGATGCCCTTTGGTCATGGTGCCGTTGGTGCCGTGGGGGTGTCCGTGCTGGCTGGAAAAGGATCGGGAAACGGGTCATGCGGTCGGTGGCTTCTTTGGTGGGGTTGCCTGGTCGTGTGGGTGGTGTGGTGCATGCTGTTGGGTCCCCGGATTGCCACCCGGTGCGGTTGTC	Bifidobacterium cuniculi	Bacteria;Actinobacteria;Actinobacteria;Bifidobacteriales;Bifidobacteriaceae;Bifidobacterium;Bifidobacterium cuniculi
GTAGCCGTAGGAGAACCTGCGGCTGGATCACCTCCTTTCTAAGGAAACAGACTGAAAGTCTGACGGAAACCTGCACACATTTGATCCGGAGATTTCCGAATGGGGGAACCCAGTACACATCAGTGTATTGCCTGCAAGTGAATACATAGCTTGTTGGCGGCAGACGCGGGGAACTGAAACATCTCAGTACCCGCAGGAAGAGAAAGAAAACTCGATTCCCATAGTAGCGGCGAGCGAAGTGGGAAGAGCC	Lactobacillus rhamnosus	Bacteria;Firmicutes;Bacilli;Lactobacillales;Lactobacillaceae;Lactobacillus;Lactobacillus rhamnosus		GTAGCCGTAGGGGAACCTGCGGCTGGATCACCTCCTTTCTAAGGATCGTGACGAAAGCGTCTTGCCTTGAGCAAGAAAGAGCTTCGTCATTTCCAAAGAACATATGCCGTCGTCCTCATGTCCCTTCATCACTAGAGATCAGTAGCGCAAGCTGCTGACTGCTGAGCAGGCCTGGCCTTGCTGCGTTCGTCTCGAACCCGCAGGGTTCGCCAGCGCGAACGCGCGCCCGAGCTTATGCGAGGAAAGCCAG	Sphingobium baderi	Bacteria;Proteobacteria;Alphaproteobacteria;Sphingomonadales;Sphingomonadaceae;Sphingobium;Sphingobium baderi		GTAGCCGTATCGGAAGGTGCGGCTGGATCACCTCCTTTCTAAGGATATTATACGGAATATAAGACCTCGCGGTCTTATAGACAGGTGCGTTTGGATCTTGTTTAGTTTTGAAGGATCATTCCTTCAAAACGTGTTCTTTGAAAACTAGATAACGAAAGTAGACATTCACATTCAATTGTAATGCAAGATATCACGTAGTGATTCTTTTTAACGGTTAAGTTAGAAAGGGCGCACGGTGGATGCCTTGGCA	Bacillus sonorensis	Bacteria;Firmicutes;Bacilli;Bacillales;Bacillaceae;Bacillus
GTAGCCGTACCGGAAGGTGCGGCTGGATCACCTCCTTTCTAAGGAGCACCACGAGAAGCACTCCAATTGGTGGGGTGCAAGCCGTGAGGGGTCATCGTCTGTAGTGGACGAAGACCGGGTGCACGACAACAAGCAAAGCCAGACACACTATTGGGTCCTGAGGCAACACCCTCGGGTGCTGTCCCCCCATCTTGGTGGTGGGGTGTGGTGTTTGAGAACTGGATAGTGGTTGCGAGCATCAAAATGTATG	Mycobacterium gordonae	Bacteria;Actinobacteria;Actinobacteria;Corynebacteriales;Mycobacteriaceae;Mycobacterium;Mycobacterium gordonae		GTAGCCGTAGGGGAACCTGCGGCTGGATCACCTCCTTAACGATATTATCTGATTGGCAAGAATTCACAACAAGTTGTTCTTTGGTAAGATGTTTAAAACGGGTCTATAGCTCAGTTGGTTAGAGCACCGTGTTGATAACGCGGGGGTCATAAGTTCAAGTCTTATTAGACCCACCATTAACAAATGGGGTTATAGCTCAGTTGGTAGAGCGCCTGCCTTGCACGCAGGAGGTCAGGAGTTCGACTCTCCT	Moraxella bovoculi	Bacteria;Proteobacteria;Gammaproteobacteria;Pseudomonadales;Moraxellaceae;Moraxella;Moraxella bovoculi		GTAGCCGTAGGAGAACCTGCGGCTGGATCACCTCCTTTCTAAGGAGAATAGAAAGAAGAAAATTCTTTCTAAAGGCTGAATTCTCTGTTTAATTTTGAGAGACCATTCTCTCAAAATTGAAACTTCTCAATAAAATTGGGAAGTAGCTGATCATCACAAAATCGTAGATTTTGGATGCCTAGCTATGTTCTTTGAAAATTGCACAGTGAATAAAGTAAAGCTAAAGGTATATAAAAATCCTTTGTAAGAA	Clostridium sporogenes	Bacteria;Firmicutes;Clostridia;Clostridiales;Clostridiaceae;Clostridium;Clostridium sporogenes
GTAGCCGTATCGGAAGGTGCGGCTGGATCACCTCCTTTCTAAGGAAAAACAAGTAACAGAGGGCGTAAAAAGCGCCTTGATTTTAGGAAATCGACGCTGTGTTCGATGAACACAAGACGATTTATCTAAATCACCAGCTTTTAGCCTGAGTACAATTACTTAAATTCTGTTATGCGTTACAGAAGCACTTGCCGTCTTGTTTAGTTTTGAGAGGGTTGTGGGGCCTTAGCTCAGCTGGGAGAGCGCCTGC	Streptococcus macacae	Bacteria;Firmicutes;Bacilli;Lactobacillales;Streptococcaceae;Streptococcus;Streptococcus macacae		GTAGCCGTAGGGGAACCTGCGGCTGGATCACCTCCTTAATCGACGACATCAGCTGCTCCATAAGTTCCCACACGAATTGCTTGATTCATTGAAGAAGACGATAGAAGCAGCTTTAAGCTCCAAGCTGATAGCTCTTAGCTAATCAGTTACGCGCTCGAAATTGGGTCTGTAGCTCAGTTGGTTAGAGCGCACCCCTGATAAGGGTGAGGTCGGCAGTTCGAATCTGCCCAGACCCACCAATTTTGTTATG	Pseudomonas lactis	Bacteria;Proteobacteria;Gammaproteobacteria;Pseudomonadales;Pseudomonadaceae;Pseudomonas;Pseudomonas lactis		GTAGCCGTACCGGAAGGTGCGGCTGGATCACCTCCTTTCTGGAAAACACTGCGGCGATATCGCTTGGTGCCCGGGTGCGGGTGCGTCTTGTGGCGATGTCTGTCCACCCTTATCGGCTGTGCAGTCCGCGCTGCTGCTGAGCCGCGCCCCGCGGCAAGGCATACAGAGCAAAGCGGGGTCGTGCGCTGGCGGCGGCAGGTGGGTTTGGTCGCGGCGGGTCTGTAGCTCAGTTGGTCAGAGCACCGTCTTG	Tepidimonas taiwanensis	Bacteria;Proteobacteria;Betaproteobacteria;Burkholderiales;;Tepidimonas;Tepidimonas taiwanensis
GTAGCGCTAGGGGAACCTGGCGCTGGATCACCTCCTTATACGAAGATTACACTGATGAGTGTCCACACAGATTGATGGTTTATACAGTTTAAGAGACGAGGATGTTCCCAAACATTCTTACTTAGTGTCCCGTTCGTCTAGAGGCCTAGGACACCGCCCTTTCACGGCGGTAACAGGGGTTCGACTCCCCTACGGGATACCACTTCCGTTGTGAAGTCAAGGGGTCGTTAGCTCAGTTGGTAGAGCAGTT	Vibrio anguillarum	Bacteria;Proteobacteria;Gammaproteobacteria;Vibrionales;Vibrionaceae;Vibrio;Vibrio anguillarum		GTAGCCGTACCGGAAGGTGCGGCTGGAACACCTCCTTTCTAGAGAAATGCCTTTACGGGAGTAATTTTAGGCATATTCTTTAAGTCTTGTGCAGTCGATATTTCTAAGCTAATTAGAGGTTAGTGATTAGTGTTTAGAAGTTATATAGACTAATTGCTATTTGCTGATGGCTAATAGCTAAAAAGATGCAGTCTCATAGCTCAGCTGGTTAGAGCGCTACACTGATAATGTAGAGGTCGGCAGTTCGAGT	Capnocytophaga canimorsus	Bacteria;Bacteroidetes;Flavobacteriia;Flavobacteriales;Flavobacteriaceae;Capnocytophaga;Capnocytophaga canimorsus		GTAGCCGTATCGGAAGGTGCGGCTGGATCACCTCCTTTCTCGAGCTTACCGCGAAGTGAAGCGCTCACGCTTATCGGCTGTTGATTAAGACAGACTCAGGGGTCTGTAGCTCAGTCGGTTAGAGCACCGTCTTGATAAGGCGGGGGTCGTTGGTTCGAATCCAACCAGACCCACCAAGTTGTCTGGACAAGGAAGCCTGAGAGGTCTCTGTATGGGGGCATAGCTCAGCTGGGAGAGCACCTGCTTTGCA	Burkholderia singularis	Bacteria;Proteobacteria;Betaproteobacteria;Burkholderiales;Burkholderiaceae;Burkholderia;Burkholderia singularis
GTAGCCGTAGGGGAACCTGCGGCTGGATCACCTCCTTAATCGAAGATCCCGGCTTACTCATAAGCTCCCACACGAATTGCTTGATTCACTGGTTAGGCGACGATGGCAACCCTGCGATGGGTCTGTAGCTCAGTCGGTTAGAGCGCACCCCTGATAAGGGTGAGGTCGGCAGTTCGAATCTGCCCAGACCCACCAATCGTTACCACGAGGGGGCCATAGCTCAGCTGGGAGAGCGCCTGCTTTGCACGCA	Pseudomonas jinjuensis	Bacteria;Proteobacteria;Gammaproteobacteria;Pseudomonadales;Pseudomonadaceae;Pseudomonas		GTAGCCGTAGGGGAACCTGCGGCTGGATCACCTCCTTTCTAAGGAAGATCGAGAATTGGAAAGAGGTCGGATTTATCCGGATGATCCTTCTCCATCTTATTAGAACATAGATCGCAGGCCAGTCAGCCTGACGATCGCTTGCAGGCGTGCCGCCTTCGTTTCTCTTTCTTCATTGTTGATTGCTCACGGGCCGTACCGCAGCTGACGCTGCTGGCCCTGCGCAGGCGCGGCCCATCAGGGCCGACGGCCG	Brucella melitensis	Bacteria;Proteobacteria;Alphaproteobacteria;Rhizobiales;Brucellaceae;Brucella;Brucella melitensis		GTAGCCGTATCGGAAGGTGCGGCTGGATCACCTCCTTTCTAAGGAGAGAGGCCTCACTGTTCATTTTTGAGGGGGTAAGGCCCTCGAGGGGACCTTGAAAACTGCACAAAGCCGTAAGTGGTCAAGAGAGGAAAGGGCGTACGGTGGATGCCTAGGCACCAGGAGCCGAGGAAGGGCGCGGCAAGCGGCGAAACGCCCCGGGGAGCCGCAAGCGGGCGTAGATCCGGGGGTACCCGAATGGGGGAACCCA	Thermoanaerobacter thermocopriae	Bacteria;Firmicutes;Clostridia;Thermoanaerobacterales;Thermoanaerobacteraceae;Thermoanaerobacter;Thermoanaerobacter thermocopriae
GTAGCCGTATCGGAAGGTGCGGCTGGATCACCTCCTTTCTAAGGGGAAAAGCGTAGGGCGCTCGTTCATCGGCGTACGGATTTCGAAGTCTTCGACTGAGATAAAGGAAACACGATGAGCCTTAAAGGCGAATCGATGCCCGCTTATCGTAGGGAGAAGACGTAGAAATACGCTAGCCGATAGCGCCCGGAGCTAGACATAAAAGGAAAACCTTCGGTTTTCCGAAATTAAGTTTGGCGTTTTCGTTTTG	Bacillus coagulans	Bacteria;Firmicutes;Bacilli;Bacillales;Bacillaceae;Bacillus;Bacillus coagulans		GTAGCCGTATCGGAAGGTGCGGCTGGATCACCTCCTTTCTAAGGATAAGGAATGCACATTGGTCTTGTTTAGTCTTGAGAGGTCTTGTGGGGCCTTAGCTCAGCTGGGAGAGCGCCTGCTTTGCACGCAGGAGGTCAGCGGTTCGATCCCGCTAGGCTCCATTGGTGAGAGATCACCAAGTAATGCACATTGAAAATTGAATATCTATATCAAATAGTAACAAGAAAATAAACCGAAAACGCTGTAGTAT	Streptococcus infantis	Bacteria;Firmicutes;Bacilli;Lactobacillales;Streptococcaceae;Streptococcus;Streptococcus infantis		GTAGCCGTAGGGGAACCTGCGGCTGGATCACCTCCTTTCTAAGGATGGCGTTGATCTAGTATCAACACCAGCTTAGCCAAGGCTGCACATGAGCCTTTCTCCAAGTCATGGAGATAAATCAGGCATGACCGGGCCGCCGTTCACATGTCCCTTCCAAAGAGATTAAATAAACAGATACTTGATGTATCTGCACGCCGGTTGAACTGTGAGTGAATGACCCTGTGCCTCTTAAGCCAAGCGCGAGCGCGGC	Kordiimonas lacus	Bacteria;Proteobacteria;Alphaproteobacteria;Kordiimonadales;Kordiimonadaceae;Kordiimonas;Kordiimonas lacus
GTAGCCGTAGGGGAACCTGCGGCTGGATCACCTCCTTAACGACAAAGATTTCCRTCCCGTTCAGGGCTCACACGTTTGCTTGTCTGTTGTTGCCGGCTAGAAGCCGGAAACAAGTGATTCTCTTTCTTTGAAGGAAGGTAATGGATTATTTGTTTCCGGTTTTTTAATCGGTCTTATATCTGCTGGTATAAGAAGCTCTTTAACAATTTGGGAAATGAGAAGTCCAAGTATTCAATGAGAATGCAAGCGT	Alcanivorax borkumensis	Bacteria;Proteobacteria;Gammaproteobacteria;Oceanospirillales;Alcanivoracaceae;Alcanivorax;Alcanivorax borkumensis		GTAACCGTAGGGGAACCTGCGGTTGGATCACCTCCTTACCTAACGATACGCATTGCGTAGTGTCCACACAGATTGTCTGATGAATGTAAATGAGCAAGAGCACCTGTTGATGAGGGTGATGATTGTGTAATAAGACCTCGGCATCGAGTTTTTACTGCATCAGTCGTTCGAATGTGTCACCACATTCTCACCTTTACACAAAAATACTGAATCCATGATTCAGTAGCAATTTTTGTGTCCCCATCGTCTA	Yersinia aldovae	Bacteria;Proteobacteria;Gammaproteobacteria;Enterobacterales;Yersiniaceae;Yersinia;Yersinia aldovae		GTAGCCGTAGGAGAACCTGCGGCTGGATCACCTCCTTTCTAAGGAGAACTGAAACAGCATGACTGTTTCATAAATTGTTCGGTTTATTTTACTCTGTTTAATTTTGAAGGATTATTTTATAATCTTTTAAAATTGTTCTTTGAAAATTGCACAGTAAGAATAGAAAATTATTTATAATTTTCAAGTAAGATAAAATAATTAAAGTATTTATGTATGTTTAAACCGAAGGTTTATGTATACTAGATACAGC	Clostridium tyrobutyricum	Bacteria;Firmicutes;Clostridia;Clostridiales;Clostridiaceae;Clostridium;Clostridium tyrobutyricum
GTAGCCGTAGGGGAACCTGCGGCTGGATCACCTCCTTAATCGACGACTCAGCTGCTCCATAAGTTCCCACACGAATTGCTTGATTCATTGAAGAAGACGATAGAAGCAGCCCGAAATTGGGTCTGTAGCTCAGTTGGTTAGAGCGCACCCCTGATAAGGGTGAGGTCGGCAGTTCGAATCTGCCCAGACCCACCAATTTTGTGTGGGACACCTGTAGAGATACGGGGCCATAGCTCAGCTGGGAGAGCGC	Pseudomonas mohnii	Bacteria;Proteobacteria;Gammaproteobacteria;Pseudomonadales;Pseudomonadaceae;Pseudomonas;Pseudomonas mohnii		GTAACCGTAGGTGAACCTGCGGTTGGATCACCTCCTTTCTAGAGAGAGGCCGGAGTCATTCGTTTGGCTCTGGCGGGACAAGAAGATAATCGCTACTTGCTTAGTTTTCAGAGATTGTCACCCGATACGCACGCTTCAAAGATATAGGGGCTTATAGCTCAGGTGGTTAGAGCGCACCCCTGATAAGGGTGAGGTCAGAGGTTCAACTCCTCTTAAGCCCACCATTGGGGAATTAGCTCAGCTGGGAGAG	Wolinella succinogenes	Bacteria;Proteobacteria;Epsilonproteobacteria;Campylobacterales;Helicobacteraceae;Wolinella;Wolinella succinogenes		GTAGCCGTACCGGAAGGTGCGGCTGGAACACCTCCTTTCTGGAGAGGACGCTTGTCTGTCTCGTTTTATTACGAGACGCTATGGCATCAATGACGTAAGAAGGACCTCTGGTTCGTTTTTCTTCTTGTACTCACTGCACTCTGTATTATATAATGTAGGAGTCCAGAGTTTAAGGCTCACATAAAGGTTCAAGTCCTTATCCTCCGCTTCGCTGTCATCTGCTTCTGCGGCACTGCCTCAGAACAAACAG	Prevotella denticola	Bacteria;Bacteroidetes;Bacteroidia;Bacteroidales;Prevotellaceae;Prevotella;Prevotella denticola
GTAGCCGTATCGGAAGGTGCGGCTGGATCACCTCCTTTCTAAGGAAAAGCAAGTAATGAAGACGTTAAGAAATCCGTATGAAAATAGGAAACTGACGTAGAGTCATCAGACTCTAGGAAGTTTATCTTTTTCACTAGGGTTTCAGTCTGAATACAATTGCTCGGAAACCTGTACGTTGTCTTATTTAGTTTTGAGTGGTCTTAGGGACCAGATAGAAGATGTGGGGGCTTAGCTCAGCTAAGCGAAACCG	Streptococcus merionis	Bacteria;Firmicutes;Bacilli;Lactobacillales;Streptococcaceae;Streptococcus;Streptococcus merionis		GTAGCCGTAGGGGAACCTGCGGCTGGATCACCTCCTTTCTAAGGTAGAGGACTTCACGAAGCTTGCTTCGTATCGACCTCTCTTCAGAACAAAAGGGACCAGATCAGGTCCCGATATGCGGAACTTCGCCGTCTTCGTTTCTCTTTCTCTTTCCGGGCGAATGCGCTGGATCTGATAAGCTTAAGTGCTTGTCTCCGTCGCATTCTGGGCCAAGCCAGGCTTTGGCCGACCGATCGATGATCGGTCTTGC	Bosea robiniae	Bacteria;Proteobacteria;Alphaproteobacteria;Rhizobiales;Bradyrhizobiaceae;Bosea		GTAACCCTAGGGGAACCTGGGGTTGGATCACCTCCTTAAACGAAGCCTGCCGTTGTTGTGAGTGCTCACACGAATTACTTGGTTGTTTGTCGATTGGGTCTGTAGCTCAGTTGGTTAGAGCGCACCCCTGATAAGGGTGAGGTCGGTGGTTCAAATCCACCCAGACCCACCAAAAGGTGAGGGGCCTTAGCTCAGCTGGGAGAGCGCCTGCTTTGCACGCAGGAGGTCGGGAGTTCGATCCTCCCAGGCT	Zooshikella ganghwensis	Bacteria;Proteobacteria;Gammaproteobacteria;Oceanospirillales;Hahellaceae;Zooshikella;Zooshikella ganghwensis
GTAGCCGTAGGGGAACCTGCGGCTGGATCACCTCCTTTCTAGAGAAAAGAAGAGACGGTTAGGCATTCACACTTATCGGTAAGCTGTAATATTAAAGATGCGAAGAAGAAGTAAAGACCCAAGGGTTTGTAGCTCAGGTGGTTAGAGCACACGCTTGATAAGCGTGGGGTCGTAGGTTCAAGTCCTACCAGACCCACCAAACACGTCAGGCGAAAGAAAAGCAAAAAGCCGAGTAAAGAAGCAAGACATT	Kingella denitrificans	Bacteria;Proteobacteria;Betaproteobacteria;Neisseriales;Neisseriaceae;Kingella;Kingella denitrificans		GTAGCCGTACCGGAAGGTGCGGCTGGAACACCTCCTTTCTGGAGCGATGTCGTAAGCGATGCTGTTACATGAATAATGTAAACCAAGTCATCGTAAAAATAGTGACTTTAAAGGTTCTGTTTTTTGTACTACTGGTACTTGTTTATTTATAATATATAGATCAACCATCTATAGAAGTATAGATAGAGATAAACAAGAGAAAAAAGAAGCCGAGTCTAGACGAAAGGTAGACAAGGTTGAACTAGTCCTA	Bacteroides xylanisolvens	Bacteria;Bacteroidetes;Bacteroidia;Bacteroidales;Bacteroidaceae;Bacteroides		GTAGCCGTAGGGGAACCTGCGGCTGGATCACCTCCTTTCTAAGGATGTTCCTGGTCACATGATATGAGTTACCAACGCGCTCAAGTAGCGAAGCGGTAGCGCATAGAACGTCGTGGAACACTTAGCAGACCGGCAATCAAAGCCGGTCATATACGAACCGGACCGTCCTCATATCTCTTCAGACATGTTGATTTTGCCGCAGGCAAAATCGACGGGCGACAGGCTCTTTTGCGCCGCAAAAGATGCCGAG	Maribius salinus	Bacteria;Proteobacteria;Alphaproteobacteria;Rhodobacterales;Rhodobacteraceae;Maribius;Maribius salinus
GTAGCCGTACCGGAAGGTGCGGCTGGATCACCTCCTTTCTAGGGAGATTCAAATACAATTCCTAATCGCAGCATCCGGTTTCCGGGGCCCTCCCCGGAGGCGGGGAGACCCGCCGGCACCTTGAGAGCTGCATAGCGTTCTATTTTGACGAATCATCAAACTAGATTCTCCTAATCGAATTTTCAATTCAATGCGGAAAAGCTAGCGGGTGATTCGCATCACGATCGCATACGATTAGATATGCAATACC	Denitrobacterium detoxificans	Bacteria;Actinobacteria;Coriobacteriia;Eggerthellales;Eggerthellaceae;Denitrobacterium;Denitrobacterium detoxificans		GTATCCGTACGGGAACGTGCGGATGGATCACCTCCTTTCTATGGAGTAAATTTTAAAAAGCAGCGTGAAACTGCTTTGACTGTTTCTGTTCTATTTAGTTTTCAGAGGTTATTAATTTAATCTCTGAAAAGAATTGTTCTTTGAAAACTGAATATTAGATGAAAAAACAATTTTCTTAATTGAATTATATTCAATTATCAAATTTGACATCAGTTATAAAAAAACTAAAATTAATGTTATAAATTGCAAA	Mesoplasma syrphidae	Bacteria;Tenericutes;Mollicutes;Entomoplasmatales;Entomoplasmataceae;Mesoplasma;Mesoplasma syrphidae		GTAGCCGTACCGGAAGGTGCGGCTGGATCACCTCCTTTCTACGGAGAATTGAGCACGGCCGGTGGGCCGTGGTGTTCGGGGCAGGTTCGTTGATGTGGTGGTTTGCGCCGCTGCCTGTCCTTGCTGGTGTGGAAGAGTCATATTGGATCACGGTCGCGTCGGTCGTGGTGGTGTGGTGCGTGCTGTTGGGTTCCCTGGCCGCCACCGGCCCCCCGTGCGGGGGTGTGGTTGCCTGTGGGTCCCCCAGGCT	Bifidobacterium animalis	Bacteria;Actinobacteria;Actinobacteria;Bifidobacteriales;Bifidobacteriaceae;Bifidobacterium;Bifidobacterium animalis
GTAGCCGTATCGGAAGGTGCGGCTGGATCACCTCCTTTCTAAGGATATTACGGAAACGTACTTGGTTGGTTGTTCAGTTTTGAGAGATCAAACTATGAAAATATGATCTTCCTTTATTGGATGGGCCTGTAGCTCAGTTGGTCAGAGCGCACGCCTGATAAGCGTGAGGTCGGTGGTTCAAGTCCACTCAGGCCCACCATTCAAAAAAAGGGGCCTTAGCTCAGCTGGGAGAGCGCCTGCTTTGCACGCA	Halobacillus karajensis	Bacteria;Firmicutes;Bacilli;Bacillales;Bacillaceae;Halobacillus;Halobacillus karajensis		GTAGCCGTACCGGAAGGTGCGGCTGGATCACCTCCTTTCTAAGGAGCATCTGGGCACCGCAGGGTGTCCCAGGCGCCAGATCGAAGCGAATGTCTTCGCTGGTAGCTCATGGGTGGAACATTGAACTAGGTGCAGGTCGAGTTCGTCTCGTGTCAGTACAGCCTTCGGGTTGGGAACGCACGGTGCGRAGGGTGGCTTGCACATGCACGCTGTTGGGTCCTGAGGGACCGGGCCGGCTGTCTTCGGATGG	Rathayibacter caricis	Bacteria;Actinobacteria;Actinobacteria;Micrococcales;Microbacteriaceae;Rathayibacter;Rathayibacter caricis		GTAGCCGTAGGGGAACCTGCGGCTGGATCACCTCCTTTCTAAGGATGTTCCTAGCAGATCAGCTTGCTGATCTCGTGGAACACTTAGCAGTCGCCAATCAACGGCGACATATAACGGCCAGGCCGTCCTCATATCTCTTCAGAATTGGTCAAAGGGATGCGCGCCATCCGGAGCGCGATCGCTCTGATGGGCTGGCCAAATCCTTTAGCGGGGCCTTAGCTCAGCTGGGAGAGCGCCTGATTTGCATTCA	Thioclava nitratireducens	Bacteria;Proteobacteria;Alphaproteobacteria;Rhodobacterales;Rhodobacteraceae;Thioclava;Thioclava nitratireducens
GTAGCCCTAGGGGAACCTGGGGCTGGATCACCTCCTTACAAAGACAGAACGCCGTTACACGTATCCACAACAAATTATTTCGATTGAAAGACGCACCTGGGTCTGTAGCTCAGTTGGTTAGAGCGCACCCCTGATAAGGGTGAGGTCGGAGGTTCAAATCCTCCCAGACCCACCAACGCGAAAAGCAAGACGAAAGCAGCAAGGCAACTGAACAAGCAAAAGACAGCCGTCGGATTGCTCCTGTGTTGAT	Methylomonas koyamae	Bacteria;Proteobacteria;Gammaproteobacteria;Methylococcales;Methylococcaceae;Methylomonas;Methylomonas koyamae		GTAGCCGTATCGGAAGGTGCGGCTGGATCACCTCCTTTCTCGAGCGAACGTGTCGAACGTTGAGCGCTCACGCTTATCGGCTGTGAAATTAGGACAGTAAGTCAGACAGACTGAGGGGTCTGTAGCTCAGTCGGTTAGAGCACCGTCTTGATAAGGCGGGGGTCGATGGTTCGAATCCATCCAGACCCACCATTGTCTTGTCTGCGATGGCTGCGCGAGCCGATGAACCCCGAAGTGTGATGGTGATCTG	Paraburkholderia fungorum	Bacteria;Proteobacteria;Betaproteobacteria;Burkholderiales;Burkholderiaceae;Paraburkholderia;Paraburkholderia fungorum		GTAGCCGTAGGGGAACCTGCGGCTGGATCACCTCCTTTCTAAGGATGATCCCTTCAGCACCGTCACCCGACGGGGCGATCGGATCGTTTTAGAAACACAAGAAGGCCAGTCGAGGCCTTCACTGGCGGGACACGCCGTCTTCGTTTCTCTTCCCCGTTTCCGGACAATGCAGGCTCTGGCGCGCTTTGTGGCGCGGCCGCGGCCTGCGGGCAGATTTGGGCTTTGGGCTCGGATCGCTTCGGGCCTGTAG	Microvirga massiliensis	Bacteria;Proteobacteria;Alphaproteobacteria;Rhizobiales;Methylobacteriaceae;Microvirga;Microvirga massiliensis
GTAGCCGTAGGGGAACCTGCGGCTGGATCACCTCCTTTCTAAGGAAGAACTCTAATGGAAACGCTTAATCGCTCGTCTTCGGACGGGAGATGATGGGCCTCTGCCTTTCAGTTCTCTTGGAACAAGACGGAAGAGAGTCACTCTTACCGTCGCGCATACCTTAAGCGGGTCTGCCGCCTTCGTTTCTCTTTCTTCAGCGAATGACTTTTGGATTGCGCTCGCGCGCCGTGTCGCACCCTTCGGGTGCTGG	Mesorhizobium opportunistum	Bacteria;Proteobacteria;Alphaproteobacteria;Rhizobiales;Phyllobacteriaceae;Mesorhizobium;Mesorhizobium opportunistum		GTAGCCGTACCGGAAGGTGCGGCTGGATCACCTCCTTTCTAAGGAGCACAGTACCGATTGCAGACAAACGTTCTGCACGGTCAGCTCATGGGTGGAACGTTGATTAGTTGGCACGGTTTCCCAAACCCTCTGTAAGTACTGCTTCGGCGTGGAACACAGTGAGGTGACGGGGGATCGTGCTTGGCACGTTGTTGGGTCCTGAAGGTACGGCCGTAAGGTCATGTCTTCAGTGCCGGCCCCAGTGAACTCG	Streptomyces vinaceus	Bacteria;Actinobacteria;Actinobacteria;Streptomycetales;Streptomycetaceae;Streptomyces;Streptomyces vinaceus		GTAGCCGTACCGGAAGGTGCGGCTGGATCACCTCCTTTCTAAGGAGCATTTCTTACCGGCCCTCGGGCTGGTCAGAGGCCAGCATGCGAGCGAACGTCTCGCACTGGTTGCTCATGGGTGGAACGTTGACTACTCGGCACACTTGATCCTGATCTCCTCGGTAGTACTGCTTCGGCGTGGAACTCGAGTGAGGGACGGCAAGGGTGTCGGGCACGCTGTTGGGTATCTGAGGGAATGAATTCCTTCAGTT	Streptomyces coelicoflavus	Bacteria;Actinobacteria;Actinobacteria;Streptomycetales;Streptomycetaceae;Streptomyces;Streptomyces coelicoflavus
GTAGCCGTAGGGGAACCTGCGGCTGGATCACCTCCTTTCTAAGGAAGCTGTGGAATTGGTAAGACGATCGGCCTGATCTTCGGATCTCCCCGATATGAACCTTCCCGTGCTTTTTAGAACATAGATGGCACCAGTCAGGTGACCATCGCAACGTAATACGCCGCGTAGACTTCGGTCACGACGGTATGGCGGGCTGCGCCGTCCACGTTTCTCTTTCTTCAAGAAGACAAAGAACCGCGTCGATCCAGTT	Rhizobium sophoriradicis	Bacteria;Proteobacteria;Alphaproteobacteria;Rhizobiales;Rhizobiaceae;Rhizobium;Rhizobium sophoriradicis		GTAGCCGTACCGGAAGGTGCGGCTGGAACACCTCCTTTCTGGAGCTGTCGCCTGTGAGGTGTGCGTTGTGATGAAAGGTATTGCCTTAAGGCATGTGTGCCCCTCTGGGGCGTGTATGCCTTGTGTTTCTGAAAGGATGATGCCGTCCGGCCCGTGTGGCCGTATGGCAGTGACGGTTCGTCCAGCCGTTCCCAATCTTCTTGCTGCTGCTGCCCTGTTTTTGACAAGCAAGGGAAGAAGGAAGCCGGGC	Prevotella dentalis	Bacteria;Bacteroidetes;Bacteroidia;Bacteroidales;Prevotellaceae;Prevotella;Prevotella dentalis		GTAGCCGTAGGGGAACCTGCGGCTGGATCACCTCCTTTCTAAGGATGACCTGGCTAGATCGTCACGACGATCTCGACGGTCACTTAGCAGTCCTTCGGGACATAAGCTCTTCGGAGCACAGGACCGTAACCGTCCTCATATCTCTTCAGACAGTGGTGACACGGGCATCCGGCTCGTGACCGTTGAGCCTGGTTGCCAGGATCAGACGGGTCGGTAGCTCAGGTGGTTAGAGCGCACGCCTGATAAGCGT	Roseivivax marinus	Bacteria;Proteobacteria;Alphaproteobacteria;Rhodobacterales;Rhodobacteraceae;Roseivivax;Roseivivax marinus
GTAGCCGTAGGGGAACCTGCGGCTGGATCACCTCCTTTCTAAGGAAGCTGTTTTTAGCAAGGGTGCCGTATGGCCGTCCTGATGCCCAAAAAGTTGCAAGACTTTTTGGATAAGCTATCAGGACCACGCAAAAACTGCTTTTTAGAACAAGATCGGATCAGTCAGATCACGATCGAACGAAATACGTCACGGACCCTTCATGGGCCGATGATATGGCGAGTGCCGCCGTCCACGTTTCTCTTTCTCACAA	Sinorhizobium americanum	Bacteria;Proteobacteria;Alphaproteobacteria;Rhizobiales;Rhizobiaceae;Sinorhizobium;Sinorhizobium americanum		GTAACCGTAGGGGAACCTGCGGTTGGATCACCTCCTTACCGAATCGATAGGAATTCCTGTGCAGTGCTCACACAGATTGTCTGATGAAAGAAGAGACGGTATCGGCATAGGCTTGTAGCTCAGGTGGTTAGAGCGCACCCCTGATAAGGGTGAGGTCGGTGGTTCAAGTCCACTCAGGCCTACCAAATCTTTCTTATCCTGCGTTATAACCAGACGCGCTTATTTCAATAAGCTTCGCCTGTTTATGCCT	Xenorhabdus nematophila	Bacteria;Proteobacteria;Gammaproteobacteria;Enterobacterales;Morganellaceae;Xenorhabdus;Xenorhabdus nematophila		GTAGCCGTATCGGAAGGTGCGGCTGGATCACCTCCTTTCTAAGGAATATTACGGAAGACTACACAGTGTTTTGCTTTTGTTCAGTTTTGAGAGGCCTACGGGTATCTCAAAAAGACTTGTTCATTGAAAACTGGATATTGAAATACAAGAAAAACAAACCGAGAACACACACCGCACTTGGATGAAGAAATTCGTTCAATTGCTTATTCTTGAGTAACCTTCTATCGCTAGAAGAAGTGCTCAAAACCCG	Enterococcus asini	Bacteria;Firmicutes;Bacilli;Lactobacillales;Enterococcaceae;Enterococcus;Enterococcus asini
GTAGCCGTACCGGAAGGTGCGGCTGGATCACCTCCTTTCTAAGGAGCACTTCTCCCGGCGAGGGGTCACACAGGTGACGTCCTCACGGGCAGAGACTGTTTCGTTCCCACGGGTGGAACGGCAGAAGCTCATGGGTGGAACGCTGACAGCCTCATCCGCATATCAGCCGGCTACACGGTCGGTTGGTGGGTGATATATCGGTGCACTGTTGGGTCCTGAGAGAACACGCGAGTGTTTGATCAGCGACGAT	Rhodococcus rhodochrous	Bacteria;Actinobacteria;Actinobacteria;Corynebacteriales;Nocardiaceae;Rhodococcus;Rhodococcus rhodochrous		GTAGCCGTACCGGAAGGTGCGGCTGGATCACCTCCTTTCTAAGGAGCATTCAGCACACTGCCCTGGCTCTGAAGGCCGTGGGTGGTGGTTGACCACGCTACCGGCGAGTGTTCGGTGGGTGGTTTTGCTCATGGGTGGAACGTCAACCAGACGATATTCACGTTGACATGCTGGCCCTGTGTGGTCGGGGTGTTGGTGGGTGGGAATCAGTGCACACTGTTGGGTCCTGAGGAATCGGGCGGCGCGCACC	Jiangella alba	Bacteria;Actinobacteria;Actinobacteria;Jiangellales;Jiangellaceae;Jiangella;Jiangella alba		GTAACCGTAGGGGAACCTGCGGTTGGATCACCTCCTTACCTGAAAGAACCTGCCTTTGTAGTGCTCACACAGATTGTCTGATGAAAAGTAAATAGCAAGGCGTCTTGCGATTGAGACTTCAGTGTCCCCTTCGTCTAGAGGCCCAGGACACCGCCCTTTCACGGCGGTAACAGGGGTTCGAATCCCCTAGGGGACGCCACTTGCTGGTTCGTGAGTGAAAGTCGCCGACCTCCATATCTCAAAACTGATT	Raoultella ornithinolytica	Bacteria;Proteobacteria;Gammaproteobacteria;Enterobacterales;Enterobacteriaceae;Raoultella;Raoultella ornithinolytica
GTAGCCGTACCGGAAGGTGCGGCTGGAACACCTCCTTTCTAGAGATTGTCCTTTTAAGGACGGTCCCTGGCGAAACGAAGAATCGGAATAACGGTCCCGGTCTTTTGGTTTAATACGATTGTTTCCAGAAAAAAGTGTTCGAATAAGAATAAAGATCTCCATAATCATGATATATAAGTAATTGCTTTTCCGGGAAGGTATTTATACTGAAAAGGAAGAGTAGGGACAGTCCCATAGCTCAGCTGGTTAG	Maribacter dokdonensis	Bacteria;Bacteroidetes;Flavobacteriia;Flavobacteriales;Flavobacteriaceae;Maribacter;Maribacter dokdonensis		GTAGCCGTACCGGAAGGTGCGGCTGGATCACCTCCTTTCTAAGGAGCACATGGCAGCTTCGGGCGAATGTCCCGGAGTGCTAGCTCATGGGTGGAACGTTGACTATTCGGCACACACGGTGATGGAGATCGCGAGTACTGCCCTTCCGGGGCGTGGAAAGCGGTGTTCCGGAGGCGGGTGTGGCGGGCACGTTGTTGGGTCCTGAGGGAACGGCCAGTGGTCGTTGTCTTCAGGTTGCCGGCCTCATGCC	Kitasatospora setae	Bacteria;Actinobacteria;Actinobacteria;Streptomycetales;Streptomycetaceae;Kitasatospora;Kitasatospora setae		GTAGCCGTAGGGGAACCTGCGGCTGGATCACCTCCTTTCTAAGGATGATCCTAGTTGATTGGCTTGCCAATCACGTGGATCACTTAGCAAGATCGGCCAGTCAGGCCGGTCACAAAAATACGGTCCAGGCCGTCCTCATATCTCTTCAGTACGTAAGACGGGTTACCGCCCGTTATCTGGGTCGGTAGCTCAGGTGGTTAGAGCGCACGCCTGATAAGCGTGAGGTCGGAGGTTCAAGTCCTCCTCGACC	Roseovarius indicus	Bacteria;Proteobacteria;Alphaproteobacteria;Rhodobacterales;Rhodobacteraceae;Roseovarius;Roseovarius indicus
GTAGCCGTAGGAGAACCTGCGGCTGGATCACCTCCTTTCTATGGAGAAATCTAGACCAACATGATGTTTGGCTAGTACAGATACATTTATGTATCAAAATTAAAATACTTACTCGACAGGTTGCTTAAAGTATTTGTTCTGTTCAATTTTGAAAGACTAAGTCTTTCAAAAAAATTTTGCTAAAAACAGCAAAATTGTTGCTTAGCTTAGTAGCAACAAGTGCGAGGAAGCAAAAATTTTATGAAATGAA	Clostridium saccharoperbutylacetonicum	Bacteria;Firmicutes;Clostridia;Clostridiales;Clostridiaceae;Clostridium;Clostridium saccharoperbutylacetonicum		GTAGCCGTAGGGGAACCTGCGGCTGGATCACCTCCTTTCTAGGAGAAAGAACGGGATACCGAAGGGGAGCGCTCCTATTTAGTATTGTGAAGGATCCGTGAGGGACCCTGGCACCGAAAGGGAGGCCTGGGCCTGTAGCTCAGATGGTGAGAGCGCACGCCTGATAAGCGTGAGGTCGATAGTTCGAATCTATCCAGGCCCACCATCTGGGGGGATGTAGCTCAGCCGGGAGAGCGCCTGCCTTGCACGC	Leptospirillum ferriphilum	Bacteria;Nitrospirae;Nitrospira;Nitrospirales;Nitrospiraceae;Leptospirillum;Leptospirillum ferriphilum		GTAGCCGTAGGGGAACCTGCGGCTGGATCACCTCCTTAATCGAAGACTTCAGCTTCTTCATAAGTTCCCACACGAATTGCTTGATTCACTAGCGAAAAGCGATTGGGTTTCGACCCGAGAGAGACGATTGGGTCTGTAGCTCAGTTGGTTAGAGCGCACCCCTGATAAGGGTGAGGTCGGCAGTTCGAATCTGCCCAGACCCACCAATTGTCATGGGATGTGGCCGATCTGTAGATGGGGCCATAGCTCA	Pseudomonas xanthomarina	Bacteria;Proteobacteria;Gammaproteobacteria;Pseudomonadales;Pseudomonadaceae;Pseudomonas;Pseudomonas xanthomarina
GTAGCCGTATCGGAAGGTGCGGCTGGATCACCTCCTTTCTAAGGAAATAGTTCATCGAAGATGAACGTTACGGAAACTACACAGGAATGTTTTATTCGTTCAGTTTTGAGAGGTTTACTCTCAATTAGATAGCAATATCGGGGCCTTAGCTCAGCTGGGAGAGCGCCTGCTTTGCACGCAGGAGGTCAGCGGTTCGATCCCGCTAGGCTCCATTGATGACGTCAGTCATCATTCGTTCATTGAAAACTGG	Enterococcus avium	Bacteria;Firmicutes;Bacilli;Lactobacillales;Enterococcaceae;Enterococcus;Enterococcus avium		GTAGCCGTAGGGGAACCTGCGGCTGGATCACCTCCTTAATCGACGACTCAGCTGCACCATAAGCACCCACACGAATTGCTTGATTCATTGAAGAAGACGATTAGAAGCAGCGCCCGAGTTCGGGTCTGTAGCTCAGTTGGTTAGAGCGCACCCCTGATAAGGGTGAGGTCGGCAGTTCGAATCTGCCCAGACCCACCAGTTTACTGGTGAGTTAGCTGGTCAGAGAGACGCCTCCACGGTATGTAGAAAT	Pseudomonas congelans	Bacteria;Proteobacteria;Gammaproteobacteria;Pseudomonadales;Pseudomonadaceae;Pseudomonas;Pseudomonas syringae group genomosp. 7		GTAGCCGTACCGGAAGGTGCGGCTGGATCACCTCCTTTCTAAGGAGCACCTTCCGACGAAAGTCGGTAAGGAGCCCGCACTGCCCGACTGTGGTGGTGGGGTGCTCAGATGGCGGAGACACTGGCAAGTTTTGCCCTGGCAACGGCCGGCGGCGCCTAGTACAGCCACTTCGGTGGTGGGAATGGTTGCTGTTGGTGCGGCTGGGGGAGAATGTGAGCACCCTGTTGGGTCCTGAAGGAACAACCATTGG	Micromonospora zamorensis	Bacteria;Actinobacteria;Actinobacteria;Micromonosporales;Micromonosporaceae;Micromonospora;Micromonospora zamorensis
GTAGCCGTATCGGAAGGTGCGGCTGGATCACCTCCTTTCTATGGAGAATCGCTCTCTGCAACGAGAGCATTCAAATATGACTTCTTAGGAAGTCACCCTTAAAATCAGGTTTCGGCCTGTTACTCACTCGTTGGTCAGTTTTGAGAGTTCAACTCTCAAAACGCCTTTTCTTTTGGAGAGGCACTTGATCCTTGAAAACTAGATAACGAAACGAATTTGCGCAATTAGAAATATTCCTTTTAGCTGAACT	Paenibacillus glucanolyticus	Bacteria;Firmicutes;Bacilli;Bacillales;Paenibacillaceae;Paenibacillus;Paenibacillus glucanolyticus		GTAGCCGTACCGGAAGGTGCGGCTGGAACACCTCCTTTCTAGAGCTTTGTACCTATATGGTACAAGCGACAATTAGTAAGGGAAGTTCAGCTAAGACCGCTTTGGTCTTGATTCTTATCGTCAATTCGATTATTATATATAGTACTACGTATAGAGTATTAAGTATTGAGAACAGGTTTTAAATTTGACTCATTACTCATTACTAGCTACTACCTACTATAGGGACAGTCTCATAGCTCAGCTGGTTAGA	Gramella echinicola	Bacteria;Bacteroidetes;Flavobacteriia;Flavobacteriales;Flavobacteriaceae;Gramella;Gramella echinicola		GTAGCCGTACCGGAAGGTGCGGCTGGAACACCTCCTTTCTGGAGCGATGTCGTTACAATGACTTCATGGTTCATTTCCTTTAGGGGAATATTGAACCGGGTTCTGTTCAGATTGTACTACTGGTACTTGTTTATTTATAAAATATAGATCAACCATCTATAGTAATATAGATAGAGATAAACAAGAGAAAACAGAAGCCGAGTCTAAAGACAGACACGGTTGAACTAGTCCTATAGCTCAGTTGGTTAGA	Bacteroides caccae	Bacteria;Bacteroidetes;Bacteroidia;Bacteroidales;Bacteroidaceae;Bacteroides;Bacteroides caccae
GTAGCCGTACCGGAAGGTGCGGCTGGATCACCTCCTTTCTAAGGAGCGTCTGGCTGGTCTGTCCTGTAGCGGGGTGGGCTGGTGCAGAGCCAGGGCCGGCTGTGGATGCCGGTCTGGTTGCTCGTGGGTGGAACGCTGACGATGGGGTTTCGGCTGGTTGTCCGGGGTCTAGTACTCCTCTGTCCTTATCTTCGGGTGGGGTGGGGGGTGGAACGGTCCGGGTGGGTGGCTGGGGTCCGTGGCACGCTGT	Frankia casuarinae	Bacteria;Actinobacteria;Actinobacteria;Frankiales;Frankiaceae;Frankia;Frankia casuarinae		GTAACCGTAGGGGAACCTGCGGTTGGATCACCTCCTTACCATTGAAGTGTACTTGTGAAGTGCTCACACAGATTGTCTGATAGAAAGTAGAGCAAAAAGCGCGTCTGCGAAGCTGACTGTAGTGTCCCCTTCGTCTAGAGGCCTAGGACACCGCCCTTTCACGGCGGTAACAGGGGTTCGAATCCCCTAGGGGACGCCAATTGCGCGGAGAATGAGTGAAAGACGTTCCCCACCAATAATGATTAAGCCA	Providencia alcalifaciens	Bacteria;Proteobacteria;Gammaproteobacteria;Enterobacterales;Morganellaceae;Providencia;Providencia alcalifaciens		GTAGCCGTATCGGAAGGTGCGGCTGGATCACCTCCTTTCTAAGGATAATATACGGAATATCACCTTTAGGTGATAAGCGGATTAACGTGACATATTGTATTCAGTTTTGAATGCTCATTATTTGAGAATTCAATATTTCAAATGGGCCTATAGCTCAGCTGGTTAGAGCGCACGCCTGATAAGCGTGAGGTCGGTGGTTCGAGTCCACTTAGGCCCACCATTTAATTTAAAACTTAAATGATGAAAATTG	Staphylococcus muscae	Bacteria;Firmicutes;Bacilli;Bacillales;Staphylococcaceae;Staphylococcus;Staphylococcus muscae
GTAGCCGTATCGGAAGGTGCGGCTGGATCACCTCCTTTTGAGCATGACAGCTACGCCTACAGGCGTCCTCACAAGTAACCTGCATTCAGAGAGTTCCGCCATAGGGCGGAGCACCCCGATTTCGGGGCCATAGCTCAGCTGGGAGAGCACCTGCTTTGCAAGCAGGGGGTCGTCGGTTCGATCCCGACTGGCTCCACCAGATTTGCAGATCCCTCTGCAAACGCTCGCACCTGCGTGTGCGGACGGTCTC	Xanthomonas translucens	Bacteria;Proteobacteria;Gammaproteobacteria;Xanthomonadales;Xanthomonadaceae;Xanthomonas;Xanthomonas translucens		GTAGCCGTACCGGAAGGTGCGGCTGGATCACCTCCTTTCTAAGGAGCATGTATCCCACTGCTTCGGTGGTGGGGTGGTCACTGTCTCAGGCGTGTGTTCTGGGGGTGACTGCTCAGTGGAATTGTGGACTGCTGGTTACCCGCATGGCTGTTCTGCTGTGTGGTGGTGAGTACGGCTCCTGCTTTCGGGTGGGGGTGGGGAAAGCTGCTGTGTGGTGGGGTTGTGGTGTGGTCGGTGCACTGTTGGGTCC	Actinoalloteichus cyanogriseus	Bacteria;Actinobacteria;Actinobacteria;Pseudonocardiales;Pseudonocardiaceae;Actinoalloteichus;Actinoalloteichus cyanogriseus		GTAGCCGTAGGGGAACCTGCGGCTGGATCACCTCCTTAATCGAAGACATCAGCCTGCTGATGAGCTCCCACACGAATTGCTTGATTCATGATGTAAAGACGATCAAGACCCTATATAGGTCTGTAGCTCAGTTGGTTAGAGCGCACCCCTGATAAGGGTGAGGTCGGCAGTTCAAATCTGCCCAGACCTACCAATATGCGGGGCCATAGCTCAGCTGGGAGAGCGCCTGCCTTGCACGCAGGAGGTCAGC	Pseudomonas soli	Bacteria;Proteobacteria;Gammaproteobacteria;Pseudomonadales;Pseudomonadaceae;Pseudomonas;Pseudomonas soli
GTAGCCGTACCGGAAGGTGCGGCTGGAACACCTCCTTTCTGGAGCGATGCCGTAATAAGTTGAGAGTTGAGAGTTGAGAGCCAGGAGTTTACTCCCATTATCTGGACTTGCTTTCTCACTGAAAAAAACGATGACTTTAAAGGTTCTGTTTTTGTACTACTGGTACTTGTTTATTTATAGATATAGATCAACCATCTATAGCAATTATAGATAGAGATAAACAAGAGAAAAAAGAAGCCGAGTCTAACAT	Bacteroides finegoldii	Bacteria;Bacteroidetes;Bacteroidia;Bacteroidales;Bacteroidaceae;Bacteroides;Bacteroides finegoldii		GTAGCCGTATCGGAAGGTGCGGCTGGATCACCTCCTTTCTAAGGAAAAACAAGTAACAGAAGGCGTCAGAAAAGCGTATGATTTTAGGAAACCAACGCAGTATGCTTGCATACAAGGTGGTTTATCTAAATCACTAGCTTTTTAGCCTGAGTACAATTACTCAATCTGTTATGCGTTACGGAAACCTGTACGTAGTCTTCTTTAATTTTGAGGGGTTTTGTAAAACAAACTCATTAACGTTAACAGGTAC	Streptococcus azizii	Bacteria;Firmicutes;Bacilli;Lactobacillales;Streptococcaceae;Streptococcus;Streptococcus azizii		GTAGCCGTATCGGAAGGTGCGGCTGGATCACCTCCTTTCAGAGCTTAGTGCTCGTGTTAAGCGTCCACTCTTATCGGTTGTTTGATATAGCTGGGATCAGTTGTGGGCTTGGGTCGAGGGAATCTTCCCTGGGTCTTCAGCTACCTGACTACTGATCCGAAAAGGTTTTGGGTCTGTAGCTCAGTCGGTTAGAGCACCGTCTTGATAAGGCGGGGGTCGTTGGTTCGAATCCAACCAGACCCACCAGGTA	Achromobacter insolitus	Bacteria;Proteobacteria;Betaproteobacteria;Burkholderiales;Alcaligenaceae;Achromobacter;Achromobacter insolitus
GTAGCCGTACCGGAAGGTGCGGCTGGAACACCTCCTTTCTAGAGCCTCAAATGTTAGTGCTTGCACACGTTGAGGAAAAAAGATGTTCATTTATAGGTTCTGAATCACCAGATTCAATTACTCTTGCTGTTAGTTCAAATAATAAATTTTAAGTAAAACAGAGTCTCGTAGCTCAGCTGGTTAGAGTACTACACTGATAATGTAGGGGTCGGCAGTTCGAGTCTGCCCGGGACTACTATTTAACTTGAAA	Flavobacterium hibernum	Bacteria;Bacteroidetes;Flavobacteriia;Flavobacteriales;Flavobacteriaceae;Flavobacterium;Flavobacterium hibernum		GTAGCCGTAGGGGAACCTGCGGCTGGATCACCTCCTTTCAAGGATGGCTTTTGATGTTGGGTTGGGTAACTGATCTGACTTGAAAGCTTCCGAAATAAAAGTCCTTTACTTTGGATCAGTGAAGGCAACGTTCTGTCAGGTTTCTGTTCGGCTTGTCCGACGGGAGCGCCGTCAACATATCCCTTTCTGCGATAGTGGCCGTCATGGCTGCCTTTGCTTCGCCGTTTTGCGGTTTGAGGCTTGGTGGTAT	Acetobacter orleanensis	Bacteria;Proteobacteria;Alphaproteobacteria;Rhodospirillales;Acetobacteraceae;Acetobacter;Acetobacter orleanensis		GTAGCCGTAGGGGAACCTGCGGCTGGATCACCTCCTTAATCGAAGATCCCGGCTTTCTCATAAGCTCCCACACGAATTGCTTGATTCACTGGTAAGCGACGGTTAGGCAACCCTATATGGGTCTGTAGCTCAGTCGGTTAGAGCGCACCCCTGATAAGGGTGAGGTCGGCAGTTCGAATCTGCCCAGACCCACCAATCGTTGGAAATTAGGGGGCCATAGCTCAGCTGGGAGAGCGCCTGCTTTGCACGC	Pseudomonas citronellolis	Bacteria;Proteobacteria;Gammaproteobacteria;Pseudomonadales;Pseudomonadaceae;Pseudomonas;Pseudomonas citronellolis
GTAGCCGTACCGGAAGGTGCGGCTGGAACACCTCCTTTCTAGAGAATAATTATAGAAGTATGATACTTTACTCTCGCTGTTAATACCAAAAAAAGAATAAAAGAATTAAGTAATACAGAGTCTCGTAGCTCAGCTGGTTAGAGTACTACACTGATAATGTAGGGGTCGGCAGTTCGAGTCTGCCCGGGACTACTAATTTACTAAATTGAAGGAAATACTAGAGGTTAAACTAACCGCCCAAAAGTTACTG	Myroides odoratimimus	Bacteria;Bacteroidetes;Flavobacteriia;Flavobacteriales;Flavobacteriaceae;Myroides;Myroides odoratimimus		GTAGCCCTAGGGGAACCTGGGGCTGGATCACCTCCTTATACGATTTAGAACTTATTTGTTCGTAGTGTCCACACAGATGATTGTTATTGTAAAGAGAACAACACTTATTGTTTGGGTCTGTAGCTCAGCTGGTTAGAGCGCACCCCTGATAAGGGTGAGGTCGGTAGTTCAAATCTACTCAGACCCACCACTTTGCTCCCATACTACGTTATGGCAAGCCTCGTTTAGTGAACTAAACGTCGTTATACCA	Pseudoalteromonas tetraodonis	Bacteria;Proteobacteria;Gammaproteobacteria;Alteromonadales;Pseudoalteromonadaceae;Pseudoalteromonas;Pseudoalteromonas tetraodonis		GTAGCCCTAGGGGAACCTGGGGCTGGATCACCTCCTTAAACGACGACCGACATCCATAAGCGTTCACACGAATTGTTTGATAATCACGATAATCAGAAATGATTATTGTGATTTTCTAGTTCTTTAACAATGTGGAATCCAAATTTAAGCTGAATTGCATTACTCAGCTGATTGATAATTTATTATTAATTGGTCGTTTAATGAAATTCTTGCTGAGACACTCTCAAGTATATGATCGAAAGATCATTGC	Endozoicomonas ascidiicola	Bacteria;Proteobacteria;Gammaproteobacteria;Oceanospirillales;Endozoicomonadaceae;Endozoicomonas;Endozoicomonas ascidiicola
GTAGCCGTATCGGAAGGTGCGGCTGGATCACCTCCTTTCTAGAGTTTGCATGAAAGTTAAGCGTCCACACTTATCGTCTGTTAATAAAGAAGAACAGGTATCGGTCAAAGGCTAAAGCGCGAGAGTGCTGAAGTTGATGGTAGGCTCGTACTGATCCAAGCGGGTCTGTAGCTCAGTTGGTTAGAGCACCGTGTTGATAACGCGGGGGTCGTTGGTTCGAGCCCAACCAGACCCACCAAGTATCCGAGAT	Collimonas pratensis	Bacteria;Proteobacteria;Betaproteobacteria;Burkholderiales;Oxalobacteraceae;Collimonas;Collimonas pratensis		GTAGCCGTACCGGAAGGTGCGGCTGGATCACCTCCTTTCTAAGGAGTATTTATTATTTTTGTTTTGTTTCTGGGTGAATAGGTAGCCGGTTCAATCACTTGGTGGTGGTTGTTGGGTGCTGTTTTTGTTCAGGTCGCATTTTTGTTGAAGTGTGGATGTTGTGTGTTGGGGTTGGCACAGTGTTGGGGTTGGGTTGGCAGAGTAGTTGTTGTTTGGTTTGTCATGTTGTTGGGTGTCTGGGACAATCTGT	Corynebacterium jeikeium	Bacteria;Actinobacteria;Actinobacteria;Corynebacteriales;Corynebacteriaceae;Corynebacterium;Corynebacterium jeikeium		GTAGCCGTAGGGGAACCTGCGGCTGGATCACCTCCTTTAAGCAGTTGTTTGCCCGGGTCGGGCAGGTGTCCACACCCATTTTCTGATCGAACTGACGAGCCGGCCGTCTGTGCTTGATGCGGGCTTTTGGGCCTGGCGGACGACAGCGACAACGAGCACGGGTCTGTAGCTCAGGTGGTTAGAGCGCACCCCTGATAAGGGTGAGGTCGGAGGTTCGAGTCCTCCCAGACCCACCAACGAGGTCCGGGGC	Methylococcus capsulatus	Bacteria;Proteobacteria;Gammaproteobacteria;Methylococcales;Methylococcaceae;Methylococcus;Methylococcus capsulatus
GTAGCCGTAGGGGAACCTGCGGCTGGATCACCTCCTTAACGAAAGATTGGTGACTGGTAAGAATCCACAACAAGTTGTTCTTCGAAGATGTATCTGAGGGTCTGTAGCTCAGTTGGTTAGAGCACACGCTTGATAAGCGTGGGGTCACAAGTTCAAGTCTTGTCAGACCCACCAAATCTGAAAGATATGTCGTTCATTATGATTGTAAGCTGGGGACTTAGCTTAGTTGGTAGAGCGCCTGCTTTGCACG	Acinetobacter venetianus	Bacteria;Proteobacteria;Gammaproteobacteria;Pseudomonadales;Moraxellaceae;Acinetobacter;Acinetobacter venetianus		GTAGCCGTATCGGAAGGTGCGGCTGGATCACCTCCTTTCTAGAGTGCGCACGAAGTTAAGCGTCCACACTTATCGGCTGTAATTCAAAGAACAGTTATTTGGTGAAGCACGGTCTGTGGCAAACGTCACTGACTGGCTACTGATACTGATCCAAGCGGGTCTGTAGCTCAGCTGGTTAGAGCACCGTGTTGATAACGCGGGGGTCGTTGGTTCGAGCCCAACCAGACCCACCAAGGTTTCGGGGGTTTAG	Herbaspirillum seropedicae	Bacteria;Proteobacteria;Betaproteobacteria;Burkholderiales;Oxalobacteraceae;Herbaspirillum;Herbaspirillum seropedicae		GTAGCCGTATCGGAAGGTGCGGCTGGATCACCTCCTTTCTAAGGAATTTAACGGAATACAGACTTCGTCTGTAGGATTAACATCTTGCTGTTCAGTTTTGAGGGTTCATACTCTCAATACTTTGTTCTTTGAAAACTGGATAAAACGACATTGAAGAAATTCTTAAGTAACACATTTATTAAGTTTTAAATTTTTTAGGCTTAATAACTTAAAGGCTTTATAAGCCAACGGTTAAGTTATTAAGGGCGCA	Rummeliibacillus stabekisii	Bacteria;Firmicutes;Bacilli;Bacillales;Planococcaceae;Rummeliibacillus;Rummeliibacillus stabekisii
GTAACCCTAGCCCCCTAGGGGAACCTGGGGTTGGATCACCTCCTTACCTTAAGATGTCGAAGTTGTTGAGTGTTCACACAGATTGCCTTGATTCAAAGTAGTTAGAGCAAAGACCTGATGCGTAAGCGTCAGTGCTTGTTTGGTGAAAGCCAAACGAGAGAAGCCCTTTTGTTGGGTGTTGGGATGTGAATAATGGCGCGAGCCGTTACCCAATTGCCTGCGCGCGAGCGCAAAGACAAATCCGGGTCCC	Aeromonas bestiarum	Bacteria;Proteobacteria;Gammaproteobacteria;Aeromonadales;Aeromonadaceae;Aeromonas;Aeromonas bestiarum		GTAGCCGTACCGGAAGGTGCGGCTGGAACACCTCCTTTCTGGAGCGATGCCGTAACTGTCACAAAACGTGGCAGCCACTAAAAGACTTTAAAGGTTCTGTTTTTTGTACTACTGGTACTTGTTTATTTATAACATATAGATCAACCATCTATAGAAGTATAGATAGAGATAAACAAGAGAAAAAAGAAGCCGAGTCTAGACGAAAGGTAGACAAGGTTGAACTAGTCCTATAGCTCAGTTGGTTAGAGCG	Bacteroides ovatus	Bacteria;Bacteroidetes;Bacteroidia;Bacteroidales;Bacteroidaceae;Bacteroides;Bacteroides ovatus		GTAGCCGTACCGGAAGGTGCGGCTGGATCACCTCCTTTCTAAGGAGCACCATTTTCCCCCGCGCCTCACACAGGTGAGGGTTCACGTGGTTGGGATACGGTTTGCCGGCGCCTGTAGTGGGTTGTCCGGTGGTGCAGAAAATTTACGAGCAACAACAAACTTTCGAAATCATCAACCGGCATGGCCCCTTGTGGGTGGTGTCGGCCGGCTTTCGGGTTGGGCACACTGTTGGGTCCTGAGGCAACAGGCC	Mycolicibacter nonchromogenicus	Bacteria;Actinobacteria;Actinobacteria;Corynebacteriales;Mycobacteriaceae;Mycolicibacter;Mycolicibacter nonchromogenicus
GTAGCCGTAGGGGAACCTGCGGCTGGATCACCTCCTTTCAAGGATGTTTCCTGACACGTTGGGAAACGCCGAAAAAAAGACCTGCATTGGATCAGTGCAGGCAACGGATGGCCTCAGGGCGCCGTCAACATATCCCTTCCTGTAATGTTTTGGGCTAGTAGCTCAGTTGGTTAGAGCACACGCTTGATAAGCGTGGGGTCGGAGGTTCAAGTCCTCCCTGGCCCACCACGACTGTGGTGGTTTCGAGCCT	Asaia bogorensis	Bacteria;Proteobacteria;Alphaproteobacteria;Rhodospirillales;Acetobacteraceae;Asaia;Asaia bogorensis		GTAGCCGTAGGGGAACCTGCGGCTGGATCACCTCCTTATAGATGGCATTCGGTCAGCAAGAATTCACAACAAGTTGTTCTTTAGTTTAAGCTTACGTTTTAACAAGCGTAATTGGGTCTGTAGCTCAGCTGGTTAGAGCACCGTGTTGATAACGCGGGGGTCAGTGGTTCAAGTCCACTTAGACCCACCATTTTATAATGGGGCCATAGCTCAGTTGGTAGAGCGCCTGCCTTGCACGCAGGAGGTCAAC	Psychrobacter immobilis	Bacteria;Proteobacteria;Gammaproteobacteria;Pseudomonadales;Moraxellaceae;Psychrobacter;Psychrobacter immobilis		GTAGCCGTATCGGAAGGTGCGGCTGGATCACCTCCTTTCTAAGGAGACTTCAACGGAAGTAGTTTTCTGTTGTAACGTCCTAAGGTCAGCTTTCTGGAGCGAATGGCTTTCACGTTGTTTAATTTAGAGGGTACACTCTCGGGTACCCGAACAGAGCCCGGCGAAGCGGGTCTGTTCGGGAGAGGAGACGCAAGAGAGCGCAGTGAGGGATGGCCGTGAGGACGTCACGAACGGAGCGGACTTTGCGTCG	Flavonifractor plautii	Bacteria;Firmicutes;Clostridia;Clostridiales;Ruminococcaceae;Flavonifractor;Flavonifractor plautii
GTAGCCGTACCGGAAGGTGCGGCTGGAACACCTCCTTTCTAGAGAAAGATGGTGAGTTACAAAAGGAAATTTTACTCTTTGCTGTTAATTTTAAAAAACAATATATTTAAGCTATTATAGTCTCGTAGCTCAGCTGGTTAGAGCGCTACACTGATAATGTAGAGGTCGGCAGTTCGAGTCTGCCCGGGACTACAATTATGCTAAATATATAAGGAAATTCTAGAAGTGGTTATTCACCCAATTAGTCGGC	Polaribacter vadi	Bacteria;Bacteroidetes;Flavobacteriia;Flavobacteriales;Flavobacteriaceae;Polaribacter;Polaribacter vadi		GTAGCCGTATCGGAAGGTGCGGCTGGATCACCTCCTTTCTAGAGTTTGCATGAAAGTTAAGCGTCCACACTTATCGTCTGTTAATCAAGAAGAACAGGTATCGGTCAAAGGCTGCGGCATGAGAGTGCTGAAGTTGATGGTAGGCTCGTACTGATCCAAGCGGGTCTGTAGCTCAGTTGGTTAGAGCACCGTGTTGATAACGCGGGGGTCGTTGGTTCGAGCCCAACCAGACCCACCAAAGAATTTCGGG	Collimonas arenae	Bacteria;Proteobacteria;Betaproteobacteria;Burkholderiales;Oxalobacteraceae;Collimonas;Collimonas arenae		GTAACCCTAGGGGAACCTGGGGTTGGATCACCTCCTTACCATTACGTCGATAGACGCCTTGATGCAGTGCCTACACAGATAGTCTTGTTTAAAATGAAGAACGACACAAGTTTATGGGGCTATAGCTCAGCTGGGAGAGCGCCTGATTTGCATTCAGGAGGTCAGCAGTTCGATCCTGCTTAGCTCCACCATCTACTTGAAACTGGGTTTGTTGCTAACAAACTTAGAAACTGAAGGCTTGTAGCTCAGC	Alteromonas macleodii	Bacteria;Proteobacteria;Gammaproteobacteria;Alteromonadales;Alteromonadaceae;Alteromonas;Alteromonas macleodii
GTAGCCGTACTGGAAGGTGCGGCTGGATCACCTCCTTTCTAGGGAGTGAAGCGGGACTGCTATCCGTTTTTGAGTGACTCGAGAGGGCTCGTAGCTCAGGTGGTTAGAGCGCACGCCTGATAAGCGTGAGGTCGGAGGTTCGAGTCCTCCCGAGCCCACCATGGAGGGGACGTAGCTCAGCTGGGAGAGCGCCTGCTTTGCAAGCAGGAAGTCAGGGGTTCGAATCCCCTCGTCTCCACCAAGGGAAGGG	Pseudothermotoga hypogea	Bacteria;Thermotogae;Thermotogae;Thermotogales;Thermotogaceae;Pseudothermotoga;Pseudothermotoga hypogea		GTAACCGTAGGGGAACCTGCGGTTGGATCACCTCCTTACCTAACGATATTCGATTGTGCAGTGTCCACACAGATTGTCTGATGAAAAGTAACGAGCAGAAATACCTTAATAGGCTTGTAGCTCAGGTGGTTAGAGCGCACCCCTGATAAGGGTGAGGTCGGTGGTTCAAGTCCACTCAGGCCTACCACTTCTCTCCTATGCTGCGTTATGGCGCCGCTTGCATATTTCAATATGCGTCGCGACACCACGC	Serratia odorifera	Bacteria;Proteobacteria;Gammaproteobacteria;Enterobacterales;Yersiniaceae;Serratia;Serratia odorifera		GTAACCGTAGGGGAACCTGCGGTTGGATCGCCTCCTTACCTAAAGATACGCATTGCGTAGTGTCCACCCAGATTGTCTGATAATAGTAATGAGCAAGAGCACCTGTTGATGTCGTGAGTTTCGACTCATGATGATGCAAAAAACGATTGGATTTTCGGATTTGGTCGGTATTTTTGTGTCCCCATCGTCTAGAGGCCTAAGACACCGCCCTTTCACGGCGGTAACAGGGGTTCGCATCCCCTTGGGGACG	Yersinia ruckeri	Bacteria;Proteobacteria;Gammaproteobacteria;Enterobacterales;Yersiniaceae;Yersinia;Yersinia ruckeri
GTAGCCGTAGGGGAACCTGCGGCTGGATCACCTCCTTAAACGATGCATCACTCCTCGCGGTAAGCGCTCACAATGAATTACCTGATCAGAATGCTGTCGTTACGCAGTGATAAGCGTTTTCTTCACATTAAAAAAGAAAAAAGGTCTTTCTTTTTCTTTTGAAGTGAAAAAGCATCCGCTTATCACTGCGCATAGCAGTCGCTCTTTAACAATGCATATCATGCTGACATGAACGTTTTAAACGTTCATA	Halomonas meridiana	Bacteria;Proteobacteria;Gammaproteobacteria;Oceanospirillales;Halomonadaceae;Halomonas;Halomonas meridiana		GTAACCGTAGGGGAACCTGCGGTTGGATCACCTCCTTACGAAGAGCTCGTAAGTGTTCACACAGATTGTTTGTTTATAAAAGAGTCACTTTATTGGGTCTGTAGCTCAGGTGGTTAGAGCGCACCCCTGATAAGGGTGAGGTCGGTGGTTCAAGTCCACTCAGACCCACCAATTCAACTTAAATTTAGCTGATTTTTGCTTTAACGAGTTGGAGAAGTGAAAGAAAATGGGGCTATAGCTCAGCTGGGAG	Gilliamella apicola	Bacteria;Proteobacteria;Gammaproteobacteria;Orbales;Orbaceae;Gilliamella		GTAGCCGTAGGAGAACCTGCGGCTGGATCACCTCCTTTCTAAGGATAACCGGAACGTTACAGGGACTTAAGTGTCAATTTGATTTGTTACAAAGTTTTGTTTAGTTTTGAGTGTGTGAACTCTACCGAATTTGGGTACGGGGGATTAGCTCAGCTGGGAGAGCACCTGCTTTGCAAGCAGGGGGTCATCGGTTCGATCCCGATATTCTCCATTGGTTGCTTCGGTAACCAAGCTTGTACATTGAAAACTG	Fructobacillus fructosus	Bacteria;Firmicutes;Bacilli;Lactobacillales;Leuconostocaceae;Fructobacillus;Fructobacillus fructosus
GTAGCCGTATCGGAAGGTGCGGCTGGATCACCTCCTTTCTAAGGAAAAACGCAAAGCACATTAGGGGAACTTCTTGTTTAGTTTTGAGAGGGTAAGTGGGGCCTTAGCTCAGCTGGGAGAGCGCCTGCTTTGCACGCAGGAGGTCAGCGGTTCGATCCCGCTAGGCTCCATTAAAACAGGATACTAACAGACGGTTCGCTTGCGAATACTTCTGTAGAAGATTATCTATTTTTCTAAGAAGTCAGTCTGG	Streptococcus mutans	Bacteria;Firmicutes;Bacilli;Lactobacillales;Streptococcaceae;Streptococcus;Streptococcus mutans		GTAGCCGTATCGGAAGGTGCGGCTGGATCACCTCCTTTCTAAGGAATAGATAGGAAGCTTTGGCGTTGTTTGAACGTTGAAGCTAGACTATGCGGAAGACATACTTGGTTGTTTGGTTCAGTTTTGAGAGAGTAAATTATACCTCTCAAGGATAAAAGGATTTTCTGTTAAAATCCGTCACGTCCTGTGACGAACACAGAAGTCACGACATCCTGTAGAAACTTTGTACCTTGAAAACTAAATAAGAGTA	Virgibacillus pantothenticus	Bacteria;Firmicutes;Bacilli;Bacillales;Bacillaceae;Virgibacillus;Virgibacillus pantothenticus		GTAGCCGTACCGGAAGGTGCGGCTGGATCACCTCCTTTCTAAGGAGCACATCTCGTGCCGGTACCGCCCACACAGGTGGGTGGGGAAGTACGCAGAGACCACGCCGGCCCCGTTCGCGGGTCGGGTGGGAGCTCATGGGTGGAACACTGACAACTCATCTTCGACGTTGACTGCCGGCCCGTGTGCCGGTGGGGTCGAGGGTTATATCGATGCACTGTTGGGTCCTGAGAGAACACGCGAGTGTTACCTC	Rhodococcus kroppenstedtii	Bacteria;Actinobacteria;Actinobacteria;Corynebacteriales;Nocardiaceae;Rhodococcus;Rhodococcus kroppenstedtii
GTATCCGTACGGGAACGTGCGGATGGATCACCTCCTTTCTATGGAGATATTTATATTACTGACTATTTAATTCTATTTAGTTTTCAGAGATCGTAAAACATCTCTGAAAATACAGATTGTTCTTTGAAAACTGAATATTAGATGAAATGCAATTTTCTGATTATAACAATATATTTATAATTAGATAATTATTACGAAATTAAATTCGTAATGACATCAAAAACAATTAACTAAAATTAATTGAGTTACA	Mycoplasma capricolum	Bacteria;Tenericutes;Mollicutes;Mycoplasmatales;Mycoplasmataceae;Mycoplasma;Mycoplasma capricolum		GTAACCGTAGGGGAACCTGCGGTTGGATCACCTCCTTACCGAAAAGATAGTGAATTTTGTGCAGTGCCCACACAGATTGTCTGATGAAATGAAAAAGAAGCAGCGCGTCTGCGAAGAAGACTGATTGTCCCCTTCGTCTAGAGGCCTAGGACACCGCCCTTTCACGGCGGTAACAGGGGTTCGAATCCCCTAGGGGACGCCACGCTGCAGGAAACGGGTGAAAGGCGTGACCGACGTTTATTTTTAAGTG	Xenorhabdus hominickii	Bacteria;Proteobacteria;Gammaproteobacteria;Enterobacterales;Morganellaceae;Xenorhabdus;Xenorhabdus hominickii		GTAGCCGTACCGGAAGGTGCGGCTGGAACATCTCATTTTAGAGCGTCCTTTGGACGATAAACAAAATTAAGGTACTTAAATGTACCACTTACTTAAACAAAGCACAGCTTTGGTTTTACTTTGGTTGATATTTAAGAAATAACCCTTTAGATTAGTAACAGGGAAAGAGATTTTAGAAGTTGGAAATTAGAAAAKAGAAGTACGAAAGTACCTATCCTATACTATTACACTCTAAAAATGAAGTCTCGTA	Elizabethkingia ursingii	Bacteria;Bacteroidetes;Flavobacteriia;Flavobacteriales;Flavobacteriaceae;Elizabethkingia;Elizabethkingia ursingii
GTAGCCGTAGGGGAACCTGCGGCTGGATCACCTCCTTTCTAAGGATCTGGCAGAAAGCGCCGAGGCTTGGCTTCGGAAGGGCTTCTACCGGTCTACAGAACATGCCGTCGTCCTCATGTCCCTTCATCACTGGAGATTGCCGCGAGGCCCTTGTGGGTCTTGCTGGCATCAGCCTGAGCTGGCTCACGCCGCCCGCGGCCTCATGGCCTGCTTTGGGTTTGCGGTGGGGGCCGGTAGCTCAGGTGGTTAG	Novosphingobium subterraneum	Bacteria;Proteobacteria;Alphaproteobacteria;Sphingomonadales;Sphingomonadaceae;Novosphingobium;Novosphingobium subterraneum		GTAGCCGTATCGGAAGGTGCGGCTGGATCACCTCCTTTCTAAGGATATATGGAGCAGTGTGCGTTTTCGTCTTGTTTAGTTTTGAAGGATCATTCCTTCAAGACATGTCTCTAGCGAGACAGGATTGTTCTTTGAAAACTAGATAACAATAAGTAATACATTCACATTGAATGCAATGCAAAGTTCATCACACATAGTGATTCTTTCTAAAGTAAGAAATGGTTAAGTTAGAAAGGGCGCACGGTGGATG	Bacillus pumilus	Bacteria;Firmicutes;Bacilli;Bacillales;Bacillaceae;Bacillus;Bacillus pumilus		GTAGCCGTATCGGAAGGTGCGGCTGGGTCACCTCCTTTCTAAGGAATATTACGGAGACTACACAATTTGTTTTTACTTTGTTCAGTTTTGAGAGGTTTACTCTCAAACACTTTTGTTCATTGAAAACTGGATATTTGAAGTAAATGTAAGTAATACAAACCGAGAACACCGCGTTGAATTTGAAAGCTGAACAAATTGTTTAGCCTGAAGCAAAATAGGTGGATGGCCATAAAATCTTTGGTTTTATGAG	Enterococcus faecium	Bacteria;Firmicutes;Bacilli;Lactobacillales;Enterococcaceae;Enterococcus;Enterococcus faecium
GTAGCCGTATCGGAAGGGGCGGCTGGGTCACCTCCTTTCTATGGAGAATTGATGAACGCAGTTCATCAATAAACGTTGACTTGTTTTGTTTCGTTCAGTTTTGAGAGAACTATCTCTCAAGTTTAAATGTATGTTCTTTGAAAACTAGATAACAGTGTAGCTCATATTTTTTTAATTTTAGTTTGGTTAAGTTAGAAAGGGCGCACGGTGGATGCCTTGACACTAGGAGTCGATGAAGGACGGGACTAAC	Bacillus mycoides	Bacteria;Firmicutes;Bacilli;Bacillales;Bacillaceae;Bacillus;Bacillus mycoides		GTAGCCGTAGGGGAACCTGCGGCTGGATCACCTCCTTATAGATGGCATTCGGTCAGCAAGAATTCACAACAAGTTGTTCTTTAGTTTAAGCTAGTTTATTAGCTAGAGGTATATGCCTCGTACAGGCCTGTAGCTCAGCTGGTTAGAGCACCGTGTTGATAACGCGGGGGTCGGCAGTTCAAGTCTGCCCAGGCCTACCATTATTAGGGGCCATAGCTCAGTTGGTAGAGCGCCTGCCTTGCACGCAGGA	Psychrobacter cryohalolentis	Bacteria;Proteobacteria;Gammaproteobacteria;Pseudomonadales;Moraxellaceae;Psychrobacter;Psychrobacter cryohalolentis		GTAACCGTAGGGGAACCTGCGGTTGGATCACCTCCTTACCTTAAAGAACCGACCTTTGCAGTGCTCACACAGATTGTCTGATGAAAAGTAAATAGCAAGGCGTCTTGCGATTGAGACTTCAGTGTCCCCTTCGTCTAGAGGCCCAGGACACCGCCCTTTCACGGCGGTAACAGGGGTTCGAATCCCCTAGGGGACGCCACTTGCTGGTATGTGTGAGTGAAAGTCGCCGACCGAAGTATCTCAAAACTGA	Citrobacter portucalensis	Bacteria;Proteobacteria;Gammaproteobacteria;Enterobacterales;Enterobacteriaceae;Citrobacter
GTAGCCGTATCGGAAGGTGCGGCTGGATCACCTCCTTTCCAGAGCTATGCGCGGTTTCCGTGTCAGAGCGCTCACACTTGTCGGCTGTAGAGAGAAGGACAGACCCGGGGGTCTGTAGCTCAGTCGGTTAGAGCACCGTCTTGATAAGGCGGGGGTCGCTGGTTCGAATCCAGCCAGACCCACCATCCTGGTCCGGAGGGTGCGAGCCACAGTCTCCCGCGTGTGTACGCAAGACACGGGGGGGCATAGC	Paraburkholderia caballeronis	Bacteria;Proteobacteria;Betaproteobacteria;Burkholderiales;Burkholderiaceae;Paraburkholderia;Paraburkholderia caballeronis		GTAGCCGTATCGGAAGGTGCGGCTGGATCACCTCCTTTCTAGAGTGCGCACGAAGTTAAGCGTCCACACTTATCGGCTGTAAATTAAGAACAGTTATTTGGTGAAGCGCGGTCTGTGACACAAGGTCACTGACTGGCTACTGATACTGATCCAAGCGGGTCTGTAGCTCAGCTGGTTAGAGCACCGTGTTGATAACGCGGGGGTCGTTGGTTCGAGCCCAACCAGACCCACCAAGGTTTCGGGGGTTTAG	Herbaspirillum rubrisubalbicans	Bacteria;Proteobacteria;Betaproteobacteria;Burkholderiales;Oxalobacteraceae;Herbaspirillum;Herbaspirillum rubrisubalbicans		GTAGCCGTACCGGAAGGTGCGGCTGGATCACCTCCTTTCTAAGGAGCACTTCTTACCGAGCTTTGTGCTTGGTCAGAGGCCAGTACATCAGCGAGTGTCTGATGCTGGTTGCTCATGGGTGGAACGTTGACTACTCGGCCTGTTCAGGGTCATGGCTCGTTAGTACTGCTTCGGCGTGGAACACGGGACTGTGGGTTGAACTGGTCGGGCACGCTGTTGGGTATCTGAGGGTGCGGACTATGGTCTGAGC	Streptomyces noursei	Bacteria;Actinobacteria;Actinobacteria;Streptomycetales;Streptomycetaceae;Streptomyces;Streptomyces noursei
GTAGCCGTAGGGGAACCTGCGGCTGGATCACCTCCTTAACGAAAGATTGATTGGCCGGTAAGAATCCACAACAAGTTGTTCTTCTAAGATGTATCTGAGGGTCTGTAGCTCAGTTGGTTAGAGCACACGCTTGATAAGCGTGGGGTCACAAGTTCAAGTCTTGTCAGACCCACCAAGTCTACGGCAGAAGGATACATTAATGATATAAGCTGGGGACTTAGCTTAGTTGGTAGAGCGCCTGCTTTGCACG	Acinetobacter soli	Bacteria;Proteobacteria;Gammaproteobacteria;Pseudomonadales;Moraxellaceae;Acinetobacter;Acinetobacter soli		GTAACCGTAGGGGAACCTGCGGTTGGATCACCTCCTTACCATTGAAGTGTTCTTGTGACGTGTCCACACAGATTGTCTGATGAAATGTAGAGTAGATATGCCAATGAAGATTGACTGATAAACTGTGTCCCCTTCGTCTAGAGGTCTAGGACACCGCCCTTTCACGGCGGTAACAGGGGTTCAAATCCCCTAGGGGACGCCATCAGTGATTGTGCAACCGAAAGGCGGCCAACTTCTTCCTTGACCTATC	Providencia heimbachae	Bacteria;Proteobacteria;Gammaproteobacteria;Enterobacterales;Morganellaceae;Providencia		GTACCCCTACGAGAACGTGGGGGTGGATTACCTCCTTTCTATGGAGTATATTAATACACTAACACGATATACACCTGTTACATATAACGGTGAAACAATTAAAACCCAGCAAGAAAAGTTAAACCCATAAAAGCAAATTGATAACTTAAAAATTGTTGGTCGGATTCTATTCAGTTCTCAAGGGGTATTTTAAAAGTAGTTATTAAGTTTTTTTCTTTAAAGCTTTTGAACTTAATAACACTTTAAGTTA	Mycoplasma gallisepticum	Bacteria;Tenericutes;Mollicutes;Mycoplasmatales;Mycoplasmataceae;Mycoplasma;Mycoplasma gallisepticum
GTAGCCGTAGGAGAACCTGCGGCTGGATCACCTCCTTTCTAAGGAAAATTACGGAAACCTACACGGGGTTTAAAACTTTGTTTAGTTTTGAGGGGTTTACTTCTCGAATATGGGCCTATAGCTCAGCTGGTTAGAGCGCACGCCTGATAAGCGTGAGGTCGATGGTTCGAGTCCATTTAGGCCCATTTACATAGAAATATTTCTAATTCATGGGGCTTTAGCTCAGTTGGGAGAGCGCCTGCTTTGCAAG	Lactobacillus agilis	Bacteria;Firmicutes;Bacilli;Lactobacillales;Lactobacillaceae;Lactobacillus;Lactobacillus agilis		GTAGCCGTATCGGAAGGTGCGGCTGGATCACCTCCTTTCTAAGGAGCATGCGTTACCGAGGTAACGGCATGTGTCGAGCACATTCGAGCATTGTTTGGTTTTGAGAGAATATCTCTCTATATATGGGGGTGTAGCTCAGTTGGGAGAGCACCTGCCTTGCAAGCAGGGGGTCAGGAGTTCGAATCTCCTCATCTCCACCATATATGGGCCTATAGCTCAGCTGGTTAGAGCGCACGCCTGATAAGCGTGA	Megamonas funiformis	Bacteria;Firmicutes;Negativicutes;Selenomonadales;Selenomonadaceae;Megamonas;Megamonas funiformis		GTAGCCGTATCGGAAGGTGCGGCTGGATCACCTCCTTTCTAAGGAGAAATGGCAATACTATACTGTTTAATTTTGAGGGACCTCTTTTAATAAGGTCTTTTCAAATTGTTCTTTGAAAACTAAACAATGATATGAGAAAAGAAACAAAGCTAAAGTAATTCATCAAAGGTCAAGTTATTAAGGGCAAAGGGTGGATGCCTTGGCACTAGGAGCCGAAGAAGGACGTGGTAAGCTGCGAAAAGCTACGGGG	Clostridium aceticum	Bacteria;Firmicutes;Clostridia;Clostridiales;Clostridiaceae;Clostridium;Clostridium aceticum
GTAGCCGTAGGGGAACCTGCGGCTGGATCACCTCCTTTCTATGGAGTATTCCAGGAGCCCTCACGGCTTACTGGATAGGTCGAGACCAGAGTGCCCGGTTCGCCGGAACACCTGGTCTGCTAAAAGGCTCAAATATTTGCGTGAGTTACCTCACGTGTAGTGCACGACTTAGCTTTTGCTTGGGACAATACACACGCATCACCAAAGGGGGTATAGCTCAGCTGGTAGAGCGCCAGCTTTGCAAGCTGGA	Verrucomicrobium spinosum	Bacteria;Verrucomicrobia;Verrucomicrobiae;Verrucomicrobiales;Verrucomicrobiaceae;Verrucomicrobium;Verrucomicrobium spinosum		GTAGCCGTAGGAGAACCTGCGGCTGGATCACCTCCTTTCTAAGGAAGCGAAGGATATGGAGAGTAGAAATACTAAGAGAAGTATCCAGAGCAAGCGGAAGCACACTAAGAAACTTTGTTTAGTTTTGAGGGTAGTACCTCAGAGTTAGTACATTGAAAACTGAATATAATCCAAGCAAAAAACCGAGACAATCAAAGAGAACAGATTGTAGAGCGACCGAGAAGAGAATTCTTGGGTAAGGTCAAGTAGA	Lactobacillus acidophilus	Bacteria;Firmicutes;Bacilli;Lactobacillales;Lactobacillaceae;Lactobacillus;Lactobacillus acidophilus		GTAACCCTAGGGGAACCTGGGGTTGGATCACCTCCTTACCATTACGTCGATAGACGCACTTGATGCAGTGCCTACACAGATTGTTTTGTTTAAAAATGAAGAACGACACAAGTGTGTCACGTTGGACCCGAAATCCTAATGAATATTTACTGTTTCAGTAAGCATTGATTAGGGTTTTTTACCCTGAGGGAGCATTTACGATACTTTAAAGAGTAATGTAGGTCCTCCTTGCGCAAAAGTCATGACAAAA	Alteromonas mediterranea	Bacteria;Proteobacteria;Gammaproteobacteria;Alteromonadales;Alteromonadaceae;Alteromonas;Alteromonas mediterranea
GTAGCCGTATCGGAAGGTGCGGCTGGATCACCTCCTTTCTGGAAAACAGCATTCAAGATTGAACGCCCACACTTATCGGTTGTTGGAAGACAAGTGAAGTCGGTTGCAAGACCGGCCAGGGGTCTGTAGCTCAGCTGGTTAGAGCACCGTCTTGATAAGGCGGGGGTCGTTGGTTCGAGCCCAACTAGACCCACCACAATCTTCCGAACATCCAGTGCAAGAGGATCACAGGGGGATTAGCTCAGCTGGG	Diaphorobacter polyhydroxybutyrativorans	Bacteria;Proteobacteria;Betaproteobacteria;Burkholderiales;Comamonadaceae;Diaphorobacter;Diaphorobacter polyhydroxybutyrativorans		GTAACCGTAGGGGAACCTGCGGTTGGATCACCTCCTTACCTGAAGATACCTTCCGGCGCAGTGTCCACACAGATTGTCTGATAGAAGTAACGAGCAAAGTCACACCAGAGTCCCCATCGTCTAGAGGCCCAGGACACTGCCCTTTCACGGCTGTAACAGGGGTTCGAATCCCCTTGGGGACGCCATACCGGTAACGAAGTGAAAGACGTTATCAACCGTATCTCAAAACTGATTCCACCTTAACGGTGAG	Erwinia pyrifoliae	Bacteria;Proteobacteria;Gammaproteobacteria;Enterobacterales;Erwiniaceae;Erwinia;Erwinia pyrifoliae		GTAGCCGTAGGGGAACCTGCGGCTGGATCACCTCCTTAACGAAAAGACGGATTGATTGGTAAGAATCCACAACAAGTTGTTCTTCTGGTATATCGAATGGGTCTGTAGCTCAGTTGGTTAGAGCACACGCTTGATAAGCGTGGGGTCACAAGTTCAAGTCTTGTCAGACCCACCAAAGACAATTCGATATAAATTGATGATATAAGCTGGGGACTTAGCTTAGTTGGTAGAGCGCCTGCTTTGCACGCAG	Acinetobacter brisouii	Bacteria;Proteobacteria;Gammaproteobacteria;Pseudomonadales;Moraxellaceae;Acinetobacter;Acinetobacter brisouii
GTAACCGTAGGAGAACCTGCGGTTGGATCACCTCCTTTCAGAGAATTAAGTTAAGATTCGATTCTTAACTTAAAACTAAAAAGAAAGAGTTTTTATATTCGGTTTATAAAGATTATTTAAATAGGTAGTAAAAGGGGCCTATAGCTCAGCTGGCTAGAGCGCTCGACTGATAATCGTGAGGTCTCAGGTTCAAGTCCTGATAGGCCCACCATTAAATAATCTAGAAAGATTAATTTAGGTTGGGGAATTA	Arcobacter defluvii	Bacteria;Proteobacteria;Epsilonproteobacteria;Campylobacterales;Campylobacteraceae;Arcobacter;Arcobacter defluvii		GTAGCCCTAGGGGAACCTGGGGCTGGATCACCTCCTTACCTATACGACTAACTTAATTCTTGGTCGAAAAATGCTCCTGCATTTTCGACATTCGGTACATCCGTGTACCTTTTGAGTGTTCACACAGATTGCTTGTTTATCTTCTCTTAGGAGAAGTCAGAGCTGAATGCGCCGCTAGCCGGTACGCATTGTTCTTTAACAATTTGGAAAGCTGATAGTATGTAACGTGATGATGTCTGTCGTCATGTTA	Shewanella baltica	Bacteria;Proteobacteria;Gammaproteobacteria;Alteromonadales;Shewanellaceae;Shewanella;Shewanella baltica		GTAGCCGTATCGGAAGGTGCGGCTGGATCACCTCCTTTCTATGGAGAATTGATGAACGCTGTTCATCAATATAAGTTTCCGTGTTTCGTTTTGTTCAGTTTTGAGAGAACTATCTCTCATATATAAATGTATGTTCTTTGAAAACTAGATAACAGTGTAGCTCATATTTTTAATTTTTAGTTTGGTTAAGTTAGAAAGGGCGCACGGTGGATGCCTTGACACTAGGAGTCGATGAAGGACGGGACTAACG	Bacillus anthracis	Bacteria;Firmicutes;Bacilli;Bacillales;Bacillaceae;Bacillus;Bacillus anthracis
GTAGCCGTACCGGAAGGTGCGGCTGGATCACCTCCTTTCTAAGGAGCATCTGCTCGGTCGTCTCGAAGAGTCGAGGTCGGTCGTGCCAGAGCCGCTGATGTCCCCGAGTGTGGGACTGCGGAGCTCATGGGTGGAACGCTGACAGCTTCCGTCATGGATGGTCAGGGCTCAGTTCCTGATCGTGGTGGATATATCGACACACTGTTGGGTCCTGAAAGAACAGACGTTCTTTCCAGGCAAGAGATACGAT	Nocardia farcinica	Bacteria;Actinobacteria;Actinobacteria;Corynebacteriales;Nocardiaceae;Nocardia		GTAGCCGTACCGGAAGGTGCGGCTGGATCACCTCCTTTCTAAGGAGCACCATTTCCCCGCCGAATGAGCGTGGGAACATAAAGCGGGTTTCTGTAGTGGTTTCCTGCTTGGTGAATATGTTTTATAAATCCTGTCCGCTCTCGTTATCGAGGTGGATGGGTAGTCGGCAAGACGTCGGACTGTCAAAAGAATTGGAATGCTGGCACACTGTTGGGTCCTGAGGCAACACATTGTGTTGTCGCCCTGCTTG	Mycobacteroides immunogenum	Bacteria;Actinobacteria;Actinobacteria;Corynebacteriales;Mycobacteriaceae;Mycobacteroides;Mycobacteroides immunogenum		GTAACCGTAGGGGAACCTGCGGTTGGATCACCTCCTTACCAATAGACGACTTTAAGTGTTCACACAGTTTGTTTGATGATTGTAGGCAATGGAAGAACAAAAGCAAAAGTGCAAGGATAGTATCTTTACATGTTGTCCCCATCGTCTAGAGGCCTAGGACATCGCCCTTTCACGGCGGTAACCGGGGTTCGAATCCCCGTGGGGACGCCATTTAAAGATGATTATCCGTCTTATCTGTTCTTTAAAAATC	Aggregatibacter actinomycetemcomitans	Bacteria;Proteobacteria;Gammaproteobacteria;Pasteurellales;Pasteurellaceae;Aggregatibacter;Aggregatibacter actinomycetemcomitans
GTAGCCGTATCGGAAGGTGCGGCTGGATCACCTCCTTTCTGGAAAACAAGCAATTCAAGTTTGAACGCCCACACTTATCGGTTGTTGGATGACACCGTCGAGACGAGAGTTTTGATGGCTTGGGTCTGTAGCTCAGCTGGTTAGAGCACCGTCTTGATAAGGCGGGGGTCGTTGGTTCGAGCCCAACTAGACCCACCAAACTTCCAATGCGACAACCCACAATGGGGGATTAGCTCAGCTGGGAGAGCAC	Comamonas kerstersii	Bacteria;Proteobacteria;Betaproteobacteria;Burkholderiales;Comamonadaceae;Comamonas;Comamonas kerstersii		GTAGCCGTAGGGGAACCTGCGGCTGGATCACCTCCTTTCAAGGATTGGCTTTGAGTATGATTGTCTTCGGGCGATCATTTGAAGCTATCCATAAAAAAGTCCTCTGGCGGATGTCAGGGGCGTTCTTGGTCGATGTTGGATCGTCGATCAGGGGTTTAATCCCGCATTGATTAGGCTGGATCGCTGCCCGCCACCAACGTATCCCTTCCGCATTAGTTGTGATTGATCTTTGATTGTCCTGTTCAGGCGG	Acidiphilium angustum	Bacteria;Proteobacteria;Alphaproteobacteria;Rhodospirillales;Acetobacteraceae;Acidiphilium		GTAGCCGTACCGGAAGGTGCGGCTGGATCACCTCCTTTCTAAGGAGCATTTCTAGCCGGGTTTTTGCCTGGTTCAGAGGCCAGTACATCAGCGAGTGTCTGATGCTGGTTGCTCATGGGTGGAACGTTGACTATTCGGCACAGTGGGTCTGTATGGGATCGCTAGTACTGCTTCGGCGTGGAACGTGATGGTCATTGGCTGGCTGTGTCGGGCATGCTGTTGGGTGTCTGAGGGAATGATTTTCCTCGGT	Streptomyces pluripotens	Bacteria;Actinobacteria;Actinobacteria;Streptomycetales;Streptomycetaceae;Streptomyces;Streptomyces pluripotens
GTAGCCGTAGGGGAACCTGCGGCTGGATCACCTCCTTTCTAGAGCATGCACTGGAAGTTGAGTGTTCACGCTTATCGGTTGTTGACTGCGTAGATCTAAGTCGGGTCTATAGCTCAGTTGGTTAGAGCACCGTCTTGATAAGGCGGGGGTCGATGGTTCGAGTCCATCTAGACCCACCAAGCTTTTAACCACTGCGTGACAGACTCAAGTGGTGGTAAGTCGGCTTGATTGGGGGATTAGCTCAGCTGGG	Pandoraea sputorum	Bacteria;Proteobacteria;Betaproteobacteria;Burkholderiales;Burkholderiaceae;Pandoraea;Pandoraea sputorum		GTAACCGTAGGGGAACCTGCGGTTGGATCACCTCCTTACCTTAATCTCAACGTCTGTTGAGTGTTCACACAGTTTGCTTGATATGAGTAGAGCGCTTTTGATAGAGGCGTGATTGTGTGGTTTGCCGATAGCCAACAATGCACCGAGTTCAGCCAACCAAGCCCAGTTCAACTACGGTTGTTCTTGCCGCTCGGGTTCGCAGGCTCACCACTCGCCTTTACCAAAAATCTGCAACGCTGCGCGTTGCAAA	Zobellella denitrificans	Bacteria;Proteobacteria;Gammaproteobacteria;Aeromonadales;Aeromonadaceae;Zobellella;Zobellella denitrificans		GTAACCGTAGGGGAACCTGCGGTTGGATCACCTCCTTACCGAAAGACGAACTTAAGTGTCCACACAGTTTGGCTGATGATTGTAGACAGAGTCAGAACACTATAGAAGACAAAAAATCCTGTTGGGTCTGTAGCTCAGGTGGTTAGAGCGCACCCCTGATAAGGGTGAGGTCGGTGGTTCAAGTCCACTCAGACCCACCACTTAGACTGGTGAGTTTGGTTGGTTAATTTCATTGCATGAATTAATTTTA	Aggregatibacter aphrophilus	Bacteria;Proteobacteria;Gammaproteobacteria;Pasteurellales;Pasteurellaceae;Aggregatibacter;Aggregatibacter aphrophilus
GTAGCGCTAGGGGAACCTGGCGCTGGATCACCTCCTTATACGATGATTATTGCGATGAGTGTTCACACAGATTGATACGGTTTAGATTAGAGCATCTAGTGGGTCTGTAGCTCAGGTGGTTAGAGCGTACGCCTGATAAGCGTAAGGTCGGTGGTTCGAGTCCACTCAGACCCACCACTCAACGATGGGTTATAGCTCAGCTGGGAGAGCGCCTGCCTTGCACGCAGGAGGTCTGCGGTTCGATCCCGCA	Vibrio vulnificus	Bacteria;Proteobacteria;Gammaproteobacteria;Vibrionales;Vibrionaceae;Vibrio;Vibrio vulnificus		GTAGCCGTACCGGAAGGTGCGGCTGGATCACCTCCTTTCTAAGGAGTTGTTGTTGTGGTGGAATGTTGGCGTCCTGCCGTGTGGTGGGGTTGGGGGCATGCTGTTGGGGTTCTGGGGTATCACGTTGTGTGGTGGCCTGGTGCGGTGATGCTGTGTCTGCTGTTGTGGTGGGTGTGGTGTTGGTTCGTGTGGTGGTTGAGAACTGTATAGTGGATGCGAGCATCTTATTTTTTGTGTGGCTTGTGTTGTG	[Propionibacterium] humerusii	Bacteria;Actinobacteria;Actinobacteria;Propionibacteriales;Propionibacteriaceae;Cutibacterium;[Propionibacterium] humerusii		GTAGCCGTAGGGGAACCTGCGGCTGGATCACCTCCTTTCTAAGGATTTTGGCGGAAAGCGCCGGGACTTGTTCTCGGAATGCTTCCTCCTCTTCCAAAGAACATTGCCGTCGTCCTCATGTCCCTTCATCACTGGAGAAACACCCAAGCGAGAGCTTGCGTGTTTACGCCTGAGCTGGCTCACGCCCCTCGCGGCCGCCTTCCTTTTTAGGAATGTTGTGCCAGCGAATGGTGGTGTGGGCCTGTAGCTC	Erythrobacter marinus	Bacteria;Proteobacteria;Alphaproteobacteria;Sphingomonadales;Erythrobacteraceae;Erythrobacter;Erythrobacter marinus
GTAACCGTAGGGGAACCTGCGGTTGGATCACCTCCTTACCTTAAAGAAACGTTCTTTGTAGTGCTCACACAGATTGTCTGATGAAAATTAGCAGTAAGAAAATCTCTGCAGGCTTGTAGCTCAGGTGGTTAGAGCGCACCCCTGATAAGGGTGAGGTCGGTGGTTCAAGTCCACTCAGGCCTACCAAATTTCTGCTGATGCTGCGTTGCGGCGATGCTCACATACTTCAGTATGCTTCGCGTCACCACGC	Citrobacter braakii	Bacteria;Proteobacteria;Gammaproteobacteria;Enterobacterales;Enterobacteriaceae;Citrobacter;Citrobacter braakii		GTAACCGTAGGGGAACCTGCGGTTGGATCACCTCCTTACCTAATGATATTGATTCGCGTGAAGTGCTCACACAGATTGTCTGATGAAAAAGTAACGAGCAGAAATACCTTTATAGGCTTGTAGCTCAGGTGGTTAGAGCGCACCCCTGATAAGGGTGAGGTCGGTGGTTCAAGTCCACTCAGGCCTACCACTTCTTGAAGTGGAAAAGGTACTGCACGTGACTGTATGGGGCTATAGCTCAGCTGGGAGA	Serratia liquefaciens	Bacteria;Proteobacteria;Gammaproteobacteria;Enterobacterales;Yersiniaceae;Serratia;Serratia liquefaciens		GTAACCGTAGGAGAACCTGCGGTTGGATCACCTCCTTTCAGAGAAATGTATTAAGATTTGTTTCTTAATACATAGAAAAATGAAAAACAATTAACAATATATATTCGGTTTATAAAGATTATTTGAATAAATATATAGGTAAATGGGCCTATAGCTCAGCTGGCTAGAGCGCTCGACTGATAATCGTGAGGTCTCAGGTTCAAGTCCTGATAGGCCCACCATAATAAGATAATCTTTGTTGGGGAATTAG	Arcobacter lanthieri	Bacteria;Proteobacteria;Epsilonproteobacteria;Campylobacterales;Campylobacteraceae;Arcobacter;Arcobacter lanthieri
GTAGCCGTAGGGGAACCTGCGGCTGGATCACCTCCTTTCTAAGGATGATCCTTCAAGACTGGTTGTCATGACTGGTCTTATCGGATCACTTGGAACATCAGAGGCGCCTTCGGGCGACCTCCTTGGCGAAATGCCGCCGCCTTCGTTTCTCTTTCTTTCCGGACGAACACGCGCTATCAGGGTGCTGCCGCGGGGGTCTGTCCTTCGCGAGGCTGGCGGGCCTGTAGCTCAGGTGGTTAGAGCGCACCCC	Chelatococcus sambhunathii	Bacteria;Proteobacteria;Alphaproteobacteria;Rhizobiales;Chelatococcaceae;Chelatococcus;Chelatococcus sambhunathii		GTAGCCGTACCGGAAGGTGCGGCTGGATCACCTCCTTTCTAAGGATGTTATTGACAAAATCGAATGGTTTGATTATAATGACGCTTGCTGTTTTGTTTGGTTTTGAGGGAATTGGTTATTCTCTCGGTTGTTTTGCGCCTGCGTCTGCGAGTGATTCAGCGGAGCTGGATTCCTCGGCGCAAGGCCGCAAAGAAGCTGACTCAAGGCAGCAGCCTTGTTTCGTTTTGAGGGAACTGATCGTTCCTTGCAA	Geobacillus thermoleovorans	Bacteria;Firmicutes;Bacilli;Bacillales;Bacillaceae;Geobacillus		GTAGCCGTATCGGAAGGTGCGGCTGGATCACCTCCTTTCTAAGGAAAACGTCCCTTACGGGACATGCCCATCGTTCAGTTTTGAGAGCTCGTCTCTCACGTCTCGCAAGAGACACTCGCACCTTGAAAACTGAAGACATCAACAAGACATCAAACTTTTAATTAACCATGTCATTTAAGACGTGTGTTCTTAGAATACCAACGCTAGATCAAGGTATGAAGGGCGTACGGTGGATGCCTTGGCACTAGGA	Exiguobacterium acetylicum	Bacteria;Firmicutes;Bacilli;Bacillales;;Exiguobacterium;Exiguobacterium acetylicum
GTAGCCGTATCGGAAGGTGCGGCTGGATCACCTCCTTTCTAAGGAGTTTTACCTGCTGTTTGATTTTGAGAGTTTAACACTTAGTTAAACTGCACTAGCACTTTGAGCAACGGAAATCTTTGATTTCGTTGGCGATGTGCTTTAGCACTTTGAAAATTGCATAGCATTATAGCTGGTCAAGTTATTAAGGGCGCAGGGCGGATGCCTTGGCACCAAGAGCCGATGAAGGACGTGGTAAGCTGCGATAAGC	[Clostridium] paradoxum	Bacteria;Firmicutes;Clostridia;Clostridiales;Peptostreptococcaceae;;[Clostridium] paradoxum		GTAACCCTAGGGGAACCTGGGGTTGGATCACCTCCTTACCTTAAAGATGACGAAGTTGTTGAGTGTTCACACAGATTGACTTGATTCAAAGTAGTTAGAGCAAAGACCTGATGCGCAAGCGTCAGTGCTTGTTTGGTGAAAGCCAAACGAGAGAAGCCCTTTTGTTGGGTGTCGGGACGTGAATAGCGGCGAGAGCGGCTACCCGGACATCTGCGCGCGAGCGCAAAGACAAATCCGGGTCCCCTTCGTC	Aeromonas sobria	Bacteria;Proteobacteria;Gammaproteobacteria;Aeromonadales;Aeromonadaceae;Aeromonas;Aeromonas sobria		GTAGCCGTACCGGAAGGTGCGGCTGGATCACCTCCTTTCTAAGGAGCACCACGTAAAAGGCAAGGCACTGGGTCTTGTCTGTAGCCGTGAGGAGCTGGTGCGCTGTAGTGGCGCCCGGTTTGGTGCACAACAAACGTTTCGCCGGTACGGGTTTCGAGTGATCGAGCCGGTGATGAAAAACTTTGCCAGACACACTATTGGGCTTTGAGACAACAAGCCCGTTTGTTCCCTGGCCACTGTGTGTGGTGGG	Mycolicibacterium novocastrense	Bacteria;Actinobacteria;Actinobacteria;Corynebacteriales;Mycobacteriaceae;Mycolicibacterium;Mycolicibacterium novocastrense
GTAGCCGTAGGGGAACCTGCGGCTGGATCACCTCCTTTCAAGGATGGTTTTCGAGATTGGGTCGGGCAACTGATCTGGCTTGAAAGCTTCCGAAATAAAAGTCCTTTACTTTGGATCAGTGAAGGCAACGTTCTGTCAGGTTTCTGTTCGGCTTGTCCGGCGGGAGCGCCGTCAACATATCCCTTTCTGCGATAGTGGCCGTCATGGCTGTGATTGCTTCACCGTTTGTGGTTTGAGGCATTGCGGTATG	Acetobacter persici	Bacteria;Proteobacteria;Alphaproteobacteria;Rhodospirillales;Acetobacteraceae;Acetobacter;Acetobacter persici		GTAGCCGTAGGAGAACCTGCGGCTGGATCACCTCCTTTCTAAGGAAACAGACTTTAAGTCTGACGGAAACCTGCACACACGAAACTTTGTTTAGTTTTGAGGGGACGACCCTCAAGCACCCTAGCGGGTGCGACTTTGTTCTTTGAAAACTGGATATCATTGTTGTAAATGTTTTAAATTGCCGAGAACACAGCGTATTTGTATGAGTTTCTAATTTAGAAATTCGCATCGCATAACCGCTGACGCAAGT	Lactobacillus casei	Bacteria;Firmicutes;Bacilli;Lactobacillales;Lactobacillaceae;Lactobacillus;Lactobacillus casei		GTAGCCGTATCGGAAGGTGCGGCTGGATCACCTCCTTTCTAAGGATATTTTACGGAATATAAGACCTTGGGTCTTATAAACAGAACGTTCCCTGTCTTGTTTAGTTTTGAAGGAACTTTGTTCCTTGAATAAGATGGGCCTGTAGCTCAGCTGGTTAGAGCGCACGCCTGATAAGCGTGAGGTCGGTGGTTCGAGTCCACTCAGGCCCACCATCTTATATAACGGGGCCTTAGCTCAGCTGGGAGAGCGC	Bacillus subtilis	Bacteria;Firmicutes;Bacilli;Bacillales;Bacillaceae;Bacillus;Bacillus subtilis
GTAGCCGTACCGGAAGGTGCGGCTGGAACACCTCCTTTCTGGAGAGTGTGACTATTTCGTCAACAGATAAGTCTCATTCTTTTCTCTCGAATTAACCTGTAATTTTTATGTTATACCGAGTGGGGTCTTCCCGCGGATACAGTCCCGTAGCTCAGTTGGTTAGAGCACTACACTGATAATGTAGGGGTCTGCGGTTCAAGTCCGCACGGGACTACACCGAACTCGGGGGATTAGCTCAGTTGGCTAGAGC	Alistipes onderdonkii	Bacteria;Bacteroidetes;Bacteroidia;Bacteroidales;Rikenellaceae;Alistipes;Alistipes onderdonkii		GTAGCCGTATCGGAAGGTGCGGCTGGATCACCTCCTTTCTGGAAAACTGCATTCAATATTGAACGCCCACACTTATCGGTTGTTGGAACAAGCCGCAGACCTGCGAAGGGATTCGCAAGAATGTGGAATGGGTCTGTAGCTCAGCTGGTTAGAGCACCGTCTTGATAAGGCGGGGGTCGTTGGTTCGAGCCCAACTAGACCCACCAAATTCCGATGACTAGATGCGGTAAGAGGACACTGGGGGATTAGC	Acidovorax delafieldii	Bacteria;Proteobacteria;Betaproteobacteria;Burkholderiales;Comamonadaceae;Acidovorax		GTAGCCGTACCGGAAGGTGCGGCTGGATCACCTCCTTTCTAAGGAGCATTTAGTGCCGTATCAAACCCGTTCGTGGTTTGGCGGTCGCTCATATTATTGGGTGGAACACTGACGCGGTAATTCTTATCGCCTCGTGGCCGGCTGGTGCTGGTCGTTGGGGGTTTCGTCGGCACACTGTTGGGTGTCTGAGAGGACACGTCTTCTCTAGTTTGCTGCTGCGCGTCTGCGCCGGCGTAGTGGGCCCTGTGGG	Tsukamurella pulmonis	Bacteria;Actinobacteria;Actinobacteria;Corynebacteriales;Tsukamurellaceae;Tsukamurella;Tsukamurella pulmonis
GTAGCCGTAGGGGAACCTGCGGCTGGATCACCTCCTTTCAAGGAACTGTTCTGAGTATGACTGGTTTACTGGTTGTATTTGGGATGTTCTAAAAAAATAAGTCCTGCACTTAGGATCAAGTGTAGGCATCTGTCAGTCTGGTTTTAGGACCGGGCGCGCCGTCAACATATCCCTTTCTACAACAGATGCTGGATAATGAAGATTATTCAGTCGGGTTTTGGGCTAGTAGCTCAGTTGGTTAGAGCACACG	Acetobacter syzygii	Bacteria;Proteobacteria;Alphaproteobacteria;Rhodospirillales;Acetobacteraceae;Acetobacter;Acetobacter syzygii		GTAGCCGTATCGGAAGGTGCGGCTGGATCACCTCCTTTCTAAGGATATTATACGGAATATAAGACCTTGCGGTCTTATAGACAGGTGCGTTTGGATCTTGTTTAGTTTTGAAGGATCATTCCTTCAAAGCGTGTTCTTTGAAAACTAGATAACGAAAGTAGACATTCACATTCAATTGTAATGCAAGATATCACGTAGTGATTCTTTTTAATGGTTAAGTTAGAAAGGGCGCACGGTGGATGCCTTGGCA	Bacillus licheniformis	Bacteria;Firmicutes;Bacilli;Bacillales;Bacillaceae;Bacillus;Bacillus licheniformis		GTAGCCGTAGGGGAACCTGCGGCTGGATCACCTCCTTTCTAAGGATGCTTCTGGCAGACAGGCTTGCCTGTCTCGTGAAGCTACTTGGCAGAGACCAGTCATGGTCTCAACACGCGGCCAGGCCGTCCCCATATCCCTTCAAAGACAGAGCAAGCGCGGGTTCGTAACCGCCGTGTGAGCCACCTCGGGCCTTGCGGCCCTCGGCACATGCCTCAAAACGGTCCACTGGACCGTTTTGCCGCGCAGCGGA	Rhodobacter sphaeroides	Bacteria;Proteobacteria;Alphaproteobacteria;Rhodobacterales;Rhodobacteraceae;Rhodobacter;Rhodobacter sphaeroides
GTAACCCTAGGGGAACCTGGGGTTGGATCACCTCCTTACCTTAAGATGACGAAGTTGTTGAGTGTTCACACAGATTGCCTTGATTCAAAGTAGTTAGAGCAAAGACCTGATGCGCCTTGGCGTGTCAGTGCTTGTTTGGTGAAAGCCAAACGAGAGAAGCCCTTTTGTTGGGTGTCGGGACGTGAATAGCAGCGAAAGCAGCTACCCGGTTACCTGCGCGCAAGCGCAAAGACAAATCCGGGTCCCCTTC	Aeromonas hydrophila	Bacteria;Proteobacteria;Gammaproteobacteria;Aeromonadales;Aeromonadaceae;Aeromonas;Aeromonas hydrophila		GTAGCCGTACCGGAAGGTGCGGCTGGATCACCTCCTTTCTAAGGAGCACCATCCGGCGAAAGCTGGTATGGAGCCCGCGATCTGCGAATGTCAGGTCGGGGTGCTCGATGGCGGAGACACTGGTGAGTCTTTCTCTGGCAACGGCCACGGGTTTCTAGTACAGCCATCTTCTGGTGGTGGGAACGAAAGCGTGTGGTGCGGCTGGGGAGAGGCGGAGAGCACCCTGTTGGGTCCTGAAGGAACAACCATG	Micromonospora haikouensis	Bacteria;Actinobacteria;Actinobacteria;Micromonosporales;Micromonosporaceae		GTAGCCGTAGGGGAACCTGCGGCTGGATCACCTCCTTAATCGAAGACACCGGCTTCTCCATAAGTACCCACACGAATTGCTTGATTCACTTGCGAAAAGCGATTGGGTTTTGACCCGAGAGTTATACGATTGGGTCTGTAGCTCAGTTGGTTAGAGCGCACCCCTGATAAGGGTGAGGTCGGCAGTTCGAATCTGCCCAGACCCACCAATCGAAGGGGCCATAGCTCAGCTGGGAGAGCGCCTGCTTTGC	Pseudomonas indica	Bacteria;Proteobacteria;Gammaproteobacteria;Pseudomonadales;Pseudomonadaceae;Pseudomonas;Pseudomonas indica
GTAGCCGTACCGGAAGGTGCGGCTGGAACACCTCCTTTCTAGAGCCTTAGTGTTAGTTGTAAGACACGCTGAGGAAAAAAGACGATTATATAGGAAATTCTGAATAAGAAGATTGTATTACTCTTGCTGTTAGTTCAAATAATAAATTTTTAAGTAAAACAGAGTCTCGTAGCTCAGCTGGTTAGAGTACTACACTGATAATGTAGGGGTCGGCAGTTCGAGTCTGCCCGGGACTACTTTTTAAAAATCA	Flavobacterium chilense	Bacteria;Bacteroidetes;Flavobacteriia;Flavobacteriales;Flavobacteriaceae;Flavobacterium;Flavobacterium chilense		GTAGCCGTAGGGGAACCTGCGGCTGGATCACCTCCTTTCTAGAGAAAGAAGAGGTTGTCGCATTCACACTTATCGGTAAACTGTAGAAGATGCGGAAAAATGCTTGAGTGAAGACAAGATTCGCTTAAGAAGAGAATCCGGGTTTGTAGCTCAGCTGGTTAGAGCACACGCTTGATAAGCGTGGGGTCGGAGGTTCAAGTCCTCCCAGACCCACCAAGAACGGGGGCATAGCTCAGTTGGTAGAGCACCT	Morococcus cerebrosus	Bacteria;Proteobacteria;Betaproteobacteria;Neisseriales;Neisseriaceae;Morococcus;Morococcus cerebrosus		GTAGCCGTAGGGGAACCTGCGGCTGGATCACCTCCTTTCTAAGGATAGCGGCGGTCAAGCGCTTCGGACTTCGGTCTGGAGAAGAGCTTCCTCCCATTCCAAAGAACATATGCCGCCGTCCTCATGTCCCTTCATCCTAGGTTAGTCCGCGAGACGAAATAGCGTCAGCTATTTTGCACGCGGACAAGCTCGGCCAGCGCGGCGAAGCGCGCCATAGGGCGCAGCTTTGCTGCGACTGACGGCGCGACGG	Sphingomonas melonis	Bacteria;Proteobacteria;Alphaproteobacteria;Sphingomonadales;Sphingomonadaceae;Sphingomonas;Sphingomonas melonis
GTAGCCGTAGGGGAACCTGCGGCTGGATCACCTCCTTAATCGACGACTCAGCTGCGCCATAAGCACCCACACGAATTGCTTGATTCATTGAAGAAGACGATTAGAAGCAGCGCCCGAGTTCGGGTCTGTAGCTCAGTTGGTTAGAGCACACCCCTGATAAGGGTGAGGTCGGCAGTTCGAATCTGCCCAGACCCACCAGTTTACTGGTGAGATAGCTGGTCAGAGTAGACGCCTCCACGGTATGTAGAAA	Pseudomonas savastanoi	Bacteria;Proteobacteria;Gammaproteobacteria;Pseudomonadales;Pseudomonadaceae;Pseudomonas;Pseudomonas savastanoi		GTAGCCGTAGGGGAACCTGCGGCTGGATCACCTCCTTAACGAAAGATTGACGACCGGTAAGAATCCACAACAAGTTGTTCTTCATTGATGTATCTGAGGGTCTGTAGCTCAGTTGGTTAGAGCACACGCTTGATAAGCGTGGGGTCACAAGTTCAAGTCTTGTCAGACCCACCATTCTGACTAGCTGTACAGAAAGAAGATGCATTGAATCTAGATGATAAGCTGGGGACTTAGCTTAGTTGGTAGAGCG	Acinetobacter bouvetii	Bacteria;Proteobacteria;Gammaproteobacteria;Pseudomonadales;Moraxellaceae;Acinetobacter;Acinetobacter bouvetii		GTAGCCGTACCGGAAGGTGCGGCTGGATCACCTCCTTTCTAAGGAGCACCACGAGAATCAGGCCCGCCCACATCGTGTGGGGGTTCGGTGATCTGATCGATTCGTTGGATGGCCTTTCATCTGTAGTGGATGGGGGTCTGGTGCACATGACAAACTTGGCCGAGCCGGTAGGGAATGCCGGCGAGGGAAATCATCAGACACACTATTGGGCTTTGAGACAACAAGCCCGTGCCCCTTTTTTTGGGGGTGG	Mycolicibacterium vaccae	Bacteria;Actinobacteria;Actinobacteria;Corynebacteriales;Mycobacteriaceae;Mycolicibacterium;Mycolicibacterium vaccae
GTAGCCGTAGGGGAACCTGCGGCTGGATCACCTCCTTTCTAAGGATGATGCTAGCATCTGAGCTTGCTCGGATCGTGCATCACTTAGCAGGCAGCAATCAAAGCTGCCAAAAACGAACCAGGTCGTCCTCATATCTCTTCAGACAAGAACGCGTATGGGCAAGGGCTCATGCGCCGCGGTTTTGCTCAAGGCAAACTGGCCCTTTCGGCAGATTTTGCGGCGCAAAATCGCCTGCCGGGCAACGCCGATT	Salipiger profundus	Bacteria;Proteobacteria;Alphaproteobacteria;Rhodobacterales;Rhodobacteraceae;Salipiger;Salipiger profundus		GTAGCCGTACCGGAAGGTGTGGCTGGATCACCTCCTTTTTAGGGAGACCTAATCCATTGAGAAATCGAAAACAATCAGTAATTAGATTCTTAATTGGTCTATCCTAGGTCGGTCGAGATTGGTTGAAAACTTTCAAAGTATTATTATTGGTTTGGTGAGACTGAATTAAATTGGAAAAGAGTCAGCAACTGACAGTTAGTCAGACTGCTGGATAAAAACCAGCCAGAACCTTGAAAACTGCATAGTAACG	Anabaena cylindrica	Bacteria;Cyanobacteria;;Nostocales;Nostocaceae;Anabaena;Anabaena cylindrica		GTAACCGTAGGGGAACCTGCGGTTGGATCACCTCCTTACCAAGCTGATACCTTCCCGTGAAGTGCTCACACAGATTGTCTGATAGAAAGCATGAGCAAGGCGTCTTGCGAAGCAGACTTCAGTGTCCCCTTCGTCTAGAGGCCCAGGACACCGCCCTTTCACGGCGGTAACAGGGGTTCGAATCCCCTAGGGGACGCCACTTGCTGGTAGTGTGAGTGAAAGTCGCGTACCCGTCATATCCTAAAACTGA	Mixta calida	Bacteria;Proteobacteria;Gammaproteobacteria;Enterobacterales;Erwiniaceae;Mixta;Mixta calida
GTAGCCGTATCGGAAGGTGCGGCTGGATCACCTCCTTTCTAAGGAAAACGGAAGCACGTTTGGGATCTTTATTTAGTTTTGAGAGGTCTTTGTTTGGGCCTTAGCTCAGCTAAGCGAGACCTTAAGTTGAAGCTTTGTCGCAGCGTCAGCGCACGACAGGGTCCAGCATATCTCAATAAGTACGACAAAAAGTTCATGATATACCCAAGACACATAAAGTGTACGGGGCCTTAGCTCAGCTGGGAGAGCG	Streptococcus hyovaginalis	Bacteria;Firmicutes;Bacilli;Lactobacillales;Streptococcaceae;Streptococcus;Streptococcus hyovaginalis		GTAGCCGTAGGGGAACCTGCGGCTGGATCACCTCCTTTCTAAGGAAGAACTCTAATGGAAACGCTCATCTGATGAGCCTCTGCCTTTCAGTTCTCTTGGAACAAGACAGAAGATAGTCAATCTTACTGTCGCGCATACCTTAAGCGGGTCTGCCGCCTTCGTTTCTCTTTCTTCAGCGAATGACTTTGGATCAGCGCTCGCGCGCCGTACCGCAGCCCTTTGGGCTGCTGGCGCTCCGCGAGGGCGCGGC	Mesorhizobium japonicum	Bacteria;Proteobacteria;Alphaproteobacteria;Rhizobiales;Phyllobacteriaceae;Mesorhizobium;Mesorhizobium japonicum		GTAACCGTAGGGGAACCTGCGGTTGGATCACCTCCTTACCTGAAGATACCTTCCCGCGAAGTGCTCACACAGATTGTCTGATAGAAAGTAACGAGCAAAGCGTCTTACGAATGAGACTTAGTGTCCCCTTCGTCTAGAGGCCTAGGACACCGCCCTTTCACGGCGGTAACAGGGGTTCGAATCCCCTAGGGGACGCCATTTGCTGGTAATGAGTGAAAGACATTGCCATTAATACTTCAGAATATGCTGT	Pantoea eucrina	Bacteria;Proteobacteria;Gammaproteobacteria;Enterobacterales;Erwiniaceae;Pantoea
GTAGCCGTACCGGAAGGTGCGGCTGGATCACCTCCTTTCTAAGGAGCACTTCTCACCAAGCCTCGGTTTGGTCAGAGGCCAGTTCATCAGCGAACGTCTGATGCTGGTTGCTCATGGGTGGAACGTTGACTATTCGGCACTGTCGGTCTGCTTGGACTGTGAGTACTGCTTCGGCGTGGAAAACAGTTCAGGGGATCGAGGGTGTCGGGCACGCTGTTGGGTGTCTGAGGGAGCGGCCACGATGTGGCTG	Streptomyces albidoflavus	Bacteria;Actinobacteria;Actinobacteria;Streptomycetales;Streptomycetaceae;Streptomyces;Streptomyces albidoflavus		GTAGCCGTACCGGAAGGTGCGGCTGGATCACCTCCTTTCTAAGGAGCATCTGGACACCGCAGGGTGTTCCAGGCGCCAGATCAAAGCGAATGTCTTTGCTGGTAGCTCATGGGTGGAACATTGAACTGGGTGCTCGTCGAGATCGTCTCGCGTCAGTACAGCCTTCGGGTTGGGAACGCGTCGGGGTGGTGGAGTCGGGTACATGCACGCTGTTGGGTCCTGAGGGACCGGGCCGGTTGCCTTCGGGTGG	Rathayibacter tritici	Bacteria;Actinobacteria;Actinobacteria;Micrococcales;Microbacteriaceae;Rathayibacter;Rathayibacter tritici		GTAGCCGTAGGGGAACCTGCGGCTGGATCACCTCCTTTCTAGAGAAAAGGGCTTGGCACCCACACTTATCGGTAATCGGACAGAGCGTTACAAAGGGTTTGTAGCTCAGGTGGTTAGAGCACACGCTTGATAAGCGTGGGGTCGTAGGTTCAAGTCCTACCAGACCCACCAGCGAACATCCGGGGGCATAGCTCAGTTGGTAGAGCACCTGCTTTGCAAGCAGGGGGTCATCGGTTCGATCCCGTTTGCC	Neisseria bacilliformis	Bacteria;Proteobacteria;Betaproteobacteria;Neisseriales;Neisseriaceae;Neisseria;Neisseria bacilliformis
GTAGCCGTACCGGAAGGTGCGGCTGGATCACCTCCTTTCTAAGGAGCAACTAGACCGCGAAAGTGGTCCAGTAGCCCGCACTGCCCGGATGTGGTGGTGGGGTGCTCACAGGCGGAGACACTGGCCAGTGTTTGTCGGCAACGGTCACCACGATCTAGTACAGCCTCGTTTTGCGGGGTGGGAACGACACGGTGATGCGGCTGGCGGAACATGATTAGCACCCTGTTGGGTCCTGAAAGAACAACCGTGG	Couchioplanes caeruleus	Bacteria;Actinobacteria;Actinobacteria;Micromonosporales;Micromonosporaceae;Couchioplanes;Couchioplanes caeruleus		GTAGCCGTACCGGAAGGTGCGGCTGGATCACCTCCTTTCTAAGGAGCACCACGAGAAACACTCCAATTGGTGGGGTGTGAGCCGTGAGGGGTTCTCGTCTGTAGTGGACGAGGGCCGGGTGCACAACAACAGGCAATCGCCAGACACACTATTGGGCCCTGAGACAACACTCGGCCGGCTGAGGTCGATGTGGTGTCCCTCCATCTTGGTGGTGGGGTGTGGTGTTTGAGCATTGAATAGTGGTTGCGAG	Mycobacterium triplex	Bacteria;Actinobacteria;Actinobacteria;Corynebacteriales;Mycobacteriaceae;Mycobacterium;Mycobacterium triplex		GTAGCCGTATCGGAAGGTGCGGCTGGATCACCTCCTTTCTAAGGAAAAATCGGAAGCCATTGAGTTCGTTTTGTTTAGTTTTGAGAGGTCTTGTGGGGCCTTAGCTCAGCTGGGAGAGCGCCTGCTTTGCACGCAGGAGGTCAGCGGTTCGATCCCGCTAGGCTCCATTATCTAGGATGCAAAGAAATGACTTTCTTGTTCAACTAGATAAGATAGGATAAGCGTTCAACGGGTAAAGAAGTTGAACACG	Streptococcus constellatus	Bacteria;Firmicutes;Bacilli;Lactobacillales;Streptococcaceae;Streptococcus;Streptococcus constellatus
GTAGCCGTATCGGAAGGTGCGGCTGGATCACCTCCTTTCTAAGGATATTACGGAATGACCATTAGGTCATGGAATAGCGTAGACATATTGTATTCAGTTTTGAATGTTTATTTAACATTCAAACATTGCACATTGAAAACTAGATAAGTAAGCAAATAGATTTTACCAAGCAAAAAACCGAGTGAATTTTTAACGAAATTCAACAAGCTTAATAATCGCGCGTCGTCTTTTTAGACGACATCACAGATTA	Staphylococcus stepanovicii	Bacteria;Firmicutes;Bacilli;Bacillales;Staphylococcaceae;Staphylococcus;Staphylococcus stepanovicii		GTAACCGTAGGGGAACCTGCGGTTGGATCACCTCCTTACCTTAAAAGAACCCTTCCCTGAAGTGCTCACACAGATTGTCTGATGAAAAGTAAAAAGCAAGGCGTCTTGCGAAGCAGACTATGTGTCCCCTTCGTCTAGAGGCCCAGGACACCGCCCTTTCACGGCGGTAACAGGGGTTCGAATCCCCTAGGGGACGCCACTTGCGCGGGAATGTGTGAAAGGCGTTGCCCATCCGTATCTCAAAACTGAC	Kosakonia oryzae	Bacteria;Proteobacteria;Gammaproteobacteria;Enterobacterales;Enterobacteriaceae;Kosakonia;Kosakonia oryzae		GTAACCGTAGGGGAACCTGCGGTTGGATCACCTCCTTACCTTAAAGAACCTGCCTTTGCAGTGCTCACACAGATTGTCTGATGAAAATACAGCAGTAAAAACCTCTACAGGCTTGTAGCTCAGGTGGTTAGAGCGCACCCCTGATAAGGGTGAGGTCGGTGGTTCAAGTCCACTCAGGCCTACCAAATTTGCGAAGCAAATTTGAAGAGGTTGCAAACGATGGGGCTATAGCTCAGCTGGGAGAGCGCCT	Klebsiella pneumoniae	Bacteria;Proteobacteria;Gammaproteobacteria;Enterobacterales;Enterobacteriaceae;Klebsiella;Klebsiella pneumoniae
GTAGCCGTATCGGAAGGTGCGGCTGGATCACCTCCTTTCTAAGGATATTACGGAATGCACATTTGTCTATTTGTTTAGTTTTGAGAGGTCTGTCTCTCAAACTTTGTTCTTTGAAAACTGAATACTGTAAGTAATAAACCATGAAAATCATTATTTCTACCAGGAGATAATGAGATTCAACAATTTTACCAAGAGTAAAAACCGAAAGAGTGAACACTCAATCGCGAATCATACAACTTAACCGGTGGTT	Aerococcus urinaehominis	Bacteria;Firmicutes;Bacilli;Lactobacillales;Aerococcaceae;Aerococcus;Aerococcus urinaehominis		GTAACCGTAGGGGAACCTGCGGTTGGATCACCTCCTTACCTAAAGATATCCTGACTGTGCAGTGTCCACACAGATTGTCTGATGAAAAAGTAACGAGCAGAAATACCTTTATAGGCTTGTAGCTCAGGTGGTTAGAGCGCACCCCTGATAAGGGTGAGGTCGGTGGTTCAAGTCCACTCAGGCCTACCAAATTCTTCCTTATGCTGCGTTATGCTCCCGGTCGTTTACCGACGTAAACTTCCCGGTCGCA	Serratia rubidaea	Bacteria;Proteobacteria;Gammaproteobacteria;Enterobacterales;Yersiniaceae;Serratia;Serratia rubidaea		GTATCCCTACGGGAACGTGGGGATGGATCACCTCCTTTCTAAGGAGAAACGCATGATCGAAGATGATGCACAAGAGAAGTGATGTTTCGAAGATACTGTTTAGTTTTGAGTGATACTCAGGTATGACTCAGAGATCATTGAAAACTGGATAATAGAAAATAAATTGCGATAGAAATAGAAAATGAGATCGAAATAGTAATTGTTATTATTGAGGTCTTTCTAGAAAAGTCGAAAACTAAGAATTTTCATC	Erysipelatoclostridium ramosum	Bacteria;Firmicutes;Erysipelotrichia;Erysipelotrichales;Erysipelotrichaceae;Erysipelatoclostridium;Erysipelatoclostridium ramosum
GTAGCCGTATCGGAAGGTGCGGCTGGATCACCTCCTTTTTAAGGAGAATCAAAGGCTCTTAGGAGCCACGACAAAAACTCGGGGCTTTCGTAAAGGAAGTCCCGAGGGTGTAAGTCACGCTACTTTTTCTGTTTTCAATATTCATCCCTTCTGAATATTAAGCCCGCTTTTAGTGCGGGCTTATTTGTTTCTGGACGAAGTTACTACCATATATTTCTTTTCATTGATTTTGTTTTTTACGGTAAATAGT	Leptospira interrogans	Bacteria;Spirochaetes;Spirochaetia;Leptospirales;Leptospiraceae;Leptospira;Leptospira interrogans		GTAACCGTAGGAGAACCTGCGGTTGGATCACCTCCTTTCAAAGAAAACTATTAATATTTGATTATTAATAGAAAAAACAATTAACAATATATGTTCGGTTTATAAAGGTTATTTAGAGAAACACATGTAGGTGAAGGGGCCTATAGCTCAGCTGGCTAGAGCGCTCGACTGATAATCGTGAGGTCTCAGGTTCAAGTCCTGATAGGCCCACCATTAAATAATCTTGTTGGGGAATTAGCTCAGCTGGGAG	[Arcobacter] porcinus	Bacteria;Proteobacteria;Epsilonproteobacteria;Campylobacterales;Campylobacteraceae;Aliiarcobacter;[Arcobacter] porcinus		GTAGCCGTACCGGAAGGTGCGGCTGGAACATCTCATATTTAGAGTATATACGATGTGTTAGTTACGTAACAACCTATTTGTTGCTTGGTTTTTTTTCTTTATTTGTATATTTTATATTTATGTTGGATGTATATATAAAACAAGACCGCTCTTTTTAGAGTTTAGAAAGAGTCTCATAGCTCAGCTGGTTAGAGCGCTACACTGATAATGTAGAGGTCGGCAGTTCGAGTCTGCCTGAGACTACGAGGTT	Weeksella virosa	Bacteria;Bacteroidetes;Flavobacteriia;Flavobacteriales;Flavobacteriaceae;Weeksella;Weeksella virosa
GTAGCCGTATCGGAAGGTGCGGCTGGATCACCTCCTTTTGAGCAAAGACAGCATCGTCCTGTCGGGCGTCTTCACAAAGTACCTGCATTCAGAGAATCACGTCGGCCAGGCCGATGTGAGAGTCCCTTTTGGGGCCTTAGCTCAGCTGGGAGAGCACCTGCTTTGCAAGCAGGGGGTCGTCGGTTCGATCCCGACAGGCTCCACCATGTTCGAGTTTGTTCCGGAAAGTGTATTTCCGGGTCTGTAGCTC	Stenotrophomonas maltophilia	Bacteria;Proteobacteria;Gammaproteobacteria;Xanthomonadales;Xanthomonadaceae;Stenotrophomonas;Stenotrophomonas maltophilia		GTAGCCGTAGGGGAACCTGCGGCTGGATCACCTCCTTTCTAAGGATGAACCTTCAGATTGCTTCGGCAGCTATCGGTTCGTTTTAGAAACATCAGTGGCCAGTGATTGGATCAATCGCTGAGCTGCATTGGCGGGACACCGCCGTCTTCGTTTCTCTTTCTTCGCGGACGAACACGCGCCAGGGGCGGCGCTGCAGCGTCTTGTCATCAGACAAGGTGCGCCAGCTTGAGCCTCATATCCTTTAATGGAC	Afipia broomeae	Bacteria;Proteobacteria;Alphaproteobacteria;Rhizobiales;Bradyrhizobiaceae;Afipia;Afipia broomeae		GTAGCCGTAGGGGAACCTGCGGCTGGATCACCTCCTTTCAAGGACGAAGCTCGTGGGGTGAGCTCCAGCGATGGAGCCTGCTGCGAGTGGTCCTGACAAAAGCGGCACGCTCGCGCAAAGGCCCGCGTGGTGCCGAATTCGGCCAAAGCCCGCAAAAGCCGCGCACGCCTCTCACACACCCAGATGCCCGATCCCCGCCACCGGCGGCAGCGCGCTGCAAGCGAACGCCTGCAAAGCCGGGGCGCCAGCC	Roseomonas mucosa	Bacteria;Proteobacteria;Alphaproteobacteria;Rhodospirillales;Acetobacteraceae;Roseomonas;Roseomonas mucosa
GTAGCCGTATCGGAAGGTGCGGCTGGATCACCTCCTTTCTAAGGATTTTAACGGAATATAAGACCTTGGGTCTTATAAACAGAACGTTCCCTGTCTTGTTTAGTTTTGAAGGATCATTCGATTCTTCGAGATAATGTTCTTTGAAAACTAGATAACAGAAGTAATTCACATTCAATTGTAATGCAAGAAATCACGTAGTGATTCTTTTTAACGGTTAAGTTAGAAAGGGCGCACGGTGGATGCCTTGGCA	Bacillus siamensis	Bacteria;Firmicutes;Bacilli;Bacillales;Bacillaceae;Bacillus;Bacillus siamensis		GTAGCCGTAGGAGAACCTGCGGCTGGATCACCTCCTTTCTAAGGAATAATTCGGAACCTTACATTAATCAAAATCTTGGTCAGTTTTGAGAGTATTTACTCTTAAAATTTTATATTCATAGTATTCGCTTTTTGGGCCTATAGCTCAGCTGGTTTAGAGCGCACGCCTGATAAGCGTGAGGTCGGTGGTTCGAGTCCACTTAGGCCCATACCGAAAAGTCGGTTTTGAATATTATGGGGAATTAGCTCAG	Lactobacillus sanfranciscensis	Bacteria;Firmicutes;Bacilli;Lactobacillales;Lactobacillaceae;Lactobacillus;Lactobacillus sanfranciscensis		GTAGCCGTAGGGGAACCTGCGGCTGGATCACCTCCTTTCTAAGGAAGCTGTGGAATTGGTAAGACGACCTTCCGACAAGTCTTTGACTTGTCTCGAGGTATGAACCTTCCCGTGCTTTTTAGAACATAGATGGCACCAGTCAGGTGACCATCGCAACGCAATACGCCGTAGACATGCTAGCATGCACGGTATGGCGAGCTTTCGCCGTCCACGTTTCTCTTTCTTCATGAAGACAAAAAACCGCGCTTGT	Rhizobium tibeticum	Bacteria;Proteobacteria;Alphaproteobacteria;Rhizobiales;Rhizobiaceae;Rhizobium;Rhizobium tibeticum
GTAGCCGTACCGGAAGGTGCGGCTGGATCACCTCCTTTCTAAGGAGCATTCTCCAGAACATGTACCAGCACACAGGTGCTCGGATGATGGTCTGGCAGAGCCCGTTTCGTTCCCACACGTGGAACGGCGGGAGCTCACGGGTGGAACACTGACAACGAGATCCTGCAGAACGCGAAACCATGTTTCGCCGGCAGGGACTATATCGATGCACTGTTGGGTCCTGAGAGAACACGTGAGTGTTTCTTTCTAG	Rhodococcus fascians	Bacteria;Actinobacteria;Actinobacteria;Corynebacteriales;Nocardiaceae;Rhodococcus;Rhodococcus fascians		GTAGCCGTACCGGAAGGTGCGGCTGGAACACCTCCTTTCTGGAGCAGTCTTGGAATCTGTTTGAAAGATTCTTTTCCTTAGGTACTTTTATGGGTACTGCATTCTTGTTTTCATGTTTACAATAAAAAAAGGGAAAAGAGAAAAAGGAAGCTGGGATGTCTCGGTTTCTTTGTCGGAAAAAAAGCCTGAAACGGGCTGCTTATTCGACTTGGAGAGCAAGAGACGATTCGTCTTATCCCGGCGGCAGTTG	Tannerella forsythia	Bacteria;Bacteroidetes;Bacteroidia;Bacteroidales;Tannerellaceae;Tannerella;Tannerella forsythia		GTAACCGTAGGGGAACCTGCGGTTGGATCACCTCCTTACCGAACGATATTGGTTGCGTGAGTGTTCACAACAGATTGTCTGATGAAAGTAACGAGCAGAAAACCCTTTATAGGCTTGTAGCTCAGGTGGTTAGAGCGCACCCCTGATAAGGGTGAGGTCGGTGGTTCAAGTCCACTCAGGCCTACCAAATTTGTACTTATGCTGCGTTATGCGCGTGGTCGTTTACCGAAAGTGAACGTCCCTTTCGCAT	Chania multitudinisentens	Bacteria;Proteobacteria;Gammaproteobacteria;Enterobacterales;Yersiniaceae
GTAGCCGTACCGGAAGGTGCGGCTGGAACACCTCCTTTCTAGAGAAGTCCAAAGGGTGTTATTTTAGGATGAATCTTTAAATCTTGTGCAGTCAATATTCATAGGCTAATTAGAGGTTAGTGTTTGGTAGTTAGTATTTTGGAGTTACATAAACTATTTGCTAATAGCTAGTGGCTAAAAAGATGCAGTCTCATAGCTCAGCTGGTTAGAGCGCTACACTGATAATGTAGAGGTCGGCAGTTCGAGTCTG	Capnocytophaga cynodegmi	Bacteria;Bacteroidetes;Flavobacteriia;Flavobacteriales;Flavobacteriaceae;Capnocytophaga;Capnocytophaga cynodegmi		GTAGCCCTAGGGGAACCTGGGGCTGGATCACCTCCTTATACGAATAGATTATTGCGATGAGTGTTCACACAGATTGATACGGTTTAGATTAAAGACGATGCTTGGGTCTGTAGCTCAGGTGGTTAGAGCGTTCGCCTGATAAGCGAGAGGTCGGTGGTTCAAGTCCACTCAGACCCACCAATCTTCCTCCCAGATGATTGGCGGTAAGCATCAACACTGATGGGGCTATAGCTCAGCTGGGAGAGCGCCT	Vibrio mediterranei	Bacteria;Proteobacteria;Gammaproteobacteria;Vibrionales;Vibrionaceae;Vibrio;Vibrio mediterranei		GTAGCCGTATCGGAAGGTGCGGCTGGATCACCTCCTTTCTAAGGAGTAATTACCTACTGTTTAATTTTGAGAGTTTTTAGTGAAAAACTTTCTAAAATATGTTTGACAAAATGTCAGAGATATGCTATTATATTTTGTGTCGAAAAAAGTCGAATATAAAATATGGGGGTGTAGCTCAGCTGGGAGAGCACTTGCCTTGCACGCAAGGGGTCAGGAGTTCGATCCTCCTCATCTCCACCAGATTAGTACT	Paeniclostridium sordellii	Bacteria;Firmicutes;Clostridia;Clostridiales;Peptostreptococcaceae
GTAGCCGTAGGGGAACCTGCGGCTGGATCACCTCCTTTCTAGAGAAAGAAGAGGTCTGATGCATTCACACTTATCGGTAAACTGTAAAAGATGCGGAATAGAAAAGCTTGAGTGAAGACAAGATTCGCTTAAGAAGAGAATCCGGGTTTGTAGCTCAGCTGGTTAGAGCACACGCTTGATAAGCGTGGGGTCGGAGGTTCAAGTCCTCCCAGACCCACCAAGAACGGGGGCATAGCTCAGTTGGTAGAGC	Neisseria subflava	Bacteria;Proteobacteria;Betaproteobacteria;Neisseriales;Neisseriaceae;Neisseria;Neisseria subflava		GTAGCCGTATCGGAAGGTGCGGCTGGATCACCTCCTTTCTAAGGAAATGGAAGACGTTTGGTCTTGTCTTATTTAGTTTTGAGAGGTCTTATTTAAGTTATGAGAACGTTAAGAAATCTGTATGAAAAAGATTTTAGTTTGAATACAATTAAGCTTCACGTAATAGAATAGTACCACCACTAATAATGTAACAACCAGTTTATTAGTCGGGGCCTTAGCTCAGCTGGGAGAGCGCCTGCTTTGCACGCAG	Streptococcus porcinus	Bacteria;Firmicutes;Bacilli;Lactobacillales;Streptococcaceae;Streptococcus;Streptococcus porcinus		GTAGCCGTACCGGAAGGTGCGGCTGGATCACCTCCTTTCTAAGGAGCTCCTGTTTTGCTTGTGATCGTGGTGGTTATGAGTGTTGTGGGGGTTTTTAGTGGTTGGCAACATTGGAGTTGGCATGCTGTTGGGGTGTGGGGTAACGCCTTGGCTGCCTGCGCGTGGGCCTGCTTGTGTGGTGGGTTTGTGTGTGGTGTTGGTGTGGTGGTTGAGAATTGTATAGTGGATGCGAGCATCTTTTGGTTTTTGT	Trueperella pyogenes	Bacteria;Actinobacteria;Actinobacteria;Actinomycetales;Actinomycetaceae;Trueperella;Trueperella pyogenes
GTAGCCGTAGGGGAACCTGCGGCTGGATCACCTCCTTTCTAAGGATTCTTCTTCGGGTGTGATCGGTTCGTCCGATCCGCTGAGCCTTGTGCTCAACCCATCGAGGATCATTAGGATATCAGGGCTCAGTCAGAGCCCCTTGGCGGGACAGATGCCGCCCTCGTTTCTCTTCCTCACCAGATAGCGCGATCGCGGTGCAAACCGCTCGATCGTACTGGGCCTGTAGCTCAGGTGGTTAGAGCGCACCCCT	Methylobacterium radiotolerans	Bacteria;Proteobacteria;Alphaproteobacteria;Rhizobiales;Methylobacteriaceae;Methylobacterium;Methylobacterium radiotolerans		GTAGCCGTACCGGAAGGTGCGGCTGGATCACCTCCTTTCTACGGAGAATGCAGCCGGATGTTCGTCCGGCGGTGCGAGCCCCGGCGTCGCGGCAGTCGCGGCGGTCTGGGGCTGCTGGTGTGGAAGAGATCATGGGCTTTCGGTGCGTCCGTCGTGGGATGTTCCGCGGGAGTGGTGCGGATGCGCTTTTGGGCTCCCGGATCGCCACCCCAGGCTTCGGCCTGGCGCGATTCGATGCCCATCGTGCCTG	Bifidobacterium breve	Bacteria;Actinobacteria;Actinobacteria;Bifidobacteriales;Bifidobacteriaceae;Bifidobacterium;Bifidobacterium breve		GTAGCCGTAGGGGAACCTGCGGCTGGATCACCTCCTTAATCGAAGATGTCAGCTTGCTGGCAAGCTCCCACACGAATTGCTTGATTCACTGATAGAAGAGCAATTGAGTTAGATAGACTCAAGGTAAGACGATTGGGTCTGTAGCTCAGTTGGTTAGAGCGCACCCCTGATAAGGGTGAGGTCGGCAGTTCGAATCTGCCCAGACCCACCAATCGATGGGGCCATAGCTCAGCTGGGAGAGCGCCTGCTT	Pseudomonas rhizoryzae	Bacteria;Proteobacteria;Gammaproteobacteria;Pseudomonadales;Pseudomonadaceae;Pseudomonas;Pseudomonas rhizoryzae
GTAGCCGTACCGGAAGGTGCGGCTGGAACACCTCCTTTCTGGAGAGGACGAAAGATCGAAAAGGTTTTTGTTCTTGTACTGCTGGTGTTGTTTATTCAAGATATGATTCCGTAATGATACGGAAGAGAGAAAGTAAGAAGCCGGGTCTAATCAAACAGACTAGGTTGAACTTAGTCCTATAGCTCAGTTGGTTAGAGCGCTACACTGATAATGTAGAGGTCGGCAGTTCAACTCTGCCTGGGACTACGAA	Bacteroides vulgatus	Bacteria;Bacteroidetes;Bacteroidia;Bacteroidales;Bacteroidaceae;Bacteroides;Bacteroides vulgatus		GTAGCCGTAGGGGAACCTGCGGCTGGATCACCTCCTTTCAAGGATGCTTTCCGAGTTTTGGGCCGGGTAACTGGCCTGGATTGGAAAGCTCCGATAAAAAGTCCTCCCTCTAGGATCAGGGGAGGCACAGCCAAGGAACTGTCTTCTCGTGGCTTTTGTCATGGAAGCGCCGTCAACATATCCCGTCCAGCAACAATCATCGAACCCTTTTGGGCTAGTAGCTCAGTTGGTTAGAGCACACGCTTGATAA	Komagataeibacter hansenii	Bacteria;Proteobacteria;Alphaproteobacteria;Rhodospirillales;Acetobacteraceae;Komagataeibacter;Komagataeibacter hansenii		GTAGCCGTATCGGAAGGTGCGGCTGGATCACCTCCTTTCTAAGGATATTATACGGAATATAAGACCTTGCGGTCTTATAGACAGGTGCGTTTAGATCTTGTTTAGTTTTGAAGGATCATTCCTTCAGACATAGGAGCACCTGCTAAATGCGCCACATCCTGTGGCAACGCATGTGTTAGCACCTCCTGTGCGTTGTTCTTTGAAAACTAGATAACAGTAGACATCACATTCAATTAGTAAGCAAGATATC	Bacillus paralicheniformis	Bacteria;Firmicutes;Bacilli;Bacillales;Bacillaceae;Bacillus;Bacillus paralicheniformis
GTAGCCGTAGGAGAACCTGCGGCTGGATCACCTCCTTTCTAAGGAAGCGAGTGGGAAGAAGCGTAGGAATACGTGGAAGCCACGCGACAAAAGCACACGAGAAACTTTGTTTAGTTTTGAGAGGTTTACTCTCAAACATTAGCACATTGAAAACTGAATACGATTCAAAGAAAGAAAACCGAGAATATAAAAAAGAGTGCAGCTGACACCGTTAAATCAAAGAGCGATTAAGGCAGACTTCAAAGGTCAC	Lactobacillus amylophilus	Bacteria;Firmicutes;Bacilli;Lactobacillales;Lactobacillaceae;Lactobacillus;Lactobacillus amylophilus		GTAGCCGTAGGGGAACCTGCGGCTGGATCACCTCCTTAAACGACAAGTGCTCACGCGAACCAGCGCGTCCACACAAATTGCCTGATCGGATAGAGCGAAGATGCCTGGGTCTGTAGCTCAGTTGGTTAGAGCGCACCCCTGATAAGGGTGAGGTCGGCAGTTCGAGTCTGCCCAGACCCACCAACCTGTCGGGGCCTTAGCTCAGCTGGGAGAGCGCCTGCCTTGCACGCAGGAGGTCAGCGGTTCGATC	Kushneria marisflavi	Bacteria;Proteobacteria;Gammaproteobacteria;Oceanospirillales;Halomonadaceae;Kushneria;Kushneria marisflavi		GTAGCCGTAGGGGAACCTGCGGCTGGATCACCTCCTTAATCGAAGATCTCAGCTTCTTCATAAGCTCCCACACGAATTGCTTGATTCACTGGTTAGACGATTGGGTCTGTAGCTCAGTTGGTTAGAGCGCACCCCTGATAAGGGTGAGGTCGGCAGTTCGAATCTGCCCAGACCCACCAATTGTTGTGGTGTGCTGCTGATCCGATAAGGGGCCATAGCTCAGCTGGGAGAGCGCCTGCTTTGCACGCAG	Pseudomonas nitroreducens	Bacteria;Proteobacteria;Gammaproteobacteria;Pseudomonadales;Pseudomonadaceae;Pseudomonas;Pseudomonas nitroreducens
GTAGCCGTACCGGAAGGTGCGGCTGGATCACCTCCTTTCTAAGGAGCACGTGCCGTCCCGTCTGTATACAGCGGAATATGGCGGCCAGTCAGACGGAAGCGAATGTCTTCCGATGGCGCTCATGGGTGGAACATTGACATTGATGCAAGAACGGCTTCTCGCCGCACGGTACGCCTCCTCGGAGGTTGGAAATGCGACGGGTTGAGAGACTTGCATATGCACGCTGTTGGGTCCTGAGGGACCGGAACGA	Cryobacterium flavum	Bacteria;Actinobacteria;Actinobacteria;Micrococcales		GTAGCCCTAGGGGAACCTGGGGCTGGATCACCTCCTTACTGACGCTATTTTTGCGAGTGTTCACACAGATTGTATAGGTTGAAGTATTAAAGAGGATATGTTCCCAAACATATCGGCGTGTCCCATTCGTCTAGAGGCCTAGGACACCGCCCTTTCACGGCGGTAACAGGGGTTCGACTCCCCTATGGGACGCCATTGGGTTGTTAGCTCAGTTGGTAGAGCAGTTGACTTTTAATCAATTGGTCACAGG	Salinivibrio siamensis	Bacteria;Proteobacteria;Gammaproteobacteria;Vibrionales;Vibrionaceae		GTAGCCGTACCGGAAGGTGCGGCTGGATCACCTCCTTTCTAAGGAGTTTTTATTATCACACTGACTGCTTCCACAGTTGTGGGTGGTTGGTGTGGCTGTGATTGTGTTCATGCACCGTATGTGGGTGTGTGGGTTGCAGCTGATTATTTTTTGTTTTTTTTGGGTGTGCATCCTTCTTTACACTTGGTTGGGTTTGTATCAAAGGTTTGTTTGTGTGTTGGCGCGTTGTTGGGTGTCTCGGGCAGCACTG	Corynebacterium propinquum	Bacteria;Actinobacteria;Actinobacteria;Corynebacteriales;Corynebacteriaceae;Corynebacterium;Corynebacterium propinquum
GTAGCCGTAGGGGAACCTGCGGCTGGATCACCTCCTTTCTAAGGAAGAACTCTAATGGAAACGCTCGCCCATCTTCGGATGGATCAGTCGAGCCTCTGCCTTTCAGTTCTCTTGGAACAAGACAGAAGATAGTCAATCTTACTGTCGCGCATACCTTAAGCGGGTCTGCCGCCTTCGTTTCTCTTTCTTCAGCGAATGACTAACCTCCCTTTGGCTATGCCTGTAAGGCGTGCCTTGCCGGTGCAATATG	Mesorhizobium jarvisii	Bacteria;Proteobacteria;Alphaproteobacteria;Rhizobiales;Phyllobacteriaceae;Mesorhizobium;Mesorhizobium jarvisii		GTAGCCGTACCGGAAGGTGCGGCTGGATCACCTCCTTTCTAAGGAGCGCATAGCCGACTGCGAGCGCATGTCTCGCACGGTTTGCTCATGGGTGGAACGTTGACTATTCGGCACGGCCGTCTGGTCCGCTGTCTCTAGTACTGCCCCTTTTGGGGCGTGGAACGAGACTGGTGGATTTGAGGGTCGGGCCGGGCACGCTGTTGGGTGTCTGAGGGCACGGGCTATCACGCTCGTCCTTCGGCCGGTCCCG	Streptomyces antimycoticus	Bacteria;Actinobacteria;Actinobacteria;Streptomycetales;Streptomycetaceae;Streptomyces;Streptomyces antimycoticus		GTAGCCGTACCGGAAGGTGCGGCTGGATCACCTCCTTTCTAAGGAGCGCTTCTAGGCAGCCGCAAGGTTGTCCAGAGCCACTACGTCGGCGAATGTTCGACGGTGGTTTGCTCATGGGTGGAACGTTGACTACTCGGCACACTCGATTCTTCCGACACGCTAGTACTGCTTCGGCGTGGAACGTGTGAAGAGGATCGAAGGGGGTGGCTGGTCGTTGCTTGAGAACTGCACAGTGGACGCGAGCATCTGT	Streptomyces rimosus	Bacteria;Actinobacteria;Actinobacteria;Streptomycetales;Streptomycetaceae;Streptomyces;Streptomyces rimosus
GTAACCGTAGGGGAACCTGCGGTTGGATCACCTCCTTACCTGAAGATACCCTCCCGCGAAGTGCTCACACAGATTGTCTGATAGAAAAGTAACGAGCAGAAAAAACCTCTACAGGCTTGTAGCTCAGGTGGTTAGAGCGCACCCCTGATAAGGGTGAGGTCGGTGGTTCAAGTCCACTCAGGCCTACCAGATTTCTTCTCATTCTGCGTTATGTTTCCGGCTCGCATAGTTCACTATGCTTCGCGAAAAC	Pantoea dispersa	Bacteria;Proteobacteria;Gammaproteobacteria;Enterobacterales;Erwiniaceae;Pantoea;Pantoea dispersa		GTAGCCGTAGGGGAACCTGCGGCTGGATCACCTCCTTTCTAAGGAAGCTGTGGAACTGGTAAGACGACCTTCCGGCAAGTCTTTGACTTGTCTCGAGGTATGAACCTTCCCGTGCTTTTAGAACATAGATGGCACCAGTCAGGTGACCATCGAAACGTAATACGCCGCATAGACTTCGGTCATGACGGTATGGCGAGCTTTCGCCGTCCACGTTTCTCTTTCTTCAAGAAGACAAAAACCGCGTCGATCC	Rhizobium hidalgonense	Bacteria;Proteobacteria;Alphaproteobacteria;Rhizobiales;Rhizobiaceae;Rhizobium;Rhizobium hidalgonense		GTAGCCGTAGGGGAACCTGCGGCTGGATCACCTCCTTTCTAAGGATGTTCCTAGCAGCATTAGAACTTGTTCTTTTACTCGTGGAACACTTAGCAGGACAGCAAACAAAGCTGTCCATATTTGGAACATCTTCGGATGTTCTTCGGACCGAGCCGTCCTCATATCTCTTCAGAAACAGAACACGAGCTACCGCTCGTATGGGTCGGTAGCTCAGGTGGTTAGAGCGCACGCCTGATAAGCGTGAGGTCGG	Sulfitobacter guttiformis	Bacteria;Proteobacteria;Alphaproteobacteria;Rhodobacterales;Rhodobacteraceae;Sulfitobacter
GTAGCCGTATCGGAAGGTGCGGCTGGATCACCTCCTTTCTCGAGCTTATTTCCGCGGAGTTGAGCGCTCACGCTTATCGGCTGTAAATTAGGACAGACTCAGGGGTCTGTAGCTCAGTCGGTTAGAGCACCGTCTTGATAAGGCGGGGGTCGTTGGTTCGAATCCAACCAGACCCACCAATTGTCTGGCGGAAAAACCTGAGTGTCTCTGTATGGGGGCATAGCTCAGCTGGGAGAGCACCTGCTTTGCA	Burkholderia pseudomallei	Bacteria;Proteobacteria;Betaproteobacteria;Burkholderiales;Burkholderiaceae;Burkholderia;Burkholderia pseudomallei		GTAGCCGTAGGGGAACCTGCGGCTGGATCACCTCCTTAATCGACGACTCAGCTGCTGCATGAGCTCCCACACGAATTGCTTGATTCATTGAAGAAGACGATAGAAGCAGCCCGAAATTGGGTCTGTAGCTCAGTTGGTTAGAGCGCACCCCTGATAAGGGTGAGGTCGGCAGTTCGAATCTGCCCAGACCCACCAATTTTGTTATGGGGCCATAGCTCAGCTGGGAGAGCGCCTGCCTTGCACGCAGGAG	Pseudomonas reinekei	Bacteria;Proteobacteria;Gammaproteobacteria;Pseudomonadales;Pseudomonadaceae;Pseudomonas;Pseudomonas reinekei		GTAACCGTAGGGGAACCTGCGGTTGGATCACCTCCTTACCTTAAAGAACCTGCCTTTGTAGTGCTCACACAGATTGTCTGATGAAAAACAGCAGTAAAAACCTCTACAGGCTTGTAGCTCAGGTGGTTAGAGCGCACCCCTGATAAGGGTGAGGTCGGTGGTTCAAGTCCACTCAGGCCTACCAAATTTGCACAGCAAATTTGAAGAGGTTGCAAACGATGGGGCTATAGCTCAGCTGGGAGAGCGCCTG	Enterobacter cloacae	Bacteria;Proteobacteria;Gammaproteobacteria;Enterobacterales;Enterobacteriaceae;Enterobacter;Enterobacter cloacae
GTAGCCGTAGGGGAACCTGCGGCTGGATCACCTCCTTTCTAAGGAGACCGGGCATCGGACAGCGTCTTCGGACGCAGTAGGCGATGCCAGCGGCTTTCGAGTCGCGTCAGGTCAACCAGGTCAACGTTTCCGAATAACAATCTAGCGACTTACTCTGGGCTTGCTGTTTGGTTTTGAAGGACTGAGTCCATGCGACTTGGCTCTTTGAGAATGAAGGATGCTGTAGGGTTTGCCGACGCGGTGGCCTCCT	Myxococcus xanthus	Bacteria;Proteobacteria;Deltaproteobacteria;Myxococcales;Myxococcaceae;Myxococcus;Myxococcus xanthus		GTAGCCGTATCGGAAGGTGCGGCTGGATCACCTCCTTTCTAAGGATATAACGGAACCGTCACAGTTGTTTTACTTTGTTTAGTTTTGAGAGGTCTAATCTTCTCAGAAAGCAAGTAGTTGTTCTTTGAAAACTGGATAGTGTTTAACATGTAAGAAAAGCAAGAAACCAAGAAAACATCGCGTTTTATTTTTTAATGTATTTCTTCACCTTAGGGTGAATGGAATAGTTAACATGACCATAGGTTAAGTT	Carnobacterium iners	Bacteria;Firmicutes;Bacilli;Lactobacillales;Carnobacteriaceae;Carnobacterium;Carnobacterium iners		GTAGCCGTAGGAGAACCTGCGGCTGGATCACCTCCTTTCTAAGGATATTATGGAATACACATTGCGTTTTCTTTGTTTAGTTTTGAGAGGTCTAACTCTCAAATTTAACTTGTTCTTTGAAAACTGAATACTATAGTAAATTCCACCTTATTATTTCTACCAGGAGATAATAAGGAAACAAACCAATTTTTACCAAGCGTAAAAACCGAAAAAGAGTTTTAAAAAACTTTTCGCAATCATACAACTTAAC	Aerococcus christensenii	Bacteria;Firmicutes;Bacilli;Lactobacillales;Aerococcaceae;Aerococcus
GTAGCCGTACCGGAAGGTGCGGCTGGAACACCTCCTTTCTGGAGCGATGCCGTAACATATGACTTTTAAATTAACCTCACGGTTAATGAGGTTCTGTTTTTATTGTACTACTGGTACTTGTTTATTTATAAAATATAGATCAACCATCTATAGAAGTATAGATAGAGATAAACAAGAGAAGAAAGAAGCCGAGTCTAACAGAAGGTAGACAAGGTTGAACTAGTCCTATAGCTCAGTTGGTTAGAGCGCT	Bacteroides congonensis	Bacteria;Bacteroidetes;Bacteroidia;Bacteroidales;Bacteroidaceae;Bacteroides;Bacteroides congonensis		GTAGCCGTAGGGGAACCTGCGGCTGGATCACCTCCTTAATCGAAGACATCAGCGTCTTCATGAGCATCCACACGAATTGCTTGATTTGTATATGTAATGCGATTGGGTCTACACCCAAGTGATAATTGGGTCTGTAGCTCAGTTGGTTAGAGCGCACCCCTGATAAGGGTGAGGTCGGCAGTTCAACTCTGCCCAGACCCACCAATTTTGCGTAAATCGTCGTTATTTTACTGCTTGCTTAGTTTACTAA	Oblitimonas alkaliphila	Bacteria;Proteobacteria;Gammaproteobacteria;Pseudomonadales;Pseudomonadaceae;Oblitimonas;Oblitimonas alkaliphila		GTAGCCGTACCGGAAGGTGCGGCTGGATCACCTCCTTTCTAGGGAGAATAAGCTCTACTAGATTGTTATTACCTTTTATATAGTGTGTCTTGCCGTTAAATTTCGCTGATCATCTTTTATCTTCAATTACAGTGTTCAGTCTTCAGGGCTCAATGCCTTGTGTGTACCTTGAGAGCTGTATAGCGTAACAAACGATAATTTTCTTATTTAAGAAGAAGATCGCATCTGATCGCATCAATGAGAAATCATT	Atopobium vaginae	Bacteria;Actinobacteria;Coriobacteriia;Coriobacteriales;Atopobiaceae;Atopobium;Atopobium vaginae
GTAGCCGTATCGGAAGGTGCGGCTGGATCACCTCCTTTCCAGAGCTTCTCGCACAAGTTGAGCGCTCACGCTTATCGGCTGTAAATTAAAGACAGACTCAGGGGTCTGTAGCTCAGTCGGTTAGAGCACCGTCTTGATAAGGCGGGGGTCGTTGGTTCGAATCCAACCAGACCCACCATTGTCTGGCGGTAGGTACCTGAGGTTATCTGTACTCATGGGGGCATAGCTCAGCTGGGAGAGCACCTGCTTT	Burkholderia contaminans	Bacteria;Proteobacteria;Betaproteobacteria;Burkholderiales;Burkholderiaceae;Burkholderia;Burkholderia contaminans		GTAGCCGTATCGGAAGGTGCGGCTGGATCACCTCCTTTCTAGAGAACGGCCGAGCCACTCAGCAACTCCGGTTGTTGAATGAGCAAGGTCCACAAAACGCCGACATTCAGCGCGCCCACACTTATTGGCTGTAGTTTGAAGACAGATGGTTGGCAAACCATAATATCAAGTCACTTTTTGAGTGATAATGATGTTCTGGTTTGCCAGTCTTGCCCTTAGTGATTACTTCGGGCGTTACTGTTGTTCTTTA	Roseateles depolymerans	Bacteria;Proteobacteria;Betaproteobacteria;Burkholderiales;;Roseateles;Roseateles depolymerans		GTAGCCGTAGGGGAACCTGCGGCTGGATCACCTCCTTTCTAAGGAGCTCGATGCCCTAGAGCATCCAGCAACCTAGGTCAATCCCGCAATTAGAACGTGTCTGCTGTTTAGTTTTGAAAGACCAAGGCCCTGGCGTCTTGGTCTTTGTTCTCTGAAACTCGAGCGTGATCGTGGGGAATAGCGATGACGATGGGCTTGTAGCTCAGTTGGCTAGAGCACACGACTGATAATCGTGAGGTCGCTGGTTCGA	Geobacter anodireducens	Bacteria;Proteobacteria;Deltaproteobacteria;Desulfuromonadales;Geobacteraceae;Geobacter;Geobacter soli
GTAGCCGTACCGGAAGGTGCGGCTGGAACACCTCCTTTCTAGAGCAATGCACTTTAAGTGCAACGCGCAATAATCAAAAGGGAAGTTCTTAAAGACCTTTTTTGGTCTTGATTCTAAGCTGTCGATTTAATATTTAAAGAATAAAGGACAGTCTCATAGCTCAGCTGGTTAGAGCGCTACACTGATAATGTAGAGGTCGGCAGTTCGAGTCTGCCTGAGACTACGACGCGCTAAAGCGCAGTTCAAAGTT	Salegentibacter agarivorans	Bacteria;Bacteroidetes;Flavobacteriia;Flavobacteriales;Flavobacteriaceae;Salegentibacter;Salegentibacter agarivorans		GTAACCGTAGGAGAACCTGCGGTTGGATCACCTCCTTTCTAGAGTACATACTAGTAAGTCTCACAACTGCTAGTTAAGAAAGAGGTCTCAATCGCACTTGTTTAGGTTTGAGAGATTGCTATATTGGGGAATTAGCTCAGCTGGGAGAGCGCCTGCTTTGCACGCAGGAGGTCAGCGGTTCGATCCCGCTATTCTCCACCAATAGTTTAATATTTTATAAAAGTCTAATTTAAGAACTAACATTAGTTTT	Campylobacter iguaniorum	Bacteria;Proteobacteria;Epsilonproteobacteria;Campylobacterales;Campylobacteraceae;Campylobacter		GTAGCCGTATCGGAAGGTGCGGCTGGATCACCTCCTTTAAGAGCTAAGCGCTCGCTTCAAGTGTCCACGCTTATCGGTTGTTAGAATATAGCTGCTGGAAGGATCTTACAGATCCGGAAAATAAAGAGTCTGGGGTCTGTAGCTCAGTCGGTTAGAGCACCGTCTTGATAAGGCGGGGGTCGTTGGTTCGAATCCAACCAGACCCACCACGAATTACCGGGGGTGTAGCTCAGCTGGGAGAGCGCCTGCT	Bordetella trematum	Bacteria;Proteobacteria;Betaproteobacteria;Burkholderiales;Alcaligenaceae;Bordetella;Bordetella trematum
GTATCCCTACGGGAACGTGGGGATGGATCACCTCCTTTCTAGGGAGAGAAAGTTGTGCTTTCTTGTTTGGTTTTGAATGTCTTAGACATTCAAGAGGACATTGAAAACTGGATAGTAGTAAAAAAAATTGCGAAAACGATAAAGAAGAGATTAGACATTAAAGAAAAGGTCTAGTACGAAAAGTCGAAAGTAACTAAGATTTTACAGCAAGTGTAAACGAAAAAAAGTTCAAGCAAGCAAACCTAGAAGG	Faecalibacillus intestinalis	Bacteria;Firmicutes;Erysipelotrichia;Erysipelotrichales;Erysipelotrichaceae;Faecalibacillus;Faecalibacillus intestinalis		GTAGCCGTACCGGAAGGTGCGGCTGGATCACCTCCTTTCTACGGAGTTTTGTGGGCGCACGGTAGTGCGCCGATGTGGGGATGCTTCCTTTCCCGGCTTCCTGGCCGGGTGGCGTCCCTTGCTGGCTGGGAAAAGGTCAAGGCGCCTGCGCCCTTGTGGTGTGGGTGGACAGTGGTGTGGTGCATGCTGTTGGGTTCCCGGACCGCCAGGCCCCTTGTCGGGGGTGGTGTTCCGTTCCCGCCGTCCTGGC	Bifidobacterium pseudolongum	Bacteria;Actinobacteria;Actinobacteria;Bifidobacteriales;Bifidobacteriaceae;Bifidobacterium;Bifidobacterium pseudolongum		GTAGCCGTAGGGGAACCTGCGGCTGGATCACCTCCTTAATCGAAGATGTCAGCTTGCTGACAAGCTCCCACACGAATTGCTTGATTCACTGATAGAAGAGCAATTGAGTTAGATAGACTCAAGGTAAGACGATTGGGTCTGTAGCTCAGTTGGTTAGAGCGCACCCCTGATAAGGGTGAGGTCGGCAGTTCGAATCTGCCCAGACCCACCAATCGATGGGGCCATAGCTCAGCTGGGAGAGCGCCTGCCT	Pseudomonas psychrotolerans	Bacteria;Proteobacteria;Gammaproteobacteria;Pseudomonadales;Pseudomonadaceae;Pseudomonas;Pseudomonas psychrotolerans
GTAGCCGTACCGGAAGGTGCGGCTGGATCACCTCCTTTCTAAGGAGCACAACACATCCACGTTCCCGGGATACCCGGAACCAGAGCGTGGGGTGGCTGGAACTCAAGTGCCGAATGTGTGCTTGTTCCGGTTGCTCAAGGAATTGTGGAACTACTGGTTATGGTTCATCGCGGTAGTGATACCGCCGGCTAGTACTGCGGAGCTTGCTTCGCGTGGAAATCCGGTCGTGGAGCTGGGTGGTGGATTGTTC	Amycolatopsis mediterranei	Bacteria;Actinobacteria;Actinobacteria;Pseudonocardiales;Pseudonocardiaceae;Amycolatopsis;Amycolatopsis mediterranei		GTAGCCGTATCGGAAGGTGCGGCTGGATCACCTCCTTTCTGGAAACAGGCAATTTAATTTAAACGCCCACACTTATCGGTTGTTGGAAGAAGTCGGTTGTCTTCGATGTGAAGATGATCGGCGAATGGGTCTGTAGCTCAGCTGGTTAGAGCACCGTCTTGATAAGGCGGGGGTCGTTGGTTCGAGCCCAACTAGACCCACCAAATCTTCTGATATCTCGTGTGAGAGTTTGAGGGGGATTAGCTCAGCT	Variovorax gossypii	Bacteria;Proteobacteria;Betaproteobacteria;Burkholderiales;Comamonadaceae;Variovorax;Variovorax gossypii		GTAGCCGTACCGGAAGGTGCGGCTGGATCACCTCCTTTCTAAGGAGCACATCTCCAGTAGGAGATCAACACAGGTTGATTTCTCCTCTGGCAGAGACTGTTTCGTTCCCACATGTGGAACGGCAGACGCTCATGGGTGGAACACTGACAACCATTCTTTTCACTACTGTCGGCCCGAGTGCCGGTGGGAGAAGAGTTATATCGATGCACTGTTGGGTCCTGAGAGAACACGTGAGTGTTTTTTCTAGGCA	Rhodococcus opacus	Bacteria;Actinobacteria;Actinobacteria;Corynebacteriales;Nocardiaceae;Rhodococcus;Rhodococcus opacus
GTAGCCGTACCGGAAGGTGCGGCTGGATCACCTCCTTTCTAAGGAGCACCACGAAAAGCACTCCAATTGGTGGGGTGCGAGCCGTGAGGGGTTCTCGCCTGTAGTGGGCGGGGGCCGGGTGCACAACAGCAAATGACTGCCAGACACACTATTGGGCCCTGAGACAACACTCGGCTCGTTCTGAGTGGTGTCCCTCCATCTTGGTGGTGGGGTGTGGTGTTTGAGTATTGGATAGTGGTTGCGAGCATCT	Mycobacterium parascrofulaceum	Bacteria;Actinobacteria;Actinobacteria;Corynebacteriales;Mycobacteriaceae;Mycobacterium;Mycobacterium parascrofulaceum		GTAGCCGTACCGGAAGGTGCGGCTGGAACACCTCCTTTCTGGAGCCAAGTTTCAAAAAAGTATTGTTTGGCTGCTCGCTTCAAAGAAACGTTACAACGGTACCGTCGAGGACGTAGGTTCAAACCAAGTACCGTTCCAGGCAGACGCAAGTTTGCAACGTTCATTGACATGATTAAGGAGATGAGATAGAGTCTCACACAGCGAAGTGTGAGAGTTGTAAGAAAGTAAGAAAGGGCGCATGGGGAATGCC	Alistipes megaguti	Bacteria;Bacteroidetes;Bacteroidia;Bacteroidales;Rikenellaceae;Alistipes;Alistipes megaguti		GTAGCCGTACCGGAAGGTGCGGCTGGATCACCTCCTTTCTAAGGAGCACACCTCGTGACAGCTGGCCGAATGAGCCGGTTGCGTTGGGGGTGTTCACTAGTGGAACACAATGATCGTTCGAGTCTGTGCTGCGACTTATGTTGTGGTGGGGGCTTGTGGTTTGTATGGCACGCTGTTGGGTGTCTGAGACATCAGACCGGCACATTCCTTGGTGGGTGTGGAGGCTGATTGGTTTCTGGCTGTTTGATTT	Pimelobacter simplex	Bacteria;Actinobacteria;Actinobacteria;Propionibacteriales;Nocardioidaceae;Pimelobacter;Pimelobacter simplex
GTAGCGCTAGGGGAACCTGGCGCTGGATCACCTCCTTATACGATGATTATTGCGATGAGTGTTCACACAGATTGATATGGTTTAGAAAGTTTAGAGTATCTTAGTGTCCCGTTCGTCTAGAGGCCTAGGACACCGCCCTTTCACGGCGGTAACAGGGGTTCGACTCCCCTACGGGATACCACGGGTCGTTAGCTCAGTCGGTAGAGCAGTTGACTTTTAATCAATTGGTCGCAGGTTCGAATCCTGCACG	Vibrio cidicii	Bacteria;Proteobacteria;Gammaproteobacteria;Vibrionales;Vibrionaceae;Vibrio;Vibrio cidicii		GTAGCCGTAGGGGAACCTGCGGCTGGATCACCTCCTTTCTAAGGAAGCTGTGGAATTGGAAGACGATCGGTTCGCCGATATGACCTTTCCCGTGCTTTTTAGATCATAGATGGCACCAGTCAGGTGACCATCGAAACGTAATACGCCGCAGAGGTGCTTGCACCCTGACGGTAGGGCGAGACCCGCCGTCCACGTTTCTCTTTCTCACAAGGATACGAACCACGCCCGCTCACTTTGCGTCGAGCGACGT	Sinorhizobium fredii	Bacteria;Proteobacteria;Alphaproteobacteria;Rhizobiales;Rhizobiaceae;Sinorhizobium;Sinorhizobium fredii		GTAGCCGTAGGGGAACCTGCGGCTGGATCACCTCCTTTCTAAGGATGATCCTTCAGCGAGCTTCGGCTCACTATCGGATCGTTTTAGAAACATCAGTGGCCAACAGATCGCCAGATCGTTGAGCTGCATTGGCGGGATTTCGCCGTCTTCGTTTCTCTTTCTTCGCGGACGAACACGCGCTGGGCCTGCAACGGCAGGATCCAGGGTCCTTAACGGGATATGCGTTAGGGGCTTGTAGCTCAGTTGGTTA	Bradyrhizobium huanghuaihaiense	Bacteria;Proteobacteria;Alphaproteobacteria;Rhizobiales;Bradyrhizobiaceae;Bradyrhizobium
GTAGCCGTAGGGGAACCTGCGGCTGGATCACCTCCTTTCAAGGATGTGTTCTGAGTATTGTCCGGGCGTAAGTCTGGATGATTTTGGAATGCTTCTGAAAATAAAGTCCTTCCTGCAGGATCGGGAAGGCACAGCCAGAGAGGCTGCCTGCACTTTGGTGTAACGCGCCGTCAACATATCCCTTCCAGCGACAATCAATGGACCCTTTTGGGGCTAGTAGCTCAGTTGGTTAGAGCACACGCTTGATAAG	Komagataeibacter nataicola	Bacteria;Proteobacteria;Alphaproteobacteria;Rhodospirillales;Acetobacteraceae;Komagataeibacter;Komagataeibacter nataicola		GTAACCCTAGGGGAACCTGGGGTTGGATCACCTCCTTACCTTAAGATGCGCACAATGCTGTTGAGTGTTCACACAGATTGCCTTGATTCAATGTAGTTAGAGCGTATTACGTGGGTCTGTAGCTCAGGTGGTTAGAGCGTACGCCTGATAAGCGTAAGGTCGGTGGTTCGAGTCCACTCAGACCCACCACTTCATACGGGGCTATAGCTCAGCTGGGAGAGCGCCTGCTTTGCACGCAGGAGGTCTGCGG	Aeromonas schubertii	Bacteria;Proteobacteria;Gammaproteobacteria;Aeromonadales;Aeromonadaceae;Aeromonas;Aeromonas schubertii		GTAGCCGTAGGGGAACCTGCGGCTGGATCACCTCCTTTCTAAGGATCGTGACGAAAGCGCCAAGCCTTGAGCTTGGAAGAGCTTCGTCATTTCCAAAGAACATTGCCGCCGTCCTCATGTCCCTTCATCACTGGAAAATACGCCTCGCAAGAGGCGTATCTGCCTGGCAGGCTTTCGAGCGCCTCGCGCTGCTGTAAAAAGCGGTCTGCGACGGCACCGGGCCGGTAGCTCAGGTGGTTAGAGCGCACGC	Sphingobium chlorophenolicum	Bacteria;Proteobacteria;Alphaproteobacteria;Sphingomonadales;Sphingomonadaceae;Sphingobium;Sphingobium chlorophenolicum
GTAGCCGTAGGAGAACCTGCGGCTGGATCACCTCCTTTCTAAGGAAAAATTCGGAACTTACACCGATCAAAATCTTGCTCAGTTTTGAGAGTATCTACTCTCAGACTTTGTTCTTTGAAAACTAGATAATATTATTTTCTGTAAAAATTATATTTTTAATATAATTTCAACCGAGAAATAACCATTGTGTTATTTGAGTTTTTTAAATTAATAGTTTAATCGCTAAACTCAATAATTTATAATCCGAAGG	Lactobacillus lindneri	Bacteria;Firmicutes;Bacilli;Lactobacillales;Lactobacillaceae;Lactobacillus;Lactobacillus lindneri		GTAGCCGTATCGGAAGGTGCGGCTGGATCACCTCCTTTAAGAGCTAAGTGCTCGCATTAAGTGTCCACGCTTATCGGTTGTTTGAATATAGCTGCGAAGGATCGAACAGATCCGGAAGATTTGAAGTCTGGGGTCTGTAGCTCAGTCGGTTAGAGCACCGTCTTGATAAGGCGGGGGTCGTTGGTTCGAATCCAACCAGACCCACCACGAATACGGGGGTGTAGCTCAGCTGGGAGAGCGCCTGCTTTGC	Bordetella avium	Bacteria;Proteobacteria;Betaproteobacteria;Burkholderiales;Alcaligenaceae;Bordetella;Bordetella avium		GTAACCGTAGGGGAACCTGCGGTTGGATCACCTCCTTACCTTAAAGAACCTGCCTTTGCAGTGCTCACACAGATTGTCTGATGAAAAGTAAAAAGCAAGGCGTCTTGCCGAAGCAGACTATACGTCCCCTTCGTCTAGAGGCCCAGGACACCGCCCTTTCACGGCGGTAACAGGGGTTCGAATCCCCTAGGGGACGCCACTTGCTGGTTTGTGAGTGAAAGTCGCCGACCCCCATATCTCAAAACTGACT	Leclercia adecarboxylata	Bacteria;Proteobacteria;Gammaproteobacteria;Enterobacterales;Enterobacteriaceae;Leclercia;Leclercia adecarboxylata
GTAGCCGTACCGGAAGGTGCGGCTGGATCACCTCCTTTCTAGGGAGACACATACGTGTCCGGAGGGGTCGAGCGAGAGCTCCCCCGCCTGGAAACAACGAAAATCTCTTTCGGGTCCCGTCGCGAGGGTCCGCCTGGCCTCTTCGCCCGCTGTCTCAGCATCCGGCTTCCGGGGCTCTGCCCCCGGGGGGCTTCGGCCTCCCGCGCACCTTGACAGTTGCATAGCGTTTGGTGACTAATGATCTTTTTTA	Eggerthella lenta	Bacteria;Actinobacteria;Coriobacteriia;Eggerthellales;Eggerthellaceae;Eggerthella;Eggerthella lenta		GTAGCCGTAGGGGAACCTGCGGCTGGATCACCTCCTTAACTAAAGCACTAAGTGAGAATTCACAGCAAGTTGTTCTTGTGTATAAATAAGCTAATAATCGTTAATCTACAGCAGCGCAAATAGCAAGGCTAAGACTAAAATCCTTAGCAAAGGATTTTAGCTCGAACCTAAAATTGCGATGCAATTTTTTAACGGTTCTCGGGGTCTATAGCTCAGTTGGTTAGAGCACTGCCTTGATAAGGCAGGGGTC	Moraxella osloensis	Bacteria;Proteobacteria;Gammaproteobacteria;Pseudomonadales;Moraxellaceae;Moraxella;Moraxella osloensis		GTAGCCGTACCGGAAGGTGCGGCTGGAACACCTCCTTTCTAGAGAATAATTATAGAAGTATGATACTTTACTCTCGCTGTTAATACCAAAAAAAGAATAAAGAATTAAGTAATACAGAGTCTCGTAGCTCAGCTGGTTAGAGTACTACACTGATAATGTAGGGGTCGGCAGTTCGAGTCTGCCCGGGACTACTAAATTACTAATTCAAAGGAAATACTAGAGGTTAAACTAACCGCCCAAAAGTTACTGT	Myroides odoratimimus	Bacteria;Bacteroidetes;Flavobacteriia;Flavobacteriales;Flavobacteriaceae;Myroides;Myroides xuanwuensis
GTAGCCGTACCGGAAGGTGCGGCTGGATCACCTCCTTTCTAAGGAGCACTGTGGCTGGCCGTGTGGCCGGCACCCACGAACCCGCTACTAACGGTGGGTTGTGGTTGATGCTCATGGGTGGAATATCAGCAAGCGGACACACTGCTCCCTGACACGGGAACGCTCACCGGCACAGTCTGGTGCGTGGTGTTGGGGTGTGGTGTGGTGGCACATTGTTGGGTTGTCGATCAACACGTCAGTGTTGGTTGGT	Kocuria varians	Bacteria;Actinobacteria;Actinobacteria;Micrococcales;Micrococcaceae;Kocuria		GTAGCCGTATCGGAAGGTGCGGCTGGATCACCTCCTTTCTGGAAAATGAAGCAGTTCAAGTTTGAACGCCCACACTTATCGGTTGTTGGATGGCAACTGTTGGAGCGCAAGTTCTGATGGATTGGGTCTGTAGCTCAGCTGGTTAGAGCACTGTGTTGATAACGCAGGGGTCGTTGGTTCGAGCCCAACTAGACCCACCAAACTTCCAATGCGAAAAACCCGATGGGGGATTAGCTCAGCTGGGAGAGCA	Comamonas aquatica	Bacteria;Proteobacteria;Betaproteobacteria;Burkholderiales;Comamonadaceae;Comamonas;Comamonas aquatica		GTAGCCGTATCGGAAGGTGCGGCTGGATCACCTCCTTTCTAAGGAGCAAATCCTACGATTAAGAATAAAGAAAAGAGTATTTATTTTAAGAGCGAACATATAGCGAAGTGTTCGAAATGTGTCCGATGAATGAAGCGAGTGAAGCGTGCGAGCGTGAAGGACCACGCGAGAGGCACTACGACAGGACGTCGTTAAGTGCCGTTAGCGAAACGAGCTGAAAGAATCGAAGACACATAGAACACGGAGCCTA	Thermoanaerobacterium thermosaccharolyticum	Bacteria;Firmicutes;Clostridia;Thermoanaerobacterales;Thermoanaerobacterales Family III. Incertae Sedis;Thermoanaerobacterium;Thermoanaerobacterium thermosaccharolyticum
GTAACCGTAGGGGAACCTGCGGTTGGATCACCTCCTTACCGAAACCGAAAGATATTGATTTGTGTGGCGTGCTCACACAGATTGTCTGATGAATGTCAATGAGCAAGAAAACCCTTTCGTTGAAAGTCGCTAGAGGCGACTGAGTGGTTAACGCCGTGGTTGCTTGACTTTGCCAGCAGAGTTGCGCCTTTACACGGAAATAGCCAATCGGCGATTTGCCAGGCAATTTCTGTGTCCCCATCGTCTAGAG	Serratia symbiotica	Bacteria;Proteobacteria;Gammaproteobacteria;Enterobacterales;Yersiniaceae;Serratia;Serratia symbiotica		GTAGCCGTAGGAGAACCTGCGGCTGGATCACCTCCTTTCTAAGGATATTATGGAATACACATTACGTTTTCTTTGTTTAGTTTTGAGAGGCCTATCAAACACATGTAATGGATCACCGGGCCTGTAGCTCAGTTGGTTAGAGCGCACCCCTGATAAGGGTGAGGTCGATGGTTCGAGTCCATTCAGGCCCATTAGAAGAATAAAAGTTATTCTTTTTGGGGGATTAGCTCAGCTGGGAGAGCGCCTGCTT	Aerococcus christensenii	Bacteria;Firmicutes;Bacilli;Lactobacillales;Aerococcaceae;Aerococcus;Aerococcus christensenii		GTAGCCGTACCGGAAGGTGCGGCTGGAACACCTCCTTTCTAGAGCTTATTGTGATAGCGCAAGCAACAATAAGAGAAAGATGTAAATAAGATTACAAAACATTACTCTCGCTGTTAGTTCAACATAATAAAAAAAAACAGAGTCTCGTAGCTCAGCTGGTTAGAGTACTACACTGATAATGTAGGGGTCCCCAGTTCGAGTCTGGGCGGGACTACAAACGTTCATATACAAAAGAAGGAAATTCTAGGGT	Flavobacterium branchiophilum	Bacteria;Bacteroidetes;Flavobacteriia;Flavobacteriales;Flavobacteriaceae;Flavobacterium;Flavobacterium branchiophilum
GTAGCCGTAGGAGAACCTGCGGCTGGATCACCTCCTTTCTAGGGAGTAGATGTATTGACTTCGGTCGATGCAATAGAAGAATTTAATTATTCTTCAAAATATCTATTGTAATTACTCGTTCCTATTTCTCTGTTTAATTTTGAGAGACTAATTATATTAACTCTTAGGAGCTAATTAATTAATAGTTTTTCTTAAAATGTTCTTTGAAAATTGCACAGTGTATAAATTGTTTTAAAAAGATTTAGATCCA	Clostridium estertheticum	Bacteria;Firmicutes;Clostridia;Clostridiales;Clostridiaceae;Clostridium;Clostridium estertheticum		GTAGCCGTAGGGGAACCTGCGGCTGGATCACCTCCTTTCAAGGATATTTCCTGACACGTTGGGAAATTCCGAAATAAAAGTCCTTGGCCAGATTGGCTGAGGCGCCAGACAATCCTGGATGATCGGCCTCAGGGCGCCGTCAACATATCCCTTCCTATAATTTTCCCGGGCTAGTAGCTCAGTTGGTTAGAGCACACGCTTGATAAGCGTGGGGTCGGAGGTTCAAGTCCTCCCTGGCCCACCAGAGATT	Gluconobacter oxydans	Bacteria;Proteobacteria;Alphaproteobacteria;Rhodospirillales;Acetobacteraceae;Gluconobacter;Gluconobacter oxydans		GTAACCGTAGGGGAACCTGCGGTTGGATCACCTCCTTACTTTAAAGAAGCGTTCTTTGAAGTGCTCACACAGATTGTCTGATAGAAAGTGAAAAGCAAGGCAGTCTTGCGAAGCAGACTGATACGTCCCCTTCGTCTAGAGGCCCAGGACACCGCCCTTTCACGGCGGTAACAGGGGTTCGAATCCCCTAGGGGACGCCACTTGCTGGTTTGTGAGTGAAAGTCACCTGCCTTGATATCTCAAAACTCAT	Shigella dysenteriae	Bacteria;Proteobacteria;Gammaproteobacteria;Enterobacterales;Enterobacteriaceae;Shigella;Shigella dysenteriae
GTAGCCCTAGGGGAACCTGGGGCTGGATCACCTCCTTACTGATGCTATGAATGCGAGTGTCCACACAGATTGCTACGGTCAAAAAGAAAAAGAACATACTTAGATGTGTTTGTTGCTTTGGTGGTTAGCACCCCAATCTCTTGGTAAAAGAGGATGAGGTCGGTGGTTGAAACCAAAGACACAAGAATGGGTCTGTAGCTCAGGTGGTTAGAGCGCACCCCTGATAAGGGTGAGGTCGGTGGTTCAAGTC	Grimontia hollisae	Bacteria;Proteobacteria;Gammaproteobacteria;Vibrionales;Vibrionaceae;Grimontia;Grimontia hollisae		GTAGCCGTAGGGGAACCTGTGGCTGGATCACCTCCTTTCTAAGGATGATCAAGAATGGGCTTAGGCCTTTTTTGATCTGATTAGACATTGACGGTTTAAAGGTTTATTTAAACCGTTCACAAATTTAAACATCCCATGAACCGTGGGTCTTAAATGGAAAACTCTGTCCCCTTTGTATAGAGTGTAACTGTTTTCTATCCATGGTTCATCTGTTTAAAAACTTGTAAAAAGACTAGCCGCCTTCATTTCT	Bartonella rochalimae	Bacteria;Proteobacteria;Alphaproteobacteria;Rhizobiales;Bartonellaceae;Bartonella;Bartonella rochalimae		GTAGCCGTAGGGGAACCTGCGGCTGGATCACCTCCTTAATCGACGACATCAGCTGCTCCATAAGTTCCCACACGAATTGCTTGATTCATTGAAGAAGACGATAAAGAAGCAGCCCGAAATTGGGTCTGTAGCTCAGTTGGTTAGAGCGCACCCCTGATAAGGGTGAGGTCGGCAGTTCGAATCTGCCCAGACCCACCAATTTTGTGTGGGAAACGCCTGTAGAAATACGGGCCATAGCTCAGCTGGGAGA	Pseudomonas antarctica	Bacteria;Proteobacteria;Gammaproteobacteria;Pseudomonadales;Pseudomonadaceae;Pseudomonas;Pseudomonas antarctica
GTAGCCGTATCGGAAGGTGCGGCTGGATCACCTCCTTTCTAAGGAGCGATAGTAAGTGGTAAGACACTTACGAACTCCAAGGTCAGGGATTTTAAAGAGCTTTAACATGTTGTTCGATTTTGAGGGTCCTACGCCAACGTCCCCGTTGGCGTCTCAAAGAATTCACCTGTCGGAGCGAAGCTCCTCCTGTGCTTGCGCACAGCGGTGAATTCTTCGTGATAGCCGGGGAGAAGTTGGGAGCAGGACTTTC	Harryflintia acetispora	Bacteria;Firmicutes;Clostridia;Clostridiales;Ruminococcaceae;Harryflintia;Harryflintia acetispora		GTAGCCGTACCGGAAGGTGCGGCTGGATCACCTCCTTTCTAAGGAGCTGCTAACGGCGTCCGGGTCTGCCTGCATGGGCGGGTTCCGGGGTTGTCAGTGTTGCCCATTGCGCAGGCGTCTGTTCTGCGGTGGGTGCTCATGGGTGGAATATCAGCAAATCAAGTTTTTTGGCATGGCCTGTTGGTGGTGGTGTCCTGGCGTGAGTACGGCGGCCCTCTTTTCGCACTTTTGTGTGTGGGGGGGTTGTTGG	Paenarthrobacter ureafaciens	Bacteria;Actinobacteria;Actinobacteria;Micrococcales;Micrococcaceae;Paenarthrobacter;Paenarthrobacter ureafaciens		GTAGCCGTATCGGAAGGTGCGGCTGGATCACCTCCTTTCTAAGGAAATTATATGGAACCTGCCGATGTTCACATTCTTGTTCAGTTTTGAGAGGTTAACTCTCAAACGCATTGTTCCTTGAAAACTGAATAGTATAACATGAAATATAAAGTAAGAAACCAAAACATTTTACCGCGTTACACGTTGAACAGTTTTTTAACGAAAACAGTTTGATAGTAAAGGCCAGCAATGGCTGAAACTTGACCATAGG	Jeotgalibaca arthritidis	Bacteria;Firmicutes;Bacilli;Lactobacillales;Carnobacteriaceae;Jeotgalibaca;Jeotgalibaca arthritidis
GTAACCGTAGGGGAACCTGCGGTTGGATCACCTCCTTACCAAAAAGATGTGTGTTAAGTGAAGTGCTCACACAGATTGTCTGATGAAAATACTGAGCAAGCGCACCTGTTGATGTCATGAGTGTAGACTCATGCTGACGCGAAAGTGCCGGGTTTATGATCCGGTACGGATTTTTCGTGTCCCCATCGTCTAGAGGCCTAGGACACTGCCCTTTCACGGCTGTAACAGGGGTTCGAATCCCCTTGGGGAC	Pectobacterium polaris	Bacteria;Proteobacteria;Gammaproteobacteria;Enterobacterales;Pectobacteriaceae;Pectobacterium;Pectobacterium polaris		GTAGCCGTATCGGAAGGTGCGGCTGGATCACCTCCTTTCCAGAGCTTCTCGCAAAATTGAGCGCTCACGCTTATCGGCTGTAAATTTAAAGACAGACTCAGGGGTCTGTAGCTCAGTCGGTTAGAGCACCGTCTTGATAAGGCGGGGGTCGTTGGTTCGAATCCAACCAGACCCACCATTTGTCTGGCGGTAACACCCTGAGGCATCTGTACTCATGGGGGCATAGCTCAGCTGGGAGAGCACCTGCTTT	Burkholderia vietnamiensis	Bacteria;Proteobacteria;Betaproteobacteria;Burkholderiales;Burkholderiaceae;Burkholderia;Burkholderia vietnamiensis		GTAGCCGTAGGAGAACCTGCGGCTGGATCACCTCCTTTCTAAGGATAAACGGAAAGTGACAGGGACTTAAGTGTCAAGCGTTTGAATCAAAGTTTTGTTTAGTTTTGAGTGTGATACCGAAATAGGTGTCATGGTCAAAGATGAACCTATGGGGAATTAGCTCAGCTGGGAGAGCACCTGCTTTGCAAGCAGGGGGTCAGCGGTTCGATCCCGCTATTCTCCATTGGTGGCCGCGAGGTGACCAAGGGTT	Leuconostoc kimchii	Bacteria;Firmicutes;Bacilli;Lactobacillales;Leuconostocaceae;Leuconostoc;Leuconostoc kimchii
GTAGCCGTACCGGAAGGTGCGGCTGGATCACCTCCTTTCTAAGGAGCTTATATTTTTTGTTTTGTTTTTGTTTATCCGGGTGGAGCACATCACCCACGCACATTGTGTGTGGTGGGGTGAAACAAAAGACTAGTGTGTGAAACATCCATGATGTCATCATGGGGTAGCTGGAGCATGACACAGGTTGTTTCATGTGTGGTTTGGTGTGCTGTTGGGTGTCTGGGGCAATCCTTGTGGGTTTGTTCTATAT	Corynebacterium kutscheri	Bacteria;Actinobacteria;Actinobacteria;Corynebacteriales;Corynebacteriaceae;Corynebacterium;Corynebacterium kutscheri		GTAGCCGTAGGGGAACCTGCGGCTGGATCACCTCCTTTCTATGGAGCAGGTGCACGGAAGTGCACAGGTCGGATCTCTTCCCGAGGGGAGAGAAAGCGGAACCCGCGAGGGCCCGCAACGAACCAAAGATGTGTAAACAGCCAGACGCCTGGAGCGCAACCTGGCACGACGTGCGTGACGACCTTTTTTCACCGAGAACCGCAACTGGGGGTATAGCTCAGTTGGTAGAGCGCCAGCTTTGCAAGCTGGA	Akkermansia muciniphila	Bacteria;Verrucomicrobia;Verrucomicrobiae;Verrucomicrobiales;Akkermansiaceae;Akkermansia;Akkermansia muciniphila		GTAACCGTAGGGGAACCTGCGGTTGGATCACCTCCTTACCTTAAAGAACCTGCCTTTGTAGTGCTCACACAGATTGTCTGATGAAAGTAAAGAAGCAAGGCGTCTTGCGATTGAGACTTCAGTGTCCCCTTCGTCTAGAGGCCCAGGACACCGCCCTTTCACGGCGGTAACAGGGGTTCGAATCCCCTAGGGGACGCCACTTGCTGGTTCGTGAGTGAAAGACGCGTGCCTATATATCTCAAAACTCATC	Klebsiella quasipneumoniae	Bacteria;Proteobacteria;Gammaproteobacteria;Enterobacterales;Enterobacteriaceae;Klebsiella;Klebsiella quasipneumoniae
GTAGCCGTATCGGAAGGTGCGGCTGGATCACCTCCTTTCTATGGAGAATTGATGAACGCTGTTCATCAATAAAGTTTCCGTGTTTCGTTTTGTTCAGTTTTGAGAGAACTATCTCATATATAAATGTATGTTCTTTGAAAACTAGATAACAGTGTAGCTCATATTTTTAATTTTAGTTTGGTTAAGTTAGAAAGGGCGCACGGTGGATGCCTTGACACTAGGAGTCGATGAAGGACGGGACTAACGCCGA	Bacillus cereus	Bacteria;Firmicutes;Bacilli;Bacillales;Bacillaceae;Bacillus;Bacillus cereus		GTAGCCGTATCGGAAGGTGCGGCTGGATCACCTCCTTTCTAAGGATATTGCCTTAAGGGCAAACGGAACCTTGCACAGGTATTTTACTTTGTTTAGTTTTGAAGGATTTATTCCTTCTATATATTTGTTCTTTGAAAACTGGATAGTTGAATTAATACAAACATGTTAAGTAACAACACCGAGATTAACAATTGAGAACAGTTTTGTTCCTTGAATGAAACTCTCATCGCTAATAATCATACGCTTAACC	Marinilactibacillus piezotolerans	Bacteria;Firmicutes;Bacilli;Lactobacillales;Carnobacteriaceae;Marinilactibacillus;Marinilactibacillus piezotolerans		GTAGCCGTACCGGAAGGTGCGGCTGGATCACCTCCTTTCTAAGGAGCACCACGAAAAGCACTCCAATTGGTGGGGTGCGAGCCGTGAGGGGTTCTCGTCTGTAGTGGACGGGAACCGGGTGCACAACAGCAAATGATTGCCAGACACACTATTGGGCCCTGAGACAACACTCGGTCGATCCGTGTGGAGTCCCTCCATCTTGGTGGTGGGGTGTGGTGTTTGAGTATTGGATAGTGGTTGCGAGCATCTA	Mycobacterium intracellulare	Bacteria;Actinobacteria;Actinobacteria;Corynebacteriales;Mycobacteriaceae;Mycobacterium;Mycobacterium intracellulare
GTAGCCGTAGGGGAACCTGCGGCTGGATCACCTCCTTTCTAAGGAAGATGCTGGCAGAGGGGCTTGCCCGTCTCGTGCATCGACTTAGCAGGCATCCAGATCAGGATGTCACATTCGACGGTCGGACCGTCCTCATATCCCTTCAGCAATCGAGAGCCAGGCCCGCCGTGATCCCCTTGGTGGACACGAGGGGTGTCCGGCCTGTGAATGGGTCGGTAGCTCAGGTGGTTAGAGCGCACGCCTGATAAGC	Paracoccus versutus	Bacteria;Proteobacteria;Alphaproteobacteria;Rhodobacterales;Rhodobacteraceae;Paracoccus		GTAGCCGTACCGGAAGGTGCGGCTGGATCACCTCCTTTCTAAGGAGTATGGGGTGCCCTGGTGTGGTGGTGACGGTCTCCCGGTGAGGTTGGGGGGCGGCTGCCAGGCTGGGTGCCTGTCGGAAGCTGTGTGCATGAGAAACCGCCCGTGTCCCGTCCTCCTTCTTGGTGGGTGGGTGTGGGTGCCCTGGCCTCCTGGTTGTCCTCTTTTGATGGGGGTTGGCTTGGGGTTGGGGGTGGCATGCTGTCGG	Actinomyces urogenitalis	Bacteria;Actinobacteria;Actinobacteria;Actinomycetales;Actinomycetaceae;Actinomyces;Actinomyces urogenitalis		GTAGCCGTATCGGAAGGTGCGGCTGGATCACCTCCTTTCTAAGGATATTACGGAGACAGACCTTAAGGTCTGTAGGAATTGACATTGACATATTGTATTCAGTTTTGAATGTTTATAGATTATAATGGGCCTATAGCTCAGCTGGTTAGAGCGCACGCCTGATAAGCGTGAGGTCGATGGTTCGAGTCCATTTAGGCCCACCATTATAAATATTCTGCAATTTAATTACCTTTATGGGGGCTTAGCTCAG	Macrococcus caseolyticus	Bacteria;Firmicutes;Bacilli;Bacillales;Staphylococcaceae;Macrococcus;Macrococcus caseolyticus
GTAGCCGTACCGGAAGGTGCGGCTGGATCACCTCCTTTCTAGGGAGATACATTCTTAGAGAGAAACACTTTAACTCGAATAGAGGGCAGGAGCCCGTCCGGTAGATGTCCCGCCACGGATGATTCCCCGCAGCACCCGGTCCCCGGGGTCGCACCCGCGTACCTTGAGAGCCGCATAGCGATAGGAGAGAGATGGAAGATCCGAATCTTCCAGACTCGATTCTTTTCTGCGATTTAAAGACAGAATGATA	Collinsella aerofaciens	Bacteria;Actinobacteria;Coriobacteriia;Coriobacteriales;Coriobacteriaceae;Collinsella;Collinsella aerofaciens		GTAGCCGTAGGGGAACCTGCGGCTGGATCACCTCCTTTATAGAGAAAAATTGCCTAACTCGCTATTTAATTGCAAGGATCTTGCATTTTTAGGTAGATCACCTTGCGCTCAAATGGGCCTATAGCTCAGTTGGTTAGAGCGCACGCCTGATAAGCGTGAGGTCGATAGTTCAAATCTATCTAGGCCCACCACGTTTCCGTTTAGGATGGGGGTGTAGCTCAGCTGGGAGAGCACCTGCTTTGCACGCAGG	Desulfovibrio hydrothermalis	Bacteria;Proteobacteria;Deltaproteobacteria;Desulfovibrionales;Desulfovibrionaceae;Desulfovibrio;Desulfovibrio hydrothermalis		GTAACCCTAGGGGAACCTGGGGTTGGATCACCTCCTTACCTTAAGATGTCGTGTTGTTGAGTGTTCACACAGATTGCCTTGATTCAAGTTTAGAGACAGTACACGAAGTGGGTCTGTAGCTCAGGTGGTTAGAGCGCACCCCTGATAAGGGTGAGGTCGGTGGTTCGAGTCCACTCAGACCCACCACTTCGTTCCCGATTATGGGGCTATAGCTCAGCTGGGAGAGCGCCTGCTTTGCACGCAGGAGGTC	Aeromonas veronii	Bacteria;Proteobacteria;Gammaproteobacteria;Aeromonadales;Aeromonadaceae;Aeromonas;Aeromonas veronii
GTAGCCGTAGGGGAACCTGCGGCTGGATCACCTCCTTTCTAAGGATTTGGCCGAAAGCGCCTGTGCTAGACACGGGAAGAGCTTCGTACAATTCTAAGAACATGCCGTCGTCCTCATGTCCCTTCATCCTGGAGATCAACGCAAGCGTGGCTTGTGTTGTACTGCCTGAGCTGGCTCACGCCGCCTGCGGCCATTTATGGCCTGTTCGGGCATGGCGAGTTGGGCCTGTAGCTCAGTTGGTTAGAGCGCA	Novosphingobium resinovorum	Bacteria;Proteobacteria;Alphaproteobacteria;Sphingomonadales;Sphingomonadaceae;Novosphingobium;Novosphingobium resinovorum		GTAGCCGTATCGGAAGGTGCGGCTGGATCACCTCCTTTCTAAGGATAAAGTAGGGGTTTGTGTGTTATTCGATTTTTGATTATAAAGGTAAGATCCAGATGAATTTTTCACAGACTGGTAGAGGTTATTTAATCGGACTTCATGTTCGGTAAGGAAACCTCACATGAACTTTCCTGCGGAAAGCAACTTTCTACAAAAGTTGGTCAGATCAGTCGAATTTTTCTGAAGAAAAATTCTCCTTGGAACCATA	Oribacterium asaccharolyticum	Bacteria;Firmicutes;Clostridia;Clostridiales;Lachnospiraceae		GTAGCCGTACCGGAAGGTGCGGCTGGATCACCTCCTTTCTAAGGAGCTTTATTTAGCCCACAGTTGTGGGTATACCGAAGGCATTGTTTTTATAGGCTTTGTTTCTTTGGTGGTTGGTTGAGTGCCCGTAGGTGGTGCTGCCAACAGTGTTTTTAATCGGGTGGAGACACATCACACGATAAACACACAAAACATTGTGTGAAACGTTAAAGGACGAAAATAGTTGTAAGGTTCGTTGGTGCATTGTTGG	Corynebacterium phoceense	Bacteria;Actinobacteria;Actinobacteria;Corynebacteriales;Corynebacteriaceae;Corynebacterium;Corynebacterium phoceense
GTAGCCGTACCGGAAGGTGCGGCTGGAATACCTCCTTTCTGGAGTAGGTTTGACTACTCGCTACGCTAAATGATATAAATGACTATATATCTCAAAACAAGACAACCCATAGGATGAAGCATGGTTTAGTGCTCCATACTGAAAAGGGGACATGAGTAGATCAAAAGATTTGTGAAAATGAGAAATCAGTACTCATAAACCTTAAGGAATCCATAGTCCCGTAGCTCAGTTTGGTTAGAGCACTACACTG	Pedobacter heparinus	Bacteria;Bacteroidetes;Sphingobacteriia;Sphingobacteriales;Sphingobacteriaceae;Pedobacter;Pedobacter heparinus		GTAGCCGTATCGGAAGGTGCGGCTGGATCACCTCCTTTCTAAGGAGACATGTTCACTCTGGAAGTGAGCATATCCTAAGGTCGATGCTTTGAAGGACGTCACGGAAGCAATGAAGTGAAACAGTTCAAAGCTGGAGAAGTCTGAAGAGACTTCGAGATGCCGAAGAGGCAAAGCAGGGAAAATCTGCATAAGATGACCCTGAAATCGAGTCAAACCTGTTCAAGCGCAAGCTTACTTGTTGTTTAGTTTT	Desulfitobacterium hafniense	Bacteria;Firmicutes;Clostridia;Clostridiales;Peptococcaceae;Desulfitobacterium;Desulfitobacterium hafniense		GTAGCCGTAGGGGAACCTGCGGCTGGATCACCTCCTTTCTAAGGATCTGGCTGGAGCCTGAGCAATCACGGGCCGCCGCCAGCGCATCCCTTCCATCGAGATCGAGTGAGGCGGGCCCTCGGGTATGTACTGGTACGGTATGTGCCCGGTCGGGTCCCGGCGCGCTTACCCCTGGGGGCGTAGCTCAGCTGGGAGAGCGACGGCTTTGCAAGCCGTAGGTCGTCGGTTCGAACCCGTCCGCCTCCACCAA	Thalassobaculum salexigens	Bacteria;Proteobacteria;Alphaproteobacteria;Rhodospirillales;Rhodospirillaceae;Thalassobaculum;Thalassobaculum salexigens
GTAGCCGTAGGGGAACCTGCGGCTGGATCACCTCCTTTCTAGAGCATGCACTGGAAGTTGAGTGTTCACGCTTATCGGTTGTTGACTGCGTAGATCTAAGTCGGGTCTGTAGCTCAGGTGGTTAGAGCACCGTCTTGATAAGGCGGGGGTCGAAGGTTCAAGTCCTTCCAGACCCACCAACTCTTTCCACCGAAGTCCGGTAGAAAGAAATCTGGCTGAGGCAAGGCACAAAAGGCCGCCGCATACATTG	Pandoraea pnomenusa	Bacteria;Proteobacteria;Betaproteobacteria;Burkholderiales;Burkholderiaceae;Pandoraea;Pandoraea pnomenusa		GTAGCCGTAGGGGAACCTGCGGCTGGATCACCTCCTTTCAAGGATGTGTTCTGATGACTGTCTGGACGTAAGTCTGGATGGTTTTGGAATACTTCTGAATAAAGTCCTTGCCTGCAGGATCGGGCAAGGCACAGCCAGGTAGGCTGCCTGCACTTTTGTGTAACGCGCCGTCAACATATCCCTTCCAGCGACAATCATTGACCCTTTGGGGCTAGTAGCTCAGTTGGTTAGAGCACACGCTTGATAAGCG	Komagataeibacter swingsii	Bacteria;Proteobacteria;Alphaproteobacteria;Rhodospirillales;Acetobacteraceae;Komagataeibacter;Komagataeibacter swingsii		GTAGCCGTACCGGAAGGTGCGGCTGGATCACCTCCTTTCTAAGGAGCACCATTTCCCAGTCGAATGAACTCGGGAACATAAAGTGAGTATCTGTAGTGGATACCTACTTGGTGAATATGTTTTGTAAATCCTGTCCACCCCGTGGATAGGTAGTCGGCAAAACGTCGGACTGTCATAAGAATTGAAACGCTGGCACACTGTTGGGTCCTGAGGCAACACATTGTGTTGTCACCCTGCTTGGTGGTGGGGT	Mycobacteroides saopaulense	Bacteria;Actinobacteria;Actinobacteria;Corynebacteriales;Mycobacteriaceae;Mycobacteroides;Mycobacteroides saopaulense
GTAGCCGTATCGGAAGGTGCGGCTGGATCACCTCCTTTCTAAGGAATATTACGGAAACTTACACATTCGTCGACACTTTGTTCAGTTTTGAGAGGTTTACTCTTAAATTAATAAGAAACAAGGGGCCTTAGCTCAGATGGGAGAGCGCCTGCTTTGCACGCAGGAGGTCAGCGGTTCGATCCCGCTAGGCTCCATAGTAACCTAATGGTTACTAACAAATTGTTCATTGAAAACTGGATATTGAAGTAAA	Enterococcus moraviensis	Bacteria;Firmicutes;Bacilli;Lactobacillales;Enterococcaceae;Enterococcus;Enterococcus moraviensis		GTAGCCGTATCGGAAGGTGCGGCTGGATCACCTCCTTTCTGGAAAACTGCTGTTCAAGTTGAACGCCCACACTTATCGGTTGTTGGAACAAGCCATGTGCCCTGGTTGCAGGGTGCGTGGACTGGGTCTGTAGCTCAGCTGGTTAGAGCACCGTCTTGATAAGGCGGGGGTCGTTGGTTCGAGCCCAACTAGACCCACCAAGATTCCAATATCTGGTTGTCGAGGATCCCGGGGGATTAGCTCAGCTGGG	Delftia acidovorans	Bacteria;Proteobacteria;Betaproteobacteria;Burkholderiales;Comamonadaceae;Delftia		GTAACCGTAGGGGAACCTGCGGTTGGATCACCTCCTTACCTAAGACGAGAGACAGCGAGTGCTCACACAGATTGGCTGATAGTTGTAGACAAATGAGCAGAAGAAAGCATTACCCTTGGGTCTGTAGCTCAGGTGGTTAGAGCGCACCCCTGATAAGGGTGAGGTCGGTGGTTCAAGTCCACTCAGACCCACCACTCTGAGAGTGAGTGATGTAAAGGTGTAATGATTTATGATGAAATGGGGATATAGC	Haemophilus haemolyticus	Bacteria;Proteobacteria;Gammaproteobacteria;Pasteurellales;Pasteurellaceae;Haemophilus
GTAACCGTAGGGGAACCTGCGGTTGGATCACCTCCTTACCTGAGATAGGTTGAGTGCAGTGCTCACACAGATTGTCTGATGAAAGAAGAGAATAACGTTATCGTGATAGGCTTGTAGCTCAGGTGGTTAGAGCGCACCCCTGATAAGGGTGAGGTCGGTGGTTCAAGTCCACTCAGGCCTACCAAACGCTTTTCCTCTTTGCCATTTTCGAACGCTGCATTACTCATGTGCTCGCGCACACTGCGTGATT	Photorhabdus laumondii	Bacteria;Proteobacteria;Gammaproteobacteria;Enterobacterales;Morganellaceae;Photorhabdus		GTAGCCGTACCGGAAGGTGCGGCTGGAACACCTCCTTTCTGGAGAGGATAGATACCTTGGAAGTTATGAGATAAGACATCATACTTTTGATAAGTTTTGTTTCTCTCTTGTACTGGCATCTTTGTTTACTAAAATAGAGAAATGAAGGAAGCCACGGTAGAAGCCACTCGGCTCATACCCAACTCAGTCCTATAGCTCAGTTGGTTAGAGCGCCACACTGATAATGTGGAGGTCGGCAGTTCAAGTCTGC	Prevotella disiens	Bacteria;Bacteroidetes;Bacteroidia;Bacteroidales;Prevotellaceae;Prevotella;Prevotella disiens		GTAGCCGTATCGGAAGGTGCGGCTGGATCACCTCCTTTCCAGAGCTATTCGCAAAGTTGAGCGCTCACGCTTATCGGCTGTAAATTAAGACAGACTCAGGGGTCTGTAGCTCAGTCGGTTAGAGCACCGTCTTGATAAGGCGGGGGTCGTTGGTTCGAATCCAACCAGACCCACCATTGTCTGACGTGGAAACCTGGGGAAGTCTCTGTATGGGGGCATAGCTCAGCTGGGAGAGCACCTGCTTTGCAAG	Burkholderia stagnalis	Bacteria;Proteobacteria;Betaproteobacteria;Burkholderiales;Burkholderiaceae;Burkholderia;Burkholderia stagnalis
GTAGCCGTATCGGAAGGTGCGGCTGGATCACCTCCTTTCTAAGGAATAGGAAACTTGCGTTTTTCATTCTTCTTTTGTTCAGTTTTGAGAGGTTTTTTCTCTCTAAGAAAATCGTTCTTTGAAAACTAGATAAGAAAGTTAGTAAAGTTATCACAAGTGAAAACTTGTAAAAAGAAGTAACCGAGAATCATCTGAAAGTGAAACTTTCCGCTTTGGAAGTGGTCATCGCTGACCGCAGAAGAAGCAAAAA	Listeria grayi	Bacteria;Firmicutes;Bacilli;Bacillales;Listeriaceae;Listeria		GTAGCCGTAGGAGAACCTGCGGCTGGATCACCTCCTTTCTAAGGATATGATGCGTAAGCATCAACGGAAATACACAATTGTTAAAACTTTGTTTAGTTTTGAGGGGTCTACCCTCAAACTCGTACCTTGAAAACTGGATATTAAGAAATAATGAATTAAAGAAACACCGAAAACTGCGCGATAAAAATGATTAATTTCATATTTTGTCAAGATTAAGTTATAAAGGGCGCACGGTGGATGCCTAGACACT	Lactobacillus heilongjiangensis	Bacteria;Firmicutes;Bacilli;Lactobacillales;Lactobacillaceae;Lactobacillus;Lactobacillus heilongjiangensis		GTATCCCTACGAGAACGTGGGGATGGATCACCTCCTTTCTACGGAGTACAACCTACGTTATGGAAAAAAATATTTGTATCCAGTTTTGAGAGATTTATCTCTCGGTTCTTTGAAAACTGAATATCGACATTGATATATTAATTAATATTTCAAAGTTTAGATCAACCATAGAATATTTATATTTTATAAAGACAAACAATAGGTCATACAATTAACAAAACTATTAAACAAGCAAGAGTTTTTGGTGGAT	Mycoplasma hominis	Bacteria;Tenericutes;Mollicutes;Mycoplasmatales;Mycoplasmataceae;Mycoplasma;Mycoplasma hominis
GTAGCCGTACCGGAAGGTGCGGCTGGATCACCTCCTTTCTAAGGAGCACATAGCCGACTGCAGGCAAATGTCCTGCACGGTTGCTCATGGGTGGAACGTTGACTACTCGGCACACTTGATCCTGATCTTCTCGTCAGTACTGCTTCGGCGTGGAACACGAGTAAGGGAAGGCAAGGGTGTCGGGCACGCTGTTGGGTATCTGAGGGAATGAATTTCCTTCAGTGCCGGCCCCGGTAAAAATCCGCGTGAG	Streptomyces rubrogriseus	Bacteria;Actinobacteria;Actinobacteria;Streptomycetales;Streptomycetaceae;Streptomyces;Streptomyces rubrogriseus		GTAGCCGTATCGGAAGGTGCGGCTGGATCACCTCCTTTCCAGAGCTTCTCGCAAAGTTGAGCGCTCACGCTTATCGGCTGTAAATTAAAGACAGACTCAGGGGTCTGTAGCTCAGTCGGTTAGAGCACCGTCTTGATAAGGCGGGGGTCGTTGGTTCGAATCCAACCAGACCCACCATTGTCTGGCGGTAACACCTGAGGAAATCTGTACTCATGGGGGCATAGCTCAGCTGGGAGAGCACCTGCTTTGC	Burkholderia pyrrocinia	Bacteria;Proteobacteria;Betaproteobacteria;Burkholderiales;Burkholderiaceae;Burkholderia		GTAGCCGTAGGGGAACCTGCGGCTGGATCACCTCCTTAATCGACGACATCAGCCTGCTGATGAGCTCCCACACGAATTGCTTGATTCATTGTCGAAGACGTTTTTCCTGGTCAGAACCTGGAAATGAGCATTCGTATCGAATGTTGATTTCTGGCTTTTGTCAGATCGTTCTTTAAAAATTCGGATATGTGATAGATATAGACTGAACACCAGTTTCACTGCTGGTGGATCAGGCTAAGGTAAAATTTGT	Pseudomonas asiatica	Bacteria;Proteobacteria;Gammaproteobacteria;Pseudomonadales;Pseudomonadaceae;Pseudomonas;Pseudomonas asiatica
GTAGCCGTACCGGAAGGTGCGGCTGGATCACCTCCTTTCTAAGGAGCGTTCTCCAGTCGAGGGGCAACAGAGGTTGTCTTCTTGCTGGCAGAGGCCGTTTAGTCCCCAATCGTGGGACTGCGGTTGCTCATGGGTGGAACACTGACAAGTATTCTTCTTCACTGCTGCCGGCCCGAGTGCTGGTGGGAAGAGAGTTATATCGGCATACTGTTGGGTCCTGAGAGAACACGTGAGTGATCTTCTCGAAGGA	Rhodococcus hoagii	Bacteria;Actinobacteria;Actinobacteria;Corynebacteriales;Nocardiaceae;Rhodococcus;Rhodococcus hoagii		GTAACCGTAGGGGAACCTGCGGTTGGATCACCTCCTTTCTAAGGATTTTTCTTAGAAAATCTCGGCTCTGAGAATCGAGGGACGTGGCTTCGGTCACCGTCGCGATTCGAGAAGAGCCGCATCGGCACCGTCTCCTTGATCAGATGGTTTTTACGCCGGCTTCCCACGAAGGTTTTCTCACCACGAACACGATCGACCAATGAGGGGACCCCTCACTCGAGGGGTCCTTTCTGTTTCTGTTCTTCCGTTT	Singulisphaera acidiphila	Bacteria;Planctomycetes;Planctomycetia;Isosphaerales;Isosphaeraceae;Singulisphaera;Singulisphaera acidiphila		GTAGCCGTAGGGGAACCTGCGGCTGGATCACCTCCTTTCTAAGGAAGATGCTGGCAGGATCGTTCGCGATCCTCGTGCATCGACTTGGCAGACATCCAGATCAGGATGTCACATTCGACGGTCGGACCGTCCTCATATCCCTTCAGTGCAAGATGTCAGGCCCACCGGTCCTGAATTGGGTCGGTAGCTCAGGTGGTTAGAGCGCACGCCTGATAAGCGTGAGGTCGGAGGTTCAAGTCCTCCTCGACCC	Paracoccus halophilus	Bacteria;Proteobacteria;Alphaproteobacteria;Rhodobacterales;Rhodobacteraceae;Paracoccus;Paracoccus halophilus
GTAGCCGTATCGGAAGGTGCGGCTGGATCACCTCCTTTCTAAGGAAAATGCCCATGTGGCATTGCCCATCGTTCAGTTTTGAGAGACCAAATCTCTCGACAAATCAAATTATGAGGGCCTATAGCTCAGCTGGTTAGAGCGCACGCCTGATAAGCGTGAGGTCGGTGGTTCGAGTCCACTTAGGCCCACCATTTTTTTGAGAATTCCATCATGGGGCCTTAGCTCAGCTGGGAGAGCGCCTGCCTTGCAC	Exiguobacterium aurantiacum	Bacteria;Firmicutes;Bacilli;Bacillales;;Exiguobacterium		GTAGCCGTAGGGGAACCTGCGGCTGGATCACCTCCTTTCTAAGGAAGCTGTGGAACTGGTAAGACGACCTTCCGGCAAGTCTTTGACTTGTCTCGAGGTATGAACCTTCCCGTGCTTTTTAGAACATAGATGGCACCAGTCAGGTGACTATCGAAACGTAATACGCCGCGATGACTTCGGTCACGACGGTATGGCGAGCTTTCGCCGTCCACGTTTCTCTTTCTTCAAAAGGATATCGAACCATGGGTTT	Rhizobium leguminosarum	Bacteria;Proteobacteria;Alphaproteobacteria;Rhizobiales;Rhizobiaceae;Rhizobium;Rhizobium leguminosarum		GTAGCCGTACCGGAAGGTGCGGCTGGATCACCTCCTTTCTAAGGAGCTTTTTATTGTTGTGCCCACGGTTGTGGGTTGGTGGTTGATGTCGCCTAAGGTGTGACTGCCACGTATTTGTTTTGTATAAATTCCGGGTGGATGCGCACCGGCAGGGTTGGATGCTTCTGCTTTGTGTGGCGCGGGTGTGTGACCAAGTGTTCCGCAAACATGGTTTTGGGTATGTTGGCATGCTGTTGGGTGTCTGGGGCAG	Corynebacterium gottingense	Bacteria;Actinobacteria;Actinobacteria;Corynebacteriales;Corynebacteriaceae;Corynebacterium;Corynebacterium gottingense
GTAGCCGTACCGGAAGGTGCGGCTGGAACACCTCCTTTCTGGAGAATTGTTCAAAAACGACCCTGCAAAAACAAGCAAGAGCCGATATACACCCCGTAAAAAGGATGTTATCACCCATGTTTAATGTTTAAACCAACCTTTAAAAAAGATAAATCTCACAAAATAAAGAGAAACAAAGGAGCCGAGACAAATCCGGAGCTCCGGGCAAGACTAAAACAGCCAGTCCCATAGCTCAGTTGGTTAGAGCGCT	Dysgonomonas macrotermitis	Bacteria;Bacteroidetes;Bacteroidia;Bacteroidales;Dysgonamonadaceae;Dysgonomonas;Dysgonomonas macrotermitis		GTAGCCGTAGGGGAACCTGCGGCTGGATCAACTCCTTTCTAAGGATCTTCGCGAAAGCGCCTCGGCTAGCCTGGGGAAGTGCTTCGCGGTTTCCAAAGAACATTGCCGTCGTCCTCATGTCCTTTCATCAATCAGATACAGCGCAGTGCGGCCATCATGGCTGAGCGAGCGCTGTTTGCCTGAGCCGGCGCACGCCCCTCGCGGCAGCCTCGAAAGAGGTTTGGCCGGACGCGGTGGTGTGGGCCTGTAG	Erythrobacter litoralis	Bacteria;Proteobacteria;Alphaproteobacteria;Sphingomonadales;Erythrobacteraceae;Erythrobacter;Erythrobacter litoralis		GTAGCCGTATCGGAAGGTGCGGCTGGATCACCTCCTTTCTATGGAGAATTGATGAACGCTGTTCATCAATATAAGTTTCCGTGTTTCGTTTTCGTTTAGTTTTGAGAGTTCAATAAAAAGTATTGACTCTTAAATGAGGATATGATATAAATAAATCCTGCAATTTGTATGGGCCTATAGCTCAGCTGGTTAGAGCGCACGCCTGATAAGCGTGAGGTCGATGGTTCGAGTCCATTTAGGCCCACCATAC	Bacillus pacificus	Bacteria;Firmicutes;Bacilli;Bacillales;Bacillaceae;Bacillus;Bacillus pacificus
GTAGCCGTACCGGAAGGTGCGGCTGGAACACCTCCTTTCTAGAGAGCTGAAGTCAGTGGTTAGAGATCAGTGGTCAGAGACCAGTGATGAGCGACCATAAGATGGTAAACATAGTTCTTTAAATCTGGTGCGGTCAATAAAAAAACATAGCGGATAGGAATCAGCAATTAGAATAGGACAGCAAAAGCACTATACACTATACACTGTACACTATTCACTAATAAGAAGTCTCATAGCTCAGCTGGTTAGA	Capnocytophaga haemolytica	Bacteria;Bacteroidetes;Flavobacteriia;Flavobacteriales;Flavobacteriaceae;Capnocytophaga;Capnocytophaga haemolytica		GTAACCGTAGGGGAACCTGCGGTTGGATCACCTCCTTACCTAAAGAACCTGCCTTTGTAGTGTCCACACAGATTGTCTGATGAAAAATAAGCAGTAAAAAATCTCTGCAGGCTTGTAGCTCAGGTGGTTAGAGCGCACCCCTGATAAGGGTGAGGTCGGTGGTTCAAGTCCACTCAGGCCTACCAAATTTATCCTGATACTGCGTTGTGAAACGACTCGCATACTTCAGTATGCTTCGCCCTTCCACGCC	Lelliottia aquatilis	Bacteria;Proteobacteria;Gammaproteobacteria;Enterobacterales;Enterobacteriaceae;Lelliottia;Lelliottia aquatilis		GTAGCCGTAGGGGAACCTGCGGCTGGATCACCTCCTTTCTAAGGAAGCTGTGGAATTGGTAAGACGCCGGACTTGATCTGGATGAACCTTCCCGTGCTTTTTAGAACATAGATCGGACCAGTCAGGTCACGATCGCAACGTAATACGCCGCATAGACCTAGGTCATGACGGTATGGCGAGCTGCGCCGTCCACGTTTCTCTTTCTTCACAAGGATATCGAACCATTGGTTTGCGCTCACGCGCTGTTCGC	Agrobacterium rhizogenes	Bacteria;Proteobacteria;Alphaproteobacteria;Rhizobiales;Rhizobiaceae;Agrobacterium;Agrobacterium rhizogenes
GTAGCCGTATCGGAAGGTGCGGCTGGATCACCTCCTTTCTAAGGAAATGGAAGCACGTTAGGAAAATGTCTTATTTAGTTTTGAGAGGTCTTGTGGGGCCTTAGCTCAGCTGGGAGAGCGCCTGCTTTGCACGCAGGAGGTCAGCGGTTCGATCCCGCTAGGCTCCATAGTCACTTGAAAGTTATCGAGTGATGAAGACCTGACAACGAAGTCATAAAAATAGTATGTCCATTGAAAATTGAATATCTAT	Streptococcus phocae	Bacteria;Firmicutes;Bacilli;Lactobacillales;Streptococcaceae;Streptococcus;Streptococcus phocae		GTAACCGTAGGGGAACCTGCGGTTGGATCACCTCCTTACCTAACGATACGCATTGCGCAGTGTCCACACAGATTGTCTGATGAATGTCAATGAGCAAGAGCACCTGTTGATGAGGGTGATGACTTGTGTTGTAAAACCTCGATATTGAGATTTCACTGCATCAGTCGTTCGAATGTGTCACCACATTCTCACCTTTACACAAAAATACTGAATCTGTGATTTAGTAGAAATTTTTGTGTCCCCATCGTCT	Yersinia kristensenii	Bacteria;Proteobacteria;Gammaproteobacteria;Enterobacterales;Yersiniaceae;Yersinia;Yersinia kristensenii		GTAGCCGTACTGGAAAGTGCGGCTGGATCACCTCCTTTCTAAGAGAAAGATAAATTAAGGCTAATTCCATTAACTCTTCCCTGCTCTTTTCTTTTTGTAAAAGAGTTTTTAAAACCAAGATTGTTTTTATAGGCTTGAGAACAGTTTGTATATTTATTTTTTAGGAATATTAAAGAATTTCGTTAAGCCCAAGCTTGAGTTTAGATTGATTGGGGGTTTAGCTCAGTTGGCTAGAGCATCGGCTTTGCAA	Borreliella garinii	Bacteria;Spirochaetes;Spirochaetia;Spirochaetales;Borreliaceae;Borreliella;Borreliella garinii
GTACCCGTACCGGAAGGTGCGGGTGGATCACCTCCTTTCTAAGGAGCTTTTATTTTGGCTGCAGTTGCAGCCAATGGCCCACAGTTGTGGGTTGCCCACTGTTGTTTGATGGTGGGTTGGTGGTTGAGTGGGCGAGTGTTCTGCTGCCACCGAATATGGAAATTCCGGGTAGGACATACACCTTAATCAGCAGGGTCTAAGTGTTGAGACAGTGCTTTGTGACATGCGTAAAAGTGTCCATGCATACAGG	Corynebacterium accolens	Bacteria;Actinobacteria;Actinobacteria;Corynebacteriales;Corynebacteriaceae;Corynebacterium;Corynebacterium accolens		GTAACCGTAGGGGAACCTGCGGTTGGATCACCTCCTTACCTAAAGATATGCAGTTGAGTGCAGTGTCCACACAGATTGTCTGATGAAAAGTAATGAGCAAAGCGCTACCTGTTGATGTAATGAGTCTTCTGGACTCATGCTGATACGAGAAACGGTTAAACCCTGGGTTTAATCGGATTTTGTGTCCCCATCGTCTAGAGGCCTAGGACACTGCCCTTTCACGGCTGTAACAGGGGTTCGAATCCCCTTG	Serratia fonticola	Bacteria;Proteobacteria;Gammaproteobacteria;Enterobacterales;Yersiniaceae;Serratia;Serratia fonticola		GTAGCCGTAGGGGAACCTGCGGCTGGATCACCTCCTTTCTAAGGATGTTCCTAGCAGATCAGCTTGCTGATCTCGTGGAACACTTAGCAGTCGCCAATCAACGGCGACATATAACGGCCAGGCCGTCCTCATATCTCTTCAGAATTGTTAATGCAGGCCTACCGGTCTGGAACTGGGTCGGTAGCTCAGGTGGTTAGAGCGCACGCCTGATAAGCGTGAGGTCGGAGGTTCAAGTCCTCCTCGACCCACC	Thioclava sediminum	Bacteria;Proteobacteria;Alphaproteobacteria;Rhodobacterales;Rhodobacteraceae;Thioclava;Thioclava sediminum
GTAGCCGTAGGGGAACCTGCGGCTGGATCACCTCCTTAATCGACGACTCAGCTGCACCATAAGCACCCACACGAATTGCTTGATTCATTGAAGAAGACGATTAGAAGCAGCGCCCGAGTTCGGGTCTGTAGCTCAGTTGGTTAGAGCGCACCCCTGATAAGGGTGAGGTCGGCAGTTCGAATCTGCCCAGACCCACCAGTTTACTGGTGAGATAGCTGGTCAGAGTGGACGCCTCCACGGTATGTAGAAA	Pseudomonas amygdali	Bacteria;Proteobacteria;Gammaproteobacteria;Pseudomonadales;Pseudomonadaceae;Pseudomonas;Pseudomonas amygdali		GTAGCCGTATCGGAAGGTGCGGCTGGATCACCTCCTTTCTAAGGATAATGCTCTCACTATGAGAGATAATAAGGTTGACGTTTCTTGTTTGTTTAGTTTTGAGAGTGCAAATTCTCTTATATATTTCGTTGTGGGGGCCTATAGCTCAGCTGGTTAGAGCGCACGCCTGATAAGCGTGAGGTCGATGGTTCGAGTCCATTTAGGCCCACCATACTCATAACGGGGCCTTAGCTCAGCTGGGAGAGCGCCT	Bacillus novalis	Bacteria;Firmicutes;Bacilli;Bacillales;Bacillaceae;Bacillus;Bacillus novalis		GTAGCCGTACCGGAAGGTGCGGCTGGATCACCTCCTTTCTAAGGAGCTTTCTGGAAGCCGGCCGTCGCCCGAGTGTGGTGATGGTGCGGTTCAGGCTGTCGGGTCCTTGCGGGTCCGGTGGTGCTTCTGAGTGGAATGTTGGCTATGGACGCTCCTGGTCTTCGGGTCGGGGGTGGGATGCACTGTTGGGGTTCTGGGGTATCACCTGCACAGGTGGTGGCCTGGTGTGGCGGACATCGCTGCCGGCTGG	Acidipropionibacterium acidipropionici	Bacteria;Actinobacteria;Actinobacteria;Propionibacteriales;Propionibacteriaceae;Acidipropionibacterium;Acidipropionibacterium acidipropionici
GTAGCCGTATCGGAAGGTGCGGCTGGATCACCTCCTTTCTAAGGAAAAGGAACACGTTAGGGACGTCTTATTTAGTTTTGAGAGGTCTTGTGGGGCCTTAGCTCAGCTGGGAGAGCGCCTGCTTTGCACGCAGGAGGTCAGCGGTTCGATCCCGCTAGGCTCCATTAGGATAGAGATATCCTAAAAACTGTCCATTGAAAATTGAATATCTATATCAAATTCCACGATCAAGAAATTGATTGTAAGAATA	Streptococcus canis	Bacteria;Firmicutes;Bacilli;Lactobacillales;Streptococcaceae;Streptococcus;Streptococcus canis		GTAGCCGTACCGGAAGGTGTGGCTGGAATACCTCCTTTCTGGAGCAGTATCCGCATACGGGTCAGATTAAAAAGAATAGGCAAAGCCGGAGCTTTGCAACATGTTATACTTAAAAGATATTAAAATCGGTTGTCGGTTATCAGTTATCGGTTGTCAGTATATAAAGTACAGACAAGAGATAACAGTAAACAGACGACAGATTAAAGGAAACCCAGAAGATGAAGCCATCAGTATTGGCATTAACCAAGGC	Mucilaginibacter polytrichastri	Bacteria;Bacteroidetes;Sphingobacteriia;Sphingobacteriales;Sphingobacteriaceae;Mucilaginibacter;Mucilaginibacter polytrichastri		GTAGCCGTACCGGAAGGTGCGGCTGGATCACCTCCTTTCTAAGGAGCCCATGGCACTCACTCATAGCAGTGATTGTCCAGCGTCCGGTTCCGAGACAAACGTTCTCGGTCGGACAGGCTACGGAATGTGGAACATTGACCATTAAGCCGACCGGCGAAGCCGGCTCAAGTACAACCAGCGATCACATCAACGGAGTGGAACCAGCCAGGTGGAGCGGCCGGCCCGAGCACGCTGTTGGGTCCTGAAGGGT	Ponticoccus gilvus	Bacteria;Actinobacteria;Actinobacteria;Propionibacteriales;Propionibacteriaceae;Ponticoccus;Ponticoccus gilvus
GTAGCCGTATCGGAAGGTGCGGCTGGATCACCTCCTTTCTAAGGAATAGTACGGAAGACTACACATCGTTTGCCTTTGTTCAGTTTTGAGAGGTTTACTCTCAAAGATAAATACCCGGGGCCTTAGCTCAGCTGGGAGAGCGCCTGCTTTGCACGCAGGAGGTCAGCGGTTCGATCCCGCTAGGCTCCATTAACGACAGAGGTCGTTAAGTTTGTTCATTGAAAACTGGATATCGAAGAAAATCAAAACA	Enterococcus gallinarum	Bacteria;Firmicutes;Bacilli;Lactobacillales;Enterococcaceae;Enterococcus;Enterococcus gallinarum		GTAGCCGTACCGGAAGGTGCGGCTGGATCACCTCCTTTCTAAGGAGCATTTCTTACCCGGCTTCGGTTGGGTCAGAGGCCAGTACACCGGCGAATGTTCGGTGCTGGTTGCTCATGGGTGGAACGTTGACTACTCGGCACGATGAGCACGGTTTTGTGAGTACTGCTTCGGCGTGGAAAACGGGATCGGGTTGGTCGGGTCGGGCACGCTGTTGGGTATCTGAAGGTACGGGCTCGGTGAGTCTGTTCCT	Streptomyces griseolus	Bacteria;Actinobacteria;Actinobacteria;Streptomycetales;Streptomycetaceae;Streptomyces;Streptomyces griseolus		GTAGCCGTATCGGAAGGTGCGGCTGGATCACCTCCTTTCTGGAAAAATGCTGCTTCAAATTGAACGTCCACACTTATCGGTTGTTGGAACAAGCCAGGTGGCCTGCTGAAAAAGTGGGCTGCGTGGAATGGGTCTGTAGCTCAGCTGGTTAGAGCACTGTGTTGATAACGCAGGGGTCGTTGGTTCGAGCCCAACTAGACCCACCAAGATTCCAATATCTGGTCAGAGGATCCCGGGGGATTAGCTCAGC	Comamonas thiooxydans	Bacteria;Proteobacteria;Betaproteobacteria;Burkholderiales;Comamonadaceae;Comamonas;Comamonas thiooxydans
GTAGCCGTATCGGAAGGTGCGGCTGGATCACCTCCTTTCTAAGGATAAGACTGAGCGCAAAGCTCATGAATCTTAGGTCGGTCATCTGAGCTTATGTTTTGCATTGTCTAGTTTTGAGGGCGCATCGAAGAGATGGAAGTCTCTACGGTAGTCCTTATTGTTCACTGAAAACTGCACAGAAGAAACAAGAAAATCTAAAACAAGGGAGACTTTGTGTACTCATGTCATAAAGTTTTCCTCACTGAGGTCT	Selenomonas felix	Bacteria;Firmicutes;Negativicutes;Selenomonadales;Selenomonadaceae;Selenomonas;Selenomonas felix		GTAACCCTAGGGGAACCTGGGGTTGGATCACCTCCTTACCAACATGTCGATGGTGACATTGTTAGTGTAGTGCCTACACAGATTGTTTTGTTATTAAATGAAGAACGACACGAAGTTTTTTGTAGTTATACAGAAAATGGGGCTATAGCTCAGCTGGGAGAGCGCCTGCCTTGCACGCAGGAGGTCAGCAGTTCGATCCTGCTTAGCTCCACCACTACAGGCTTGTAGCTCAGCTGGTTAGAGCGCACCC	Alteromonas stellipolaris	Bacteria;Proteobacteria;Gammaproteobacteria;Alteromonadales;Alteromonadaceae;Alteromonas;Alteromonas stellipolaris		GTAGCCGTTGAGGAATCAGCGGCTGGATCACCTCCTTTCAAAGGAAAGAAATTATATATAGGGCATCTCACAAGGATACCTTATAGCTTTAAGAGGCATCACTGGCCAACTTTGAGAGATTAAACTCATGGGCCTGTAGCTCAGTTGGTTAGAGCGCACGCCTGATAAGCGTGAGGTCGGTGGTTCAAATCCACCCAGGCCCACCATGAGGGGGATTAGCTCAGCTGGGAGAGCGCCTGCCTTGCACGCA	Desulfobacula phenolica	Bacteria;Proteobacteria;Deltaproteobacteria;Desulfobacterales;Desulfobacteraceae
GTAACCGTAGGGGAACCTGCGGTTGGATCACCTCCTTACCGAGTAGAAGTGCCTGCGTGGTGTCCACACAGATTGTCTGATGAAGAAGATGAGCAGTAAAACCTTATAGGCTTGTAGCTCAGGTGGTTAGAGCGCACCCCTGATAAGGGTGAGGTCGGTGGTTCAAGTCCACTCAGGCCTACCAACTCTACTTGTCCTTGAAACGTTCACGAACTGCGTTGACGATGTGCTTTTGCACGGAGCGCGACGG	Dickeya zeae	Bacteria;Proteobacteria;Gammaproteobacteria;Enterobacterales;Pectobacteriaceae;Dickeya;Dickeya zeae		GTAGCCGTACCGGAAGGTGCGGCTGGATCACCTCCTTTCTAAGGACGAAAAGCGGAGGCCGCAATGGCCAACTGTCGATACACAGCGCTTCTGTTTCGTTCAGTTTTGAGGGAACGAGTCATGTTCTCTCAATGACAAAAATCGTTCCTTGAAAACTAGATAACCGGAAAAGCGGAGGCTCGCGGGTCGCCGCGATGGGCAAATGTTCTTCGCCTGCAAGGGTGCTTGCACCCGGAAGGCGAAGGTTATT	Geobacillus stearothermophilus	Bacteria;Firmicutes;Bacilli;Bacillales;Bacillaceae;Geobacillus;Geobacillus stearothermophilus		GTAGCCGTATCGGAAGGTGCGGCTGGATCACCTCCTTTCTAAGGATATATGGAGCAGCGTACGTTTTTGTCTTGTTTAGTTTTGAAGGATCATTCCTTCAAAACATGTCTCTAGCGAGACAGGATTGTTCTTTGAAAACTAGATAACAATAAGTAATACATTCACATTGAATGCAATGCAAAGTTCATCACACATAGTGATTCTTTCTAAAGTAAGAAATGGTTAAGTTAGAAAGGGCGCACGGTGGATG	Bacillus safensis	Bacteria;Firmicutes;Bacilli;Bacillales;Bacillaceae;Bacillus;Bacillus safensis
GTAGCCGTATCGGAAGGTGCGGCTGGATCACCTCCTTTCTAAGGAGAACTGAAGATTGAGATAAGTCTCAAACTTCTAAATTCCAGGTCGGTAACGAGTTCTTTCAATTACACTGTTTAGTTTCCAGAGCCCATTGGGTAATGGAAGTTTAATTTGGGGGTATAGCTCAGTTGGGAGAGCACCTGCCTTGCAAGCAGGGGGTCAAGAGTTCGACTCTCTTTATCTCCACCAGAACTGCAGAGACTAGAAA	Pseudobacteroides cellulosolvens	Bacteria;Firmicutes;Clostridia;Clostridiales;Hungateiclostridiaceae;Pseudobacteroides;Pseudobacteroides cellulosolvens		GTAGCCGTATCGGAAGGTGCGGCTGGATCACCTCCTTTCAGAGCGTGCATCCCAAGTCGAGCGTTCACACTTATCGGTTTGTTTGTGGTTAAGGCCAGGTGGCCAAATGAAAGCGCTTCGCAAGAGCGTTTCCATTTGGCATTGCCAAGCGATCGCAAGATCGGCTGTTCTTTAAAAATATGGGATGTAGTAAAGGTGTCGCGCGAGCGTTGATGAGACGCTGCAGTACAAGACGCGATACCGGGTTGTG	Cupriavidus necator	Bacteria;Proteobacteria;Betaproteobacteria;Burkholderiales;Burkholderiaceae;Cupriavidus		GTAGCCGTAGGGGAACCTGCGGCTGGATCACCTCCTTTCTAAGGATCGTGACGAAAGCGCTGTCGCTTGACGACAGAAGAGCTTCGTCATTTCCAAAGAACATAGCCGCCGTCCTCATGTCCCTTCATCACTAGAGATTAGCGCAGTTCGCTGCGCTGATAGCTGAGCAGGCTCAAGCGCCTCTGGCTGCTAACGCAGCCTGATTTGGCAGCTGGGCCGGTAGCTCAGGTGGTTAGAGCGCACGCCTGAT	Sphingobium yanoikuyae	Bacteria;Proteobacteria;Alphaproteobacteria;Sphingomonadales;Sphingomonadaceae;Sphingobium;Sphingobium yanoikuyae
GTAGCCGTACCGGAAGGTGCGGCTGGATCACCTCCTTTCTAAGGAGCTTTAAATAAACTCATCCTCAACAGTTGTTGGGTTGTATGGGTTGTTGGTGTTGGAACCCATGTGTGGTTGCCATCAACACAAATTAATCGGGTGGAGATGACCCTTGGTGTGGTAAACACTTCTCTCTGTGGGGGAAGATAAAAATAGGTGGCATGCTGTTGGGTGTCTGAAATGACATGTAATGTGTTGTTTCTTCATCAGA	Corynebacterium callunae	Bacteria;Actinobacteria;Actinobacteria;Corynebacteriales;Corynebacteriaceae;Corynebacterium;Corynebacterium callunae		GTAGCCGTATCGGAAGGTGCGGCTGGATCACCTCCTTTCTAAGGAGAAAGGCTTTTACTATACTGTTTAATTTTGAGGGACTTTTGTTTCTCAATAAGCAGACAACCAAAATCTTAGATTTTGTGTTAGTCGCTTAGTTAAAAATTCTGTAATTCACGACAATGGTTTTAAACCAACAAAAAATGAATGGAAGAATTTTTAACATCCTCTTAGATAAACGGGCTCATAGCTCAGCAGGTTAGAGCGCACG	Clostridium formicaceticum	Bacteria;Firmicutes;Clostridia;Clostridiales;Clostridiaceae;Clostridium;Clostridium formicaceticum		GTAGCCGTAGGGGAACCTGCGGCTGGATCACCTCCTTTCTAAGGATGAGCCTTCAGGCGCCTTGGCGCTTATCGGCTCACTTTGGAATCATGCCGACAGTCATGTCGGCGAAGTGCGGGATGCCGCCGTCTTCGTTTCTCTTTCTTCATGGACGTACCCGTGCTAACGGGGTCGCGGCAATACGCCATGGGCCTGTAGCTCAGGTGGTTAGAGCGCACCCCTGATAAGGGTGAGGTCGGACGTTCGAGTC	Blastochloris viridis	Bacteria;Proteobacteria;Alphaproteobacteria;Rhizobiales;Hyphomicrobiaceae;Blastochloris;Blastochloris viridis
GTAACCCTAGGGGAACCTGGGGTTGGATCACCTCCTTACTATTAGGTCGGCCTCATCAGGCTGAGTGTTCACACAGATTGTTTTGTTGTTAGTAAAGAAGAACCGAGAGACTCTTTAAAAAGACTGATGTCGATTTAAGAGGGGCTATAGCTCAGCTGGGAGAGCGCCTGCCTTGCACGCAGGAGGTCAGCAGTTCGATCCTGCTTAGCTCCACCAAATTGCTTGCGCAATAATAGGCTTGTAGCTCAGC	Paraglaciecola agarilytica	Bacteria;Proteobacteria;Gammaproteobacteria;Alteromonadales;Alteromonadaceae;Paraglaciecola;Paraglaciecola agarilytica		GTAGCCGTAGGGGAACCTGCGGCTGGATCACCTCCTTAATCGACGACAGCAGCTGCTCCATGAGCTCCCACACGAATTGCTTGATTCATTGAAGAAGACGATTGGGTCTGTAGCTCAGTTGGTTAGAGCGCACCCCTGATAAGGGTGAGGTCGGCAGTTCGAATCTGCCCAGACCCACCAATTACTGGTGCACCCTGTAGCGATACGGGGCCATAGCTCAGCTGGGAGAGCGCCTGCCTTGCACGCAGGA	Pseudomonas corrugata	Bacteria;Proteobacteria;Gammaproteobacteria;Pseudomonadales;Pseudomonadaceae;Pseudomonas;Pseudomonas corrugata		GTAGCCGTACCGGAAGGTGCGGCTGGATCACCTCCTTTCTAAGGAGCACATCTCCAGTAGGAGATCAACACAGGTTGATTTCTCCTCTGGCAGAGACTGTTTCGTTCCCACATGTGGAACGGCAGACGCTCATGGGTGGAACACTGACACATTTTCCCGCGTATCGGTCGATCTGATGATCGGCCGGCGGGTGATATATCGATGCACTGTTGGGTCCTGAGAGAACACGCGAGTGTTTTTTCCAGGTAAG	Rhodococcus koreensis	Bacteria;Actinobacteria;Actinobacteria;Corynebacteriales;Nocardiaceae;Rhodococcus;Rhodococcus koreensis
GTAGCCGTAGGGGAACCTGCGGCTGGATCACCTCCTTTCTAAGGATGATCCTTTATCGGAGCGAGCTTGCTCGTGTCCTATCGGATCACTTGGAACACAACGGCCAGTCAGGCCGATCTCGGCGGGACAGCCGCCGTCTTCGTTTCTCTTTCTTCTCAGGACGAGCCCGCCCGGCGACAGGCCGCGAGGCTGCGACAGTTTGGGCTTGTAGCTCAGTTGGTTAGAGCGCGCGCTTGATAAGCGTGAGGTC	Methylosinus trichosporium	Bacteria;Proteobacteria;Alphaproteobacteria;Rhizobiales;Methylocystaceae;Methylosinus;Methylosinus trichosporium		GTAGCCGTACCGGAAGGTGCGGCTGGATCACCTCCTTTCTAAGGAGCTCTTCTCCCGGCTTCGGTCGGGCAGAGGGCCAGTACACCGGCGACTGTCCGGTGCTGGTTCGCTCATGGGTGGAACGTTGACTATTCGGCACGGTTGGTCCTTGTCTGTCAGTACTGCGCTTCGGCGCGTGGAACGCAGGTCGGGGTTGGCCGTTCCGGGCACGTTGTTGGGTCCTGAGGGCACGGCCGCAAGGTCTGTCTTC	Streptacidiphilus albus	Bacteria;Actinobacteria;Actinobacteria;Streptomycetales;Streptomycetaceae;Streptacidiphilus;Streptacidiphilus albus		GTAGCCGTATCGGAAGGTGCGGCTGGATCACCTCCTTTCTAAGGATATTATACGGAATGCAAGACCTTGCGGTCTTGCAGACAGGTGCGTTTAGTTCTTGTTTAGTTTTGAAGGATCATTTGATTCTTCGACATAGGAGACACCTGCTAAAGACGCCACGTCCTGTGGCAACGCATGTGTTAGCACATCCTGTGCGTTGTTCTTTGAAAACTAGATAACGATAGCAAGACATTCACATTCAATTGTAATG	Bacillus glycinifermentans	Bacteria;Firmicutes;Bacilli;Bacillales;Bacillaceae;Bacillus;Bacillus glycinifermentans
GTAACCGTAGGGGAACCTGCGGTTGGATCACCTCCTTACCTTAAAGAACCTGCCTTTGTAGTGCTCACACAGATTGTCTGATGAAAGTAGAGAAGCAAGGCGTCTTGCGATTGAGACTTCAGTGTCCCCTTCGTCTAGAGGCCCAGGACACCGCCCTTTCACGGCGGTAACAGGGGTTCGAATCCCCTAGGGGACGCCACTTGCTGGTTCGTGAGTGAAAGACGCGTGCCGATATATCTCAAAACTCATC	Klebsiella aerogenes	Bacteria;Proteobacteria;Gammaproteobacteria;Enterobacterales;Enterobacteriaceae;Klebsiella;Klebsiella aerogenes		GTAGCCGTATCGGAAGGTGCGGCTGGATCACCTCCTTTCTAAGGATAAGGAAACCTGCCATTTGCGTCTTGTTTAGTTTTGAGAGGTCTTGTGGGGCCTTAGCTCAGCTGGGAGAGCGCCTGCTTTGCACGCAGGAGGTCAGCGGTTCGATCCCGCTAGGCTCCATTGAATCGAAAAATCTATTTTTACTTTTGAAAAGGAGAGAAGTTATGCTTAGGAAGTATAAGCAAAGAAATTATAATGTCGCACA	Streptococcus agalactiae	Bacteria;Firmicutes;Bacilli;Lactobacillales;Streptococcaceae;Streptococcus;Streptococcus agalactiae		GTAGCCGTACCGGAAGGTGCGGCTGGAACATCTCATTTTAGAGACTAAGAAGTCAAAAATAAAGACTTACTCATAGTTTCGCTTTGGTTTTCGTTGGTTGTTATATATATACCCCTATAAAGATTAGTATCAGGGAAATGAGATAATTTTAATTAATAGTTTTATGATTTATACTTAAAATTATTAGTTAATAATTAAAAAGTCTCGTAGCTCAGCTGGTTAGAGCGCTACACTGATAATGTAGAGGTCG	Bergeyella zoohelcum	Bacteria;Bacteroidetes;Flavobacteriia;Flavobacteriales;Flavobacteriaceae;Bergeyella;Bergeyella zoohelcum
GTAGCCGTAGGGGAACCTGCGGCTGGATCACCTCCTTTCTAAGGACGATCCCTCACGGCGTCCGGTCCGTCATCTCGCAAGAGGTGGCCCGCCGGGCTTCCCGTATCGGATTGTTTTAGAACAAAGGTCCCGTTAGTCAGACGGGGCCGCGCAGAACAAGAGCGCCAACGAACCCTTCGCAAGGAGGGTGTACGGCGTGATGGCAGGCACCGCCGCCTTCGTTTCTCTTTCTTCCCTGGATGAATTGCCG	Aurantimonas coralicida	Bacteria;Proteobacteria;Alphaproteobacteria;Rhizobiales;Aurantimonadaceae;Aurantimonas;Aurantimonas coralicida		GTAGCGCTAGGGGAACCTGGCGCTGGATCACCTCCTTACACGATGAATCTTGCTCTTTAACAATTTGGAAAGCTGACAAAACAACAAATTATTGTTGTTTGTAAAGTTCTCAATGTTTATCGAAAGATAAACACCAACAACACATTCAAGTGTGCTTGGTATCGAATAAGACTTCGGTCTTGTTCAAAATTTGAGTCCGGCAAAATCTGTCTCGCACTCATGTAAATTAAACGCGAGACAACTTAGGTTG	Vibrio metoecus	Bacteria;Proteobacteria;Gammaproteobacteria;Vibrionales;Vibrionaceae;Vibrio;Vibrio metoecus		GTAGCCGTATCGGAAGGTGCGGCTGGATCACCTCCTTTCTATGGAGAATTGATGAACGCTGTTCATCCTGAATACATAGGGTAAGGAAGACAGACCCAGGGAACTGAAACATCTAAGTACCTGGAGGAAGAGAAAGCAAATGCGATTTCCTGAGTAGCGGCGAGCGAAACGGAACATAGCCCAAACCAAGAGGCTTGCCTCTTGGGGTTGTAGGACATTCTATACGGAGTTACAAAGGAACGAGGTAGAC	Bacillus wiedmannii	Bacteria;Firmicutes;Bacilli;Bacillales;Bacillaceae;Bacillus;Bacillus wiedmannii
GTAGCCGTACCGGAAGGTGCGGCTGGATCACCTCCTTTCTAAGGAGCACACGCCAACCCATCTAACACAGCTACACACTTAGCGCTACGCAAGTAGAACTAGTTAAGTAGTTGTCGCAGATGGTGAGGCTGTCTCAAAGAAAGTGTCGAAGCCTGGCATCCCTCTTCAGCTACAATGCGTTTGTTATGCATCTTGAGAATGAAAGAGCGAGCACGAGTAATCAACATAAGTACTCCAAGTTATTAAGAGC	Ferrimicrobium acidiphilum	Bacteria;Actinobacteria;Acidimicrobiia;Acidimicrobiales;Acidimicrobiaceae;Ferrimicrobium;Ferrimicrobium acidiphilum		GTAGCCGTATCGGAAGGTGCGGCTGGATCACCTCCTTTCTAAGGAAGAAGAAGTAGTTGTATGTGTTTTACTGTTTAGTTATCAGGAGATAACAGAAAAATTTCCGGTGGCGATGCGCTTCGGGGACACACCCGTACCCATCCCGAACACGACGGTCAAGACCGAAGCGGCCGATGATACTATGCTGGAGACGGCATGGGAAAGCAGGTGGCTGCCGGATTAAAAGAAGGGCTTATAGCTCAGCTGGTTA	Blautia hansenii	Bacteria;Firmicutes;Clostridia;Clostridiales;Lachnospiraceae;Blautia;Blautia hansenii		GTAGCCGTAGGGGAACCTGCGGCTGGATCACCTCCTTTCTAAGGATAGTCTCGTACTGCGCCCTGCTAGACAGGGAAGAGCGTCGAGCGTTCCAAAGAACATTGCCGCCGTCCTCATGTCCCTTCATCACTGGAAAACAGCTTCGCTGGTAGGCCCTGGTCTATTGGCGTCGACGTGCAGATCGTAGATGCGCAGCGGCGGTCCGATCTGCACAACGAAAGCTGTGCGCCTGAGCTGGCTCACGCCGCCT	Rhizorhabdus dicambivorans	Bacteria;Proteobacteria;Alphaproteobacteria;Sphingomonadales;Sphingomonadaceae;Rhizorhabdus;Rhizorhabdus dicambivorans
GTAGCCGTATCGGAAGGTGCGGCTGGATCACCTCCTTTCTAAGGAATATTACGGAAATCCCACACATTCGTTTTTACTTTGTTCAGTTTTGAGAGGTTAATTTTTTTTGAATTAAATACCTTTTAAAGGGGCCTTAGCTCAGCTGGGAGAGCGCCTGCCTTGCACGCAGGAGGTCAGCGGTTCGATCCCGCTAGGCTCCATTGTAATCTGATTGTAGATTGCAGAATTTGTTCTTTGAAAACTGGATACT	Carnobacterium maltaromaticum	Bacteria;Firmicutes;Bacilli;Lactobacillales;Carnobacteriaceae;Carnobacterium;Carnobacterium maltaromaticum		GTAGCCGTAGGGGAACCTGCGGCTGGATCACCTCCTTTCTAAGGAAGCTGTGGAATTGGAAGACGGCATCTTCGGATGCATGACCTTTCCCGTGCTTTTTAGAACATAGATGGCACCAGTCAGGTGACCATCGAAACGCAATACGCCACGGAGATGCTTTTGCATCCGGCTGGTATGGCGAGTGCCGCCGTCCACGTTTCTCTTTCTCACAAGGATACGAACCACGCCCGCTCACTTTAAGCGTCGAGCG	Ensifer adhaerens	Bacteria;Proteobacteria;Alphaproteobacteria;Rhizobiales;Rhizobiaceae		GTAGCCGTAGGGGAACCTGCGGCTGGATCACCTCCTTTCTAAGGAAGCTGTGGAACTGGTAAGACGACCGGCTGGATCTTCGGATCTCCCCGGTATGAACCTTCCCGTGCTTTTTAGAACATAGATGGCACCAGTCAGGTGACCATCGAAACGTAATACGCCGCGTAGACTTCGGTCACGACGGTATGGCGAGCTTTCGCCGTCCACGTTTCTCTTTCTTCAAGAAGACAAAAAACCGTATCGACCGGTT	Rhizobium anhuiense	Bacteria;Proteobacteria;Alphaproteobacteria;Rhizobiales;Rhizobiaceae;Rhizobium;Rhizobium anhuiense
GTAGCCGTATCGGAAGGTGCGGCTGGATCACCTCCTTTCTGGAAAACCGCATTCAATATTGAACGCCCACACTTATCGGTTGTTGGAACAAGCCACAGGCTTGCGAAGCTATTTGCAAGGCTGAGGAATGGGTCTGTAGCTCAGCTGGTTAGAGCACTGTGTTGATAACGCAGGGGTCGTTGGTTCGAGCCCAACTAGACCCACCAAATTCCAATTGCTAGATGCGGTATGAGGACCAGGGGGATTAGCT	Acidovorax carolinensis	Bacteria;Proteobacteria;Betaproteobacteria;Burkholderiales;Comamonadaceae;Acidovorax;Acidovorax carolinensis		GTAGCCGTAGGGGAACCTGCGGCTGGATCACCTCCTTTCTAAGGAAGATCGAGAATTGGAAAGAAGCCGGATTTATCCGGATGATCCTTCTCCATCTTATTAGAACATAGATCGCAGGCCAGTCAGCCTGACGATCGCTTGCAGGCGTGCCGCCTTCGTTTCTCTTTCTTCATTGGATGATCTTTTTATCGCTCACGGGCCGTATCGCAGCTGACGCTGCTGGCCCTGCGCGAGCGCGGCCCATCAGGGC	Brucella melitensis	Bacteria;Proteobacteria;Alphaproteobacteria;Rhizobiales;Brucellaceae;Brucella		GTAGCCGTATCGGAAGGTGCGGCTGGATCACCTCCTTTCTAAGGAATATTACGGAGACTACACAGTTTGTTTTTTACTTTGTTCAGTTTTGAGAGGTCTACTCAAACATGGAGAAACCAAATGAATAATGGATAGAAATTCATTTTTCTACGCATTTAGTTGGTTTTGATATGAGACGAGACTCTCAAACTTATGTTGTTCATTGAAAACTGGATATTTGAAGTAAATTAGTAATACAAACCGAGAACAC	Enterococcus villorum	Bacteria;Firmicutes;Bacilli;Lactobacillales;Enterococcaceae;Enterococcus;Enterococcus villorum
GTAGCCGTATCGGAAGGTGCGGCTGGATCACCTCCTTTCTAAGGATAATATACGGAATATCACCATCAGGTGATAAACGGATTAACGTGACATATTGTATTCAGTTTTGAATGTTTGTATAAATGTTCGGGGCCTATAGCTCAGCTGGTTAGAGCGCACGCCTGATAAGCGTGAGGTCGGTGGTTCGAGTCCACTTAGGCCCACCATTTAAAATTCAAATTATATATTGGGGGCTTAGCTCAGCTGGGAG	Staphylococcus pseudintermedius	Bacteria;Firmicutes;Bacilli;Bacillales;Staphylococcaceae;Staphylococcus;Staphylococcus pseudintermedius		GTATCCGTACGGGAACGTGCGGATGGATCACCTCCTTTCTAAGGAGAATATGTCTTTCTCTATTCTATTGGTAATGTTCTTCAGCGCAATGCTGTTGGGATTACTTCTGAACATTGGAAACTATATAGTAGAACAAACAAAAAAAAAATTAACTCTAACAATTTCTTAGAGTTAGCTGTCAAAAAAATAGGTTAAAATAATTAAGGGCACACAAAGGATGCCTAGGTAGTAAGAGCCGATGAAGGACGTG	Fusobacterium pseudoperiodonticum	Bacteria;Fusobacteria;Fusobacteriia;Fusobacteriales;Fusobacteriaceae;Fusobacterium;Fusobacterium pseudoperiodonticum		GTAGCCGTAGGGGAACCTGCGGCTGGATCACCTCCTTAATCGACGACATCAGCTGCTCCATGAGCTCCCACACGAATTGCTTGATTCATTGAAGAAGACGATAGAAGCAGCTTTAAGCTCCAAGCTGATAGCTCCAGGCTAACAGTTACGCGCTCGAAATTGGGTCTGTAGCTCAGTTGGTTAGAGCGCACCCCTGATAAGGGTGAGGTCGGCAGTTCGAATCTGCCCAGACCCACCAATTTTGTTATGG	Pseudomonas granadensis	Bacteria;Proteobacteria;Gammaproteobacteria;Pseudomonadales;Pseudomonadaceae;Pseudomonas;Pseudomonas granadensis
GTAGCCGTAGGGGAACCTGCGGCTGGATCACCTCCTTTCTAAGGATAGCGGCGGAAAGCGCTCGATCTACGGATCGAGAAGAGCTTCCTCCCATTCCAAAGAACATAGCCGCCGTCCTCATGTCCCTTCATCACTGGATACCAGCCGCAAGGCTGGTTGCCTGAGCTGGCTTCTGCCGCCTGCGGCCTTCGGGTCAGCCGGGCCTGGCATGGGGGCCGGTAGCTCAGGTGGTTAGAGCGCACGCCTGATA	Sphingomonas koreensis	Bacteria;Proteobacteria;Alphaproteobacteria;Sphingomonadales;Sphingomonadaceae;Sphingomonas;Sphingomonas koreensis		GTAGCCGTACCGGAAGGTGTGGCTGGATCACCTCCTTTTAGGGAGACCTACTTTTGAGTAGAGTGCCAAATCCAACAAAAATAGCACCATCAAAAGTCATCCCAGGTCGTGTGGTCAAGATAGAAAGGGCTGACGGTGGAAACCTTGGCCACAGAGGCGAAGAAGGACGTGGCGACCGACGATAAACTCCGGGGAGCTGGAAGCGAGCGACGAGCCGGGGGTGTCCGAATGGGGGAACCCAAAAACAGCC	Planktothrix agardhii	Bacteria;Cyanobacteria;;Oscillatoriales;Microcoleaceae;Planktothrix;Planktothrix agardhii		GTAACCGTAGGGGAACCTGCGGTTGGATCACCTCCTTACCTAAAGATAGCGTTAAGTGCAGTGTCCACACAGATTGTCTGATGAAGAATAACGAGCAGAATACCTTTATATAGGCTTGTAGCTCAGGTGGTTAGAGCGCACCCCTGATAAGGGTGAGGTCGGTGGTTCAAGTCCACTCAGGCCTACCAATTCTTACGCCTGTGTGTCAGGAGTTGGTATCAAAGGTAAACTGTTGACTGTATGGGGTTAT	Obesumbacterium proteus	Bacteria;Proteobacteria;Gammaproteobacteria;Enterobacterales;Hafniaceae
GTAGCCGTAGGAGAACCTGCGGCTGGATCACCTCCTTTCTAAGGAATAATACGGAAGCCCTGCACTGAGACAAAACTTTGTTTAGTTTTGAGAGGTCTACTCTCAAACTGGTTCTTTGAAAACTAGATAATATCAATTTTCTTTTATTAATTAATAATTTCATTAATTAAGCCGAGAACACCGCGTTATTTTGAGTTTTTTTATTAGTAGTTAAACTACTTCGCATATACTCAATTAACTGAAATCACGT	Lactobacillus paracollinoides	Bacteria;Firmicutes;Bacilli;Lactobacillales;Lactobacillaceae;Lactobacillus;Lactobacillus paracollinoides		GTAGCCGTACGGGAACGTGCGGCTGGATCACCTCCTTTCTAAGGGTTTTGTGAGTAGCCGAGTAGGTTAGGCGCTGTTTAATTTTAGAGAAGCTGCTTTATTGAGGTGGGGATGTAGCTCAGTTGGGAGAGCACCTGCCTTGCAAGCAGGGGGTCAGGAGTTCGAATCTCCTCATCTCCACCAATGATATATGGGCTTATAGCTCAGGTGGTTAGAGCGTACGCCTGATAAGCGTAAGGTCGGTGGTTCG	Caldicellulosiruptor bescii	Bacteria;Firmicutes;Clostridia;Thermoanaerobacterales;Thermoanaerobacterales Family III. Incertae Sedis;Caldicellulosiruptor;Caldicellulosiruptor bescii		GTAGCCGTACCGGAAGGTGCGGCTGGATCACCTCCTTTCTAAGGAGCATCTGCCCACACCCCCTGAAATGTCGGGGTGCGTGTGTGGCCAGAGACCGTTTGTCCCCGTATGTGGGACACGGTTGCTCATGGGTGGAACGCTGACAGCTACTTCTCATCCGGTTTCTTCCTGAGTGGAGAGGCCGAGGGGTTATATCGGTGCACTGTTGGGTCCTGAGGGAACACGCGAGTGTTTTTTCAGCGACGATGAT	Rhodococcus coprophilus	Bacteria;Actinobacteria;Actinobacteria;Corynebacteriales;Nocardiaceae;Rhodococcus
GTAGCCGTAGGGGAACCTGCGGCTGGATCACCTCCTTTCTAAGGAAGATCGAGAATAGGAAAGAGGCCGGATTTATCCGGATGATCCTTCTCCATCTTATTAGAACATAGATCGGAAGCCAGTCAGCTTCACGATCGCTTGCAGGCGTGCCGCCTTCGTTTCTCTTTCTTCATTGTTGATTGCTCACGGGCCGTACCGCAGCTGACGCTGCTGGCCCTGCGCAGGCGTGGCCCATCAGGGCCGACGGCCG	Brucella microti	Bacteria;Proteobacteria;Alphaproteobacteria;Rhizobiales;Brucellaceae;Brucella;Brucella microti		GTAGCCGTAGGGGAACCTGCGGCTGGATCACCTCCTTTCTAGAGCATGCACTGGAAGTTGAGTGTTCACGCTTATCGGTTGTTGACTGCGTAGATCTAAGTCGGGTCTGTAGCTCAGGTGGTTAGAGCACCGTCTTGATAAGGCGGGGGTCGAAGGTTCAAGTCCTTCCAGACCCACCAAGCTTTACACCACCGCCTGACCAAGTCGAGTAGTGGTAATCGGCTTGATTGGGGGATTAGCTCAGCTGGGA	Pandoraea pulmonicola	Bacteria;Proteobacteria;Betaproteobacteria;Burkholderiales;Burkholderiaceae;Pandoraea;Pandoraea pulmonicola		GTAGCCGTATCGGAAGGTGCGGCTGGATCACCTCCTTTCTAAGGAAAAATCGGAACCTGCCGGTTCATTCATTCTTGTTCAGTTTTGAGAGGTTAATCCTACTCACTATACAGGAGAACCATCTTACCGGAATCTCTTGGGCCTATAGCTCAGCTGGTTAGAGCGCACGCCTGATAAGCGTGAGGTCGATGGTTCGAGTCCATTTAGGCCCATTCCTTTTTTAGGGAGTTCCTGTGTCATTATAAAGCCC	Jeotgalibaca dankookensis	Bacteria;Firmicutes;Bacilli;Lactobacillales;Carnobacteriaceae;Jeotgalibaca;Jeotgalibaca dankookensis
GTAGCCGTAGGAGAACCTGCGGCTGGATCACCTCCTTTCTAAGGAATATTACGGAAACCTACACACGCGTCGAAACTTTGTTTAGTTTTGAGAGGTCTAACTCTCAATTTAATAAGCGTTTTTTGGGCCTATAGCTCAGCTGGTTTAGAGCGCACGCCTGATAAGCGTGAGGTCGATGGTTCAAGTCCATTTAGGCCCATTGGAACCGAACCAGTTGGTTCGTTCTAATAAGTTGAATACCTCATGGGGA	Lactobacillus pentosus	Bacteria;Firmicutes;Bacilli;Lactobacillales;Lactobacillaceae;Lactobacillus;Lactobacillus pentosus		GTAGCCGTACCGGAAGGTGCGGCTGGAACACCTCCTTTCTAGAGAAATGCCTTTACGAGAGTAATTGTAGGGTATTCTTTAAATCTTGTGCAGTCGATATTTCTAGGCTAATTAGAGGTTAGTGATTAGTGTTTAGAAGTTATATAGACTAATTGCTATTTGCTGATGGCTAATAGCTAAAAAGATGCAGTCTCATAGCTCAGCTGGTTAGAGCGCTACACTGATAATGTAGAGGTCGGCAGTTCGAGTC	Capnocytophaga canis	Bacteria;Bacteroidetes;Flavobacteriia;Flavobacteriales;Flavobacteriaceae;Capnocytophaga;Capnocytophaga canis		GTAGCCGTAGGGGAACCTGCGGCTGGATCACCTCCTTTCTAAGGAAGCTGTGGAATTGGAAGACGGCATCTTCGGATGCATGACCTTTCCCGTGCTTTTTAGAACATAGATCGGATCAGTCAGATCACGATCGAAACGCAATACGTCGAGTATGGGTCTGGTTGTCCTTCGAGCGTCAAGCGCGAGGGGCGTTTAGCCATATCCGGCTCAGATAAGGCGAGAGCCGCCGTCCACGTTTCTCTTTCTCACA	Sinorhizobium medicae	Bacteria;Proteobacteria;Alphaproteobacteria;Rhizobiales;Rhizobiaceae;Sinorhizobium;Sinorhizobium medicae
GTAGCGCTAGGGGAACCTGGCGCTGGATCACCTCCTTATACGATGATTACTCACGATGAGTGTCCACACAGATTGATACGGTTTATAAGTAAAAGAGACGAAGATATCCCAATATCTTCAATCCAGTGTCCCGTTCGTCTAGAGGCCTAGGACACCGCCCTTTCACGGCGGTAACAGGGGTTCGACTCCCCTACGGGATACCATTGGGTCGTTAGCTCAGTTGGTAGAGCAGTTGACTTTTAATCAATTG	Vibrio rotiferianus	Bacteria;Proteobacteria;Gammaproteobacteria;Vibrionales;Vibrionaceae;Vibrio;Vibrio rotiferianus		GTAGCCGTAGGGGAACCTGCGGCTGGATCACCTCCTTTCTAAGGATGTTTCTAGCAAGAAGAACTTGTTCTTCCTCGTGAAACACTTAGCAGCTACTTAGGTAGCATAAGATCAACGTAATAGTTGATCAAACTCGGGCCAGGCCGTCCTCATATCTCTTCAAACACCAGCACATGCCGCAAGGGATGTGCATCGGGGCCTTAGCTCAGCTGGGAGAGCACCTGCTTTGCAAGCAGGGGGTCATCGGTTC	Celeribacter marinus	Bacteria;Proteobacteria;Alphaproteobacteria;Rhodobacterales;Rhodobacteraceae;Celeribacter;Celeribacter marinus		GTAGCCGTACCGGAAGGTGCGGCTGGATCACCTCCTTTCTAAGGAGCCTTCGGCTCGTTGGAGTCTATTGTGAACCTCTACTGGTGGTGCTGGTGTCCGGTTCCTGCCGTGGTGGCAAGGGGGATGCTGGTGCCCGTCGGCCCGGTGGCCGGCCCCGTGTTGCGGGGTGGGGACGCCGGGTGGGTGTGATGGTTGCTGGTGCACTGTTGGGTGTCTGAGGCAGCACCGTGGGGTGTGTGTCTTGGGTGTG	Saccharomonospora paurometabolica	Bacteria;Actinobacteria;Actinobacteria;Pseudonocardiales;Pseudonocardiaceae;Saccharomonospora
GTAGCCGTACCGGAAGGTGCGGCTGGATCACCTCCTTTCTAAGGAGCACCACGAAGAGCACTCCAATTGGTGGGGTGCGAGCCGTGAGGGGTCATCGTCTGTAGTGGACGAAGACCGGGTGCACGACAACAAGCTAAGCCAGACACACTATTGGGTCCTGAGGCAACACCCTCGGGTGCTGTCCCCCCATCTTGGTGGTGGGGTGTGGTGTTTGAGAATTGGATAGTGGTTGCGAGCATCAAAATGTATG	Mycobacterium paragordonae	Bacteria;Actinobacteria;Actinobacteria;Corynebacteriales;Mycobacteriaceae;Mycobacterium;Mycobacterium paragordonae		GTAGCCGTACCGGAAGGTGCGGCTGGATCACCTCCTTTCTAAGGAGCATCTGGCACCGGGTTCGCCTGTCATGGGTGGGCTTGTGGTGTCCAGGCCCACGCCCCGGCCGCATGAGCTGGGGGTGGTGCTCGAGGGTGGAACATCGACTACGGCCGGCCTGGTGCCGGTGCCTTCTAGTACGCCCGCTTCGGTGGGGAGGGAACGAAGATGCATCGGGGTCACGGGGTCGGCCTGGCACGCTGTTGGGTCC	Cellulomonas fimi	Bacteria;Actinobacteria;Actinobacteria;Micrococcales;Cellulomonadaceae;Cellulomonas;Cellulomonas fimi		GTAGCCGTATCGGAAGGTGCGGCTGGATCACCTCCTTTCTAAGGATAACTAAGGAACGGATTAACGTCTGACATATTGTATTCAGTTTTGAATGGTCTCTTAATGAGTCATTCGTCTATATGTACATTGAAAACCGGATAGAGAAGCAATAAATGATTTTTAACCGAAAATCAAAGCGTAGAAAACCGAGAACTAAGATTTAAAAGAGTTCACACAAACACGCGTTGTATCGCTGTAGGAGCGATACACT	Salinicoccus halodurans	Bacteria;Firmicutes;Bacilli;Bacillales;Staphylococcaceae;Salinicoccus;Salinicoccus halodurans
GTAGCCGTAGGGGAACCTGCGGCTGGATCACCTCCTTTCAAGGATGAGGGTGGATTTATTTCTACCTTCTCTAGCAAAAGAAAAGACCATGGCGCTGTCCGCGCATCCCTTCCAAACCTCGAAGACTACGGGCCTGTAGCTCAGTTGGTTAGAGCGCACCCCTGATAAGGGTGAGGTCAGAAGTTCAACTCTTCTCAGGCCCACCATTATTGACATGGTGATGAGCTTTCCAAGGGTTACAGATCCGATC	Thalassospira permensis	Bacteria;Proteobacteria;Alphaproteobacteria;Rhodospirillales;Rhodospirillaceae;Thalassospira;Thalassospira permensis		GTAGCCGTATCGGAAGGTGCGGCTGGATCACCTCCTTTCTAAGGAAAAATGGTTGCTTAGGCAATTCATGGATAACTGTATTTGGGCTTTCTGTTTTATTTAGTTTTGAGAGGTTTATACCTAAAACTGTAAAAATCTTCTCTATAAGAAGACGGGGCCTTAGCTCAGCTGGGAGAGCGCCTGCTTTGCACGCAGGAGGTCAGCGGTTCGATCCCGCTAGGCTCCATTGTCAACGAAGACATTAAAATAG	Lactococcus raffinolactis	Bacteria;Firmicutes;Bacilli;Lactobacillales;Streptococcaceae;Lactococcus;Lactococcus raffinolactis		GTAGCCGTACCGGAAGGTGCGGCTGGATCACCTCCTTTCTAAGGAGCTCAACTATTGTTTGGTTGGCCATGCTGCTCGCGAGTGTCGGGTGGGTGGTTTGCTCATGGGTGGAATGTCAGCCCCTTTTTTTTGTTGTTTGTTTTGTTTCACGGTGTTGTGTATACGTCATCATTATTTTTTCGTGTTGTTCGGGTGCGTTCTTGGGTTTTCGGGTTGCACGCTAGGTGTGGTCTGAGTTTGTGACTGGCTG	Rothia dentocariosa	Bacteria;Actinobacteria;Actinobacteria;Micrococcales;Micrococcaceae;Rothia;Rothia dentocariosa
GTAACCGTAGGAGAACCTGCGGTTGGATCACCTCCTTTCTAGAGTACAATACTAGTACGTCTCACAACTACTAGTAAAAGAAAGATACGATAGCTCAATCACGCTTGTTTAGGTTTGAGAGATTGACAATGGGGAATTAGCTCAGCTGGGAGAGCGCCTGCTTTGCACGCAGGAGGTCAGCGGTTCGATCCCGCTATTCTCCACCATAGTTTAAATTTATATTATATTCTAAACTCTAATTAGAGAGCTT	Campylobacter hyointestinalis	Bacteria;Proteobacteria;Epsilonproteobacteria;Campylobacterales;Campylobacteraceae;Campylobacter;Campylobacter hyointestinalis		GTAGCCGTAGGGGAACCTGCGGCTGGATCACCTCCTTTCTAAGGACGATCCCTCACGGCGTCCGGTCCGTCATCTCGCAAGGGGTGGCCCGCCGGGCATCCCGTATCGGATTGTTTTAGAACAAAGGTCCCGTTAGTCAGACGGGGCCGCGCAGAACAAGAGCGCCAACGAGCCCTTCGCAAGGAGGGTGTACGGCGTGATGGCAGGCACCGCCGCCTTCGTTTCTCTTTCTTCCCTGGATGAATTGCCG	Aurantimonas manganoxydans	Bacteria;Proteobacteria;Alphaproteobacteria;Rhizobiales;Aurantimonadaceae;Aurantimonas;Aurantimonas manganoxydans		GTAGCCGTAGGGGAACCTGCGGCTGGATCACCTCCTTAACGAAAGATTGACGATTGGTAAGAATCCACAACAAGTTGTTCTTCATGACGATGTATCTGAGGGTCTGTAGCTCAGTTGGTTAGAGCACACGCTTGATAAGCGTGGGGTCACAAGTTCAAGTCTTGTCAGACCCACCACTACTGACGAAGCAAGCAATTGCAGAGTAAAGCAGAAAATCAGAACATTGAATCCTATATGATAAGCTGGGGAC	Acinetobacter schindleri	Bacteria;Proteobacteria;Gammaproteobacteria;Pseudomonadales;Moraxellaceae;Acinetobacter;Acinetobacter schindleri
GTAACCGTAGGGGAACCTGCGGTTGGATCACCTCCTTACCTGCAAGATACAACCTCGCGTGCTCACACAGATTGTCTGATAGAAAAGTAACGAGCAAGGCGCCACGCGTAGGGGGTGCGGTGACAAATAACATTGTCGCTCGATTTTCTCACGAAAATCTCACCTTTACGTGAAATTAGCGAATCGGCGATTCGCAATGCAAATTTCACGTCCCCTTCGTCTAGCGGTTAGGACTCCGCCCTTTCACGGC	Cronobacter dublinensis	Bacteria;Proteobacteria;Gammaproteobacteria;Enterobacterales;Enterobacteriaceae;Cronobacter;Cronobacter dublinensis		GTAGCCGTATCGGAAGGTGCGGCTGGATCACCTCCTTTCTAAGGAATATTACGGAAACTTACACATTCGTCGACACTTTGTTCAGTTTTGAGAGGTTTACTCTCAAATTAATAGTACCACGGGGCCTTAGCTCAGCTGGGAGAGCGCCTGCTTTGCACGCAGGAGGTCAGCGGTTCGATCCCGCTAGGCTCCATTAGTAACCAATGGGTTACTAATATTGTTCATTGAAAACTGGATATTGAAGTAAAAA	Enterococcus haemoperoxidus	Bacteria;Firmicutes;Bacilli;Lactobacillales;Enterococcaceae;Enterococcus;Enterococcus haemoperoxidus		GTAGCCGTAGGGGAACCTGCGGCTGGATCACCTCCTTAATCGAAGACTTCAGCTTCTTCATAAGCTCCCACACGAATTGCTTGATTCACTAGCGAAAAGCGATTGGGTTTCGACCCGAGAGAGACGATTGGGTCTGTAGCTCAGTTGGTTAGAGCGCACCCCTGATAAGGGTGAGGTCGGCAGTTCGAATCTGCCCAGACCCACCAATTGTCATGGGATGTGGCCGATCTGTAGATGGGGCCATAGCTCA	Pseudomonas chloritidismutans	Bacteria;Proteobacteria;Gammaproteobacteria;Pseudomonadales;Pseudomonadaceae;Pseudomonas;Pseudomonas kunmingensis
GTAGCCGTAGGGGAACCTGCGGCTGGATCACCTCCTTAATCGACGACATCAGCTGCTCCATAAGTTCCCACACGAATTGCTTGATTCATTGTAGAAGACGAGAACTGCAGAGTTGATCTGCGGTTTGTCTGTCGTAAAGCTTAGAAATGAGCATTCCATCAGATGATGGTGAATGTTGATTTCTGATCTTTTGATTAGATCGTTCTTTAAAAATTTGGGTATGTAATAGAAAGTTAGACTGAATAGCACT	Pseudomonas fragi	Bacteria;Proteobacteria;Gammaproteobacteria;Pseudomonadales;Pseudomonadaceae;Pseudomonas;Pseudomonas fragi		GTAACCGTAGGAGAACCTGCGGTTGGATCACCTCCTTTCAGAGAAATAAGTTAAGATTTGTTTCTTAACTATTCAGAAGAACAAAGAAGATTTAAGATAATATGTTCGGTTTATAAAGATTATTTGAAAAAATAGGTGAAGGGGCCTATAGCTCAGCTGGCTAGAGCGCTCGACTGATAATCGTGAGGTCTCAGGTTCAAGTCCTGATAGGCCCACCATAAATAATCTGGGGAATTAGCTCAGCTGGGAG	Arcobacter cibarius	Bacteria;Proteobacteria;Epsilonproteobacteria;Campylobacterales;Campylobacteraceae;Arcobacter;Arcobacter cibarius		GTAGCCGTATCGGAAGGTGCGGCTGGATCACCTCCTTTAAGAGCGTGCATCCGACGTTAGGCGTCCACACTTATCGGTTTGTTTGATGTTACAGCCAAGGGTCTGTAGCTCAGGTGGTTAGAGCACCGTCTTGATAAGGCGGGGGTCGTAGGTTCAAGTCCTACCAGACCCACCAAGTTACGGACGGTGGAAGAAGTTCTCTGCCGTGACTGGGGGATTAGCTCAGCTGGGAGAGCACCTGCTTTGCAAG	Ralstonia pickettii	Bacteria;Proteobacteria;Betaproteobacteria;Burkholderiales;Burkholderiaceae;Ralstonia;Ralstonia pickettii
GTAGCCGTACCGGAAGGTGCGGCTGGATCACCTCCTTTCTATGGAGTTTTCTTTTCATCATTGCGCGCCTGTGTCTCCTGCCTTTGCGGGCGGGTGGGCGCGCGTGCATTGCTGGCTGCGGAACGGATGGTGGCTTGTCTCGCCCCGTGGGGTCGTTCCCTGGGGTGGGTGGCATGGGACGTGCTTTTGGGTTCCCGGGCCGCGGCCGTGTGTCGTGCAGCCCGTCCCGCCCGCCTGGCGCGCCGGTGTT	Pseudoscardovia suis	Bacteria;Actinobacteria;Actinobacteria;Bifidobacteriales;Bifidobacteriaceae		GTAACCGTAGGGGAACCTGCGGTTGGATCACCTCCTTACCTGAAGATACTGCCTTTCGAAGTGCTCACACAGATTGTCTGATAGAAAGTATGAGCAAGGCGTCTTGCGAAGCAGGCTATATGTCCCCTTCGTCTAGAGGCCCAGGACACCGCCCTTTCACGGCGGCAACAGGGGTTCGAATCCCCTAGGGGACGCCACTTGCTTGGTGACAGGTGAAAGGTGTCTCCACGAAGTATCTCAAAACTGGCCT	Pantoea septica	Bacteria;Proteobacteria;Gammaproteobacteria;Enterobacterales;Erwiniaceae;Pantoea;Pantoea septica		GTAGCCGTAGGGGAACCTGCGGCTGGATCACCTCCTTTCTAAGGAAGCTGTGGAACAGTAAGACGCTCCGGACAAGTCTTCGACTTGCCTTGAGATGAACTTTCCCGTGCTTTTTAGAACATAGATGGCACCAGTCAGGTGACCATCGAAACGTAATACGCCATGGAATTACTTTAAGTAATCGGATTGGTATGGCAGGTCTCGCCGTCCACGTTTCTCTTTCTTCAAAAAGGATATAAACCTTTGGTTT	Agrobacterium fabrum	Bacteria;Proteobacteria;Alphaproteobacteria;Rhizobiales;Rhizobiaceae;Agrobacterium;Agrobacterium fabrum
GTACCCCTACGAGAACGTGGGGGTGGATCACCTCCTTTCTATGGAGTATAAACAAGCTTTATACACCTTATTACAATATTGGTGTTAATAATTTTAAAATCCAATTTAAATGTTAAAACCCATCGCAAAGCAAATTTGATGTCAACATTTATTTTGGTCATGATTTTATCCAGTTTTGAGAGAATTAATCTCTCCTATTACTTTAAATTTTTAAAGTAGTAGAGATGGTTCTTTGAAAACTGAATACAAC	Mycoplasma pirum	Bacteria;Tenericutes;Mollicutes;Mycoplasmatales;Mycoplasmataceae;Mycoplasma;Mycoplasma pirum		GTAACCGTAGGGGAACCTGCGGTTGGATCACCTCCTTACCTAAAAGATACGCAGTTAAGTGCAGTGTCCACACAGATTGTCTGATGAAATGAAAAGAGAGCAATGCGTCTGCGAAGTCGACTTCAGTGTCCCCTTCGTCTAGAGGCCTAGGACACCGCCCTTTCACGGCGGTAACAGGGGTTCGAATCCCCTAGGGGACGCCAATTGCTGATGATGGGTGAAAGCCATTATCGATGATAGCCTGTTGAGT	Pragia fontium	Bacteria;Proteobacteria;Gammaproteobacteria;Enterobacterales;Budviciaceae;Pragia;Pragia fontium		GTAACCGTAGGGGAACCTGCGGTTGGATCACCTCCTTACCTAAGAGATACGTGCTATGTGCAGTGCTCACACAGATTGTCTGATGAAGAACGAGCAGAAATACCGGTATAGGCTTGTAGCTCAGGTGGTTAGAGCGCACCCCTGATAAGGGTGAGGTCGGTGGTTCAAGTCCACTCAGGCCTACCAAATCGTATTGATACTGCGTTGTGAAATCACTCGTTTACTGATGTAAACTTCGTGACTTCACGCC	Proteus terrae	Bacteria;Proteobacteria;Gammaproteobacteria;Enterobacterales;Morganellaceae;Proteus;Proteus terrae
GTAGCCGTAGGGGAACCTGCGGCTGGATCACCTCCTTTCATAAATTATTGCCAAGTGTTCACACTTATTGGTTGTTTGTAATGAATAAGCATGAATTTGGGTTTAAGGGTGTAGGAAATACTTGGACTCGAAAGGGTCTGTAGCTCAGTTGGTTAGAGCACACGCTTGATAAGCGTGGGGTCGGTGGTTCAAATCCACCCAGACCCACCACGAGGGGGTGTAGCTCAGCTGGGAGAGCACCTGCTTTGCA	Nitrosomonas europaea	Bacteria;Proteobacteria;Betaproteobacteria;Nitrosomonadales;Nitrosomonadaceae;Nitrosomonas		GTAACCGTAGGGGAACCTGCGGTTGGATCACCTCCTTACCTTAAAGAACCTGCCTTTGTAGTGCCCACACAGATTGTCTGATGAAAAGTAAAAAGCAAGGCGTCTTGCCGAAGCAGACTTCAGTGTCCCCTTCGTCTAGAGGCCCAGGACACCGCCCTTTCACGGCGGTAACAGGGGTTCGAATCCCCTAGGGGACGCCACTTGCTGGTTTGTGTGAGTGAAAGTCGCCGGCCTTTATATCTCAAAACTC	Citrobacter amalonaticus	Bacteria;Proteobacteria;Gammaproteobacteria;Enterobacterales;Enterobacteriaceae;Citrobacter;Citrobacter amalonaticus		GTAGCCGTACCGGAAGGTGCGGCTGGATCACCTCCTTTCTAAGGAGCTTTATTTTTGTGCCCACAGTTGTGGGTGTGTTGGTTGAGTACACGCTGTGTTGTACTGCCAACAATTTTTTTAATCGGGTGGAGACACACCTTAAACAGTTGGGTTATTCAAAGTGGTTGTATGTTGGTGCATTGTTGGGTGTCTGGGGCATTATTGTCCTGGTGTTGCCCAGTCATTGATACGGTCATGGTCGAAGTATCAG	Corynebacterium striatum	Bacteria;Actinobacteria;Actinobacteria;Corynebacteriales;Corynebacteriaceae;Corynebacterium;Corynebacterium striatum
GTAGCCGTAGGGGAACCTGCGGCTGGATCACCTCCTTAACGAAAGATTGACGATTGGTAAGAATCCACAACAAGTTGTTCTTCATAGATCACGCTTGATAAGCGTGGGGTCACAAGTTCAAGTCTTGTCAGACCCACCATGACTTTGACTGGTTGAAGTTATAGATAAAAGATACATGACTGATGATGTAAGCTGGGGACTTAGCTTAGTTGGTAGAGCGCCTGCTTTGCACGCAGGAGGTCAGGAGTTC	Acinetobacter oleivorans	Bacteria;Proteobacteria;Gammaproteobacteria;Pseudomonadales;Moraxellaceae;Acinetobacter		GTAGCCGTATCGGAAGGTGCGGCTGGATCACCTCCTTTCTAAGGAAAAGGAAACCTGTGAGTTTTCGTTCTTCTATATTTGTTCAGTTTTGAGAGGTTAATTCTTCTCTATACTGTTTGTTCTTTGAAAACTAGATAAGAAAGTTAGTAAAGTTAGCATAAATAGGTAACTATTTATGACACAAGTAACCGAGAATCATCTGAAAGTGAATCTTTCATCTGATTGGATGTATCATCGCTGATACGGAAAA	Listeria ivanovii	Bacteria;Firmicutes;Bacilli;Bacillales;Listeriaceae;Listeria;Listeria ivanovii		GTAACCGTAGGGGAACCTGCGGTTGGATCACCTCCTTACCAAGAATTAAGCGACTGCAAGTGTTCACACAGATTGTTTGATAGAAGAGAAGACGAAAACGGACATAATCCGGCATCCTTTTGGGTCTGTAGCTCAGGTGGTTAGAGCGCACCCCTGATAAGGGTGAGGTCGGTGGTTCAAGTCCACTCAGACCCACCACTCTAAACGAGTGAAAACTGAAAGGTGAGATTATGTTCAGTCATGATGTATG	Actinobacillus suis	Bacteria;Proteobacteria;Gammaproteobacteria;Pasteurellales;Pasteurellaceae;Actinobacillus;Actinobacillus suis
GTAGCCGTATCGGAAGGTGCGGCTGGATCACCTCCTTTCTAAGGATATATTCGGAACATCTCGTAGAGATGAGGAATAACGTGACATATTGTATTCAGTTTTGAATGTTTATTTTAAACATTCAACAACTAAATGAAAATTGCATTCAAAATTATATTTTGATATACTGTTTGATGTGATTGTTTGTTTATTGATTGTACATTGAAAACTAGATAAGTAAGTAAAAATAGATTTTACCAAGCAAAACCGA	Staphylococcus haemolyticus	Bacteria;Firmicutes;Bacilli;Bacillales;Staphylococcaceae;Staphylococcus;Staphylococcus haemolyticus		GTAGCCGTAGGGGAACCTGCGGCTGGATCACCTCCTTAATCGAAGACATCAGCTTCTTCATAAGTTCCCACACGAATTGCTTGATTCATAGTCGAAGACGATGCTGTAACGCGACCCTGTTATAGGTCTGTAGCTCAGTTGGTTAGAGCGCACCCCTGATAAGGGTGAGGTCGGCAGTTCAAATCTGCCCAGACCTACCAATTGCTTGGTGCAGAAGATTACGGGGCCATAGCTCAGCTGGGAGAGCGCC	Pseudomonas mendocina	Bacteria;Proteobacteria;Gammaproteobacteria;Pseudomonadales;Pseudomonadaceae;Pseudomonas;Pseudomonas mendocina		GTAGCCGTATCGGAAGGTGCGGCTGGATCACCTCCTTTCTAAGGAGACATGAGTTTTGAAAGATAAGTTCAGAGTCTTAGGTCAACCAGAATTATTAGCAAATCGTTGTTTAATTTAGAAGGTACAAGCTTTCTAAAAAGATGTACCTTCAAAATGGTGAAAAGGGGAAAGGGAATTACTTCCGAGCCCTGTTCAAAACGGGGGTGTAGCTCAGCTGGGAGAGCACCTGCCTTGCAAGCAGGGGGTCAGG	Butyricicoccus pullicaecorum	Bacteria;Firmicutes;Clostridia;Clostridiales;Clostridiaceae;Butyricicoccus;Butyricicoccus pullicaecorum
GTAGCCGTAGGGGAACCTGCGGCTGGATCACCTCCTTTCTAAGGAAGCTGTGGAACTGGTAAGACGACCTTCCGACAAGTCTTCGACTTGTCTCGAGGTATGAACCTTCCCGTGCTTTTTAGAACATAGATGGCACCAGTCAGGTGACCATCGCAACGCAATACGCCGCGTAGACTTCGGTCACGACGGTATGGCGGGCTGCGCCGTCCACGTTTCTCTTTCTTCAAAAGGATATCGAACCATAGGTTTG	Rhizobium etli	Bacteria;Proteobacteria;Alphaproteobacteria;Rhizobiales;Rhizobiaceae;Rhizobium;Rhizobium etli		GTAGCCGTATCGGAAGGTGCGGCTGGATCACCTCCTTTCTATGGAGAATGGATGAACGTTGTTCATCAATATAAGTTTCCGTGTTTCGTTTTGTTCAGTTTTGAGAGAACTTTCTCTCAAGTTTATACAGCGTAAGCAGTTTGTTTTTCTTGCGTTTGCGTCTGAAAGTGAATTCCACGATGATGGATTCCTCACCGCATGTCAGCAGAGAAGCAGATGCAGCGCAGTAGGCATGTTCTTTGAAAACTAG	Bacillus cytotoxicus	Bacteria;Firmicutes;Bacilli;Bacillales;Bacillaceae;Bacillus;Bacillus cytotoxicus		GTAGCCGTAGGGGAACCTGCGGCTGGATCACCTCCTTTCTAAGGATGTTTCTTTTGGGAGTTTGGCCTTGTGCTGAACTGCTACTCGAGACGTCATTGGATACATGAAGCCCAGTCAGGGCTTCGATTGGCGGGACGCGAATAAGCCGTCCTCGTTTCTCTTTCTCATCCGGATAGCGGGATCACCGCTCGGGCCTGTAGCTCAGGTGGTTAGAGCGCACCCCTGATAAGGGTGAGGTCGGACGTTCGAG	Methylorubrum extorquens	Bacteria;Proteobacteria;Alphaproteobacteria;Rhizobiales;Methylobacteriaceae;Methylorubrum;Methylorubrum extorquens
GTAACCGTAGGGGAACCTGCGGTTGGATCACCTCCTTACCAAGAATTAAGCGACTGCAAGTGTTCACACAGATTGTTTGATGAATGAATAAGCGTTTGCGTTAGATGGAGAGAAAAGTTATTGAAAAATAACGGAATTTAACGTAGAATAATGCGCTCAAATGGCAAAGTGGAGAGCATCTTTAAATGTTGTCCCCATCGTCTAGAGGCCTAGGACATCGCCCTTTCACGGCGGTAACCGGGGTTCGAAT	Actinobacillus suis	Bacteria;Proteobacteria;Gammaproteobacteria;Pasteurellales;Pasteurellaceae;Actinobacillus		GTAACCGTAGGGGAACCTGCGGTTGGATCACCTCCTTACCGAACGATATTGAAATGTGCAGTGTCCACACAGATTGTCTGATGAAAAATAATGAGCATGAAAACCCTTTCGTTGAAAGGCGGACGGGCTGATGAGTCGTTAACACATCGGCCGCTTGAATTTGCCAGCAAATTCGCGCCTTTACACGGAAATAGCAAATCAGTGATTTGCTAAGCAATTTCCGTGTCCCCATCGTCTAGAGGCCTAGGAC	Gibbsiella quercinecans	Bacteria;Proteobacteria;Gammaproteobacteria;Enterobacterales;Enterobacteriaceae;Gibbsiella;Gibbsiella quercinecans		GTAGCCGTAGGGGAACCTGCGGCTGGATCACCTCCTTTCTAAGGATGTCTTCACCAGAGAAGAGCTTGCTCCTCTCTACAGAAGACACTTAGCAGAAGTTCAGTCAGAACTTCACATGCGGCCAGGCCGTCCTCATATCTCTTCAGAAAAAACAGGGTGCGAACCGGGAAACCGGAGGCCAGCATCCAAGCGGGGCCTTAGCTCAGCTGGGAGAGCGCCTGATTTGCATTCAGGAGGTCATCGGTTCGAT	Rhodobacter capsulatus	Bacteria;Proteobacteria;Alphaproteobacteria;Rhodobacterales;Rhodobacteraceae;Rhodobacter;Rhodobacter capsulatus
GTAGCCGTATCGGAAGGTGCGGCTGGATCACCTCCTTTCTAAGGAATATTACGGAATACACAGGTTTTGCTTTTGTTCAGTTTTGAGAGGTTTACTCTTAAATAAAATATCGGGGCCTTAGCTCAGCTGGGAGAGCGCCTGCTTTGCACGCAGGAGGTCAGCGGTTCGATCCCGCTAGGCTCCATTAGTAGCGTAGCTACTAAAATTGTTCATTGAAAACTGGATATTGAAGAGAAACATCAATTAATAA	Enterococcus columbae	Bacteria;Firmicutes;Bacilli;Lactobacillales;Enterococcaceae;Enterococcus;Enterococcus columbae		GTAGCCGTAGGGGAACCTGCGGCTGGATCACCTCCTTTCTAAGGATGTTTCTAGCTATGACTGTTTACAGTCATCGTGAAACACTTAGCAGGTCAGTAAACAAAACTGACCATATTTTAGAGGCACTTCGGTGCACTCTTCGGACCGAGCCGTCCTCATATCTCTTCAGAAACAGAACACGAGCTACCGCTCGTATGGGTCGGTAGCTCAGGTGGTTAGAGCGCACGCCTGATAAGCGTGAGGTCGGAGG	Sulfitobacter donghicola	Bacteria;Proteobacteria;Alphaproteobacteria;Rhodobacterales;Rhodobacteraceae;Sulfitobacter;Sulfitobacter donghicola		GTAGCCGTAGGGGAACCTGCGGCTGGATCACCTCCTTAACGAAAGATTGACGATTGGTAAGAATCCACAACAAGTTGTTCTTCATAGATGTATCTGAGGGTCTGTAGCTCAGTTGGTTAGAGCACACGCTTGATAAGCGTGGGGTCACAAGTTCAAGTCTTGTCAGACCCACCATGACTTTGACTGGTTGAAGTTATAGAAAAGAAGATACATAACTGATGATGTAAGCTGGGGACTTAGCTTAGTTGGT	Acinetobacter calcoaceticus	Bacteria;Proteobacteria;Gammaproteobacteria;Pseudomonadales;Moraxellaceae;Acinetobacter;Acinetobacter calcoaceticus
GTAGCCGTAGGGGAACCTGCGGCTGGATCACCTCCTTTCAAGGATGTTTCCTGACACGTTGGGAAACTCCGAAATAAAAGTCCTTGGCCAGATTGGCTAAGGCGCCAGACAATTCTGGATGATCGGCCTCAGGGCGCCGTCAACATATCCCTTCCTATAATTTTCCCGGGCTAGTAGCTCAGTTGGTTAGAGCACACGCTTGATAAGCGTGGGGTCGGAGGTTCAAGTCCTCCCTGGCCCACCATGGTTT	Gluconobacter albidus	Bacteria;Proteobacteria;Alphaproteobacteria;Rhodospirillales;Acetobacteraceae;Gluconobacter;Gluconobacter albidus		GTAGCCGTACCGGAAGGTGCGGCTGGATCACCTCCTTTCTACGGAGAAATGAATGTTCGCCGGCATGTGTTCCGGGCCTGTGAGGGGTCCGGGGTGCCGGTGTCGCTGGCTGGAAAAGGGTCATTGGCAAGCCTTGGGTTCGCTGTTGTGGTGTGGTGCATGCTGTTGGGTCCCCGGACCGCCACCCGCCTCCCCGGTGTGGGGGGGTGTGGTGTTCCGTGCGCCCCATGGGGTGTCCCTGCCCGTGTTC	Bifidobacterium gallicum	Bacteria;Actinobacteria;Actinobacteria;Bifidobacteriales;Bifidobacteriaceae;Bifidobacterium;Bifidobacterium gallicum		GTAGCCGTACCGGAAGGTGCGGCTGGATCACCTCCTTTCTAAGGGGTTTCCTGCACGTTTGGGGTGCTGTGTTGGTGTCCTGTTTTTTGTGTGGGGTTTGTTTTTTTGCGATCGGGGTTTTTCTTTCTGGCATGCTGTTGGGCTCTTGGGTACTTGTGCCCGTGCTGCCTGCGTGGCTCGCATTGTTTGTTTGGTGTGGGTTGTGTGGTGTTGGTGTGGTGGTTGTGAATCGTATAGTGGATGCGAGCAT	Actinobaculum suis	Bacteria;Actinobacteria;Actinobacteria;Actinomycetales;Actinomycetaceae;Actinobaculum;Actinobaculum suis
GTAGCCGTAGGAGAACCTGCGGCTGGATCACCTCCTTTCTAAGGAAAATCGGAAACCTACACATTCGTTGAAACGATATTCAGTTTTGAGTGATTTACACTCAAACAAGACAAGAGAGTCGAATCTCATGGGACTGTAGCTCAGCTGGTTAGAGCGCACCCCTGATAAGGGTGAGGTCGGAGGTTCGAGTCCTCTCAGTCCCATTTAATGGGGAATTAGCTCAGCTGGGAGAGCACCTGCTTTGCAAGCA	Weissella cibaria	Bacteria;Firmicutes;Bacilli;Lactobacillales;Leuconostocaceae;Weissella;Weissella cibaria		GTAACCCTAGGGGAACCTGGGGTTGGATCACCTCCTTACCAGTTTCATATTACGTCGAAAGACGCACTTGATGCAGTGCCTACACAGATAGTCTTGTTTAAAAATGAAGATGACACAAGTTTATAGCCCTATAGCTCAGCTGGGAGAGCAAACCTAAGTGTTTTGAATTAAGCAGTTCGATCCTGCTTAGCTCCACAATTTGCTTGATACCCTGATATTAATAGTAATCAATCAAAATTGAGTAACTGAG	Alteromonas mediterranea	Bacteria;Proteobacteria;Gammaproteobacteria;Alteromonadales		GTAGCCGTATCGGAAGGTGCGGCTGGATCACCTCCTTTCTGGAAAACCGCATTCAAGATTGAACGCCCACACTTATCGGTTGTTGGAACAAGCCAAGGAAACGGGGAGAGCGAAAGCTGGCCCTGGGACTGAGGAATGGGTCTGTAGCTCAGCTGGTTAGAGCACCGTCTTGATAAGGCGGGGGTCGTTGGTTCGAGCCCAACTAGACCCACCAAGCATCCAACGCGAAGGAAGAGGAATCCTGGGGGGA	Alicycliphilus denitrificans	Bacteria;Proteobacteria;Betaproteobacteria;Burkholderiales;Comamonadaceae;Alicycliphilus;Alicycliphilus denitrificans
GTAGCCGTAGGGGAACCTGCGGCTGGATCACCTCCTTAATCGACGACATCAGCTGCTCCATAAGTTCCCACACGAATTGCTTGATTCATTGAAGAAGACGATAGAAGCAGCTTTAAGCTCCAAGCTGATAGCTCACGCTAACAGTTACAAGCTCGAAATTGGGTCTGTAGCTCAGTTGGTTAGAGCGCACCCCTGATAAGGGTGAGGTCGGCAGTTCGAATCTGCCCAGACCCACCAATTTTGTATGGGG	Pseudomonas lundensis	Bacteria;Proteobacteria;Gammaproteobacteria;Pseudomonadales;Pseudomonadaceae;Pseudomonas;Pseudomonas lundensis		GTAGCCGTATCGGAAGGTGCGGCTGGATCACCTCCTTTCTGGATGAGCCGAGGCACTGAGGATGGGGCTGCGCAAGCGGCTCGAAGCTTCAGCAAGCCTGGCGTACACAGAGAAAAGAGGCATTTCGAGTCAGGCGCCCACACTTATCGGCTGTAGCTGTTGAGAAGCAACAGTGAGTGGAACGTGAGCCGGCGCGATGGCCGAGCGCACATGAGCGGCGCCGTCCAGGCAGGCCCTGCGGTTCACGCAA	Caldimonas manganoxidans	Bacteria;Proteobacteria;Betaproteobacteria;Burkholderiales		GTAGCCGTAGGGGAACCTGCGGCTGGATCACCTCCTTTCTAAGGATTGGAAAGAAAGCGCCCGGACTTGCTTCGGGAAGAGCTTCTCTCCTTTTCAAAGAACATGCCGTCGTCCTCATGTCCCTTCATCCTGGAGATACACAGCAAACGCTGTGTGTTCTGCCTGAGCTGGCTCTCAGCCGCCCGCGGCCTCATGGCCGGCATGGGCATGGCAAGTGGGCCTGTAGCTCAGTTGGTTAGAGCGCACCCCT	Novosphingobium pentaromativorans	Bacteria;Proteobacteria;Alphaproteobacteria;Sphingomonadales;Sphingomonadaceae;Novosphingobium;Novosphingobium pentaromativorans
GTAGCCGTATCGGAAGGTGCGGCTGGATCACCTCCTTTCTAAGGAATATAACGGAAACCCACACATTCATCTTATCTTTGTTTAGTTTTGAGAGGTCTAATCTTCTCAATCTTTTTAATTGAAGCACCTTGTTCTTTGAAAACTGGATAAAGTTAAAAATCGTAATTTAAGTAAGAAACCAGAAACACACCGAAATTTTTAAAAAATAAGTTTTTTAAGGTTCTCATCGAAAGATGAGTATTAAACATTA	Carnobacterium alterfunditum	Bacteria;Firmicutes;Bacilli;Lactobacillales;Carnobacteriaceae;Carnobacterium;Carnobacterium alterfunditum		GTAGCCGTAGGAGAACCTGCGGCTGGATCACCTCCTTTCTAAGGATAAACGGAAACCGACGCTGACTTAAATGTCAAATTTGTAATCAAAAGTTTTGTTTAGTTTTGAGTGTGGTACTTTTAAATAGGTATCATAGTCAAGAATGCCTATGGGGAATTAGCTCAGCTGGGAGAGCACCTGCTTTGCAAGCAGGGGGTCAGCGGTTCGATCCCGCTATTCTCCATAGCCGATGTCGTAAGATGTTGGCGTG	Leuconostoc fallax	Bacteria;Firmicutes;Bacilli;Lactobacillales;Leuconostocaceae;Leuconostoc		GTAGCCGTACCGGAAGGTGCGGCTGGAACACCTCCTTTCTGGAGAGGATCCAAAGTAAAGGTTTTTGTTTTTGTACTGCTGTTGTTGTTTATTCAAGATATGATTCCGTATTAAGACGGAAGAGAGAAAGTAAGAAGCCGGGTCTAATGAAACAGACTAGGTTGAACTTAGTCCTATAGCTCAGTTGGTTAGAGCGCTACACTGATAATGTAGAGGTCGGCAGTTCAACTCTGCCTGGGACTACGAATCT	Bacteroides dorei	Bacteria;Bacteroidetes;Bacteroidia;Bacteroidales;Bacteroidaceae;Bacteroides;Bacteroides dorei
GTAACCGTAGGGGAACCTGCGGTTGGATCACCTCCTTACCTAAAGATACGCAGTTGAGTGCAGTGTCCACACAGATTGTCTGATGAAATGAAAAGAGAGCAATAAGCGTTGAGGTCAACTTAGCGCTTAAGCACCTTATTGGGTCTGTAGCTCAGGTGGTTAGAGCGCACCCCTGATAAGGGTGAGGTCGGTGGTTCAAGTCCACTCAGACCCACCAATTCTACTTATCCTTGTGTCTTTTGATTGCTGT	Budvicia aquatica	Bacteria;Proteobacteria;Gammaproteobacteria;Enterobacterales;Budviciaceae;Budvicia;Budvicia aquatica		GTAGCCGTATCGGAAGGTGCGGCTGGATCACCTCCTTTCTAAGGATAAGGAATTGCGCATTGGTCTTGTTTAGTCTTGAGAGGTCTTGTGGGGCCTTAGCTCAGCTGGGAGAGCGCCTGCTTTGCACGCAGGAGGTCAGCGGTTCGATCCCGCTAGGCTCCATTGGTGAGAGATCACCAAGTAATGCACATTGAAAATTGAATATCTATATCAAATAGTAACAAGAAAATAAACCGAAAACGCTGTAGTA	Streptococcus mitis	Bacteria;Firmicutes;Bacilli;Lactobacillales;Streptococcaceae;Streptococcus;Streptococcus mitis		GTAGCCGTAGGAGAACCTGCGGCTGGATCACCTCCTTTCTAAGGATATTTAGAAACGGAAACCTACACATTGTCGAAACTTTGTTTAGTTTTGAGAGGTCAAATTTGTTCTTTGAAAACTAAATAATATCGAAAAATTTTCTAATTTTAATTATTTATTATAATGTAATTAAACCGAGAACACCGCGTTTTATAGAGTTTTAAAACAAGATTAGTTCGAAAAATAATCGCTAAACTCAAAACCACTTTAC	Pediococcus parvulus	Bacteria;Firmicutes;Bacilli;Lactobacillales;Lactobacillaceae;Pediococcus
GTAGCCGTAGGGGAACCTGCGGCTGGATCACCTCCTTTCAAGGAACTGTTCTGAGTTAGTTGGTTTACTGACTGATTTGGGATGTTCTGAACAAAAAGTCCTTTGCTTATGGATCGGCAAAGGCGCTGTCTGTCAGTTTCTGATGTGTTTGTGCATCGGGGGCGCCGTCAACATATCCCTTTCTGCAACAGATGTCTGGGTGATTTAGGCTATTACATGGTTATGTATGGCTTGTGTTATTCAGTCGGGT	Acetobacter oryzifermentans	Bacteria;Proteobacteria;Alphaproteobacteria;Rhodospirillales;Acetobacteraceae;Acetobacter;Acetobacter oryzifermentans		GTAGCCGTAGGAGAACCTGCGGCTGGATCACCTCCTTTCTAAGGAATAATTACGGAACCTGTACATTTATTGAATACTTTGTTTAGTTTTCAGAGATTTACTCTCTGTTAAAGAATGGCTTATGGGCCTATAGCTCAGCTGGTTTAGAGCGCACGCCTGATAAGCGTGAGGTCGATGGTTCGAGTCCATTTAGGCCCATTCTTTTATGAAAATTTCATAATTTTCTTATGGGGCCTTAGCTCAGCTGGGA	Lactobacillus salivarius	Bacteria;Firmicutes;Bacilli;Lactobacillales;Lactobacillaceae;Lactobacillus;Lactobacillus salivarius		GTACCCCTACGAGAACGTGGGGGTGGATCACCTCCTTTCTAATGGAGTTTTTTACTTTTTCTTTTCATCTTTAATAAAGATAAATACTAAACAAAACATCAAAATCCATTTATTTATCGGTGGTAAATTAAACCCAAATCCCTGTTTGGTCTCACAACTAACATATTTGGTCAGATTGTATCCAGTTCTGAAAGAACATTTCCGCTTCTTTCAAAACTGAAAACGACAATCTTTCTAGTTCCAAATAAAT	Mycoplasma pneumoniae	Bacteria;Tenericutes;Mollicutes;Mycoplasmatales;Mycoplasmataceae;Mycoplasma;Mycoplasma pneumoniae
GTAGCCGTATCGGAAGGTGCGGCTGGATCACCTCCTTTCTAAGGATTATTTCGGAATACAAACCTTGGGTTTGTAAGATTACGTTTTGCGTTCAGTTTTGAAGGTTCATTCTATCTGAATGAAACACTTCAAAACTTGTTCTTTGAAAACTGGATAAAACGACATTGAAATTGTAACAAACACATTTATTTTTTTAAGTTTTTTATAGGCTTAATAACTTGGTTAAGTTATTAAGGGCGCACGGCGAATG	Lysinibacillus capsici	Bacteria;Firmicutes;Bacilli;Bacillales;Bacillaceae;Lysinibacillus		GTAGCCGTATCGGAAGGTGCGGCTGGATCACCTCCTTTCTAAGGATTTTTACATGACGTACGTTTCATTTCGTTCAGTTTTGAGAGAATTCTCTCTATCATATATATGGGCCTATAGCTCAGCTGGTTAGAGCGCACGCCTGATAAGCGTGAGGTCGGTGGTTCGAGTCCACTTAGGCCCACCATATATATTTAAACGAATGGGGCCTTAGCTCAGCTGGGAGAGCGCCTGCCTTGCACGCAGGAGGTCA	Bacillus aryabhattai	Bacteria;Firmicutes;Bacilli;Bacillales;Bacillaceae;Bacillus;Bacillus aryabhattai		GTAGCCGTACCGGAAGGTGCGGCTGGATCACCTCCTTTCTAAGGAGCACTTCTAGGCTGCTTCGGCAGTCCAGAGGCCAGTACATCAGCGAATGTCTGATGCTGGTTGCTCATGGGTGGAACGTTGACTACTCGGCACGATCGGCTTGATGGATCACTAGTACTGCTTCGGCGTGGAACGTGAGTCCTGAGAGTGGTTCGTGTCGGGCACGCTGTTGGGTATCTGAGGGTACGGCCGTTGGCCTGCTTTC	Streptomyces ambofaciens	Bacteria;Actinobacteria;Actinobacteria;Streptomycetales;Streptomycetaceae;Streptomyces;Streptomyces ambofaciens
GTAGCCGTATCGGAAGGTGCGGCTGGATCACCTCCTTTCTAGGGAACAGGAAGTCATGGTACTATTTTCTTTTGTATGACCCAAAGTCATACAATGGTCATTGAAAACAACATAAAGCAAAAAGAGTAAAGAGCAAATATTAAACAAAGTAAAACTTCTTAATAAATGCAATTTCAAAAAACAACATTCTTTTGAGCTCAGAAAGAGAACAAAAGAAAAACGAAATGCGAAAGCATTCGTGGAGATCAAG	Eubacterium maltosivorans	Bacteria;Firmicutes;Clostridia;Clostridiales;Eubacteriaceae;Eubacterium;Eubacterium maltosivorans		GTAGCCGTATCGGAAGGTGCGGCTGGATCACCTCCTTTCTAAGGAGACAGGCTTACTGCTAAAAGCAGTAAAGCCAATCCAGGTCGGTCGGGTTCGTCAATGCACTGTTTAATTTCCAGTGTCCGGTGTTGGATTCATAAAAGGACATTGGGAAATGTAATGATTATTATGATGTGGGGGTATAGCTCAGTTGGGAGAGCACCTGCCTTGCAAGCAGGGGGTCAGGAGTTCGAATCTCCTTATCTCCACC	Thermoclostridium stercorarium	Bacteria;Firmicutes;Clostridia;Clostridiales;Hungateiclostridiaceae;Thermoclostridium;Thermoclostridium stercorarium		GTAACCGTAGGGGAACCTGCGGTTGGATCACCTCCTTACCTTAAAGAACCTGCCTTTGTAGTGCACCAAAATGCACAGGCTGTGAACTCGAAGAGTAGGGCGGGACACGTGGTATCCTGTCTGAATATGGGGGGACCATCCTCCAAGGCTAAATACTCCTGACTGACCGATAGTGAACCAGTACCGTGAGGGAAAGGCGAAAAGAACCCCGGCGAGGGGAGTGAAAAAGAACCTGAAACCGTGTACGTAC	Klebsiella variicola	Bacteria;Proteobacteria;Gammaproteobacteria;Enterobacterales;Enterobacteriaceae;Klebsiella
GTAGCCGTATCGGAAGGTGCGGCTGGATCACCTCCTTTCTAAGGAATATTACGGAGACTACACTGGTTGTTTTATACTTTGTTCAGTTTTGAGAGGTCTACTCAATAATTGAAGAGTCAGGTTTTGACTTTGACATTAGAGGATACTCTCAAGAGAATACTTTGTTCATTGAAAACTGGATATTTGAAGTAAATTAAGTAATACAAACCGAGAACACCGCGTTGAATGAGTTTTTTAATAAGTTCAATTG	Enterococcus durans	Bacteria;Firmicutes;Bacilli;Lactobacillales;Enterococcaceae;Enterococcus;Enterococcus durans		GTAACCGTAGGGGAACCTGCGGTTGGATCACCTCCTTACCTTAAAGAACCTGCCTTTGTAGTGCTCACACAGATTGTCTGATGAAAAGTAAATAGCAAGGCGTCTTGCGATTGAGACTTCAGTGTCCCCTTCGTCTAGAGGCCCAGGACACCGCCCTTTCACGGCGGTAACAGGGGTTCGAATCCCCTAGGGGACGCCACTTGCTGGTATGTGTGAGTGAAAGTCGCCGACCGAAGTATCTCAAAACTGA	Citrobacter portucalensis	Bacteria;Proteobacteria;Gammaproteobacteria;Enterobacterales;Enterobacteriaceae;Citrobacter;Citrobacter portucalensis		GTAGCCCTACCGGAAGGTGGGGCTGGATCACCTCCTTTTAAGGATAAGGATAACTGTCTTAGGACGGTTTGACTAGGTTGGGCAAGCATTTTTTAATCTTGTATTCTATTTCTTTTGCATTGTTAAGCGTTGTTTCCAAAACATTTAGTTTACGATCAAGTATGTTATGTAAATAATATGGTAACAAGTAAATTCACATATAATAATAGACGTTTAAGAATATCTGTCTTTGGTGAAGTTAATTTGCATG	Chlamydia abortus	Bacteria;Chlamydiae;Chlamydiia;Chlamydiales;Chlamydiaceae;Chlamydia;Chlamydia abortus
GTAGCCGTACCGGAAGGTGCGGCTGGATCACCTCCTTTCTAAGGAGTTTTTGTTTATTTGTTTGTGGGTGAATCGTGGGCATTAGAAACCCTGTAGTGGGGGTTTGCTTGCGTGTCCGCCAGTGACCGTTTGTTGGTTGTTGGTGTGTGTTGTTGTGTTCACGAGTTGTGTGTGTTTGGTTTGTTGCGTTGTTGGGTGTCTGGAATGGCATGTGTTGTTGTTCCTGTTGGGATGCTGTCCTGTGTGACTG	Corynebacterium urealyticum	Bacteria;Actinobacteria;Actinobacteria;Corynebacteriales;Corynebacteriaceae;Corynebacterium;Corynebacterium urealyticum		GTAGCCGTAGGGGAACCTGCGGCTGGATCACCTCCTTAACGGAAATACGAAAAAAAATAAGTAAATAAGCTTTAATTGTTGATCAAGTGATTTAGCATAGTGTTTGTAGGTAATGTATTTTAGTGTGAATAAATTACGGGTCTGTAGCTCAGTTGGTTAGAGCGCACCCCTGATAAGGGTGAGGTCGGTAGTTCAAGTCTACTCAGACCCACCAATTTATGTTTTGTTGGGGCCATAGCTCAGCTGGGAG	Francisella persica	Bacteria;Proteobacteria;Gammaproteobacteria;Thiotrichales;Francisellaceae;Francisella;Francisella persica		GTAGCCGTACTGGAAAGTGCGGCTGGATCACCTCCTTTCTAAGAGAAAGATAAACTAAGGCTAATTCCATTAACTCTTCCCTACTCTTTTCTTTTGATAGGAGAGTTTTTAAAACCAGTGTTATTTTTGTAAGTTTAAGAGAAGTTTGTGTATTGAATTTTTAATATTAAAGAGCTTTGTTAAACTTAGACTTAAGTTTAGGTCATTTTGGGGGTTTAGCTCAGTTGGCTAGAGCATCGGCTTTGCAAGC	Borreliella burgdorferi	Bacteria;Spirochaetes;Spirochaetia;Spirochaetales;Borreliaceae;Borreliella;Borreliella burgdorferi
GTAGCCGTACCGGAAGGTGCGGCTGGATCACCTCCTTTCTACGGAGTTTTTGTGCACGCTCGGTTGAGTGTGGTTACTGGTGTGGAAAACAATAGTTAATGTTTTTAGATGAGTTTGTTGGGCATGCTTTTGGGTTCCCGGATTGCCACCCCCCTTTTTTTGGGGTTGCGGTCCTGGCCCTTGGATTACAGGTTGAGGCTTTTTGGTTTTTGGCTTGTGTTCTTGGTGTTTGGTGGTTTGAGAACTGGAT	Gardnerella vaginalis	Bacteria;Actinobacteria;Actinobacteria;Bifidobacteriales;Bifidobacteriaceae;Gardnerella;Gardnerella vaginalis		GTAGCCGTACCGGAAGGTGCGGCTGGAACACCTCCTTTCTAGAGAAAGAGATGTCCGGAGCCTTGGGGTCCCGCACGAGGTGGTCTTTAAGATCTTTGTGCTGTCGTTTATGATATGTTTTTTGATATAAGGCAAAATAGGCCAAGACAGTCTCATAGCTCAGCTGGTTAGAGCGCTACACTGATAATGTAGAGGTCGGCAGTTCGAGTCTGCCTGAGACTACGAAAGCGGCGGAGCCGCAAGTTATAAG	Muricauda zhangzhouensis	Bacteria;Bacteroidetes;Flavobacteriia;Flavobacteriales;Flavobacteriaceae;Muricauda;Muricauda zhangzhouensis		GTATCCCTACGGGAACGTGGGGATGGATCACCTCCTTTCTAGGGAGAAGAGAGCGTTTCTACTTGGTTATGAGTGTTCAGACACTCAAGGGAGGGTCCCTGAAAACCGGATAACATATTTCAAGCAAGAAGGAAGGCTGATCGGAAGATCAGACTTTCTGCGAAACACATAACAGAGAATTCAGAGAAGAGATCAGAGATGATAGAAGAGAGTCTGAAATCTGTTGTGGGCAAAAAGCTAAGAAACGAGA	Eggerthia catenaformis	Bacteria;Firmicutes;Erysipelotrichia;Erysipelotrichales;Erysipelotrichaceae;Eggerthia;Eggerthia catenaformis
GTAGCCGTAGGAGAACCTGCGGCTGGATCACCTCCTTTCTAAGGAAAAAAAGCGAAGCTGACGGAGAGTAGGAGACTACTAAGAGAAGTCAGTGAAGCAAACGGAAGCACACGAAAGAAACTTTGTTTAGTTTTGAGGGTAGTACCTCAAGAAAAGTTAGTACATTGAAAACTGAATATAATCCAAATAAAAACCGAGACAATCATTGAAGAACAGATTGTAGAGCGACCGAGAAGAGCGATCTTAAAGT	Lactobacillus acetotolerans	Bacteria;Firmicutes;Bacilli;Lactobacillales;Lactobacillaceae;Lactobacillus;Lactobacillus acetotolerans		GTAGCCGTAGGGGAACCTGCGGCTGGATCACCTCCTTTCTAAGGATGCTGACAGCAGGATGACCGGTTCTCCGGTCCGCTCCTCGGACGGCGTCATTAGGATATCAGGGCTCAGTCAGAGCCCATTGGCGGGACAGATGCCGCCCTCGTTTCTCTTCCTCACCAGATAGCGCGATCGCAGAATCGGTCCGACCTTGTGTCTGCCGTGCTGCTTGATCGTACTGGGCCTGTAGCTCAGGTGGTTAGAGCGC	Methylobacterium phyllosphaerae	Bacteria;Proteobacteria;Alphaproteobacteria;Rhizobiales;Methylobacteriaceae;Methylobacterium;Methylobacterium phyllosphaerae		GTAGCCGTACCGGAAGGTGCGGCTGGAACACCTCCTTTCTGGAGCGATGCCTTCGGTTTTTGCTCTCTTTATTTTTGAGAATTTTTTTTCGGTTTTTTATTATGTACCGCTTGTACTTGTTTATTTATAGATACAGATGTAAATAATACAAGAGAAAATAAAGACGCCGAGCCTGTCTCCGTTATCAGGTCGCGGTTGACTGACAGTCCTATAGCTCAGTTGGTTAGAGCGCTACACTGATAATGTAGAG	Bacteroides pyogenes	Bacteria;Bacteroidetes;Bacteroidia;Bacteroidales;Bacteroidaceae;Bacteroides;Bacteroides pyogenes
GTAGCCGTATCGGAAGGTGCGGCTGGATCACCCCCTTTCTAAGGATAAGGAACTGCGCATTGGTCTTGTTTAGTCTTGAGAGGTCTTGTGGGGCCTTAGCTCAGCTGGGAGAGCGCCTGCTTTGCACGCAGGAGGTCAGCGGTTCGATCCCGCTAGGCTCCATTGGTGAGAGATCACCAAGTAATGCACATTGAAAATTGAATATCTATATCAAATAGTAACAAGAAAATAAACCGAAAACGCTGTAGTA	Streptococcus pneumoniae	Bacteria;Firmicutes;Bacilli;Lactobacillales;Streptococcaceae;Streptococcus;Streptococcus pneumoniae		GTAGCCGTAGGGGAACCTGCGGCTGGATCACCTCCTTTCTAGAGAAGGCGATCGTCAAGTACTTACAGCCTATCGGTTATTCTGTTAAGGGCAGCCAGCTCCTTGTGGGGCTGGCGTAGAAGTTTACTGGGTTTGTAGCTCAGCTGGTTAGAGCACTGTGTTGATAACGCAGGGGTCGTAGGTTCGAGTCCTACCAGACCCACCAGTTGGGGGATTAGCTCAGTTGGGAGAGCACCTGCTTTGCAAGCAG	Chromobacterium sphagni	Bacteria;Proteobacteria;Betaproteobacteria;Neisseriales;Chromobacteriaceae;Chromobacterium		GTAGCCGTATCGGAAGGTGCGGCTGGATCACCTCCTTTCTAAGGAGAGAGGCCTCACTGTTCATTTTTGAGGGTAAAGCCCTTTTAAGGACCTTGAAAACTGCACAAAGCCGGAAAGGTCAAGTGAGGTAAGGGCATATGGTGGATGCCTCGGCACTTGGAGCCGAAGAAGGACGCGGCAAGCGGCGAAACGCTCCGGGGAGCCGCAAGCGGGCGAAGATCCGGAGGTCTCCGAATGGGGGAACCCACTC	Thermoanaerobacter pseudethanolicus	Bacteria;Firmicutes;Clostridia;Thermoanaerobacterales;Thermoanaerobacteraceae;Thermoanaerobacter;Thermoanaerobacter pseudethanolicus
GTAGCCGTACCGGAAGGTGCGGCTGGAACACCTCCTTTCTAGAGAAGATGACGCCCGGAATTTTTTCCGGTCCCGCATCGGGATGGTTTTTTCCCTTTTGCTGTCTTGCGATATGTTTTTTGGTATACTGCCCATTTTTGGGCCGATGCAGTCTCATAGCTCAGCTGGTTAGAGCGCTACACTGATAATGTAGAGGTCGGCAGTTCGAGTCTGCCTGAGACTACGGAAGCGGCAGTGCCGCAGGTTTTGG	Muricauda antarctica	Bacteria;Bacteroidetes;Flavobacteriia;Flavobacteriales;Flavobacteriaceae;Muricauda;Muricauda antarctica		GTAGCCGTATCGGAAGGTGCGGCTGGATCACCTCCTTTCTAAGGATAAACGGAAGCACGTTTGGGTATTGTTTAGTTTTGAGAGGTCTTGTGGGGCCTTAGCTCAGCTGGGAGAGCGCCTGCTTTGCACGCAGGAGGTCAGCGGTTCGATCCCGCTAGGCTCCATTGAATCGAAAGATTCAAGTATTGTCCATTGAAAATTGAATATCTATATTAAATTCCATATGTAAGTAATTACATATAGATAGTAA	Streptococcus infantarius	Bacteria;Firmicutes;Bacilli;Lactobacillales;Streptococcaceae;Streptococcus;Streptococcus infantarius		GTAGCCGTACCGGAAGGTGCGGCTGGATCACCTCCTTTCTATGGAGTTTTGTGTTTTTTGGTCACTGGTTGGTGACTGTTGGTGGTTGAGTGCCCGTGTGTGGTGCTGCCACTGTGTGAATCCGGGTGGATGCATGCCGGCGGGATTGTGTGTTCTGCTTGGTGCCTGGGGTGGATGCTGTGCATATGAACGATTTGCCATGACTGTTGTTGTGGGGTGTGTTGGCATGCTGTTGGGTGTCTGGGGCAAC	Corynebacterium cystitidis	Bacteria;Actinobacteria;Actinobacteria;Corynebacteriales;Corynebacteriaceae;Corynebacterium;Corynebacterium cystitidis
GTAGCCGTAGGAGAACCTGCGGCTGGATCACCTCCTTTCTAAGGAGTAATTGCAGCAGGATAACTGTTGTATACATTGGTTTCTTACTCTTGTCTCTGTTTAATTTTGAGAGATCAGTTCTCTTAAGATGTACTTTGAAAATTGCATAGAGAAACAAAGTAAAGTAAAAAATAATCCTTTGTATAATATGATTTTAATCGAAAGATTGAAATTAAAACAAATAAAGATTAAACTCTAAAAGGCTAACGCC	Clostridium pasteurianum	Bacteria;Firmicutes;Clostridia;Clostridiales;Clostridiaceae;Clostridium;Clostridium pasteurianum		GTAGCCGTATCGGAAGGTGCGGCTGGATCACCTCCTTTCTAAGGATAAACGGAAGCACGTTTGGGTATTGTTTAGTTTTGAGAGGTCTTGTGGGGCCTTAGCTCAGCTGGGAGAGCGCCTGCTTTGCACGCAGGAGGTCAGCGGTTCGATCCCGCTAGGCTCCATTGAATCGAAAGATTCAAAAGATTGTCCATTGAAAATTGAATATCTATATCAAATTCCACGATTCAAGAAATTGAATTGTAGATAG	Streptococcus lutetiensis	Bacteria;Firmicutes;Bacilli;Lactobacillales;Streptococcaceae;Streptococcus;Streptococcus lutetiensis		GTAGCCGTACCGGAAGGTGCGGCTGGAACACCTCCTTTCTGGAGCGTTCCCAAGAAGTTACTATCTGTTTTAGGTGTTATTCTTTTTGATGATTTTTGATGCTTTTTTGCTGAAAGTTTCGGCGTGAGCATTGAGAGATTGAAGAGAAGTCATCACGGGTCTTATTGTAGACGAGTATTTATGGGGAAATGATTTTTTACCGTGCTTTCACTTTTCGTTCGATATGAACTATATATATTAAGAAAGGGAA	Porphyromonas macacae	Bacteria;Bacteroidetes;Bacteroidia;Bacteroidales;Porphyromonadaceae;Porphyromonas;Porphyromonas macacae
GTAGCCGTACCGGAAGGTGCGGCTGGATCACCTCCTTTCTAAGGAGCAGCATCACGTCCATCGACAGTTGTCTGTTGGTGGGGTGTCCATGGTGGGCAAGGCGAGTGTTCTTGCGCTGTGGGTGCTCGGAGGATTAGTGGAAACGCTGACCGTTGGTCTTGTTGTTCAAGGCTTGAAGATCGTTTGGCACGTTGTTGGGTCCTGAGGGAACACACTGTGTGTGGGCTCGTCTGGTTGTTGTTTGAGAACT	Saccharopolyspora erythraea	Bacteria;Actinobacteria;Actinobacteria;Pseudonocardiales;Pseudonocardiaceae;Saccharopolyspora;Saccharopolyspora erythraea		GTAGCCGTAGGAGAACCTGCGGCTGGATCACCTCCTTTCTAAGGATAATCGGAAAGCGACAGGGACTTAAGTGTCAATTTGTTGGTTTCAAAGTTAGCCTATGGGGAATTAGCTCAGCTGGGAGAGCACCTGCTTTGCAAGCAGGGGGTCAGCGGTTCGATCCCGCTATTCTCCATAGCTAGTCGAAAGGCTAGCATGTTGTACATTGAAAACTGAATAGTAACAAATTCTTTTAAAAGCAATCGTAAGA	Leuconostoc mesenteroides	Bacteria;Firmicutes;Bacilli;Lactobacillales;Leuconostocaceae;Leuconostoc;Leuconostoc mesenteroides		GTAGCCGTACCGGAAGGTGCGGCTGGAACACCTCCTTTCTGGAGTTGACGTTCGTATGTTGATTTTTGGATTTGACGCAAATGCATTTAGTTTTTGTTTTTCCTGATTTTTTTGTGCGCTTTCCTCTGTTTTCCTTTGTATATTCTATACGCGAGAAGAATAAAGAAGCCGGGCAGCGTCGCCTTCCCTTGGCTTGGATGCCACCATGTTTTATAGAGTCCTATAGCTCAGTTGGTTAGAGCGCCACACT	Prevotella oralis	Bacteria;Bacteroidetes;Bacteroidia;Bacteroidales;Prevotellaceae;Prevotella;Prevotella oralis
GTAGCCGTACCGGAAGGTGCGGCTGGATCACCTCCTTTCTAAGGAGCACAGTACCGATTGCAGGCAAACGTTCTGCACGGTCAGCTCATGGGTGGAACGTTGATTAGTTGGCACGATCTTGAGGATCACTTCACCAGTACTGCTTCGGCGTGGAACGTGATGATGAACCAAAAGATCGTGCTTGGCACGTTGTTGGGTGTCTGAGGGTACGGCCGTAAGGTTTGTATCTTCGCGATGCCGGCCCCAGTGC	Streptomyces venezuelae	Bacteria;Actinobacteria;Actinobacteria;Streptomycetales;Streptomycetaceae;Streptomyces;Streptomyces venezuelae		GTAGCCGTAGGGGAACCTGCGGCTGGATCACCTCCTTTCTAAGGATGATCATGAATGGGATCCGTCCCTTTGTGATCTGATTAGACATAAAGGTTGAACAGTTATGAGTATTCACATTCATTTTGTTTAACCGGCTTCTTTAGTCAAAGAAGTATAGCAGGCATGCCGCCTTCGTTTCTCTTTCTTCAAATGATGATCCCAAGCCTTCTGGCAATCTGCGCCTCATAAATGTTTGAATAAATATTTTAAG	Bartonella bacilliformis	Bacteria;Proteobacteria;Alphaproteobacteria;Rhizobiales;Bartonellaceae;Bartonella;Bartonella bacilliformis		GTAACCGTAGGGGAACCTGCGGTTGGATCACCTCCTTACCTTAAAGAACCTGCCTTTGTAGTGCTCACACAGATTGTTTGATAAATGATAAATTTCAAAATGTACTGCGAAGTGCATTGTGAAATTTTGCTCTTTAAAAATCTGGATCAAGCTGAAAATTGAAACGACACACTGTTTAAGTGTGTTCGAGTCTCTCAAATTTTCGCAATCTGAAGACATCTTCGGGTTGTGAGGTTAAGCGACTAAGCGT	Klebsiella variicola	Bacteria;Proteobacteria;Gammaproteobacteria;Enterobacterales;Enterobacteriaceae;Klebsiella;Klebsiella variicola
GTAGCCGTATCGGAAGGTGCGGCTGGATCACCTCCTTTCTAAGGAATATTACGGAGACTACACACGTTTGTCATCATTACTTTGTTCAGTTTTGAGAGGTTTACTCTCAAAACACTTTGTTCATTGAAAACTGGATATTTGAAGTAAGATCAAAACAAACCGAGAACACCGCGTTGAATGAGTTTTTTAATAAGTTCAATTGCTTATTTTTCTTGACTAGTTTCTATCGCTAGAAATGATGTCAAAACCC	Enterococcus thailandicus	Bacteria;Firmicutes;Bacilli;Lactobacillales;Enterococcaceae;Enterococcus;Enterococcus thailandicus		GTAGCCGTATCGGAAGGTGCGGCTGGATCACCTCCTTTTGAGCATGACGTCATTCGCCCTGTCGGGCGTCCTCACAAATTACCTGCATTCAGAGATTCATATCGGCACAGGTCGGTATGCGAAGTCCCTTTTGGGGCCTTAGCTCAGCTGGGAGAGCACCTGCTTTGCAAGCAGGGGGTCGTCGGTTCGATCCCGACAGGCTCCACCATATTGAGTGAAAAGACTTCGGGTCTGTAGCTCAGGTGGTTAG	Xanthomonas vasicola	Bacteria;Proteobacteria;Gammaproteobacteria;Xanthomonadales;Xanthomonadaceae;Xanthomonas;Xanthomonas vasicola		GTACCCGTACCGGAAGGTGCGGGTGGATCACCTCCTTTCTAAGGAGCATTTTATGTGGCACCAGTTGGTGCTTATAGCCATGAGTTTGTTTCATGGTGTGGTGGTTGAGTAAACAAAAGTTTTGCTGCCACCGTAAGTTAATCGGGTGGAGATACATCTTAACCAGAATAATTATTTAGCTAACGCGGCACTTGTTGAGTGTCTGTTTTTAAAAAAAGTACGTGGTGCATTGTTGGGTGTCTGGGGCATT	Corynebacterium aurimucosum	Bacteria;Actinobacteria;Actinobacteria;Corynebacteriales;Corynebacteriaceae;Corynebacterium;Corynebacterium aurimucosum
GTAGCCGTACCGGAAGGTGCGGCTGGATCACCTCCTTTCTAAGGAGAAAAGCGAAGGCGAGCGTTTCGCCGCGATGAGCAAATGTTCTTCGCCTGCAGGGATTTACAATCCCGAAGGCGAAGGTGATTTGACCCCGAGCGGCGGCGAGCCGGAGCTAGACAATTCGAAAAGCGGAGGCCGCAATGGCCAACCTACCAATCCATCGCGCTTCTGTTTCGTTCAGTTTTGAAGGAATGAGAAATTCCTTCAA	Geobacillus thermoleovorans	Bacteria;Firmicutes;Bacilli;Bacillales;Bacillaceae;Geobacillus;Geobacillus thermoleovorans		GTAGCCGTACCGGAAGGTGCGGCTGGAACACCTCCTTTCTGGAGAGGATGCCTTTCCTATGTCATTTGCCGGATCTATTCCGGCAGTTCAACGGAATGACCTTGGTTCGTCTCTTCTTCTTGTACTGCACTGACTCTGTATTATATAAATGACGGGAGGCCTGAGTTCAAGGCTCACGCCGGGGTTCAAGCCCTTGACCTCCACCACGCTGGCACGGATACATCTCCGTCGTCCGGCACAGGATCTTTGA	Prevotella fusca	Bacteria;Bacteroidetes;Bacteroidia;Bacteroidales;Prevotellaceae;Prevotella;Prevotella fusca		GTAGCCGTATCGGAAGGTGCGGCTGGATCACCTCCTTTCCAGAGCTTCGCGTCTCAAAGTTGAGTGCTCACACTTGTCGGCTGTTAATTGAAGACAGGCTCAGGGGTCTGTAGCTCAGTCGGTTAGAGCACCGTCTTGATAAGGCGGGGGTCGATGGTTCGAATCCATCCAGACCCACCAGCGTCTTGTCTGCGGTGGCTGACTGAAGATTCCCCTGTGTACTGTATGACTGGGGGATTAGCTCAGCTGG	Paraburkholderia hospita	Bacteria;Proteobacteria;Betaproteobacteria;Burkholderiales;Burkholderiaceae;Paraburkholderia;Paraburkholderia hospita
GTAGCCGTAGGAGAACCTGCGGCTGGATCACCTCCTTTCTAGGGAGTCGAAAGATAGAGTATAATCTATCTTATAAATTGATGGTTTAAGTAAGTTAGAAAGTCTACTCTGTTTAATTTTGAAGGATCAGATAGATTCTTCTTTCAGTTTACAAGCAATTAGGAATGTAAATTGAAAAATTGTCCTTTGAAAATTGCACAGTAAATAAGAAATAAAGTAAAGCTAAGGTTATAATATAACCTTTGTAGAA	Clostridium autoethanogenum	Bacteria;Firmicutes;Clostridia;Clostridiales;Clostridiaceae;Clostridium;Clostridium ljungdahlii		GTAGCCGTATCGGAAGGTGCGGCTGGATCACCTCCTTTCTGGAAAACTGCTGTTCAAGTTGAACGCCCACACTTATCGGTTGTTGGAACAAGCCATGTGCCCTGGTAGCAGGGTGCGTGGACTGGGTCTGTAGCTCAGCTGGTTAGAGCACCGTCTTGATAAGGCGGGGGTCGTTGGTTCGAGCCCAACTAGACCCACCAAGATTCCAATGTCTGGTTGTCGAGGATCCCGGGGGATTAGCTCAGCTGGG	Delftia tsuruhatensis	Bacteria;Proteobacteria;Betaproteobacteria;Burkholderiales;Comamonadaceae;Delftia;Delftia tsuruhatensis		GTAACCGTAGGGGAACCTGCGGTTGGATCACCTCCTTACCGAATGATATTGATTGCGTGAGTGTTCACAACAGATTGTCTGATAGAAGTAATGAGCAAAAGCGTCATAAAAGTACGGTGTCGTGTCCCCTTCGTCTAGAGGCCTAGGACACCGCCCTTTCACGGCGGTAACAGGGGTTCGAATCCCCTAGGGGACGCCAACTGCTTGCGACCATCCCGGTGAAAGCGGCGGTCTCGGTATCGTGACGATA	Chania multitudinisentens	Bacteria;Proteobacteria;Gammaproteobacteria;Enterobacterales;Yersiniaceae;Chania;Chania multitudinisentens
GTAGCCGTACCGGAAGGTGCGGCTGGAACATCTCATTTTAGAGCGTCTTAAAGACGATAAAAAAAATTAGTATCGCAAGATACAGTACTTACTTAAAGTTCAGGCTTTAGTTTTTATTTGGTTGATATATAACAATACAAAACCCACTAGAAATTAGTAAAGGGATTGAGATACAAGAGCCCAGAGCGAAGAACCAAGACGAATGAAAGTCTTGTATCTAGCATCTAGGATCTGTAAGTCTAAAAAGACA	Chryseobacterium indologenes	Bacteria;Bacteroidetes;Flavobacteriia;Flavobacteriales;Flavobacteriaceae;Chryseobacterium;Chryseobacterium indologenes		GTAGCCGTAGGGGAACCTGCGGCTGGATCACCTCCTTTCTAAGGAAGCCGATTTTAGCAAGGGTGGCCGTATGGCCCGCCTGGATGCCCTTCGAGCGCAAGCGAGAAGGATACGCTATCCAGGCCACGCAAAATCCGCTTTTTAGAACATAGATGGCACCAGTCAGGTGACCATCGAAACGCAATACGCCGCGTCGACTTCGGTCACGACGGTATGGCGAGCTTTCGCCGTCCACGTTTCTCTTTCTTCA	Rhizobium azibense	Bacteria;Proteobacteria;Alphaproteobacteria;Rhizobiales;Rhizobiaceae;Rhizobium;Rhizobium azibense		GTAGCCGTAGGAGAACCTGCGGCTGGATCACCTCCTTTCTAAGGATATGGTACTTTGGTACCAACGGAAATACACAATTGTTAAAACTTTGTTTAGTTTTGAGGGGTCTACCCTCAAACTCGTACCTTGAAAACTGGATATTAAGAATTAATGAATTAAAGAAACACCGAAAACTGCGCGATAAAAGTGGATGTATTTCCATATTTTGTCAAGATTAAGTTATAAAGGGCGCACGGTGGATGCCTAGACA	Lactobacillus crustorum	Bacteria;Firmicutes;Bacilli;Lactobacillales;Lactobacillaceae;Lactobacillus;Lactobacillus crustorum
GTAGCCGTACCGGAAGGTGCGGCTGGATCACCTCCGTTCTAAGGAGCACTTCTAAGCCAGGCTTGCCTGGTTCAGAGGCCAGTTCATCAGCGAACGTCTGATGCTGGTTGCTCATGGGTGGAACGTTGACTATTCGGTCCGGATCTCGGGTCGGTGGCTGCCAGTACTGCTCTTCGGAGCGTGGAACGCACGATCACCGGGTGAGACTGGGCCGGGCACGCTGTTGGGTGTCTGAGGGTACGGCCGCGAG	Actinospica acidiphila	Bacteria;Actinobacteria;Actinobacteria;Catenulisporales;Actinospicaceae;Actinospica;Actinospica acidiphila		GTAGCCGTAGGGGAACCTGCGGCTGGATCACCTCCTTTCAAGGATGTGTTCTGAGGATGGTCTGGGTAACCGGGCTGTTTTGGAACGCTTCTTACATGAAGTCCTTGCCTGCAGGATCGGGCAAGGCACAGCCAGGTAGGCTGCCTGCACTTCGGTGTAACGCGCCGTCAACATATCCCTTCCAGCGACAATCAATGGACCCTTTTGGGGCTAGTAGCTCAGTTGGTTAGAGCACACGCTTGATAAGCGT	Komagataeibacter europaeus	Bacteria;Proteobacteria;Alphaproteobacteria;Rhodospirillales;Acetobacteraceae;Komagataeibacter;Komagataeibacter europaeus		GTAGCCGTAGGAGAACCTGCGGCTGGATCACCTCCTTTCTAAGGAATATACGGAGGCTACACATACTTTGTCGAAACAATGGTCAGTTTTGAGGGGCTTACCTCTCAAACTTGTTCTTTGAAAACTAGATATTATCAATTATTTTCTTATTAATTATTTTTATTAAAGATAATTAAACCGAGAACACCGCGTATTTTGAGTTTTTTAATTAGTTTGTAAATATCGCTAATACTCAATTAATCAACGATTA	Lactobacillus koreensis	Bacteria;Firmicutes;Bacilli;Lactobacillales;Lactobacillaceae;Lactobacillus;Lactobacillus koreensis
GTAGCCGTATCGGAAGGTGCGGCTGGATCACCTCCTTTCTAAGGAATATGGAGTGAGTGACGAGGTCACTTGAAGGAATTAGCGAAAGACTTTCTTGATTTAGTTTTGAATGTTTTATGAGATATCGAACGATATCTGGAAGCATTCAAGCAAGTATGCACATTGAAAACTGGATAGAGAAGAAAGACCAAGAAAGAAACCGAGAAGAGAGCGTAAAGCTTAGAAGATTAAGTAGAAAAGAGCGCACGGT	Abyssicoccus albus	Bacteria;Firmicutes;Bacilli;Bacillales;Staphylococcaceae;Abyssicoccus;Abyssicoccus albus		GTAGCCCTAGGGGAACCTGGGGCTGGATCACCTCCTTAACGATATGACTGCGTTTTATGCAGTGTCCACACAGATTGCTTGGTTAATAGTAAAAGAACGTGAAAGACTTGGGTCTGTAGCTCAGGTGGTTAGAGCGCACCCCTGATAAGGGTGAGGTCGGTGGTTCAAGTCCACTCAGACCCACCACTTTCTCTCCCAGAGGAAGTGAGTGTAAAGTCTTTCGACTCGTTGGGGCTATAGCTCAGCTGGG	Photobacterium gaetbulicola	Bacteria;Proteobacteria;Gammaproteobacteria;Vibrionales;Vibrionaceae;Photobacterium		GTAGCCGTACCGGAAGGTGCGGCTGGATCACCTCCTTTCTACGGAGTTTTCAGGACGCCGGTCTGGCGTCCGTCGTGTGGCCCACATGCCGGGAACGGTTCCCGGAGTGGTGTGGGCGTGCTGGTGTGGAAGAGATCGTTGGCTTCGCGGGTTCTTTTGGGGGCCTGCGGGCAGTGGTATGGGTATGCTTTTGGGTTCCCGGACCGCCACCCGCGACTTGGTCGCGTGCGGTTTTCCGGATGTCCCCTTG	Bifidobacterium catenulatum	Bacteria;Actinobacteria;Actinobacteria;Bifidobacteriales;Bifidobacteriaceae;Bifidobacterium;Bifidobacterium catenulatum
GTAGCCGTACCGGAAGGTGCGGCTGGATCACCTCCTTTCTAAGGAGCACCACGAAAAACACTCCGCATCCGGTGGGGTGTGAGCCGTGAGGGAGCCCGTGCCTGTAGTGGGTGTGGGTTGGGTGCGCGACAACAAATGGGAAAAATCGCTGGGCACACTATTGGGCTTTGAGGCAACACCTGGTTTGTTTTGGGTGGTGTCGCTCCATCTTGGTGGTGGGGTGTGGTGTTTGAGTTGTGGATAGTGGTTG	Mycobacterium celatum	Bacteria;Actinobacteria;Actinobacteria;Corynebacteriales;Mycobacteriaceae;Mycobacterium;Mycobacterium celatum		GTAGCCGTACCGGAAGGTGCGGCTGGATCACCTCCTTTCTAAGGAGCAACACATCCACCCCGCCGGGATACCCGGACCAACGGTGGTGGAGTGGCCGGCACTCAACACCCGAACGTGGTGTTGTGCTGGTTGCTCAAGGAATTGTGGAACTACTGGTTTATGCGATCGCCGGCGGTTGCCGGGGCGTCTGAGTACTGCTTCCTTGTGGAGCGTGGAAAGGGTGATCCCGGGATGGCTGGAGGTGGTGTTC	Amycolatopsis japonica	Bacteria;Actinobacteria;Actinobacteria;Pseudonocardiales;Pseudonocardiaceae;Amycolatopsis		GTAGCCGTACCGGAAGGTGCGGCTGGAACATCTCATTTTAGAGCGTCTTAAGACGTTAAACAAACAAGTATCGTAAGATACACAGTACTTATTTAAAGTTTTTAGCTTTAGTTTTTTTATTTGGTTGCTTATATTATATAAATACAAAACCCACTAGAAATTAGTATCAGAGGGAGAGATTTAGAAAATAGAAGTTAGAAAATAGAAGTTAGAGATTAGTCTAACATCTGGTGTCTAAAATCTAACATCT	Chryseobacterium piscicola	Bacteria;Bacteroidetes;Flavobacteriia;Flavobacteriales;Flavobacteriaceae;Chryseobacterium
GTAGCCGTAGGGGAACCTGCGGCTGGATCACCTCCTTTCTAAGGATCGTGACGAAAGCGCCTGTGCTGGACACAGGAAGAGCTTCGTCATTTCCAAAGAACATCGCCGCCGTCCTCATGTCCCTTCATCACTAGAGATTAGCGCAACGGAAACGTTGTGCTGATATTGAGCAGGCCTTCGTTTGTTGGCATTGCTTGGGAACGGACCCGCAGGGTCCGCAAGGCCGAACGGCCGCCCGAGCTTATGCGAG	Sphingobium fuliginis	Bacteria;Proteobacteria;Alphaproteobacteria;Sphingomonadales;Sphingomonadaceae;Sphingobium;Sphingobium fuliginis		GTAACCGTAGGAGAACCTGCGGTTGGATCACCTCCTTTCTAGAGTACAAAGTGATAATCTCACAATTATCACTTCAATATATCTCAATCACACTTGTTTAGGTTTGAGAGATTGACAAGGGGAATTAGCTCAGCTGGGAGAGCGCCTGCTTTGCACGCAGGAGGTCAGCGGTTCGATCCCGCTATTCTCCACCATAGTTTAAATTTAAAAGATAGCAATAATAGAAATTTATTAATCAAAGTCTAATCAG	Campylobacter lanienae	Bacteria;Proteobacteria;Epsilonproteobacteria;Campylobacterales;Campylobacteraceae;Campylobacter;Campylobacter lanienae		GTAGCCGTACGGGAACGTGCGGCTGGATCACCTCCTTTCTAAGGGTTTTAAAGTTGAGCTGAGTAGGTTAGGTGCTGTTTGATTTGATGAGCTGCTTTTGAAGGTGGGGATGTAGCTCAGTTGGGAGAGCACCTGCCTTGCAAGCAGGGGGTCAGGAGTTCGAATCTCCTCATCTCCACCAGGTAAATATGGGCTTATAGCTCAGGTGGTTAGAGCGTACGCCTGATAAGCGTAAGGTCGGTGGTTCGAG	Caldicellulosiruptor lactoaceticus	Bacteria;Firmicutes;Clostridia;Thermoanaerobacterales;Thermoanaerobacterales Family III. Incertae Sedis;Caldicellulosiruptor;Caldicellulosiruptor lactoaceticus
GTAGCCGTACCGGAAGGTGCGGCTGGATCACCTCCTTTCTAAGGAGCAACTGGCACCGTTGGTGTCCAGGCGCCAGGTCCGCACCGAATGTGTGTGGCTGGTTAGCTCGTGGGTGGAACATTTGATATGGCCGGCTGGATGGTCGGGTTGTTGGAGTACGTCCTCGTGTGGGGATGGGAAACGGTGGCCTGGGTGTTTGGTTGGCGTGCACGTTATTGGGTCCTGAGGGACCAGGCTTCCCCGTTTGGGG	Microbacterium lindanitolerans	Bacteria;Actinobacteria;Actinobacteria;Micrococcales;Microbacteriaceae;Microbacterium;Microbacterium lindanitolerans		GTAGCCGTACCGGAAGGTGCGGCTGGATCACCTCCTTTCTAAGGAGCATCTGGAGGTTTCGGCCTTCCAGGCATGCCAGATCAGCGGCATACGTTCGCTGCTGGCAGCTCATGGGTGGAACATTGACATAGGCATCAGCTGAGTCGTCCTGGTTTCAGTACGCCGGTCCTTCGGGGCTGGTTGGAACGGGTCGGGGCGAGGGGGTTGGTGCGTGCACGCTGTTGGGTCCTGAGGGACCGGGCGCAGTCCT	Agromyces flavus	Bacteria;Actinobacteria;Actinobacteria;Micrococcales;Microbacteriaceae;Agromyces;Agromyces flavus		GTAGCCCTAGGGGAACCTGGGGCTGGATCACCTCCTTACAAAGATGCCTGACGCATCATGAGCATCCACAACAAATTATTTTGATCACGAAAGACATGAGCCTGGGCCTGTAGCTCAGCTGGTTAGAGCGCACCCCTGATAAGGGTGAGGTCGGAGGTTCAAGTCCTCCTAGGCCCACCAATGACCACGGTGAACATAGGCGAAAGGCATGGTGCAAAGTCTCCTGGCCTTGCAGTTTAAACCGACATTG	Methylomicrobium agile	Bacteria;Proteobacteria;Gammaproteobacteria;Methylococcales;Methylococcaceae;Methylomicrobium
GTAGCCGTAGGAGAACCTGCGGCTGGATCACCTCCTTTCTAAGGAAGCTGAAGTGATGTCAAAGAGCTAGTACATTGAAAACTGAATATAATCCAAGCAAAAAACCGAGAAAATCAAAGAGAACAGATTGCAAGGCGACCGAGAAGAGAATTCTTGAGTAAGGTCAAGTAGAAAAGGGCGCACGGTGAATGCCTAGGCACTAAAAGCCGATGAAGGACGTGACGAACTACGAAAAGCTTCGGGGAGCGGT	Lactobacillus helveticus	Bacteria;Firmicutes;Bacilli;Lactobacillales;Lactobacillaceae;Lactobacillus;Lactobacillus helveticus		GTAGCCGTAGGGGAACCTGCGGCTGGATCACCTCCTTTCTAAGGATAGTCGAACATATTTTAGGATAGTTTGACTGTACTAGAACATAAAAAATTCCGCCGTCCTCATGTCCCTTCATCTTGGAAAAAGCCTGTTGAGCATCTGTAGAGGTGTTTGATGGTGGTAAAGTTAGCCTATGTGCTATTGCCAATGGGCCGGTAGCTCAGGTGGTTAGAGCGCACGCCTGATAAGCGTGAGGTCGGAGGTTCAA	Zymomonas mobilis	Bacteria;Proteobacteria;Alphaproteobacteria;Sphingomonadales;Sphingomonadaceae;Zymomonas;Zymomonas mobilis		GTAGCCGTAGGGGAACCTGCGGCTGGATCACCTCCTTAACGAAAGATTGACAATCGGTAAGAATCCACAACAAGTTGTTCTTCATGAAGATGTATCTGAGGGTCTGTAGCTCAGTTGGTTAGAGCACACGCTTGATAAGCGTGGGGTCACAAGTTCAAATCTTGTCAGACCCACCAATCTAACGAACGAAGATGAAGAAATTCATTGAGAGACAGAGAAGAAGATATATCGAATCTAATGATAAGCTGGG	Acinetobacter bohemicus	Bacteria;Proteobacteria;Gammaproteobacteria;Pseudomonadales;Moraxellaceae;Acinetobacter;Acinetobacter bohemicus
GTAGCCGTAGGAGAACCTGCGGCTGGATCACCTCCTTTCTAAGGAGTAAAATATTGGTTTATATTCTCTGTTTAATTTTGAGAGACTTATGTCTTTCTAAATGTTCTTTGAAAATTGCACAGAGTAAACTAAGGTAAATTAAACCTTTAAATTTTAATAACAGAAGTTATTGAAAAATACTAAAAATTACTAGAAACAAGTAGTGCTAGGCATAAAGTGAGTGAGGAACGGAGTTTAGCGGAAGCTAAAT	Clostridium cochlearium	Bacteria;Firmicutes;Clostridia;Clostridiales;Clostridiaceae;Clostridium;Clostridium cochlearium		GTAGCCGTAGGGGAACCTGCGGCTGGATCACCTCCTTAATCGACGACTCAGCTGCACCATAAGCACCCACACGAATTGCTTGATTCATTGAAGAAGACGATTAGAAGCAGCCCAAGATTTGGGTCTGTAGCTCAGTTGGTTAGAGCGCACCCCTGATAAGGGTGAGGTCGGCAGTTCGAATCTGCCCAGACCCACCAGTTTACTGGTGAGATAGCTGGTCAGAGTAGACGCCTCCACGGTATGTAGAAAT	Pseudomonas syringae group genomosp. 3	Bacteria;Proteobacteria;Gammaproteobacteria;Pseudomonadales;Pseudomonadaceae;Pseudomonas;Pseudomonas syringae group genomosp. 3		GTAGCCGTATCGGAAGGTGCGGCTGGATCACCTCCTTTCTATGGAGAATCGTCTTCTGCAACGAAGACATTCAAATATGAATCTAGCCAGGTCGGCTAGTTGCTCACTCGTTGGTCAGTTTTGAGAGTTCAACCTCTCAAGACTTGTTGATTCCAGATCTTTCTTGTAGACAAGATTGCTGAGAATTGATAAGATATTCTTCCGGTCGCTAAATGACCGAAGGAATTTGATCCTTGAAAACTAGATAACG	Paenibacillus ihbetae	Bacteria;Firmicutes;Bacilli;Bacillales;Paenibacillaceae;Paenibacillus;Paenibacillus ihbetae
GTAGCCGTACCGGAAGGTGCGGCTGGATCACCTCCTTTCTAAGGATTTATTGACAAAACCTTTCGGTTTGATTATAATGGCGCTTGGTGTTTTGTTTAGTTTTGAGGGAATTTGTTATTCTCTTGGTGTTTTGCGCCTGCGTCTGCGAGTGATTCAGAGGAGCTGGATTCCTCGGCGCAAGGCCGCAAAGAAGTTGACTCAAGGTAGTAGCCTTGTTTAGTTTTGAGGGAACTTGTTGTTCCTTGAATAA	Geobacillus thermodenitrificans	Bacteria;Firmicutes;Bacilli;Bacillales;Bacillaceae;Geobacillus;Geobacillus thermodenitrificans		GTAGCCGTACCGGAAGGTGCGGCTGGAACACCTCCTTTCTAGAGAAAGATGGTGAGTTACAAAAGGTAATTTTTACTCTTTGCTGTTAATTTTAAAATATATTATATTAAAGCTATTATAGTCTCGTAGCTCAGCTGGTTAGAGCGCTACACTGATAATGTAGAGGTCGGCAGTTCGAGTCTGCCCGGGACTACTAAAAGTTTAATATAAAGGAAATTCTAGAAGTTCGAGTAGTAGTTAAGTACTAACT	Polaribacter dokdonensis	Bacteria;Bacteroidetes;Flavobacteriia;Flavobacteriales;Flavobacteriaceae;Polaribacter;Polaribacter dokdonensis		GTAACCGTAGGGGAACCTGCGGTTGGATCACCTCCTTACCTAAAGATATTGCTTCGAGTGGCGTGCTCACACAGATTGTCTGATAGAAAGTAACGAGCAGAAATACCTTTATAGGCTTGTAGCTCAGGTGGTTAGAGCGCACCCCTGATAAGGGTGAGGTCGGTGGTTCAAGTCCACTCAGGCCTACCACTTCTTCGAAGTGGAAAAGGTACTGCACGTGACTGTATGGGGCTATAGCTCAGCTGGGAGA	Serratia marcescens	Bacteria;Proteobacteria;Gammaproteobacteria;Enterobacterales;Yersiniaceae;Serratia;Serratia marcescens
GTAACCGTAGGGGAACCTGCGGTTGGATCACCTCCTTACCAAGAAGATGTGTGTTGCGTGAAGTGCTCACACAGATTGTCTGATGAAAATAACGAGCAGAAATACCTTAATAGGCTTGTAGCTCAGGTGGTTAGAGCGCACCCCTGATAAGGGTGAGGTCGGTGGTTCAAGTCCACTCAGGCCTACCAACTCTTCCGTGAGTGGTATCTAAGGTATCTGTAAGCAACGATGGGGTTATAGCTCAGCTGGG	Pectobacterium brasiliense	Bacteria;Proteobacteria;Gammaproteobacteria;Enterobacterales;Pectobacteriaceae;Pectobacterium		GTAGCCGTACCGGAAGGTGCGGCTGGATCACCTCCTTTCTACGGAGAATTCAGGACGACGTTGGTCGTCCGGTGCGAACGCCCCTTCTTCATGGGCCGCCCGTTCGGGTGGCCGGGAGGGGCTGCTGGTGTGGAAACGGTCGTTGGCTTCCGCGTCCTTCGGGGCGTGGGGGAGTGGTGCGGGCATGCTTTTGGGCTCCCGGACCGCCACCCGCGACGAAGGTCGTGGGCGTGGGTCCTCGCCCGTCGGG	Bifidobacterium lemurum	Bacteria;Actinobacteria;Actinobacteria;Bifidobacteriales;Bifidobacteriaceae;Bifidobacterium;Bifidobacterium lemurum		GTAGCCGTAGGGGAACCTGCGGCTGGATCACCTCCTTAAATATAAAGCACGACAAATTCACCCGAAGTGCCCACACAGTTTGTTTTCAGTAAAGAACAGAAGCGACTAGAGACTCTGATGCGAGGGAGCGAGGCTACCAAGCATGGTTGGATAATTACCAAGGGTTGTCTAATAATTTTGACAAATTTTTGTTGTATTCCAAGCGTTTACAAAGAAGATGGCAAAGAGGTTTTTGCAAGAGATTTTACTT	Legionella hackeliae	Bacteria;Proteobacteria;Gammaproteobacteria;Legionellales;Legionellaceae;Legionella;Legionella hackeliae
GTAGCCGTAGGAGAACATGCGGCTGGATCACCTCCTTTCTAAGGAATATTACGGAAACATACACACGCTTCGAAACTTTGTTTAGTTTTGAGAGGTCTAACTCTCAATTTAATAAGCGTTTTTTGGGCCTATAGCTCAGCTGGTTTAGAGCGCACGCCTGATAAGCGTGAGGTCGATGGTTCAAGTCCATTTAGGCCCATTGGAACCGAACCAGTTGGTTCCATAAGTTGAATACCTCATGGGGAATTAG	Lactobacillus plantarum	Bacteria;Firmicutes;Bacilli;Lactobacillales;Lactobacillaceae;Lactobacillus;Lactobacillus plantarum		GTAGCCGTATCGGAAGGTGCGGCTGGATCACCTCCTTTCTAAGGAGACAAGGTTCATGCAACGGATGTTGAGATGAATCAAAATCTTTAGGTCGAAGATAATGGCAGGAAGGCTTGAGCAAAGCTCGCCTGAATGGTAAACATTATCTTAGAGTTTCTTTACAATCACTGTTTAGTTTTCAAAGCCCATGAAACTATTGTTAAATAGTATAAGGGTGTTTGAATTATTGATGGGCTCATAGCTCAGATGG	Ruminiclostridium josui	Bacteria;Firmicutes;Clostridia;Clostridiales;Hungateiclostridiaceae;Ruminiclostridium;Ruminiclostridium josui		GTAGCCGTACCGGAAGGTGCGGCTGGATCACCTCCTTTCTAAGGAGCATCTCCTGTCTCGGACCAGCACGTAGGTGCTGGGGGAGCAGGCAGAGCCATTACGGATTCACAGGTAATCCGGTGGTGCTCATGGGTGGAACGCTGACAATCATCACCGCGTATGGCGGGGATACAGATCCTCGTCGCGGTGGTTATATCGGTGCACTGTTGGGTCCTGAGAGAACACGCAATGTGTTTGATCAGCGACGATG	Rhodococcus biphenylivorans	Bacteria;Actinobacteria;Actinobacteria;Corynebacteriales;Nocardiaceae;Rhodococcus;Rhodococcus biphenylivorans
GTAGCCGTAGGGGAACCTGCGGCTGGATCACCTCCTTAACGAAAATCGACTGGCTGGTAAGAATCCACAACAAGTTGTTCTTCACGTATCTAAATGGGTCTGTAGCTCAGTTGGTTAGAGCACACGCTTGATAAGCGTGGGGTCACAAGTTCAAGTCTCGTCAGACCCACCAACCTTTTAGAGTTTTACAAGGCTTAGATACGAATCACAAATGATCAAGCTGGGGACTTAGCTTAGTTGGTAGAGCGCC	Acinetobacter rudis	Bacteria;Proteobacteria;Gammaproteobacteria;Pseudomonadales;Moraxellaceae;Acinetobacter;Acinetobacter rudis		GTAACCGTAGGGGAACCTGCGGTTGGATCACCTCCTTACCTTAAAGAAGCGTACTTTGCAGTGCTCACACAGATTGTCTGATGAAAATGAGCAGTAAAACCTCTACAGGCTTGTAGCTCAGGTGGTTAGAGCGCACCCCTGATAAGGGTGAGGTCGGTGGTTCAAGTCCACTCAGGCCTACCAAATTTGCACGGCAAATTTGAAGAGGCTTTAACTACATGTTATGGGGCTATAGCTCAGCTGGGAGAGC	Escherichia coli	Bacteria;Proteobacteria;Gammaproteobacteria;Enterobacterales;Enterobacteriaceae;Shigella;Shigella boydii		GTAGCCGTATCGGAAGGTGCGGCTGGATCACCTCCTTTCAAGAGATCAGGCCATGATGGCCAAGTATCCACAACTTATCGGTTGTTCAGGCGAGAAGAGCCTCGGATGAGGGTCTGTAGCTCAGCTGGTTAGAGCACCGTCTTGATAAGGCGGGGGTCGTTGGTTCGAACCCAACCAGACCCACCAATCAAGGGTTGCTCGAGACAGGGGGGCTGTAGCTCAGCTGGGAGAGCGGCGGCTTTGCAAGCCG	Thauera aminoaromatica	Bacteria;Proteobacteria;Betaproteobacteria;Rhodocyclales;Zoogloeaceae;Thauera;Thauera aminoaromatica
GTAGCCGTACCGGAAGGTGCGGCTGGATCACCTCCTTTCTACGGAGTTCTGTGGGGCGCCCGTGTGGCGTCCGTTTCGGGACGATGTGTTTCCCGCCCTTGTGGGGGTGGGGGTCGTCCCTGCTGGTGTGGAAGAGATCAAGGATCTGTTGCCGGCCCTGTGGGTCGGTGGTGGTGCGGTGCATGCTGTTGGGTCCCCGGACCGCCACGCCCCTTGTGTGGGGTGGGTGTTCCGCGCCCATGGGTCCGGT	Bifidobacterium choerinum	Bacteria;Actinobacteria;Actinobacteria;Bifidobacteriales;Bifidobacteriaceae;Bifidobacterium;Bifidobacterium choerinum		GTAACCGTAGGGGAACCTGCGGTTGGATCACCTCCTTACCAAAGGCCTGATACAGGCTGTGCAGTGTCCACAACAGATTGTCTGATGAAAATAACGAGCAGAAATACCTTAATAGGCTTGTAGCTCAGGTGGTTAGAGCGCACCCCTGATAAGGGTGAGGTCGGTGGTTCAAGTCCACTCAGGCCTACCAAATTCTTTCCCATGCTGCGTTGTGAAATGACTCGCATACTAGAGTATGCTTCGCCATTCC	Brenneria goodwinii	Bacteria;Proteobacteria;Gammaproteobacteria;Enterobacterales		GTAGCCGTAGGAGAACCTGCGGCTGGATCACCTCCTTTCTAAGGAATGAATTACGGAATCTGCACATGATTCGAAACTTTGTTTAGTTTTGAGGGATTTGTTTCCTCAAAACTTGTTCTTTGAAAACTAGATAATATTTTATTTCTTTGTTAATTTTTATAACCGAGAACACCGCGTTTTAAAGAGTTTAAAACAAGAAATTAGTTCTTAATCGCAAAACTCATAACCGTTTATCGCAAGATAAATATTA	Lactobacillus ruminis	Bacteria;Firmicutes;Bacilli;Lactobacillales;Lactobacillaceae;Lactobacillus;Lactobacillus ruminis
GTAGCCGTAGGGGAACCTGCGGCTGGATCACCTCCTTAATCGACGACATCAGCTGCTCCATAAGTTCCCACACGAATTGCTTGATTCATTGAAGAAGACGAAAGAAGCGGCCCGAAATTGGGTCTGTAGCTCAGTTGGTTAGAGCGCACCCCTGATAAGGGTGAGGTCGGCAGTTCGAATCTGGCCCAGACCCACCAATTTTGTGTGGGAAACGCCTGTAGAAATACGGGGCCATAGCTCAGCTGGGAGA	Pseudomonas brenneri	Bacteria;Proteobacteria;Gammaproteobacteria;Pseudomonadales;Pseudomonadaceae;Pseudomonas;Pseudomonas brenneri		GTAGCCGTATCGGAAGGTGCGGCTGGATCACCTCCTTTCAAGAGAAAAGGCCGCGTACGGCCAAGTATCCACAACTTATCGGTTGTTCAGACCAAGAGCCTCGAAGGCGTGAGGGTCTGTAGCTCAGTCGGTTAGAGCACCGTCTTGATAAGGCGGGGGTCGTTGGTTCGAATCCAACCAGACCCACCAAGCTTTTTTGGGTTGCTCGAGAAGGACGGGGCTGTAGCTCAGCTGGGAGAGCGGCGGCTTT	Thauera humireducens	Bacteria;Proteobacteria;Betaproteobacteria;Rhodocyclales;Zoogloeaceae;Thauera		GTAGCCGTACCGGAAGGTGCGGCTGGATCACCTCCTTTCTAAGGAGCATCTGACTCTTCGGAGTCCAGAACCCAGATCGAAGGCACACGTTCTTCGCTGGGAGCTCATGGGTGGAACATTTGACATGGCTCTCGTTGAGTCTTCTGGTTTTAGTACGCCGCTTGCGGTGGGAACGGACTGGGGGATGAGGTGGGGGCCTGCACGCTGTTGGGTCCTGAGGGACCGGGTGTGATTCTTCGGGATCGCAGCT	Microbacterium azadirachtae	Bacteria;Actinobacteria;Actinobacteria;Micrococcales;Microbacteriaceae;Microbacterium;Microbacterium azadirachtae
GTAGCCGTACCGGAAGGTGCGGCTGGATCACCTCCTTTCTAAGGAGCACTTCTCACCGACTTCGGTTGGTCAGAGGCCAGTACATCGGCGAACGTCCGGTGCTGGTTGCTCATGGGTGGAACGTTGACTACTCGGCACACTTGACCTGCTCTGCTTGTTAGTACTGCTTCGGCGTGGAACGCGAGTGGTGGGGTGAGGGTGTCGGGCACGCTGTTGGGTGTCTGAAGGCGCGGCCGTATGGCTGGGTCTT	Streptomyces nodosus	Bacteria;Actinobacteria;Actinobacteria;Streptomycetales;Streptomycetaceae;Streptomyces;Streptomyces nodosus		GTAGCCGTATCGGAAGGTGCGGCTGGATCACCTCCTTTCTAAGGAGTACGAGGAAACCGCCGAAAGAATTTCGGCAGGTCCGGACTCCAGGTCGATCGCCTGGCTCTTCACCACTGTTTAGTTTTCAGGGACTCACTCCCTGAAAAATGTGGGCTTGTAGCTCAGCCGGTGAGAGCGCACGCCTGATAAGCGTGAGGTCGGTGGTTCGAGTCCACCCAGGCCCACCAGTTGCGAAGTGGGAAGCGAGAGG	Moorella thermoacetica	Bacteria;Firmicutes;Clostridia;Thermoanaerobacterales;Thermoanaerobacteraceae;Moorella;Moorella thermoacetica		GTAGCCGTACCGGAAGGTGCGGCTGGATCACCTCCTTTCTAGGAGATGAATGGGGGCTGCTATCCATATTCCAATGGCTCGGGCTCGTAGCTCAGTCGGTCAGAGCGCACGCCTGATAAGCGTGAGGTCGGTGGTTCGAGTCCACCCGAGCCCACCATTGGTGGGGACGTAGCTCAGCTGGGAGAGCGCCTGCTTTGCAAGCAGGAGGTCAGGGGTTCGAATCCCCTCGTCTCCACCAAGGTGAAGGGTC	Thermotoga maritima	Bacteria;Thermotogae;Thermotogae;Thermotogales;Thermotogaceae;Thermotoga;Thermotoga maritima
GTAGCCGTAGGGGAACCTGCGGCTGGATCACCTCCTTTCAAGGAACTGTTCTGAGGTTTGGTTGGGTAACTGATCATTCTTGGAATGTTCTGAAATAAAAGTCCTTTGGTTATGGATCACTGAAGGCACGTCCTGTCAGATTTCTGTTCTGGTTTTTGCCAGACGGGAGCGCCGTCAACATATCCCTTTCTGCGATAAGTGTTTCTGCTTGTTCTGGTGTTATGCCGGGATTTGAGCGGGGACAGGGTTT	Acetobacter tropicalis	Bacteria;Proteobacteria;Alphaproteobacteria;Rhodospirillales;Acetobacteraceae;Acetobacter;Acetobacter tropicalis		GTAGCCGTAGGGGAACCTGCGGCTGGATCACCTCCTTTCTAAGGAAAGCCGGCCCGTCCAATCGGGCCGCGAGCCGACCAAGAAGCCGCCGCCGGCGCATCCCTTCTCACGGATCTCATCGTTGTTGAAGAACAGCGAGGGGCTAGTAGCTCAGTTGGTTAGAGCGCGCGCTTGATAAGCGTGAGGTCGGAGGTTCAAATCCTCCCTGGCCCACCACCCATCAGGCCATCCATTGGTTTGGAAGCGCGCT	Azospirillum brasilense	Bacteria;Proteobacteria;Alphaproteobacteria;Rhodospirillales;Rhodospirillaceae;Azospirillum;Azospirillum brasilense		GTAGCCGTAGGGGAACCTGCGGCTGGATCACCTCCTTAAAATTAAAAAGCGCTCGGAGTTTTCAGGGTGCCCACACAGTTTGTTTTCAAGAAAAAAGCGGCAAGGCTTTAAGTGTATCGCAAAAAAATTTGCGAAAGCTTTTCTTTGGCCCAAAAGCAAGCACAAGAGCGTGCAGGAACATACGTCAGTATGTGGCTGGACGGGCAAATGTTTGCAGTGCGGAATAAAGGAAAATAAAGCAAGGGGTTTT	Legionella spiritensis	Bacteria;Proteobacteria;Gammaproteobacteria;Legionellales;Legionellaceae;Legionella;Legionella spiritensis
GTAGCCGTACCGGAAGGTGCGGCTGGATCACCTCCTTTCTAAGGAGTTTTTATTTTCCCGTGCAGGTTTGCATTTGGGGTTGGGTGGTTGAGTGACCGTTTGTGTTGCTGCTGCTTATTTTTTAATCGGGTGGAGACATACCTGGTGTTAGTGCTCATGCTATTGGGGTGTGGGTGGTGGCATTTCATGGTTGCTTGATTGTCAAGAGTTTGTGGATGAGATAAATACAAGATTGTGCGTGCGTGTTCTT	Corynebacterium flavescens	Bacteria;Actinobacteria;Actinobacteria;Corynebacteriales;Corynebacteriaceae;Corynebacterium;Corynebacterium flavescens		GTAGCCGTAGGGGAACCTGCGGCTGGATCACCTCCTTAACGAAAGATTGACGATTGGTAAGAATCCACAACAAGTTGTTCTTCATGACGATGTATCTGAGGGTCTGTAGCTCAGTTGGTTAGAGCACACGCTTGATAAGCGTGGGGTCACAAGTTCAAGTCTTGTCAGACCCACCACTACTGACGAAAGCAGTAATGCAGAAAAACAGATATGTTGACTTATTGATAAGCTGGGGACTTAGCTTAGTTGG	Acinetobacter radioresistens	Bacteria;Proteobacteria;Gammaproteobacteria;Pseudomonadales;Moraxellaceae;Acinetobacter;Acinetobacter radioresistens		GTAGCCCTAGGGGAACCTGGGGCTGGATCACCTCCTTACAAAGACAGAGACACTGTCATACGTACTCACAACAAATTATTTCGATTGAAAGACGCACCTGGGTCTGTAGCTCAGTTGGTTAGAGCGCACCCCTGATAAGGGTGAGGTCGGAGGTTCAACTCCTCCCAGACCCACCAACGCATAAAAGGCGAAAGCGACAAGGCGGAAAATGATCAGACAACAATTCTGGCTAAGCTAGAAGGTTGAGCGA	Methylomonas denitrificans	Bacteria;Proteobacteria;Gammaproteobacteria;Methylococcales;Methylococcaceae;Methylomonas;Methylomonas methanica
GTAGCCGTACCGGAAGGTGCGGCTGGATCACCTCCTTTCTAAGGAGCACCACGAGAATCAGGCCCGCCCACATCGTGTGGGGGTTCGGTGATCTGATCGATTCGTGAAGATGGCCTGGTCTCTGTAGTGGAGTCAGGTCTGGTGCAACAACAAACATTAAGTGCTGCAACGGGATTCCGGTTTTCCGGGGTTGTGGTGCGAAGTCATCAGACACACTATTGGGCTTTGAGACAACAGGCCTGTGCCCCTT	Mycolicibacterium gilvum	Bacteria;Actinobacteria;Actinobacteria;Corynebacteriales;Mycobacteriaceae;Mycolicibacterium;Mycolicibacterium gilvum		GTAACCGTAGGGGAACCTGCGGTTGGATCACCTCCTTACCAATAAAGATGTGTGTTAAGTGAAGTGCTCACACAGATTGTCTGATGAAAATAACGAGCAGAAATACCTTAATAGGCTTGTAGCTCAGGTGGTTAGAGCGCACCCCTGATAAGGGTGAGGTCGGTGGTTCAAGTCCACTCAGGCCTACCAACTCTTCCATGAGTGGTATCTAAGGTAACTGTAAGTAGAGACGGGGTTATAGCTCAGCTGG	Pectobacterium atrosepticum	Bacteria;Proteobacteria;Gammaproteobacteria;Enterobacterales;Pectobacteriaceae;Pectobacterium;Pectobacterium atrosepticum		GTATCCGTACCGGAAGGTGCGGATGGATCACCTCCTTTCTATGGAGACTTCACACTTCGTTTGTTTATTGTTCAGTTTTGAAGGAACTTCCTTCAACAATTTTATAGTAGGATGAAGGCTTTTTCTGAAGTAACTTTTTCAGACCTTCAGAATCGGCATCTTCGCAAGAAAAACCTGCGAAGAAAAATGAATTCATCCGTTATTTAGTGTCTGGTGGCGATGGCGAAGGGGTCACACCTGTTCCCATCCC	Aneurinibacillus migulanus	Bacteria;Firmicutes;Bacilli;Bacillales;Paenibacillaceae;Aneurinibacillus
GTAGCCGTAGGAGAACCTGCGGCTGGATCACCTCCTTTCTAAGGAATAAAACGGAACCTACACATCGGAGAAACTTTGTTTAGTTTTGAGAGGTTTACCTCTTAAAATTTTAACCTATAAGACGCTTATTTGGGCCTATAGCTCAGCTGGTTTAGAGCGCACGCCTGATAAGCGTGAGGTCGATGGTTCAAGTCCATTTAGGCCCATATGGGGAATTAGCTCAGCTGGGAGAGCACCTGCTTTGCAAGCA	Lactobacillus reuteri	Bacteria;Firmicutes;Bacilli;Lactobacillales;Lactobacillaceae;Lactobacillus;Lactobacillus reuteri		GTAACCGTAGGAGAACCTGCGGTTGGATCACCTCCTTTCTAGAGTACAAACTGATAAGTCTCACAACTATCAGTTCATATAAACTCAATCATCCTTGTTTAGATTTCAAAGATTGATGAAAAGCTAATTTTGGGGAATTAGCTCAGCTGGGAGAGCGCCTGCTTTGCACGCAGGAGGTCAGCGGTTCGATCCCGCTATTCTCCACCATTTATTAAGGGCCTATAGCTCAGCTGGTTAGAGTGCACCCCTG	Campylobacter subantarcticus	Bacteria;Proteobacteria;Epsilonproteobacteria;Campylobacterales;Campylobacteraceae;Campylobacter;Campylobacter volucris		GTAGCCGTACCGGAAGGTGCGGCTGGAACACCTCCTTTCTGGAGCGACGCTCAGTCAAAATCAGAGATTTTGAAATTAATAATTAACAATTATAAATTAAAAACTCTCTGTACTAACAAATTAGAAGTTGGTTCTTTTGACATGCTACATAAGAACCTCTTGCACTACGCGTAGTTGTTTATATAATATATATTGAGAAAGAAGAAGCCGAGCCGCAAGGCGAGGTTGAACTCGACAGTCCTATAGCTCA	Bacteroides cellulosilyticus	Bacteria;Bacteroidetes;Bacteroidia;Bacteroidales;Bacteroidaceae;Bacteroides;Bacteroides cellulosilyticus
GTAACCGTAGGGGAACCTGCGGTTGGATCACCTCCTTACCAGAAGATACTTTTTTGCGCAGTGTCCACAACAGATTGTCTGATAGAAGTAATGAGCAGAAAAAACCTCTACAGGCTTGTAGCTCAGGTGGTTAGAGCGCACCCCTGATAAGGGTGAGGTCGGTGGTTCAAGTCCACTCAGGCCTACCAAATTTCACCTCATGCGGCGTTATGCGCGCGGTCGTTTACGTAAGTAAACTTCCCTTCCGCAT	Erwinia oleae	Bacteria;Proteobacteria;Gammaproteobacteria;Enterobacterales;Erwiniaceae;Erwinia;Erwinia oleae		GTAGCCGTATCGGAAGGTGCGGCTGGATCACCTCCTTTAAGAGCGTGCATCCGACGTTAGGCGTCCACACTTATCGGTTTGTTTGATGTTACAGCCAAGGGTCTGTAGCTCAGGTGGTTAGAGCACCGTCTTGATAAGGCGGGGGTCGTAGGTTCAAGTCCTACCAGACCCACCAAGTTACGGACGGTGGAAGAAGTACTCTGCCGTGACTGGGGGATTAGCTCAGCTGGGAGAGCACCTGCTTTGCAAG	Ralstonia insidiosa	Bacteria;Proteobacteria;Betaproteobacteria;Burkholderiales;Burkholderiaceae;Ralstonia;Ralstonia insidiosa		GTAGCCGTACCGGAAGGTGCGGCTGGATCACCTCCTTTCTAAGGAGCACTTCTAAGCCGGTCCTTCGGGGCTGGTTCAGAGGCCAGTACATCAGCGAATGTCTGATGCTGGTTGCTCATGGGTGGAACGTTGACTACTCGGCCGGATTCACGGGTCGGAGGCTGCAAGTACTGCTCGTAAGAGCGTGGAAAGCACGATCTCCGGACGGAAGCCGGTCGGGCACGCTGTTGGGTATCTGAAGGTACGGCCG	Streptomyces alboflavus	Bacteria;Actinobacteria;Actinobacteria;Streptomycetales;Streptomycetaceae;Streptomyces;Streptomyces alboflavus
GTAACCGTAGGGGAACCTGCGGTTGGATCACCTCCTTACCTAAGAGATACGTGTTATGTGTAGTGCTCACACAGATTGTCTGATGAAGAACGAGCAGAAATACCGGTATAGGCTTGTAGCTCAGGTGGTTAGAGCGCACCCCTGATAAGGGTGAGGTCGGTGGTTCAAGTCCACTCAGGCCTACCAAATCGTATTGATACTGCGTTGTGAAATCACTCGTTTACTGATGTAAACTTCGTGACTTCACGCC	Proteus terrae	Bacteria;Proteobacteria;Gammaproteobacteria;Enterobacterales;Morganellaceae;Proteus		GTAGCCGTAGGGGAACCTGCGGCTGGATCACCTCCTTAATCGACGACATCAGCTGCTTCATAAGCTCCCACACGAATTGCTTGATTCATTGAAGAAGACGATTGGGTCTGTAGCTCAGTTGGTTAGAGCGCACCCCTGATAAGGGTGAGGTCGGCAGTTCGAATCTGCCCAGACCCACCAATTACTGGTGCACCCTGTAGCGATACGGGGGCCATAGCTCAGCTGGGAGAGCGCCTGCCTTGCACGCAGG	Pseudomonas chlororaphis	Bacteria;Proteobacteria;Gammaproteobacteria;Pseudomonadales;Pseudomonadaceae;Pseudomonas;Pseudomonas chlororaphis		GTAGCCGTAGGGGAACCTGCGGCTGGATCACCTCCTTTCTAAGGATCGGTTCGAAAGCGCCTTTGCTAGACAAAGGAAGAGCTTCGCACCTTTTCAAAGAACATATGCCGTCGTCCTCATGTCCCTTCATCACTAGAGAAGACCTCTTAACCACAGAGGTCTAGGCTGAGCTGCACCTGCTGGGTGTCGCCTCGAGCCCGCAGGGCTCGCAAGCGCGCATGCGCGTCCGAGCTTATGCGAGGGAAGCCAG	Sphingobium cloacae	Bacteria;Proteobacteria;Alphaproteobacteria;Sphingomonadales;Sphingomonadaceae;Sphingobium;Sphingobium cloacae
GTAGCCGTATCGGAAGGTGCGGCTGGATCACCTCCTTTCTAAGGATATATTCGGAACATCTTCCTTGAGAAGATGAAGAGGAATGACATTGACATATTGCATTCAGTTTTGAATGCTCATTACGAGTATTCATTGCGTTATTTTGTACATTGAAAACTAGATATATAAGTAAAATTTATGATTTTACCAAGCAAAACCGAGTGAATTAGAGTTTTAAAAAGCTTGAATTCAAAAAATAGAAATAATCGCT	Staphylococcus equorum	Bacteria;Firmicutes;Bacilli;Bacillales;Staphylococcaceae;Staphylococcus;Staphylococcus equorum		GTAACCGTAGGGGAACCTGCGGTTGGATCACCTCCTTACCTGAAGATACGGAATTGTGTAGTGCTCACACAGATTGTCTGATAGATGTTCGAGCAAACGCGTCAGCGAAGTCGACCCAGTGTCCCCTTCGTCTAGAGGCCTAGGACACCGCCCTTTCACGGCGGTAACAGGGGTTCGAATCCCCTAGGGGACGCCATTTGCGGTATCGGGTGAAAGACGATGCCAACCGTATTGCAAAACGGACTTACGA	Edwardsiella hoshinae	Bacteria;Proteobacteria;Gammaproteobacteria;Enterobacterales;Hafniaceae;Edwardsiella		GTATCCCTACGAGAACGTGGGGATGGATCACCTCCTTTCTACGGAGTACATTAAGAATTCAATTATTGGAATATGAATTCACTTTAACCTTAAATTTAATAATTTTCGACCTAACATCATTTTATATATATCAACAGTTCATGGCTTTTTTAGGTCATAAGCATTATGTCTAGTTTTGAGAGAACATTCTCTCAATTGTTCTTTGAAAACTGAATAGTAAATTATTTTAAAATATTTACAACGACATCTA	Mycoplasma columbinum	Bacteria;Tenericutes;Mollicutes;Mycoplasmatales;Mycoplasmataceae;Mycoplasma;Mycoplasma columbinum
GTAGCCGTATCGGAAGGTGCGGCTGGATCACCTCCTTTTAGAGCGAATGGCTCGCAAAGCGAAAGCGTCCACACTTATTGGCTGTTAGTTAATGTCATGACCATTGAAGGTATCGCCCACTGGTGATAGATGGGTCAGTAGCTCAGTCGGTTAGAGCACCGTCTTGATAAGGCGGGGGTCGTTGGTTCGATTCCAACTTGACCCACCAACGATTACCTCGGGGGATTAGCTCAGCTGGGAGAGCACCTGC	Alcaligenes faecalis	Bacteria;Proteobacteria;Betaproteobacteria;Burkholderiales;Alcaligenaceae;Alcaligenes;Alcaligenes faecalis		GTAGCCGTATCGGAAGGTGCGGCTGGATCACCTCCTTTCTAAGGAATAGAACGGAAACTACACAAGTTTGCATTTGTTCAGTTTTGAGAGGTTTACTCTCAAAAAGATTTGTTCATTGAAAACTGGATATTGAAAAGTAATACAAAAAAAACCGAGAAAACACCGCGTTGAATGAGTTTAAGAAGTTCAATTGCTTTATTATTTAAATGATCTGATCGCACAGATCGAAGGTTAAGTGAATAAGGGCGCA	Enterococcus cecorum	Bacteria;Firmicutes;Bacilli;Lactobacillales;Enterococcaceae;Enterococcus;Enterococcus cecorum		GTAGCCGTAGGGGAACCTGCGGCTGGATCACCTCCTTAACGGAAATACGAAAAAATAGAAATAAGCTCTAAATACATATTCAAGTGATTTAGCATAGTGTTTGTAGATAATATATTTTAGTGTAAATAGAATACGGGTCTGTAGCTCAGTTGGTTAGAGCGCACCCCTGATAAGGGTGAGGTCGGTAGTTCGAGTCTACTCAGACCCACCAGTAATTTTGGGGCCATAGCTCAGCTGGGAGAGCACCTGC	Francisella philomiragia	Bacteria;Proteobacteria;Gammaproteobacteria;Thiotrichales;Francisellaceae;Francisella;Francisella philomiragia
GTAACCGTAGGGGAACCTGCGGTTGGATCACCTCCTTACCTTAAAGAACCATCTCCTGAAGTGCTCACACAGATTGTCTGATGAAAAGTAAAAAGCAAGGCGTCTTGCGAAGCAGACTATGTGTCCCCTTCGTCTAGAGGCCCAGGACACCGCCCTTTCACGGCGGTAACAGGGGTTCGAATCCCCTAGGGGACGCCACTTGCGCGGGAATGTGTGAAAGGCGTTGCCCATCCGTATCTCAAAACTGACT	Kosakonia radicincitans	Bacteria;Proteobacteria;Gammaproteobacteria;Enterobacterales;Enterobacteriaceae;Kosakonia;Kosakonia radicincitans		GTAGCCGTACCGGAAGGTGCGGCTGGATCACCTCCTTTCTAGGAGATGAACGGGGGCTGCTATCCATATTCCAATGGCTCGGGCTCGTAGCTCAGCCGGTCAGAGCGCACGCCTGATAAGCGTGAGGTCGGTGGTTCAAGTCCACCCGAGCCCACCATTGGTGGGGACGTAGCTCAGCTGGGAGAGCGCCTGCTTTGCAAGCAGGAGGTCAGGGGTTCGAATCCCCTCGTCTCCACCAAGGTGAAGGGTC	Thermotoga petrophila	Bacteria;Thermotogae;Thermotogae;Thermotogales;Thermotogaceae;Thermotoga		GTAGCGCTAGGGGAACCTGGCGCTGGATCACCTCCTTATACGAAGATTACACTGATGAGTGTCCACACAGATTGATGGTTTATACAGTTTAAGAGACGATGCTGGGTCTGTAGCTCAGGTGGTTAGAGCGTTCGCCTGATAAGCGAGAGGTCGGTGGTTCAAGTCCACTCAGACCCACCAATTCTTCCTCCCAGAAGATTGGCACACAGTATCACGCACCTGATGGGGTTATAGCTCAGCTGGGAGAGCG	Vibrio ordalii	Bacteria;Proteobacteria;Gammaproteobacteria;Vibrionales;Vibrionaceae;Vibrio;Vibrio ordalii
GTAGCCGTAGGGGAACCTGCGGCTGGATCACCTCCTTTCTAAGGATGTATCTAGCTAGAACAGAGCTTGCTCTGTCTCGTGATACACTTAGCATAAGATCAGTAATCAAAACTGATCACATCCGGACCAGGCCGTCCTCATATCTCTTCAGAACTGTCATGATCTTGCCTTGAGGCAGGATCTAGCAAGGGGCCTTAGCTCAGCTGGGAGAGCGCCTGATTTGCATTCAGGAGGTCAGGAGTTCGATCCT	Phaeobacter inhibens	Bacteria;Proteobacteria;Alphaproteobacteria;Rhodobacterales;Rhodobacteraceae;Phaeobacter;Phaeobacter inhibens		GTAGCGCTAGGGGAACCTGGCGCTGGATCACCTCCTTAAACGATGATTATTCACGATGAGTGTCCACACAGATTGATACGGTTTATAAAGTAAAGAGAAGAAGAGTTCCCAAACTCTTCAATCCAGTGTCCCGTTCGTCTAGAGGCCTAGGACACCGCCCTTTCACGGCGGTAACAGGGGTTCGACTCCCCTACGGGATACCATCTTTAAACATTCTCTCTTGAGAGTTTTTAAAAATGGTTGCTTCATT	Vibrio parahaemolyticus	Bacteria;Proteobacteria;Gammaproteobacteria;Vibrionales;Vibrionaceae;Vibrio;Vibrio parahaemolyticus		GTAGCCGTACCGGAAGGTGCGGCTGGATCACCTCCTTTCTAAGGAGCATTAAAAAAGTCYCACAGTTGTGGGCATTGGTTGGTTGATGTACCCGCACGTGGTACTGCCACCGCATAGTTAATCGGGTGGAGACATACCACAAGACCAACAAACACAAACAAGTCCACTCACGGACCACAACGATWMAAAGAAATARAGTGTTCAACTGTTTGTCAGTTGGGCGGTATTGGTGCATTGTTGGGTGTCTGGG	Corynebacterium camporealensis	Bacteria;Actinobacteria;Actinobacteria;Corynebacteriales;Corynebacteriaceae;Corynebacterium;Corynebacterium camporealensis
GTAGCCCTAGGGGAACCTGGGGCTGGATCACCTCCTTTCTAAGGATGGATCTTCAGAGGCTTGCCTCTATCGATCCTCTTTAAGAACAAGATCGGATAGTCAATCCGGTCGCCTTTATAAGTGCGAGCGCTGCCGCCTTCGTTTCTCTTTCTTCGCGGATAACCATCCGTGCCTTTGGCTTTCCTGCCTGTTAGTGCGCGGGTCCTTGCCGGGTGCGGTAGAGGGCCTGTAGCTCAGGTGGTTAGAGCGC	Nitratireductor aquibiodomus	Bacteria;Proteobacteria;Alphaproteobacteria;Rhizobiales;Phyllobacteriaceae;Nitratireductor;Nitratireductor aquibiodomus		GTAGCCGTACCGGAAGGTGCGGCTGGATCACCTCCTTTCTAAGGAGTTTTTATTGTTGGGTGACAGTTGTTGCCTGTTTTGTTTTTTTTAATCCGGGTGGATGCGTGTGACCCATGATGGTTGTTTCCCATACTGTGTGGTGTGGGGCTGTTGTGGTTGTTGTGTTTTTTATTGCGTGTTTGTTTTTTGTTCTTATGTTTTTGTGTGTTGGTGCGCTGTTGGGTGTCTGGGACAACATGGTTGTTCTGGT	Corynebacterium diphtheriae	Bacteria;Actinobacteria;Actinobacteria;Corynebacteriales;Corynebacteriaceae;Corynebacterium;Corynebacterium diphtheriae		GTAGCCGTATCGGAAGGTGCGGCTGGATCACCTCCTTTCTAAGGATATATTCGGAACATCTTCTACGAAGATGTGGAATAACGTGACATATTGTATTCAGTTTTGAATGTTTATTAACATTCAAATAAATCGTTTTAAAAGAGAGCGTTTGACAAATAATACTATTTGCCAATGCTTCATTTAAAATTGATTGTTGTACATTGAAAACTAGATAAGTAAGTAAATTAGATTTTACCAAGCAAAACCGAGT	Staphylococcus lugdunensis	Bacteria;Firmicutes;Bacilli;Bacillales;Staphylococcaceae;Staphylococcus;Staphylococcus lugdunensis
GTAGCCCTATCGGAAGGTGGGGCTGGATCACCTCCTTTAAAGGACAGGTAAGATAACTGAGGTTATCTTCCGAGGTTGGGCAAGCTCTATAAGCTTGACACATTGTCTTCTTTTCACTGTCGAATATCTAGAAAGGCAAATGATTGTAACAAATCAAGTAATCAAAAAGCGTAAGATGAGCAAACAATAAAAAGTTTGCAAGTCAGTAAAAGTTTTTAAAATAATCACTGATAAAAATCGACGCTTGAAG	Parachlamydia acanthamoebae	Bacteria;Chlamydiae;Chlamydiia;Parachlamydiales;Parachlamydiaceae;Parachlamydia;Parachlamydia acanthamoebae		GTAGCCGTAGGGGAACCTGCGGCTGGATCACCTCCTTTCTAGAGAAAGAAGAGGCTTTAGGCATTCACACTTATCGGTAAACTGAAAAGATGCGGAAGAAGCTTGAGTGAAGGCAAGATTCGCTTAAGAAGAGAATCCGGGTTTGTAGCTCAGCTGGTTAGAGCACACGCTTGATAAGCGTGGGGTCGGAGGTTCAAGTCCTCCCAGACCCACCAAGAACGGGGGCATAGCTCAGTTGGTAGAGCACCTG	Neisseria meningitidis	Bacteria;Proteobacteria;Betaproteobacteria;Neisseriales;Neisseriaceae;Neisseria;Neisseria meningitidis		GTAGCCGTACCGGAAGGTGCGGCTGGATCACCTCCTTTCTAAGGAGCATTTAGTGCCGATGGCATCACCGAGTGTGTGATGGTCGGTTGCTCATGGGTGGAACATCAATGAATGGTGCCAGTGGTGGTGCCGGCCTCTGGTGAGTACGCAGCTGTTGTGGGTTGTTGGAAAGCTTTGGGTGCTGGTGGTGCGTGCTGGTGTTGGCACACTGTTGGGTTTTGGGACAGCAGGCACATCCTGTGTGGGTGTG	Micrococcus lylae	Bacteria;Actinobacteria;Actinobacteria;Micrococcales;Micrococcaceae;Micrococcus;Micrococcus lylae
GTAGCCGTAGGGGAACCTGCGGCTGGATCACCTCCTTTCAAGGAACTGCTTTGAGGTTGAATGGGAGCTTGCTTCTGTTTTGCTTGAAGTGTTCTGAAAATAAAGTCCTTTGGTTAGGATCACCAAAGGCAACGTCTAGTCAGATGTCTGTATGGCTTTGCTGTACGGGAGCGCCGTCAACATATCCCTTTCTGCGATAAGGTCTCTTGCTTGAGACTGCTTTTTAAGCGGTCTTTTGAGTGAGAGATGG	Acetobacter orientalis	Bacteria;Proteobacteria;Alphaproteobacteria;Rhodospirillales;Acetobacteraceae;Acetobacter;Acetobacter orientalis		GTAGCCGTAGGGGAACCTGCGGCTGGATCACCTCCTTTCTAAGGATGATGCTAGCAGAACAGAGCTTGCTCTTTCTCGTGCATCACTTAGCAGAAGATGCGCAAACAAAGCGCATCACATCAGGACCGAGCCGTCCTCATATCTCTTCAGAAAATGTCAGGACCTTACCATCTGGTTTGGTTCAGCAAGGGGCTTAGCTCAGCTGGGAGAGCGCGTGATTTGCATTCAGGAGGTCAGGAGTTCGATCCTC	Epibacterium mobile	Bacteria;Proteobacteria;Alphaproteobacteria;Rhodobacterales;Rhodobacteraceae;Epibacterium;Epibacterium mobile		GTAACCGTAGGGGAACCTGCGGTTGGATCACCTCCTTACCTGAAGATACCTTCGTGCGAAGTGCTCACACAGATTGTCTGATAGAAAGCTGAAGAAGCAAGACGGCTGCGAAGCCGAGACACACGTACGTGTCCCCTTCGTCTAGCGGTTAGGACTCCGCCCTTTCACGGCGGCAACAGGGGTTCGAATCCCCTAGGGGACGCCACTTGCTTGGTGACAGGTGAAAGGTGTCTCCACGAAGTATCTCAAA	Pantoea stewartii	Bacteria;Proteobacteria;Gammaproteobacteria;Enterobacterales;Erwiniaceae;Pantoea;Pantoea stewartii
GTAGCCGTATCGGAAGGTGCGGCTGGATCACCTCCTTTCTAAGGATATATTCGGAACATCTTTTTAGAAGATGCGGAATAACGTAGACATATTGTATTCAGTTTTGAATGTTTATTAACATTCATTTGTACATTGAAAACTAGATAAGTAAGTAAAAATAGATTTTACCAAGCAAAACCGAGTGAATAAAGAGTTTTAAATAAGCTTGAATTCATAAGAAATAATCGCTAGTGTTCGAAAGAACACTCAC	Staphylococcus simiae	Bacteria;Firmicutes;Bacilli;Bacillales;Staphylococcaceae;Staphylococcus;Staphylococcus simiae		GTAGCCGTAGGAGAACCTGCGGCTGGATCACCTCCTTTCTAAGGAATATACGGAGGCTACACATACTTTGTCGAAACAATGGTCAGTTTTGAGGGGGCTACCCTCAAACTTGTTCTTTGAAAACTAGATATTATCAATTATTTTCCTTTAATTATTAAAGATAATTAAACCGAGAACACCGCGTTTATTTTGAGTTTTTTAATTAGTTTATTCGCTAATACTCAATTAATCAGCGGTCACGAAGTGACCG	Lactobacillus zymae	Bacteria;Firmicutes;Bacilli;Lactobacillales;Lactobacillaceae;Lactobacillus;Lactobacillus zymae		GTAGCCGTAGGGGAACCTGCGGCTGGATCACCTCCTTTCTAAGGAAGATGCTAGCAACCGGGCTTGCCCGGCTCGTGCATCGACTTAGCAGATGCCCAGATCAGGGCATCACATTCGACGGTCGGACCGTCCTCATATCCCTTCAGCAATCGAGAGCCAGGCCCGCCGTGACCCATTGGTGGCACGAGGGGTGTCCGGCCTGTGAATGGGTCGGTAGCTCAGGTGGTTAGAGCGCACGCCTGATAAGCGT	Paracoccus pantotrophus	Bacteria;Proteobacteria;Alphaproteobacteria;Rhodobacterales;Rhodobacteraceae;Paracoccus;Paracoccus pantotrophus
GTAGCCGTATCGGAAGGTGCGGCTGGATCACCTCCTTTCTAAGGAAACTAACGGAAACCCACACATTCGTACTTACTTTGTTTAGTTTTGAGAGGTCTAATCTTCTCAATCTTTTTAATTGAAACACGTTGTTCTTTGAAAACTGGATAAAGTTAAAAATTGTTATTCAAGTAAGAAACCAGAAAGACACCGAAAATGTTTTAAAATGAGTTTTTTTAAGGTTCTCATCGTAAGATGAGGTTTAAAATTA	Carnobacterium inhibens	Bacteria;Firmicutes;Bacilli;Lactobacillales;Carnobacteriaceae;Carnobacterium;Carnobacterium inhibens		GTAGCCGTATCGGAAGGTGCGGCTGGATCACCTCCTTTCCGAGCACGACTTGCTCAAAGTCGAGCGTTCACACTTATCGGTTGGTTCGAGTGTTACAGCCAAGGGTCTGTAGCTCAGGTGGTTAGAGCACCGTCTTGATAAGGCGGGGGTCGTAGGTTCAAGTCCTACCAGACCCACCAGTCTTCAGGGGGATTAGCTCAGCTGGGAGAGCACCTGCTTTGCAAGCAGGGGGTCGTCGGTTCGATCCCGT	Cupriavidus gilardii	Bacteria;Proteobacteria;Betaproteobacteria;Burkholderiales;Burkholderiaceae;Cupriavidus;Cupriavidus gilardii		GTAGCCGTATCGGAAGGTGCGGCTGGATCACCTCCTTTCTAAGGAAAATACGGAAGACATTGAGTTCGTTTTGTTTAGTTTTGAGAGGTCTTGTGGGGCCTTAGCTCAGCTGGGAGAGCGCCTGCTTTGCACGCAGGAGGTCAGCGGTTCGATCCCGCTAGGCTCCATTAGGATATGGAATTCACCTTTAGTTGATGATATCCTAAAGTAGCACATTGAAAATTGAATAACGATATCAAATAGTAACAAG	Streptococcus intermedius	Bacteria;Firmicutes;Bacilli;Lactobacillales;Streptococcaceae;Streptococcus;Streptococcus intermedius
GTAGCCGTAGGAGAACCTGCGGCTGGATCACCTCCTTTCTAAGGAAGCGAAGGATATGGAGAGTAGAAATACTAAGAGAAGTATCCAGAGCAAGCGGAAGCACACTGAGAAACTTTGTTTAGTTTTGAGGGTAGTACCTCAGAAAAAAAGAATAAACGCCAAGCGTTAGTCGGGCCTATAGCTCAGCTGGTTTAGAGCGCACGCCTGATAAGCGTGAGGTCGATGGTTCAAGTCCATTTAGGCCCATTGA	Lactobacillus amylovorus	Bacteria;Firmicutes;Bacilli;Lactobacillales;Lactobacillaceae;Lactobacillus;Lactobacillus amylovorus		GTAACCGTAGGAGAACCTGCGGTTGGATCACCTCCTTTCTAGAGTACAAAGTAATAAGTCTCACAACTATTACTTCATTATAAACTCAATTGATTCTTGTTTAGATTTCAAAGATTGATGATAAAGCTAATTGTTTATGGGGAATTAGCTCAGCTGGGAGAGCGCCTGCTTTGCACGCAGGAGGTCAGCGGTTCGATCCCGCTATTCTCCACCATTATTAAGGGCCTATAGCTCAGCTGGTTAGAGTGCA	Campylobacter coli	Bacteria;Proteobacteria;Epsilonproteobacteria;Campylobacterales;Campylobacteraceae;Campylobacter;Campylobacter coli		GTAGCCGTACCGGAAGGTGCGGCTGGAACACCTCCTTTCTGGAGCAGGATGTAAAACCTTGCTAAAGTAGCCAAACATTTGACAACAAGATTAAAGTAACCGATATATTTTTATTAATATATTATTGTTATCAATATAAATTGGTTTGTTTTCTTCTTGTACTGCGAGTAATCTGTATTATATCTCCACATTAGACTATAAAATCTCTATTTTTTATAGAGTAGTCTTTACGATCTTTGACATATTGGAA	Prevotella bivia	Bacteria;Bacteroidetes;Bacteroidia;Bacteroidales;Prevotellaceae;Prevotella;Prevotella bivia
GTAGCCGTATCGGAAGGTGCGGCTGGATCACCTCCTTTCTATGGAGTATTTACTCTAGTCGATGTATGACCTCGGGTCATATAGCGCTTTGGATCTTTTGTTCAGTTTTGGAAGAATTCCTCTTCCAATTGAAAATGCGAAGGTAATGGATACCACGCTAAGAACGCCACGTCCTGTGGCAACGCCTGGTACCTACATCCTGTAGGCATGGTTCTTTGAAAACTAAATCATAATCAATCAACTCAAATTA	Bacillus plakortidis	Bacteria;Firmicutes;Bacilli;Bacillales;Bacillaceae;Bacillus;Bacillus plakortidis		GTAGCCGTAGGGGAACCTGCGGCTGGATCACCTCCTTTCTAAGGGAAATTTTTGATGTTTTTATAACATTGGAGATTTTTTAAAGAATATAAAGTTAGCTTTGCTAACATGAGCAAATCCGCCGTCTATGTTTCTCTTTCGGATGAAGAATTTTTTGTGAATGAAGGGGCTTTTCGTTTTACGGGGGCCCGTAGCTCAGGCGGTTAGAGCGCACCCCTGATAAGGGTGAGGTCGGTAGTTCGAGTCTACC	Liberibacter crescens	Bacteria;Proteobacteria;Alphaproteobacteria;Rhizobiales;Rhizobiaceae;Liberibacter;Liberibacter crescens		GTAGCCGTAGGGGAACCTGCGGCTGGATCACCTCCTTAATCGACGACAGCAGCGGCTCCATGAGCTCCCACACGAATTGCTTGATTCATTGAAGAAGACGATTGGGTCTGTAGCTCAGTTGGTTAGAGCGCACCCCTGATAAGGGTGAGGTCGGCAGTTCGAATCTGCCCAGACCCACCAATTACTGGTGCACCCTGTAGCGATACGGGGCCATAGCTCAGCTGGGAGAGCGCCTGCCTTGCACGCAGGA	Pseudomonas mediterranea	Bacteria;Proteobacteria;Gammaproteobacteria;Pseudomonadales;Pseudomonadaceae;Pseudomonas;Pseudomonas mediterranea
GTAGCCGTACCGGAAGGTGCGGCTGGAACACCTCCTTTCTAGAGCCTTAGTGTTAGCGCAAGCACGCTAGGGAAAGAGACGAAAAGAGAAGTTGGTCATTATGCTTAAAATTTTATTACTCTTGCTGTTAATTTAAAAAAAGAACAAATAATTTAAGAATGAAGAGTGTCTCGTAGCTCAGCTGGTTAGAGTACTACACTGATAATGTAGGGGTCGACAGTTCGAGTCTGTCCGAGACAACAATTTAGGA	Flavobacterium crassostreae	Bacteria;Bacteroidetes;Flavobacteriia;Flavobacteriales;Flavobacteriaceae;Flavobacterium;Flavobacterium crassostreae		GTAGCCGTACCGGAAGGTGCGGCTGGATCACCTCCTTTCTAAGGAGCACCGATTCGATTCCCCCGCCGTCCGCGAAGTCGCGGGCAGTAGTGCGGTTGGGATATTTCAGCCAGGCCCTGTAGTGGGTGTCTGGTGGGTGCAAATGACAAACGTTGAGCCGGCGCGGGAAAGCGTTGGTGATGGAACTGCCGAACACACTATTGGGCTTTGAGACAACAGGCCCGTGCCCTCTTCGGGGGGTGGCATCCCG	Mycolicibacterium boenickei	Bacteria;Actinobacteria;Actinobacteria;Corynebacteriales;Mycobacteriaceae;Mycolicibacterium;Mycolicibacterium boenickei		GTAGCCGTACCGGAAGGTGCGGCTGGAACACCTCCTTTCTGGAGAGGATGCTTATTAGTTGATTTATTTGATAAGTATTTAAGTATACATGTCAAGAAGTTAACGGTAATCAAGGAAATAAAAGAACCTTTGGTTCGTTTTTCTTCTTGTACTCACTGCACTCTGTATTATATAAATGTAGGAGTTTAGAGTTTAAGGCTCACATAAAGGTTCAAGTCCTTATCCTCCACCACGCTGTTCTATGCTTCTG	Prevotella melaninogenica	Bacteria;Bacteroidetes;Bacteroidia;Bacteroidales;Prevotellaceae;Prevotella;Prevotella melaninogenica
GTAGCCGTATCGGAAGGTGCGGCTGGATCACCTCCTTTCTATGGAGAATTGATAAGCGCTGCTTATCAATATAAGTTTCCGTGTTTCGTTTTCGTTTAGTTTTGAGAGTTCAATAAAAAAGTATTGACTCTTAAACGAGGATATGATATAAATAAATCCTGCAATTTGTATGGGCCTATAGCTCAGCTGGTTAGAGCGCACGCCTGATAAGCGTGAGGTCGATGGTTCGAGTCCATTTAGGCCCACCATA	Bacillus paranthracis	Bacteria;Firmicutes;Bacilli;Bacillales;Bacillaceae;Bacillus;Bacillus paranthracis		GTAGCCGTACCGGAAGGTGCGGCTGGAACATCTCATTTTAGAGCGTCTTAAGGACGATAAACAAAATTAAGGTACTTAAATGTACTGCTTACTTAAACAAAGCACAGCTTTGGTTTTACTTTGGTTGCTATTTAAGAAATAACCCTTTAGATTAGTAACAGGGATAGAGAGATTTTAGATTATGAATTATAGATTTTAGATTGAATTTAAAATTAAAGATTTAAAATTTGAAATTAAGAACGAAGTCTCG	Elizabethkingia occulta	Bacteria;Bacteroidetes;Flavobacteriia;Flavobacteriales;Flavobacteriaceae;Elizabethkingia		GTAGCCGTACCGGAAGGTGCGGCTGGATCACCTCCTTTCTAAGGAGCTTTTGTTTTGTGTGCCTGCGGTTGCAGGTGTGGTGGTTGAGTGCCCGTGTGTGGTGCTGCCACTGTGTTGTTTAAAATCCGGGTGGATGCATGCCGGCATGACGTGTGGTTGTTGTGCTTTGTGCGTGTGGTATGTGGCCTTTTTCCTGCGAGCAAATGTTGTGTTGGTGCGCTGTTGGGTGTCTGGGATGGCACATGTGTGT	Corynebacterium timonense	Bacteria;Actinobacteria;Actinobacteria;Corynebacteriales;Corynebacteriaceae;Corynebacterium;Corynebacterium timonense
GTAGCCGTAGGGGAACCTGCGGCTGGATCACCTCCTTTAAAGAGAAGAAGGGATCCCGAATACGGCGCGAGCATCCTCACAAATTGCTTGATTCGCGAATACCGAGCTCGGGTCTGTAGCTCAGTTGGTTAGAGCGCACCCCTGATAAGGGTGAGGTCGGTGGTTCAAATCCACCCAGACCCACCATTACAGGTCGGTCTAGCTCGATACCGGGGCCATAGCTCAGCTGGGAGAGCACCTGCTTTGCAAG	Thioalkalivibrio halophilus	Bacteria;Proteobacteria;Gammaproteobacteria;Chromatiales;Ectothiorhodospiraceae;Thioalkalivibrio;Thioalkalivibrio halophilus		GTAGCCGTACCGGAAGGTGCGGCTGGATCACCTCCTTTCTAAGGAGCTACCAACCCTCGCCTTGCCGGTGTTTGCTGGTGGGTGAGTGGTTCAGGTGCCACGCCATCGCCGTCCGTGTGGTGGGTGGTTGCTCATGGGTGGAACATTGACGAAAGAGCTTCTTCGGTCTTGCTGGTGTCAGTACCTGCCGGCTCGCACGCTCCCTTCGGGGTTCGTGCGGGTGGTGGTGGAACATCACGGGTGAGGTCGG	Cellulosimicrobium aquatile	Bacteria;Actinobacteria;Actinobacteria;Micrococcales;Promicromonosporaceae;Cellulosimicrobium;Cellulosimicrobium aquatile		GTAGCCGTATCGGAAGGTGCGGCTGGATCACCTCCTTTCTAAGGATTTTAACGGAATATAAGACCTTGGGTCTTATAAACAGAACGTTCCCTGTCTTGTTTAGTTTTGAAGGATCATTCGATTCTTCGAGATGTTGTTCTTTGAAAACTAGATAACAGAAGTAATTCACATTCAATTGTAATGCAAGATATCACGTAGTGATTCTTTTTAACGGTTAAGTTAGAAAGGGCGCACGGTGGATGCCTTGGCA	Bacillus amyloliquefaciens	Bacteria;Firmicutes;Bacilli;Bacillales;Bacillaceae;Bacillus;Bacillus amyloliquefaciens
GTAGCCGTATCGGAAGGTGCGGCTGGATCACCTCCTTTCTATGGAGTTTTTACTCTAGTCGATGTATGACCTCGGGTCATATAGCGCTTGGATCTTTTGTTCAGTTTTGAAAGAACTCATTCTTTCTTATTAAAATGGGCCTGTAGCTCAGCTGGTTAGAGCGCACGCCTGATAAGCGTGAGGTCGGTGGTTCGAGTCCACTCAGGCCCACCATTTTAATAAAACGGGGCCTTAGCTCAGCTGGGAGAGC	Bacillus lehensis	Bacteria;Firmicutes;Bacilli;Bacillales;Bacillaceae;Bacillus;Bacillus lehensis		GTAGCCGTAGGGGAACCTGCGGCTGGATCACCTCCTTTCAAGGAACTGTTCTGAGTTAATTGGTTTACTGATTGATTTGTAATGTTCTGAATAAAAAGTCCTTTGCTTATGGATCGGCGAAGGCGCTGTCTGTCAGTTTCTGATGTGTTTGTGCATCGGGGGCGCCGTCAACATATCCCTTTCTGCAACAGATGTCTGGGTGATTTAGGCTGATACGTTTTTATGTATCGTTTAGGTTATTCAGTCGGGT	Acetobacter ascendens	Bacteria;Proteobacteria;Alphaproteobacteria;Rhodospirillales;Acetobacteraceae;Acetobacter;Acetobacter ascendens		GTAGCCGTATCGGAAGGTGCGGCTGGATCACCTCCTTTCTAGAGTGCGCACGAAGTTAAGCGTCCACACTTATCGGCTGTAATTCAAAGAACAGTTATTTGGTGAAGCACATCACTGTGCTACTGATACTGATCCAAGCGGGTCTGTAGCTCAGCTGGTTAGAGCACCGTGTTGATAACGCGGGGGTCGTTGGTTCGAGCCCAACCAGACCCACCAAGGTTTCGGGGGTTTAGCTCAGCTGGGAGAGCAC	Herbaspirillum robiniae	Bacteria;Proteobacteria;Betaproteobacteria;Burkholderiales;Oxalobacteraceae;Herbaspirillum
GTAGCCGTATCGGAAGGTGCGGCTGGATCACCTCCTTTCTAAGGAATAGTACGGAAACTACACATCGTTTGTCTTTGTTCAGTTTTGAGAGGTTTACTCTCAAAATTTATTTGGGGCCTTAGCTCAGCTGGGAGAGCGCCTGCTTTGCACGCAGGAGGTCAGCGGTTCGATCCCGCTAGGCTCCATTAACGACAATGGTCGTTAACGTTGTTCATTGAAAACTGGATATTTAAAGTAAAGAAATCAAAAC	Enterococcus saccharolyticus	Bacteria;Firmicutes;Bacilli;Lactobacillales;Enterococcaceae;Enterococcus;Enterococcus saccharolyticus		GTAGCCGTAGGGGAACCTGCGGCTGGATCACCTCCTTTAAAGAGACGAGATCCAATCCCTTGGCGCGAGCATCCTCACAAGCTACTTGATTCGCGAATACCGAGCTCGGGTCTGTAGCTCAGTTGGTTAGAGCGCACCCCTGATAAGGGTGAGGTCGGTGGTTCAAATCCACCCAGACCCACCATATCGGTTGGGCGCTCGACGACTGGGGCCATAGCTCAGCTGGGAGAGCACCTGCTTTGCAAGCAGG	Thioalkalivibrio thiocyanoxidans	Bacteria;Proteobacteria;Gammaproteobacteria;Chromatiales;Ectothiorhodospiraceae;Thioalkalivibrio;Thioalkalivibrio thiocyanoxidans		GTAGCCGTATCGGAAGGTGCGGCTGGATCACCTCCTTTCTAAGGAAAAAACGGAAGCACGTTTGGGAAGTCTTGTTTAGTTTTGAGAGGTCTTGTGGGGCCTTAGCTCAGCTGGGAGAGCGCCTGCTTTGCACGCAGGAGGTCAGCGGTTCGATCCCGCTAGGCTCCATTGAATCGAAAGATTCAAGTTGATTGTCCATTGAAAATTGAATATCTATATCAAATTCCACAATTAGAAATAATTGTAGAAA	Streptococcus gallolyticus	Bacteria;Firmicutes;Bacilli;Lactobacillales;Streptococcaceae;Streptococcus;Streptococcus gallolyticus
GTAGCCGTACCGGAAGGTGCGGCTGGATCACCTCCTTTCTAAGGAGCATCTGACGCTTCGGCGTCCAGAACCCGGTTCGAAGGCATACGTTCTTCGCTGGGAGCTCATGGGTGGAACATTTGACATGGCATCGAGATCTGATCTCGGGACTAGTACGCCGCTTCGGTGGTTGGAAGGTTCTGGGTGAGGGGACCGGTGCCTGCACGCTGTTGGGTCCTGAGGGACCGGATGCGGATCTTTCGGGATCTGG	Microbacterium paraoxydans	Bacteria;Actinobacteria;Actinobacteria;Micrococcales;Microbacteriaceae;Microbacterium;Microbacterium paraoxydans		GTAGCCGTAGGGGAACCTGTGGCTGGATCACCTCCTTTCTAAGGATGATCAAGAATAGGGCTTTTTTTAAAAAAAATCCCTCCCTTTTTGATCTCATTAGACACAAAGTTTAAACATGTGTTTGTTTAAACTGTGCATATGACGCTAACTCTCAATGAATCCCTCTCACCAAAAAGAGACCCCTCTTTGCTAACAAAGAGGATCCCCCCCCGTCTCTTTGAGGCCCCTACCTCGGATGAGAGAACTATTT	Bartonella elizabethae	Bacteria;Proteobacteria;Alphaproteobacteria;Rhizobiales;Bartonellaceae;Bartonella;Bartonella elizabethae		GTAGCCGTAGGGGAACCTGCGGCTGGATCACCTCCTTTCTAAGGATCGACCGGCAGGCCGATGCGCATGGCGCATCAAGTTGCCTCCAGTCTTTTCAAAGAACATGCCGTCGTCCTCATGTCCCTTCATCACTGGAGATTGATACAGCGTTTTTGCTGTATCAGCTGCCTGAGCCGGCTCTGCCGCCCGCGGCTTTGTGGCCGCAAGGCGTGGATGGGCCGGTAGCTCAGGTGGTTAGAGCGCACGCCTG	Novosphingobium nitrogenifigens	Bacteria;Proteobacteria;Alphaproteobacteria;Sphingomonadales;Sphingomonadaceae;Novosphingobium;Novosphingobium nitrogenifigens
GTAACCGTAGGGGAACCTGCGGTTGGATCACCTCCTTACCAAAAAAGATGTGTGTTAAGTGAAGTGCTCACACAGATTGTCTGATGAAAATACTGAGCAAGCGCACCTGTTGATGTCATGAGTGTAGACTCATGCTGATGCGATAGTGCCGAATTTCTGATTCGGTACGGATTTTTCGTGTCCCCATCGTCTAGAGGCCTAGGACACTGCCCTTTCACGGCTGTAACAGGGGTTCGAATCCCCTTGGGGA	Pectobacterium parmentieri	Bacteria;Proteobacteria;Gammaproteobacteria;Enterobacterales;Pectobacteriaceae;Pectobacterium;Pectobacterium parmentieri		GTAGCCGTAGGGGAACCTGCGGCTGGATCACCTCCTTTCTAGAGAAAGCTGGGGTCAGGAACTCACAGCCTATCGGTTGTTCAAGATGCGGAACAGAAGTACAACTGGGTTTGTAGCTCAGCTGGTTAGAGCACCGTGTTGATAACGCGGGGGTCGTAGGTTCGAGTCCTACCAGACCCACCAGTTCTAGTTGGGGGCATAGCTCAGTTGGGAGAGCACCTGCTTTGCAAGCAGGGGGTCGTCGGTTCGA	Crenobacter luteus	Bacteria;Proteobacteria;Betaproteobacteria;Neisseriales		GTAGCCGTATCGGAAGGTGCGGCTGGATCACCTCCTTTCTAAGGAAGAGAGGGACGTTTGAGCTTTAAGTATTGTTCAATTTTGAAGGTCTGTGAAGACAGGCTTTCAGGCAAGAGGAACCTTGTTGAAGACGGGGGTGTAGCTCAGCTGGGAGAGCACCTGCCTTGCACGCAGGGGGTCAGGAGTTCGAGCCTCCTCATCTCCACCACTGGTGGACGCGAGAGCCGAGAGGTGATCGTGGGAGGGACAA	Bittarella massiliensis	Bacteria;Firmicutes;Clostridia;Clostridiales;Ruminococcaceae;Bittarella;Bittarella massiliensis
GTAGCCGTAGGGGAACCTGCGGCTGGATCACCTCCTTTCTAAGGAGACCGGGCATCGGACAGCACTTTTACAGTGCAGTAGGCGATGCCAGCGACTCTTCGAGTCGCGTCAGGTCAACCAGGTCAACGTTTCCGAGTAACAATCTAGCTGAAGGCTTTGGGCTTGCTGTTTGGTTTTGAAGGACTGAGTCAAGGACTCGGCTCTTTGAGAATGAAGGACGCTGTAGGGTTTGCCAACGCGGTAGCCCCTG	Corallococcus macrosporus	Bacteria;Proteobacteria;Deltaproteobacteria;Myxococcales;Myxococcaceae;Corallococcus;Corallococcus macrosporus		GTAGCCGTATCGGAAGGTGCGGCTGGATCACCTCCTTTCTATGGAGAAGTAATCTAGGCTGAGGCATAGATTTAAGTTCCAAGGTCAGGTTATGGGAAGCTCAGCTTCAAGCGTTGTTTAATTTTGAGGGTCCTAAAGGATTCTCGAAGGAGTAAGAGGGAGAGACGCCCCTCTGAGAGACTCTGATGGAAACATGGGGGTATAGCTCAGCTGGGAGAGCACCTGCTTTGCAAGCAGGGGGTCAACGGTT	[Clostridium] leptum	Bacteria;Firmicutes;Clostridia;Clostridiales;Ruminococcaceae;;[Clostridium] leptum		GTAGGTGTACCGGAAGGTGCGCCTGGATCACCTCCTTTCTATGGAGTTTCGAGCGAAGCCCTTGGGCCAAGCTCAACTCTGTCAAAACTAAGTCCTCATCGCGGTGATGAGGCACTCTAAAGAAGGCGTTTGCAACGCTTCCTGTCACTCTTCAGCGGTTAAGGCGCTGTTAGGGGCCTTTAGCTCAGTTGGTTAGAGCGCGCCTCTGATAAGGGCGAGGTCTCAGGTTCGAGCCCTGAAAGGCCCACTG	Levilinea saccharolytica	Bacteria;Chloroflexi;Anaerolineae;Anaerolineales;Anaerolineaceae;Levilinea;Levilinea saccharolytica
GTAGCCGTAGGGGAACCTGCGGCTGGATCACCTCCTTTCTAAGGATGTGCTGGATAGTCAGGCTTGCCTGATTCGACGCACACTTAGCAGCCCATATGATGTCTCAAGCATCGGGCATACACGTCCGAGCCGTCCTCATATCTCTTCAGTGCTAGGGTTTCGCCAGCGCGAAACGCCAAGGGGGCGTTAGCTCAGCTGGTAGAGCACCTGCTTTGCAAGCAGGGGGTCATCGGTTCGAACCCGATACGCT	Jannaschia aquimarina	Bacteria;Proteobacteria;Alphaproteobacteria;Rhodobacterales;Rhodobacteraceae;Jannaschia;Jannaschia aquimarina		GTAGCCGTACCGGAAGGTGCGGCTGGAACACCTCCTTTCTAGAGAAAGATGGTGAGTTACATAAGAGGTTAATTTTACTCTTTGCTGTTAATTTTAAAAAATAGACTAAGATCTTAAAAAAAGAGAATTTTTAGATATTTGATATAAATATCTAAGCTGTCTAAGACAGTCTCGTAGCTCAGCTGGTTAGAGCGCTACACTGATAATGTAGAGGTCGGCAGTTCGAGTCTGCCCGAGACTACAATTTTAA	Tenacibaculum lutimaris	Bacteria;Bacteroidetes;Flavobacteriia;Flavobacteriales;Flavobacteriaceae;Tenacibaculum		GTAGCCCTAGGGGAACCTGGGGCTGGATCACCTCCTTAACGATTTAGAACAGATTTGTTCGAAGTGTCCACACAGATGATTGTTAGTTAGCACAAGTTGCTAATTAATATTGCTCTTTAAAAATTTGGAAAAGCTGATAATTAATTCTTTTAGAAGAAATTCTAAAAAGAGTTTTCAAAAGTAAAACAATGCCGATAAACATTCATTTGTTTATTAGCGTCTACTTTAGTATTCAATATTAACTTCTGGC	Pseudoalteromonas phenolica	Bacteria;Proteobacteria;Gammaproteobacteria;Alteromonadales;Pseudoalteromonadaceae;Pseudoalteromonas;Pseudoalteromonas phenolica
GTAGCCGTACCGGAAGGTGCGGCTGGATCACCTCCTTTCTAAGGAGCACCATCCACCGAAAGGTGGCATGGAGCCCGCACCGCCCGAATGTGGTGGTGGGGTGCTCAGATGGCGGAGACACTGGCAAGTCGGTCGCCGGCAACGGCTGCGGATCCTCTAGTACAGCTGCTCTTCGGGGTGGTGGGAACGAGTCTGTGGTGCGGCTGGGGACGGATGTAAGCACCCTGTTGGGTCCTGAAAGAACAACCCG	Micromonospora chalcea	Bacteria;Actinobacteria;Actinobacteria;Micromonosporales;Micromonosporaceae;Micromonospora		GTAGCCGTATCGGAAGGTGCGGCTGGATCACCTCCTTTCTCGAGCTTGAAGTGTCAAAGTTGAGCGTTCACGCTTATCGGCTGTAAGAAGACAGGCTAAGGGTCTGTAGCTCAGTCGGTTAGAGCACCGTCTTGATAAGGCGGGGGTCGTTGGTTCGAATCCAACCAGACCCACCACCCCAAGTGCGTGCGCGACCGAAGGTAGTAGGAGCGAGACCCGCTAGCATGGCACCCGGGGGATTAGCTCAGCT	Caballeronia arationis	Bacteria;Proteobacteria;Betaproteobacteria;Burkholderiales;Burkholderiaceae;Caballeronia		GTAGCCGTAGGAGAACCTGCGGCTGGATCACCTCCTTTCTAAGGAATAATACGGAAACTACACCATGTCAAAGTTTTGTTTAGTTTTGAAAGGTCTACTCTCTGAACATGCGTATCGGGCTTATAGCTCAGCTGGTTAGAGCGCACGCCTGATAAGCGTGAGGTCGATGGTTCGAGTCCATTTAGGCCCATGATGGGGAATTAGCTCAGCTGGGAGAGCGCCTGCCTTGCACGCAGGAGGTCAGCGGTTC	Pediococcus claussenii	Bacteria;Firmicutes;Bacilli;Lactobacillales;Lactobacillaceae;Pediococcus;Pediococcus claussenii
GTAGCCCTAGGGGAACCTGGGGCTGGATCACCTCCTTACCTATACGACTAACTCAATACCTAAAGTGCAGAAATGCATGTGAGTGTTCACACAGATTACTTGTTAACTTCTTCGGAAGTAGAGTGAAACACACCGCTTGCCGGTTAAGTGTTGTTCTTTAACAATTTGGAAAGCTGATAGTACTAACTAAAGGCGCATAAATGATGATTCGTTGTCGTTTGTGTGATCACGTTAGTGCGAAAAACGTTAA	Shewanella frigidimarina	Bacteria;Proteobacteria;Gammaproteobacteria;Alteromonadales;Shewanellaceae;Shewanella;Shewanella frigidimarina		GTAGCCGTATCGGAAGGTGCGGCTGGATCACCTCCTTTCTCGAGCTTATTCCGCATACATTGAGCGTTCACGCTTATCGGCTGTTGATCAAGACAGACTCAGGGGTCTGTAGCTCAGTCGGTTAGAGCACCGTCTTGATAAGGCGGGGGTCGTTGGTTCGAATCCAACCAGACCCACCAATTGTCTGACACGGAACACCTGGGTAGTCTCTGTAGGGAAGGGGGCATAGCTCAGCTGGGAGAGCACCTGC	Burkholderia glumae	Bacteria;Proteobacteria;Betaproteobacteria;Burkholderiales;Burkholderiaceae;Burkholderia;Burkholderia glumae		GTAGCCGTACCGGAAGGTGCGGCTGGATCACCTCCTTTCTAAGGAGTCACGTACCACGCGTTATTGTGTTTATTGTTGTGTGGTGCCTAGCCTGGTGGTTGGGTAGTGGTTTTTAGTGGTTTATCGTATGAGGGTTGGCATGCTGTTGGGGTGTGGGATAATAGATCCTGTGCTGCCTGTGCTTGCGTGTTGCGACGGTTGTTGTGGCGTGTGGGTGTGGTGTTGGTGTGGTGGTTGAGAATTGTATAGT	Arcanobacterium haemolyticum	Bacteria;Actinobacteria;Actinobacteria;Actinomycetales;Actinomycetaceae;Arcanobacterium;Arcanobacterium haemolyticum
GTAGCCGTACCGGAAGGTGCGGCTGGATCACCTCCTTTCTAAGGAGCATCTGACACTTTCGGGTGTCCAGAACCCAGATCGAAGGCATACGTTCTTCGCTGGGAGCTCATGGGTGGAACATTTGACATGGTGCGAAGGATGTTGTTCTTCTCCAGTACGCCGCTTCGGTGGTTGGAACGGGGAGGGTGACGGATGTCGCACCTGCACGCTGTTGGGTCCTGAGGGACCGGATGCGCTTCGCTCCTTCGGG	Microbacterium oxydans	Bacteria;Actinobacteria;Actinobacteria;Micrococcales;Microbacteriaceae;Microbacterium;Microbacterium oxydans		GTAGCCGTATCGGAAGGTGCGGCTGGATCACCTCCTTTCTAGAGACGCATCAAGTCGAGCGCTCACACTTATCGGTTGTCAACGTTGATGGTGGTTGCGATACCGAACTTCGTGGCCCAAGCGGGTCTGTAGCTCAGTCGGTTAGAGCACCGTCTTGATAAGGCGGGGGTCGTTGGTTCGAATCCAACCAGACCCACCAGAACTGGAGTTTACCCTGGGGGTGTAGCTCAGCTGGGAGAGCACCTGCTTT	Thiomonas arsenitoxydans	Bacteria;Proteobacteria;Betaproteobacteria;Burkholderiales;;Thiomonas;Thiomonas arsenitoxydans		GTAGCGCTAGGGGAACCTGGCGCTGGATCACCTCCTTATACGAATGATTATTGCGATGAGTGTTCACACAGATTGATACGGTTTAGATGTGAAGAGTATCTTAGTGTCCCGTTCGTCTAGAGGCCTAGGACACCGCCCTTTCACGGCGGTAACAGGGGTTCGACTCCCCTACGGGATACCACGGGTCGTTAGCTCAGTTGGTAGAGCAGTTGACTTTTAATCAATTGGTCGCAGGTTCGAATCCTGCACG	Vibrio furnissii	Bacteria;Proteobacteria;Gammaproteobacteria;Vibrionales;Vibrionaceae;Vibrio;Vibrio furnissii
GTAGCCGTACCGGAAGGTGCGGCTGGATCACCTCCTTTCTAAGGAGCACCTACAACCATCCGCTCATCGTGTATGCGGTGGGGTTGGGGGTTGTCAGGAGAATGCCCGTTGCACGGACGAATGTTTCGTGGCGGGTGCTCAAGGGTGGAATATCAGCGAATAGGTGCCCGGTGTTGCCGGTGGTGTTGTGAGTACGGACTGATCCTTCGGGGTTGGGTTCCAGGAAAGCGGCTGCTGCTGGTGGTGGTGG	Pseudarthrobacter chlorophenolicus	Bacteria;Actinobacteria;Actinobacteria;Micrococcales;Micrococcaceae;Pseudarthrobacter;Pseudarthrobacter chlorophenolicus		GTAGCCGTATCGGAAGGTGCGGCTGGATCACCTCCTTTCTAAGGATAATTACGGAAACACATTGGTTGAATTTACTTTGTTCAGTTTTGAGAGGTCTACTCTCAAACTAAATGGGGCCTTAGCTCAGCTGGGAGAGCGCCTGCCTTGCACGCAGGAGGTCAGCGGTTCGATCCCGCTAGGCTCCATTGGTAGAACCTTTACCATTATTGTTCATTGAAAACTGGATAGTTGAAGTTAGACATCAACATAA	Vagococcus penaei	Bacteria;Firmicutes;Bacilli;Lactobacillales;Enterococcaceae;Vagococcus;Vagococcus penaei		GTAGCCGTAGGGGAACCTGCGGCTGGATCACCTCCTTAATCGACGACTCAGCTGCTCCATAAGTTCCCACACGAATTGCTTGATTCATTGAAGAAGACGAAAGAAGCAGCCCGAAATTGGGTCTGTAGCTCAGTTGGTTAGAGCGCACCCCTGATAAGGGTGAGGTCGGCAGTTCGAATCTGCCCAGACCCACCAATTTTGTGTGGGAAACGCCTGTAGAAATACGGGGCCATAGCTCAGCTGGGAGAGC	Pseudomonas vancouverensis	Bacteria;Proteobacteria;Gammaproteobacteria;Pseudomonadales;Pseudomonadaceae;Pseudomonas;Pseudomonas vancouverensis
GTAGCCGTAGGGGAACCTGCGGCTGGATCACCTCCTTTCTAAGGAAGCTGTGGAACCGGTAAGACGCCTGTCTAGAGCAGGATGAACCTTCCCGTGCTTTTTAGAACATAGATGGGATCAGTCAGATCACCATCGAAACGCAATACGCCGGATAGGTGCTTGCATCATCACGGTATGGCGATCTTCGCCGTCCACGTTTCTCTTTCTTCAAAAGGATATTACGAACCACGCCCGCGTCAGCGTGCTTGAC	Shinella granuli	Bacteria;Proteobacteria;Alphaproteobacteria;Rhizobiales;Rhizobiaceae;Shinella;Shinella granuli		GTAGCCGTATCGGAAGGTGCGGCTGGATCACCTCCTTTCTAAGGAATATTACGGAAACTACACACGTTTGTTAACCTTTGTTCAGTTTTGAGAGGTTTACTCTTAATACTCGGGGCCTTAGCTCAGCTGGGAGAGCGCCTGCTTTGCACGCAGGAGGTCAGCGGTTCGATCCCGCTAGGCTCCATAAGCAATCATTTAGTGATTGTTTACTTTGTTCATTGAAAACTGGATATTGAAGTAAAAAAGAATC	Enterococcus phoeniculicola	Bacteria;Firmicutes;Bacilli;Lactobacillales;Enterococcaceae;Enterococcus;Enterococcus phoeniculicola		GTAGCCGTAGGGGAACCTGCGGCTGGATCACCTCCTTACATAGAAAGGCACAGAAGGAATCAAAGTGCCCACACAGTTTGTTTTCATTATTTAATAACGCGTTCCAACAGCATTGGGGTCTGTAGCTCAGTTGGTTAGATCGCACCTGCCTTGCACTCAGGGTGAGGTCAGGTGGTTCGAGTCCTCCTCGGCTCCACCATTTAATAGCTTGAATGTTATTGAAGCCATCAGAACAAAGTGTTTTTTTAGG	Legionella pneumophila	Bacteria;Proteobacteria;Gammaproteobacteria;Legionellales;Legionellaceae;Legionella;Legionella pneumophila
GTAGCCGTACCGGAAGGTGCGGCTGGATCACCTCCTTTCTAAGGAGCACTTCTCACCGGTCCTCGGGCCGGTCAGGGGCCAGTACACCGGCGCACGTCCGGTGCTGGTAGCTCATGGGTGGAACGTTGATTATTCGGCACTTTCGACCGTCTTCTCCTTCCAGTACTGCCCCTTGCGGGCGTGGACCGAACGAGGCAGGCGGCCGGGAGGGCCGGGCACGCTGTTGGGTGTCTGAGGGAATGAACCCCCT	Streptomyces prasinopilosus	Bacteria;Actinobacteria;Actinobacteria;Streptomycetales;Streptomycetaceae;Streptomyces;Streptomyces prasinopilosus		GTAGCCGTACCGGAAGGTGCGGCTGGATCACCTCCTTTCTAAGGAGCATTATTTGGCACACAGTTGTGTGCCTCGTTAGTTGAGTGGGCGTAAGTTCTGCTGCTAACACATTTTTAATCGGGTGGAGACACACCTTTAACAACAGGTAATACAACAACGAAGTAGTTGTGTGCAAGCAATCTTTTTGTAAGTTATTGGCTGCTACTTACCGTTGTGGTGGGTGGTGGTTGGGGTATGTTGGTGCATTGTT	Corynebacterium phocae	Bacteria;Actinobacteria;Actinobacteria;Corynebacteriales;Corynebacteriaceae;Corynebacterium;Corynebacterium phocae		GTAGCCGTATCGGAAGGTGCGGCTGGATCACCTCCTTTCTCGAGCTTAACCGCTGCGTTGAGCGCTCACGCTTATCGGCTGTAAATTTAGGACAGGCTCAGGGGTCTGTAGCTCAGTCGGTTAGAGCACCGTCTTGATAAGCGGGGGTCGTTGGTTCGAATCCAACCAGACCCACCAAGTTGTCTGGCGCAGGGAACCTGGGTGAAGTCTCGGTATGGGGGCATAGCTCAGCTGGGAGAGCACCTGCTTT	Burkholderia oklahomensis	Bacteria;Proteobacteria;Betaproteobacteria;Burkholderiales;Burkholderiaceae;Burkholderia;Burkholderia oklahomensis
GTAGCCGTATCGGAAGGTGCGGCTGGATCACCTCCTTTCGAGAAAGGCAGCACCGCTGCCGCAAGACGTCCACACAAGGCACCTGCACATCCACACGCTTCGATCGACAGATCGCAAGGCGTGTTTGGTCGTTAGACCGGGAAGCTTATGGGTCTGTAGCTCAGGTGGTTAGAGCGCACCCCTGATAAGGGTGAGGCCGGTGGTTCGAGTCCTCCCAGACCCACCACCACGGTTTTACGGGGCCATAGCT	Frateuria terrea	Bacteria;Proteobacteria;Gammaproteobacteria;Xanthomonadales;Rhodanobacteraceae;Frateuria;Frateuria terrea		GTAGCCGTACCGGAAGGTGCGGCTGGATCACCTCCTTTCTAAGGAGCCTTTTCGCCATCGTGCGTTTCGTGGGCTGTGTCCTGCGGCGTTGGTGGTGGAGGTTGTGGAGCATTGACCGTAGATTGTCGGCTGGTTTCTGTTTGTTAGTACTGCTGGTGCCCTGTTGGGGTGTTGGTGTGGAACGCGGGTGGGGGTTGGTTGGTGGTCGTGGGAGGCACGTTGTTGGGTCCTGAGGGATCGGCCATGTTTG	Propionibacterium freudenreichii	Bacteria;Actinobacteria;Actinobacteria;Propionibacteriales;Propionibacteriaceae;Propionibacterium;Propionibacterium freudenreichii		GTAGCCGTACCGGAAGGTGCGGCTGGATCACCTCCTTTCTAAGGAGCATGGGGCCACCACGGTGGGATCGTGTGGTGCGGTCCGCTCGCTTGCTGGGTGCCTGCCTGTGTGGTGGGTGGCCGGTGGGTGGGTTGGTGTGGTGGGTGCTTCTGGTGGAGCGTTGGCTGCGAGGCCTGCCCGGTGGCGCTGCTGCCCCGGTGAGTACCGCCGCGTGTCCTGATGTGGGCGTGGGGTGGGGAAAGCTGGTTGG	Streptomyces thermoautotrophicus	Bacteria;Actinobacteria;Actinobacteria;Streptomycetales;Streptomycetaceae;Streptomyces;Streptomyces thermoautotrophicus
GTAGCCGTACCGGAAGGTGCGGCTGGATCACCTCCTTTCTAAGGAGCATCAGTGCCCGTTGCATCACCGCGTGTGTGATGGCGGGTTGCTCATGGGTGGAACATCAATGAATGGTGCCAGTGGTGGTGCCGGCAGTGCTCGAGTACGTCATGCCTTTGTGGGTGTGGTTGGAATGGGTGGTGTTGGTGGCTGCGAGCTGGGTTGGCACACTGTTGGGTCCTGGAACAGCAGGCACCCTGGCCTTGGGTTG	Micrococcus luteus	Bacteria;Actinobacteria;Actinobacteria;Micrococcales;Micrococcaceae;Micrococcus;Micrococcus luteus		GTAGCCGTATCGGAAGGTGCGGCTGGATCACCTCCTTTCTAAGGATTTTAACGGAATATAAGACCTTGGGTCTTATAAACAGAACGTTCCCTGTCTTGTTTAGTTTTGAAGGAACTTTGATTCTTTCATATGGTAGATGGGCCTGTAGCTCAGCTGGTTAGAGCGCACGCCTGATAAGCGTGAGGTCGGTGGTTCGAGTCCACTCAGGCCCACCATCTTTACCCAATACGGGCCTTAGCTCAGCTGGGAG	Bacillus velezensis	Bacteria;Firmicutes;Bacilli;Bacillales;Bacillaceae;Bacillus;Bacillus velezensis		GTAGCCGTAGGGGAACCTGTGGCTGGATCACCTCCTTTCTAAGGATGATCAAGAATTGGGAACATTCCCTTTTTGATCTGATTAGACATAAAGGTTTAAATAAGTCAGTTTAAATAATTAGACAATTTAAACCCAGACAATTTAAACCTTGTGCATATGGTGCTAACTCTTAATGAAACATTCTCGCAAAAGAGAAGCCTCTTTGCAAAAAGAGGTCCCCATCTCTTGAGGCCCCTACCTTAGTTGAGAA	Bartonella birtlesii	Bacteria;Proteobacteria;Alphaproteobacteria;Rhizobiales;Bartonellaceae;Bartonella;Bartonella birtlesii
GTAGCCGTACCGGAAGGTGCGGCTGGATCACCTCCTTTCTAAGGAGCAACTCCTCATGCACCCCGAGTAGTCGGGGACGGTAAACGCATGCAGGCAGAGCCATTACGGATTCACAGGTAATCCGGTGGTGCTCATGGGTGGAACGCTGACAAGCATTTTCTTCACTACTGCGGGCCCGAGTGCCGGCAGGAAGAAAGTTATATCGGTGCACTGTTGGGTCCTGAGAGAACACGCAATGTGTTTGATCAGC	Rhodococcus pyridinivorans	Bacteria;Actinobacteria;Actinobacteria;Corynebacteriales;Nocardiaceae;Rhodococcus;Rhodococcus pyridinivorans		GTAGCCGTACCGGAAGGTGCGGCTGGAACACCTCCTTTCTAGAGCCTCAAATGTTAGTGCTTGCACACGTTGAGGAAACAAGATGATTATTTATAGGATTCTGAATTGGAGATTGTATTACTCTTGCTGTTAATTTAAAAAAAATGAAAATTAAGTAAAACAGAGTCTCGTAGCTCAGCTGGTTAGAGTACTACACTGATAATGTAGGGGTCGGCAGTTCGAGTCTGCCCGGGACTACTCTTTTAACTTA	Flavobacterium plurextorum	Bacteria;Bacteroidetes;Flavobacteriia;Flavobacteriales;Flavobacteriaceae;Flavobacterium;Flavobacterium plurextorum		GTAGCCGTATCGGAAGGTGCGGCTGGATCACCTCCTTTCTAAGGATAGGAACGGATCTTTCCCCTTACGGGAAGGATCCGCACGAACCGGGCGCTCTTATGGAGCGCTCCGGCGCATGGCTAAAACATGTTCAGTTTTGAGAGATCTATGCTCTCTTTGAACCTTGAAAACTGGATAAGAAACAAACAGACAATATCGTAAGATATTGATCTGGACCAACATCGATCTTTATTTTAGAATGAAGCGTCTT	Salimicrobium jeotgali	Bacteria;Firmicutes;Bacilli;Bacillales;Bacillaceae;Salimicrobium;Salimicrobium jeotgali
GTAGCCGTAGGGGAACCTGCGGCTGGATCACCTCCTTTCAAGGAAGACCTGGATAGTCTGCTCACAGACTTCTTGGACTTACCTTCAAATGGACCGCCGCTGTCTTCGCATCCCTTCCTCGAATGAACATAAAGCATCCCATAAGGGCCTGTAGCTCAGTTGGTTAGAGCACACGCTTGATAAGCGTGGGGTCGGAGGTTCAAATCCTCCCGGGCCCACCATTCTCTGACCTGTTTAAAACGGGGCCATA	Magnetospirillum gryphiswaldense	Bacteria;Proteobacteria;Alphaproteobacteria;Rhodospirillales;Rhodospirillaceae;Magnetospirillum;Magnetospirillum gryphiswaldense		GTAGCCGTATCGGAAGGTGCGGCTGGATCACCTCCTTTAAGAGCTTGAGTGCTCGTGTCAAGTGTCCACGCTTATCGGTTGTTGTTATATAGCTGCTGGATCGGTGGCTGCTGATCCGAGAGAGAAAGGTTTCGCGGGTCTGTAGCTCAGTCGGTTAGAGCACCGTCTTGATAAGGCGGGGTCGTTGGTTCGAATCCAACCAGACCCACCAAGGTTTCCTGAGAGGGAAATGGGGGTGTAGCTCAGCTGG	Bordetella holmesii	Bacteria;Proteobacteria;Betaproteobacteria;Burkholderiales;Alcaligenaceae;Bordetella		GTAGCCGTACCGGAAGGTGCGGCTGGCATCTCAGTTCGGATCGAAGTCTGCAACCCGACTTCGTGAAGCTGGATTCGCTAGTAATCGCGCATCAGCCATGGCGCGGTGAATACGTTCCCGGGCCTTGTACACACCGCCCGTCAAGCCATGGGAGTTGGGGGTACCTAAAGTCCGTAACCGCAAGGATCGGCCTAGGGTAAAACCGATGACTGGGGCTAAGTCGTAACAAGGTAGCCGTACCGGAAGGTGC	Parabacteroides goldsteinii	Bacteria;Bacteroidetes;Bacteroidia;Bacteroidales;Tannerellaceae;Parabacteroides;Parabacteroides goldsteinii
GTAACCCTAGGGGAACCTGGGGTTGGATCACCTCCTTACCTTAAGATGACGAAGTTGTTGAGTGTTCACACAGATTGCCTTGATTCAAAGTAGTTAGAGCAAAGACCTGGTGCGCCTTGGCGTGTCAGTGCTTGTTTGGTGAAAGCCAAACGAGAGAAGCCCTATCATTGGGTTTTGGGATGTGAATAATGGCGCTCGGCCTCGCAGGCTAGGCACTCGCCATTACCCAAAATCTGCACTGCTAACGCAG	Aeromonas dhakensis	Bacteria;Proteobacteria;Gammaproteobacteria;Aeromonadales;Aeromonadaceae;Aeromonas;Aeromonas dhakensis		GTAGCCGTACCGGAAGGTGCGGCTGGATCACCTCCTTTCTAAGGAGCACCACTTTTTCCCCCGTGCCTCACATGGGTGAGGGTTTTTGCGGTTGGGACAGTGTTTGCCGGTGCCTGTAGTGGGTGGCCGGTGGTGCAGAGGAATTACGAACAACAACAAGCTTGCGAGATCATCAACTGCCAGGAGTCCTTGGGGGTTTCTGGTGGCCGGCTTTTGTGCTGGGCACACTGTTGGGTCCTGAGGCAACAGG	Mycolicibacter terrae	Bacteria;Actinobacteria;Actinobacteria;Corynebacteriales;Mycobacteriaceae;Mycolicibacter		GTAACCGTAGGGGAACCTGCGGTTGGATCACCTCCTTACCTAAAGATAGCGTTAAGTGTAGTGTCCACACAGATTGTCTGATGAAATTAATGAGCAAGAGCACCTGTTGATGTTGTGAGTTTTAAGACTCATGCTGATACGAAACGAGAAAGTGTAAGCTTTGTCGGTATTTTCGTGTCCCCATCGTCTAGAGGCCTAGGACACTGCCCTTTCACGGCTGTAACAGGGGTTCGAATCCCCTTGGGGACGC	Hafnia paralvei	Bacteria;Proteobacteria;Gammaproteobacteria;Enterobacterales;Hafniaceae;Hafnia;Hafnia paralvei
GTAGCCGTATCGGAAGGTGCGGCTGGATCACCTCCTTTCTGGAAAACTGCATTCAATATTGAACGCCCACACTTATCGGTTGTTGGAACAAGCTGCTGACTTGCGAAGTCATTCGCAAGGATGTGGAATGGGTCTGTAGCTCAGCTGGTTAGAGCACTGTGTTGATAACGCAGGGGTCGTTGGTTCGAGCCCAACTAGACCCACCAAATTCCAATGGACGGATAGCTGCAGAGAAATTTGCGGGGATGAA	Acidovorax radicis	Bacteria;Proteobacteria;Betaproteobacteria;Burkholderiales;Comamonadaceae;Acidovorax;Acidovorax radicis		GTAGCGCTAGGGGAACCTGGCGCTGGATCACCTCCTTACACGATGATTATCGTGATGAGTGTCCACACAGATTGATTCGGTTTAGATTAGAGAAGAGTATCTTAGTGTCCCGTTCGTCTAGAGGCCTAGGACACCGCCCTTTCACGGCGGTAACAGGGGTTCGACTCCCCTACGGGATACCAAATGGGTCGTTAGCTCAGTGGTAGAGCAGTTGGCTTTTAACCAATTGGTCATAGGTTCAAATCCTATA	Vibrio mimicus	Bacteria;Proteobacteria;Gammaproteobacteria;Vibrionales;Vibrionaceae;Vibrio;Vibrio mimicus		GTAGCCGTATCGGAAGGTGCGGCTGGATCACCTCCTTTCTAAGGAATATAACGGAAACACAATGTGTTTGACTCTTCTTTGTTTAGTTTTGAGAGATTTATCTCTCTTGTATATATTTTGTTCTTTGAAAACTGAATACTGTAAGTAATAAACCTCTTATTTAATTATTTTCTACCAGGAGATAATTAATATAAGAAATTCCAATTTTACCAAGAGTAAAAAACCAATAAAAGTAAGCAAATTACTTTTC	Aerococcus urinaeequi	Bacteria;Firmicutes;Bacilli;Lactobacillales;Aerococcaceae;Aerococcus;Aerococcus urinaeequi
GTAGCCCTAGGGGAACCTGGGGCTGGATCACCTCCTTATACGATTTAGAACTTATTTGTTCGTAGTGTCCACACAGATGATTGTTAATTGTAAAGAGAACAACACTTATTGTTTGGGTCTGTAGCTCAGTTGGTTAGAGCGCACCCCTGATAAGGGTGAGGTCGGTGGTTCAAATCCACCCAGACCCACCACTTCTTCTTAATCTTATCACTAAGATTAAAGCGAAGTCGGATAACAAACAATAAGACCA	Pseudoalteromonas atlantica	Bacteria;Proteobacteria;Gammaproteobacteria;Alteromonadales;Pseudoalteromonadaceae;Pseudoalteromonas;Pseudoalteromonas atlantica		GTAGCCGTAGGGGAACCTGCGGCTGGATCACCTCCTTTCTAAGGATGTTCCTAGCATCACAGAGCTTGCTCTTGATCGTGGAACACTTAGCAGAAGATCGGCAAACAAAGCCGGTCACATCGAACCGGACCGTCCTCATATCTCTTCAGTAGTTAATCACAGACCTACCGGTCTGTCTTGGGTCGGTAGCTCAGGTGGTTAGAGCGCACGCCTGATAAGCGTGAGGTCGGAGGTTCAAGTCCTCCTCGAC	Sedimentitalea nanhaiensis	Bacteria;Proteobacteria;Alphaproteobacteria;Rhodobacterales;Rhodobacteraceae;Sedimentitalea;Sedimentitalea nanhaiensis		GTAGCCGTACCGGAAGGTGCGGCTGGATCACCTCCTTTCTAAGGAGCAGACAACACCCAACGCGTCATCCGAATGTGATGATGGTTGGTGTTTGTTCATGGGTGAAACACAAGACGCCACCGCGTATATGGCTGGGTCGACCCACAGAGTGGTCGGCGTGGCTGGTGGTAGTCATGCGGGTGACTGCATGGCTGCTTTTTGCACACTATCGGGGTTCTGAGAGAACACACCGGCCGGCAGTTGATTCTGT	Gordonia malaquae	Bacteria;Actinobacteria;Actinobacteria;Corynebacteriales;Gordoniaceae;Gordonia;Gordonia malaquae
GTAGCCGTATCGGAAGGTGCGGCTGGATCACCTCCTTTCTAAGGAATATACTGGAATCCTTGCTTGGTTCAATCATTCTTTGTTCAGTTTTGAGAGATCAATCTCTCAAGCAAGAAAGTTGTTCTTTGAAAACTGAATACTACAAAAATAAAGTAAGAAACCTAAACATTTTACCGCGTTTTAAGTTGACTTAAATGAGTTTTTAACGAAATAAGTTAGCAAGCCAGCAATGGCGAGCTTAACCATAGGT	Trichococcus ilyis	Bacteria;Firmicutes;Bacilli;Lactobacillales;Carnobacteriaceae;Trichococcus		GTAGCCGTACCGGAAGGTGCGGCTGGATCACCTCCTTTCTAAGGAGCACTTCTTACCAAGCCTGGCTTGGTCAGAGGCCAGTACATCAGCGAGTGTCTGATGCTGGTTGCTCATGGGTGGAACGTTGACTACTCGGCACACTTGGTTGGTTGTCACTAGTACTGCTTCGGCGTGGAACGTGGGGATTGATGAAGTGGGTCGGGCACGCTGTTGGGTATCTGAGGGTACGGACTGTGGTCTGGACCTTCGC	Streptomyces chattanoogensis	Bacteria;Actinobacteria;Actinobacteria;Streptomycetales;Streptomycetaceae;Streptomyces;Streptomyces chattanoogensis		GTAACCGTAGGGGAACCTGCGGTTGGATCACCTCCTTAACCGAAAATGGAACGACTGCAAGTGTTCACACAGATTGTTTGATAAGTTGTGTAAAAATAGAGAGAACGAAGTTCATCCTACGGGTCTGTAGCTCAGGTGGTTAGAGCGCACCCCTGATAAGGGTGAGGTCGGTGGTTCAAGTCCACTCAGACCCACCACTCATATGAGTGAGGACGTAGGAGCAATGGTAATGGGGATATAGCTCAGCTGG	Pasteurella dagmatis	Bacteria;Proteobacteria;Gammaproteobacteria;Pasteurellales;Pasteurellaceae
GTAACCGTAGGGGAACCTGCGGTTGGATCACCTCCTTAAACTGAAGTGAGATATTGGAAGGTGCAGTGTCCACAACAGATTGTCTGATGAAAACAATGAGCAAGGTAACCTGCGGTAGAAGGTTGCGGACGTATCCTGAAGTGCCGTGGGGTGTGTGACTGTCCAGTGCAGTGACAAAACACAATGGCGCTCGATTTTTCTGGAAAAATCTCGCCTTTACACAAAAATAGCAACGCGAGCGTTGCGGACA	Brenneria nigrifluens	Bacteria;Proteobacteria;Gammaproteobacteria;Enterobacterales;Pectobacteriaceae;Brenneria;Brenneria nigrifluens		GTAGCCGTATCGGAAGGTGCGGCTGGATCACCTCCTTTCTATGGAGAACTGACTGAGGAATGACTTGGTCTAACATCCTAGGTCGGCACGGAGTCGAGAAACCGGATTCGTTGTTTAATTTTGAAGGCCCTCCGGCATTGGCGCAGAAGCGCCAAGTCGCAGAGAGCTTTCAGGAGAGGAAAGGGAACACCTTTCGAGTATGGGGGTGTAGCTCAGCTGGGAGAGCACCTGCTTTGCAAGCAGGGGGTCA	Acutalibacter muris	Bacteria;Firmicutes;Clostridia;Clostridiales;Ruminococcaceae;Acutalibacter;Acutalibacter muris		GTAGCCGTACCGGAAGGTGCGGCTGGATCACCTCCTTTCTACGGAGATATGAGTAAAATCCCCCGCCCGTGTCTGGGTCGTGGGGTCGTGTCCATGGGTCCGGCCGGTCGGTCGGATGGTGTGGGCGTGCTGGCGTGGAACGGTCGAATGGGCTGTGGCATGGATGCGCTGTTGGGTTCCCGGACCGCCACCCTTGTGGGTGGTGTTCCTGTCGCCCATCGGGTTCCTGTGCGGGTGTCGTCCCGTGGCG	Bifidobacterium coryneforme	Bacteria;Actinobacteria;Actinobacteria;Bifidobacteriales;Bifidobacteriaceae;Bifidobacterium;Bifidobacterium coryneforme
GTATCCCTACGGGAACGTGGGGATGGATCACCTCCTTTCTATGGAGATAATTTATTAAAACACATAGTAGTGTCTATGTGTGACTGTTTGGTTCTATTTAGTTTTCAGAGGTTATTTTTATAATCTCTGAAAAAATCAGAATTGTTCTTTGAAAACTGAATATTAGATGAAATATAATTTTCTTACTTGTTATTAGTAATAATAACAATTAAAAAACAAATTTTTGATCATTGCTGTAAGGCAATGATCT	Entomoplasma luminosum	Bacteria;Tenericutes;Mollicutes;Entomoplasmatales;Entomoplasmataceae;Entomoplasma		GTAGCCGTACCGGAAGGTGCGGCTGGATCACCTCCTTTCTAAGGAGCATCTAGGCCGCCAGACATTGTCTGGTGGTCCAGGGCCATTACGTCGGCAGATGTCCGACGGTGGTTGCTCAAGGGTGGAACGTTGATTATTCGGCCAGGGTCTGGGTCACAGGCTTGCGAGTACTGCTCTTCGGAGCGTGGAAAGCATGACCTGCGGACAGAAACTGGTCGGGCACGCTGTTGGGTGTCTGAGGGAATGAACC	Streptomyces hokutonensis	Bacteria;Actinobacteria;Actinobacteria;Streptomycetales;Streptomycetaceae;Streptomyces;Streptomyces hokutonensis		GTAACCGTAGGGGAACCTGCGGTTGGATCACCTCCTTACCAAAGATAGACTCGACTTTAAGTGTTCACACAGTTTGTTTGATGGTTGTAGACAAGGAAAGAACACAATATCAAAGAGAAGAGAGCATCTTTACATGCTGTCCCCATCGTCTAGAGGCCTAGGACATCGCCCTTTCACGGCGGTAACCGGGGTTCGAATCCCCGTGGGGACGCCATTTAAAGATGATTTTTCATCTTTACTGTTCTTTAAA	Aggregatibacter segnis	Bacteria;Proteobacteria;Gammaproteobacteria;Pasteurellales;Pasteurellaceae;Aggregatibacter
GTAGCCGTAGGGGAACCTGCGGCTGGATCACCTCCTTTCTAAGGAAGCTGTGGAACTGGTAAGACGATCGGCCCGATCTTCGGATCAACCCGGTATGAACCTTCCCGTGCTTTTTAGAACATAGATGGCACCAGTCAGGTGACCATCGCAACGTAATACGCCGCATAGACTTCGGTCATGACGGTATGGCGGGCTGCGCCGTCCACGTTTCTCTTTCTTCAAGAAGACAAAAAACCGCGTCGACCAGTTT	Rhizobium phaseoli	Bacteria;Proteobacteria;Alphaproteobacteria;Rhizobiales;Rhizobiaceae;Rhizobium;Rhizobium phaseoli		GTAACCGTAGGGGAACCTGCGGTTGGATCACCTCCTTACCTAACGATACGCATTGCGCAGTGTCCACACAGATTGTCTGATAGAAAGTAACGAGCAAATAAGGCCGGGCTGAGAGATTAGTCGGGCTTTAGTACCTTGTTGGGTCTGTAGCTCAGGTGGTTAGAGCGCACCCCTGATAAGGGTGAGGTCGGTGGTTCAAGTCCACTCAGACCCACCAACTCATCCTCATACTGCGTTACAGACACATTCG	Yersinia intermedia	Bacteria;Proteobacteria;Gammaproteobacteria;Enterobacterales;Yersiniaceae;Yersinia;Yersinia intermedia		GTAGCCGTACCGGAAGGTGCGGCTGGATCACCTCCTTTCTAAGGAGCTTCGTGCTCGTTGGAGCTATTGTGAACCACCACTAGAGGCTGGTGTTCTGGTCTCGTGCCGTTGTGGCGCGGGGGGATGCTGGTCCGGCCGGTTTAGCCGGTGTGTGATGATTGCTGGTGCACTGTTGGGTCCTGAGGCAACACGCGTGGCGTGTGTTGTTTCTGGGTGTGGTGTTTGAGAATTGCAGAGTGGGTGCGAGCAT	Saccharomonospora piscinae	Bacteria;Actinobacteria;Actinobacteria;Pseudonocardiales;Pseudonocardiaceae;Saccharomonospora;Saccharomonospora piscinae
GTAGCCGTACCGGAAGGTGTGGCTGGATCACCTCCTTAAAGGGAGACCTAATTCAGGTAGGAGACGAAAAAAAGTAGTCGCTACCAAGAATCAATCCCAAAAGGTCGGAGCGAGGCGAAATTGGCTTTCAAACTAGGTTCTGGGTTCACACAAGACCTGAATCAGGAACAAGGGCTATTAGCTCAGGTGGTTAGAGCGCACCCCTGATAAGGGTGAGGTCCCTGGTTCGAGTCCAGGATGGCCCACCTGC	Microcystis aeruginosa	Bacteria;Cyanobacteria;;Chroococcales;Microcystaceae;Microcystis;Microcystis aeruginosa		GTAGCCGTAGGAGAACCTGCGGCTGGATCACCTCCTTTCTAAGGATATTTAGAAACGGAAACCTACACATATGTCGAAACTTTGTTTAGTTTTGAGAGGTCTACTCTCAAATGTATAAGCGCGAACGGGCCTATAGCTCAGCTGGTTTAGAGCGCACGCCTGATAAGCGTGAGGTCGATGGTTCAAGTCCATTTAGGCCCATAGGTACATTTTTGGGGAATTAGCTCAGCTGGGAGAGCGCCTGCCTTGC	Pediococcus damnosus	Bacteria;Firmicutes;Bacilli;Lactobacillales;Lactobacillaceae;Pediococcus;Pediococcus damnosus		GTAGCCGTACCGGAAGGTGCGGCTGGATCACCTCCTTTCTAAGGAGCACCACGAAAAGCACCCCAACTGGTGGGGTGCGAGCCGTGAGGGGTTCCCGTCTGTAGTGGACGGGGGCCGGGTGCGCAACAGCAAATGATTGCCAGACACACTATTGGGCCCTGAGACAACACTCGGTCCGTCCGTGTGGAGTCCCTCCATCTTGGTGGTGGGGTGTGGTGTTTGAGTATTGGATAGTGGTTGCGAGCATCTA	Mycobacterium avium	Bacteria;Actinobacteria;Actinobacteria;Corynebacteriales;Mycobacteriaceae;Mycobacterium;Mycobacterium avium
GTAGCCGTAGGGGAACCTGCGGCTGGATCACCTCCTTTCTAGAGAAGAAGAGGTCGCGGGCACTCACACTTATCGGTAAACTGTGAAATTAAAGATGCGTTTGAATTTTTGCATGCTTGAAGTTTGGGTGTGCAAAGACAAGAGACCTTGGGTTTGTAGCTCAGCTGGTTAGAGCACACGCTTGATAAGCGTGGGGTCGGAGGTTCAAGTCCTCCCAGACCCACCAGACATTCTCAAAGCGAAAGTAATC	Neisseria dumasiana	Bacteria;Proteobacteria;Betaproteobacteria;Neisseriales;Neisseriaceae;Neisseria;Neisseria dumasiana		GTAACCGTAGGGGAACCTGCGGTTGGATCACCTCCTTACCAAGAAGATGTGCGTTAAGTGAAGTGCTCACACAGATTGTCTGATGAAAATAATGAGCAAAAGCGTCAACAAAGTACGGTGTCGTGTCCCCTTCGTCTAGAGGCCTAGGACACCGCCCTTTCACGGCGGTAACAGGGGTTCGAATCCCCTAGGGGACGCCAGCGCATCCGACCATTCCGGTGAAAGCGGGGGTCTTCAGTAAGTCAACTAC	Pectobacterium brasiliense	Bacteria;Proteobacteria;Gammaproteobacteria;Enterobacterales;Pectobacteriaceae		GTAGCCGTAGGAGAACCTGCGGCTGGATCACCTCCTTTCTAAGGAATAAAACGGAACCTGCACATAGTTGAAACTTTGTTTAGTTTTGAGGGGTTTACCCTCAGAGCTTGTACTTTGAAAACTAAATAATATCTAATTTCTTTTTATTGAAAACAATAAACCGAGAACACCGCGTTATTTGAGTTTAATTAACGAAATAATCGCTAACTCAATTAATCAGGGTGATCACGAAGTGATCACCAAGGTTAAG	Lactobacillus oris	Bacteria;Firmicutes;Bacilli;Lactobacillales;Lactobacillaceae;Lactobacillus;Lactobacillus oris
GTAGCCGTAGGGGAACCTGCGGCTGGATCACCTCCTTTCTAGAGCATGCACTGGAAGTTGAGTGTTCACGCTTATCGGTTGTTGACTGCGTAGATCTAAGTCGGGTCTGTAGCTCAGGTGGTTAGAGCACCGTCTTGATAAGGCGGGGGTCGAAGGTTCAAGTCCTTCCAGACCCACCAAGCTAACCACCGCCTGACCAAGTCGGATGGTAACTGGCTTGATTTGGGGGCATAGCTCAGCTGGGAGAGCA	Pandoraea apista	Bacteria;Proteobacteria;Betaproteobacteria;Burkholderiales;Burkholderiaceae;Pandoraea;Pandoraea apista		GTAGCCGTACCGGAAGGTGCGGCTGGAACACCTCCTTTCTAGAGCTTCGGCCCGAGGAATTTAAAAAGGTCCCGACGCCTCGTTCTAAATATAATCTAAACTGTAGGTCAAAAAAGAAAGTCTCCACATTAATAATAATAGAATACTTCTTTTGGTACGAAGTACTAAGAGTGGTAGGGACAGTCCCATAGCTCAGCTGGTTAGAGCGCTACACTGATAATGTAGAGGTCGGCAGTTCGAGTCTGCCTGG	Zobellia galactanivorans	Bacteria;Bacteroidetes;Flavobacteriia;Flavobacteriales;Flavobacteriaceae;Zobellia		GTAGCCGTAGGGGAACCTGCGGCTGGATCACCTCCTTTCTAAGGATTTCGACGGAAAGCGCCGAGCCTCGAGCCCGGAAGAGCTTCCATTGAATTCTAAGAACATTGCCGCCGTCCTCATGTCCCTTCATTCTGGAACATATTCCTTCGGGAATATGCACCCGAGCTGGCCTCGCTAGCCCGAAAGGCTCTTGCCGCATCGGGTGTGGAAGCGGGGGCCGGTAGCTCAGGTGGTTAGAGCGCACGCCTGA	Sphingopyxis terrae	Bacteria;Proteobacteria;Alphaproteobacteria;Sphingomonadales;Sphingomonadaceae;Sphingopyxis;Sphingopyxis terrae
GTAGCCGTACCGGAAGGTGCGGCTGGATCACCTCCTTTCTAAGGAGTTTTTGTGAGTGGAATGTTGGCGTCCTGCCTGTGATGGGTGGGGTTGGGGGCATGCTGTTGGGTTGTGGGGTATCACATGTGTGGTGGCCTGTGCGGTGCTGTGTTGCGTGCGTGTGTGCGTGATGTGGTGTTCGTGTGGTGGTTGAGAACTGTATAGTGGATGCGAGTATCTTTATTGTTGTATGTGTTTGTGCGACGTGGTG	Cutibacterium acnes	Bacteria;Actinobacteria;Actinobacteria;Propionibacteriales;Propionibacteriaceae;Cutibacterium;Cutibacterium acnes		GTAGCCGTACCGGAAGGTGCGGCTGGATCACCTCCTTTCTAAGGAGCACAGTACCGATTGCAGACAAACGTTCTGCACGGTCAGCTCATGGGTGGAACGTTGATTAGTTGGCATCTTCGGATCTGATGGTTCTCGAGTACTGCTTCGGCGTGGAAAGAGGAGACGGATGAGCGGGGATGCTTGGCACGTTGTTGGGTCCTGAAGGTACGGCCGTATGGTCATGTCTTCAGTGCCGGCCCCAGTGAACTTG	Streptomyces amritsarensis	Bacteria;Actinobacteria;Actinobacteria;Streptomycetales;Streptomycetaceae;Streptomyces;Streptomyces amritsarensis		GTAGCCGTACCGGAAGGTGCGGCTGGAACACCTCCTTTCTGGAGAGATGCCGTAATGATGGCTTTTTCAAGGTTCTGTTTTTGTACTACTGGTACTTGTTTATTTATAAGATATAGATCAACCATCTATAGAAGTATAGATAGAGATAAACAAGAGAAACAAGAAGCCGAGTCTAACGCACAGGTAGACAAGGTTGAACTAGTCCTATAGCTCAGTTGGTTAGAGCGCTACACTGATAATGTAGAGGTCG	Bacteroides caecimuris	Bacteria;Bacteroidetes;Bacteroidia;Bacteroidales;Bacteroidaceae;Bacteroides;Bacteroides caecimuris
GTAACCGTAGGTGAACCTGCGGTTGGATCACCTCCTTTCTAGAGATATGTTAAGATATTTGTTTATCTTAATCATTATGAAGTTGTTTAGATATAGTTGCTATATAGTCTATAAATTATGTCTTTTTATAGTTGTATGCTATGTGGTAGTGATAGTTTGGCTATGATATTGCATCTTGCTTAGTTTTCAGAGATTATTTGCGTATTTTATAAATATTAAATATTGAAATCGAATTTATGTCATATTTTGC	Helicobacter bilis	Bacteria;Proteobacteria;Epsilonproteobacteria;Campylobacterales;Helicobacteraceae;Helicobacter;Helicobacter bilis		GTAGCCGTATCGGAAGGTGCGGCTGGATCACCTCCTTTCTAGGGAGAAATTGGTTTACTATCCAGTCTTGAGAGTTCATCTCTCATTTGCACAATAAGTATTGTGCTTTGCACATTGAAAACTGCATATCATAAACAATCCTAATAAGGTCAGCGAGAGCTGATTTTAAGTAATAAAAGGTTACATTTTCTCTTAGAAAATGAAAAGGTCAAGTTAGAAAGAGCGTAGGGTGAATGCCTTGGCGCTGGGA	Acetoanaerobium noterae	Bacteria;Firmicutes;Clostridia;Clostridiales;Peptostreptococcaceae;Acetoanaerobium;Acetoanaerobium noterae		GTAACCGTAGGGGAACCTGCGGTTGGATCACCTCCTTACCTTAAAGAACCTTTCCCTGCAGTGTCCACACAGATTGTCTGATGAAAAATAACGAGCAGTGAAAATCTCTGCAGGCTTGTAGCTCAGGTGGTTAGAGCGCACCCCTGATAAGGGTGAGGTCGGTGGTTCAAGTCCACTCAGGCCTACCAAATTCGCTCCCGTGCTTTGTTGTGCTGAAGCTCACATACGTAACGTATGCTTCGCTCCATCA	Kosakonia cowanii	Bacteria;Proteobacteria;Gammaproteobacteria;Enterobacterales;Enterobacteriaceae;Kosakonia;Kosakonia cowanii
GTAGCCGTACCGGAAGGTGCGGCTGGATCACCTCCTTTCTAGGGAGCATTGCCAGTGTTGCGGATGTTTTGTCTGTGATGGTTTTTGTTTTCTGGTTTTGGGATGCGCGTGGGCATGGACATTTCCTGCTGTTTTGGTGGGGGCGCTGTCGGGTTTTGGGCTTATGGGCCTGGCTGGCTGCATTGGCATGGCTGTTTTGGTTGTGTGGTGTGGTTTGGTTGGTTGGTTGTTATTTGTATAGTGGTGCGAG	Mobiluncus curtisii	Bacteria;Actinobacteria;Actinobacteria;Actinomycetales;Actinomycetaceae;Mobiluncus;Mobiluncus curtisii		GTAGCCGTACCGGAAGGTGCGGCTGGATCACCTCCTTTCTAAGGAGCACCTTCACCCGAAAGGGTGTAAGGAGCCCGCGCCATCCGAATGTGGTGGCGGGGTGCTCAATGGCGGAGACACTGGCGAGTTCGTGCTCGGCAACGGCCGGGATCATCTAGTACAGCTGCCCCTCGGGGTGGTGGGAACGGTGTCCTGGTGCGGCTGGGGAGGAACGCAGAGCACCCTGTTGGGTCCTGAAAGAACAACCGAT	Micromonospora palomenae	Bacteria;Actinobacteria;Actinobacteria;Micromonosporales;Micromonosporaceae;Micromonospora;Micromonospora palomenae		GTAGCCGTAGGGGAACCTGCGGCTGGATCACCTCCTTAATCGACGACCGCAGCTGCTTCATGAGCTCCCACACGAATTGCTTGATTCATTGAAGAAGACGATAGAAGCAGCTTTAAGCTCCAAGCTGATAGCTCATAGCTAACAGTTACAAGCTCGAAATTGGGTCTGTAGCTCAGTTGGTTAGAGCGCACCCCTGATAAGGGTGAGGTCGGCAGTTCGAATCTGCCCAGACCCACCAATTTTGTAATGG	Pseudomonas brassicacearum	Bacteria;Proteobacteria;Gammaproteobacteria;Pseudomonadales;Pseudomonadaceae;Pseudomonas;Pseudomonas brassicacearum
GTAGCCGTACCGGAAGGTGCGGCTGGATCACCTCCTTTCTAAGGAGCACCATTTCCCAGTCGAACGAACTAGGGAACATAAAGTAGGCATCTGTAGTGGGTATCTACTTGGTGAATATGTTTTGTAAATCCTGTCCACCCCCGTGGATGGGTAGTCGGCAAAACGTCGGACTGTCATAAGAATTGAAACGCTGGCACACTGTTGGGTCCTGAGGCAACACGTTGTGTTGTCACCCTGCTTGGTGGTGGGG	Mycobacteroides abscessus	Bacteria;Actinobacteria;Actinobacteria;Corynebacteriales;Mycobacteriaceae;Mycobacteroides;Mycobacteroides abscessus		GTAGCCGTAGGAGAACCTGCGGCTGGATCACCTCCTTTCTAAGGAATAATTACGGAAACCTACACGATTTGTTTTGAAACTTTGTTTAGTTTTGAGAGGCTTACTCTCAAACGTTGTACTTTGAAAACTGGATATTCAATTTCTTTGTAATATATAAACCGAGAATTAACACTGCGTTTTAAAGAGTTTTTTAAGAAAGTATTTCTTAATCGCTAAACTCTAACCGTGATACCGTTAGGTATCAARTAGG	Lactobacillus coryniformis	Bacteria;Firmicutes;Bacilli;Lactobacillales;Lactobacillaceae;Lactobacillus;Lactobacillus coryniformis		GTAGCCGTATCGGAAGGTGCGGCTGGATCACCTCCTTTCTAAGGAAAAAAGGATATGTTGGGGAATTCGTTTAGTTTTGAGTGTTCAAGTAATACTCAAGCACAATGAAAACTGAATACAAATATTAGATCAAAAAATTTCTAGAAAAGAAAACAGATTTACAAAACCGAGAAACAGAAGAATAAGGTAAGTAAGAAAAACTTATTCACAAAAAGAGTTCAAGGAAGAAAACGAAGCAAAAAGCTACACA	Gemella massiliensis	Bacteria;Firmicutes;Bacilli;Bacillales;;Gemella;Gemella massiliensis
GTAGCCGTAGGGGAACCTGCGGCTGGATCACCTCCTTTCTAGAGAAAAGAGGCTGAGAGGCACTCACACTTATCGGTAAACTGTGATATTAAAGATGCGTTTAAGCTTGAAGATGTGCTGCATGAATTACTTTTAAGCCGAGCATGACCGAAAAGGTTATTCGGATTAAGAAGGATGGTTGTTGGCATATTGGAAAGCAAAGAGACCTTGGGTTTGTAGCTCAGCTGGTTAGAGCACACGCTTGATAAGC	Neisseria zoodegmatis	Bacteria;Proteobacteria;Betaproteobacteria;Neisseriales;Neisseriaceae;Neisseria;Neisseria zoodegmatis		GTATCCGTACCGGAAGGTGCGGATGGATCACCTCCTTTCTATGGAGACTTTGCACACACGGAGCATTCACTGTTCAGTTTTCCAGGAACAATAACCTGGGAATTTCATATTATAGTCCGGTAACGATGGCAAAAGGGTCACACCTGTTCCCATCCCGAACACAGAAGTTAAGTCTTTTAGCGCCAATGGTACTTGGGGGGCAACTCCCTGGGAGAGTAGGACGTCGCCGGGCCGGTAGTGGTTACACACT	Aneurinibacillus soli	Bacteria;Firmicutes;Bacilli;Bacillales;Paenibacillaceae;Aneurinibacillus;Aneurinibacillus soli		GTAGCCGTACCGGAAGGTGCGGCTGGATCACCTCCTTTCTAAGGAGCAACACACATCCGCTCTCATCAGCTCCGCGGAGCCGAGAGTGGAGTGTCCCTGATGTCCAAGGCGAATGTTCTTGGGTCAGGGGTGCTCAAGGAATTGTGGAATCACTGGCGAAAATCTCATCGAAACTCCGCGGCGGTGCCGTCTAGTACTGCTCTCGACTGGGTCGGGGGCGTGGAACGAGGGTGGTCGTGGTGGGAGTATG	Allokutzneria albata	Bacteria;Actinobacteria;Actinobacteria;Pseudonocardiales;Pseudonocardiaceae;Allokutzneria;Allokutzneria albata
GTAGCCGTATCGGAAGGTGCGGCTGGATCACCTCCTTTCTAAGGATAATATACGGAATATCGCCTAAGGCGATAAGGAATAACGGATGACATATTGTATTCAGTTTTGAATGCTCATTTTTGAGGATTCAACATTGTACATTGAAAACTAGATAAGTAAGTATAGATTTTACCAAGCAAAACCGAGTGACAAGCGAAAAGCTTGAAACAAAAAATTATCGCTAGTCGTCGACAGACGACTCACAATAATT	Staphylococcus agnetis	Bacteria;Firmicutes;Bacilli;Bacillales;Staphylococcaceae;Staphylococcus;Staphylococcus agnetis		GTAGCCGTACCGGAAGGTGCGGCTGGATCACCTCCTTTCTAAGGAGCACCACGAAAAGCACCCCAATTGGTGGGGTGCGAGCCGTGAGGGGTTCTCGTCTGTAGTGGACGGGAGCCGGGTGCACAACAGCAAATGATTGCCAGACACACTATTGGGCCCTGAGACAACACTCGGTCAGTCCGTGTGGTGTCCCTCCATCTTGGTGGTGGGGTGTGGTGTTTGAGTATTGGATAGTGGTTGCGAGCATCTA	Mycobacterium chimaera	Bacteria;Actinobacteria;Actinobacteria;Corynebacteriales;Mycobacteriaceae;Mycobacterium;Mycobacterium chimaera		GTAGCCGTATCGGAAGGTGCGGCTGGATCACCTCCTTTCTAAGGATAATTGGAACTACTACTTCGTAGTAGACATCGTGATTGGTTGTTTGTTCAGTTTTGAGAGATCAATCTCTCTTGTGAACCTTGAAAACTAGATAAGAAACAACAATGCCAAAACATCAAACTTTAAAGCCGACAATTATTGTCGCGATTTATAGATTTATCATGCGTTATTAGTTAAGTGAAGAAGGGCGCACGGTGGATGCCTT	Terribacillus goriensis	Bacteria;Firmicutes;Bacilli;Bacillales;Bacillaceae;Terribacillus;Terribacillus goriensis
GTAGCCGTAGGGGAACCTGCGGCTGGATCACCTCCTTTCTAAGGATACTCACGAAAGCGCCGGGGCTAGCCCCTGGAAGAGCTTCGTGGCTTCCAAAGAACATTGCCGTCGTCCTCATGTCCTTTCATCAATCGGATACAACCTGCCGCCAGCGGCAGGTTGTGTGCCTGAGCCGGCTCACGCCCCGCGTGGCAGCCTGTTCCCTTGGGAATGGCAGCCGGACGCAGTGGTGTGGGCCTGTAGCTCAGTT	Porphyrobacter sanguineus	Bacteria;Proteobacteria;Alphaproteobacteria;Sphingomonadales;Erythrobacteraceae;Porphyrobacter		GTAACCGTAGGGGAACCTGCGGTTGGATCACCTCCTTACCTAATGATATCGATTCGCGTGAAGTGCTCACACAGATTGTCTGATGAAAAAGTAACGAGCAATGCGCACCTGTTGATGTAATGAGTCTCTGACTCATGCTGATGCGAACCGATTAAAACGTTCAGTTTAATCGGATTTTCGTGTCCCCATCGTCTAGAGGCCTAGGACACTGCCCTTTCACGGCTGTAACAGGGGTTCGAATCCCCTTGGG	Serratia ficaria	Bacteria;Proteobacteria;Gammaproteobacteria;Enterobacterales;Yersiniaceae;Serratia;Serratia ficaria		GTAGCCGTACCGGAAGGTGCGGCTGGAACACCTCCTTTCTAGAGCCTGAGTGTTAGCAGTAATGCACGCTTAGGAAAAATGATGAAATTTAAAGGTTTTGAATTTTAGATTGTATTACTCTTGCTGTTAATTTAAAAAAAATGATAAAAATTAAGTAAAACAGAGTCTCGTAGCTCAGCTGGTTAGAGTACTACACTGATAATGTAGGGGTCGGCAGTTCGAGTCTGCCCGGGACTACTTTTTAAGAATT	Flavobacterium johnsoniae	Bacteria;Bacteroidetes;Flavobacteriia;Flavobacteriales;Flavobacteriaceae;Flavobacterium;Flavobacterium johnsoniae
GTAGCCGTACCGGAAGGTGCGGCTGGATCACCTCCTTTCTAAGGAGCATAAACAAGTCGGCCCGCGCGGTAGCGCAGGTCGCGTATCGCTGGTTGGTGGTCACGAGTGTTGACCCGCCGGCACTATCAATCGGGTGGACACGCACCCCACGACCCACAGATGGTTGTGGCGGGGTGGCCGCACGGGCAGGACCGGTGGAGCAGGCGGAAATAAATGAGTGGGTATGTTGGCATGCTGTTGGGTGTCTGGG	Corynebacterium halotolerans	Bacteria;Actinobacteria;Actinobacteria;Corynebacteriales;Corynebacteriaceae;Corynebacterium;Corynebacterium halotolerans		TTAGCCGTATCGGAAGGTGCGGCTGGATCACCTCCTTTCTAAGGAATATAAAAAAAGATGTTGTTCTACTTTATTCAGTTTTGAGGGGTCTATAAAGACCAACAAGCAGTCTTTTGATGCAAGATAGAGAAGATTGCGTTGAGAGAAGGGGCCTTAGCTCAGCTGGGAGAGCGCCTGCTTTGCACGCAGGAGGTCAGCGGTTCGATCCCGCTAGGCTCCATAAGATACGGAAGTATCTGGTCAACGAAGA	Lactococcus garvieae	Bacteria;Firmicutes;Bacilli;Lactobacillales;Streptococcaceae;Lactococcus;Lactococcus garvieae		GTAACCGTAGGGGAACCTGCGGTTGGATCACCTCCTTACCTAAAGATACGCATTGTGCAGTGTCCACACAGATTGTCTGATAGAAAGTAACGAGCAGAAATACCTTAATAGGCTTGTAGCTCAGGTGGTTAGAGCGCACCCCTGATAAGGGTGAGGTCGGTGGTTCAAGTCCACTCAGGCCTACCAATTCGTCCTCATGCTGCGTTGTCGTCACACTCGTTTGCGGTTGCAAACGTCGTATGAACTCCGC	Rahnella victoriana	Bacteria;Proteobacteria;Gammaproteobacteria;Enterobacterales;Yersiniaceae;Rahnella;Rahnella victoriana
GTAGCCGTATCGGAAGGTGCGGCTGGATCACCTCCTTTTGAGCATGACGTCATCGTCTTGCGGGCGTCCTCACAAATTACCTGCATTCAGAGATTCATACCGGCACAGGTCGGTATGCGAAGTCCCTTTATGGGGCCTTAGCTCAGCTGGGAGAGCACCTGCTTTGCAAGCAGGGGGTCGTCGGTTCGATCCCGACAGGCTCCACCATAGTGAGTGAAAAGACTTCGGGTCTGTAGCTCAGGTGGTTAGA	Xanthomonas bromi	Bacteria;Proteobacteria;Gammaproteobacteria;Xanthomonadales;Xanthomonadaceae;Xanthomonas		GTATCCGTACGGGAACGTGCGGATGGATCACCTCCTTTCTATGGAGTTAAATTTATTAAAGACTATTTTGGTTCTATTTAGTTTTCAGAGATTGTATAGTCTCTGACAAACGATTGTTCTTTGAAAACTGAATATTAGATGAAATGCAATTTTCTAATTATAACAATATATAATTAGATAATTTATTACGAAATTATTTCGTAATGACATCAAACAATTAACTAAAATTAATTGAGTTACAAATTGCTAG	Mycoplasma putrefaciens	Bacteria;Tenericutes;Mollicutes;Mycoplasmatales;Mycoplasmataceae;Mycoplasma;Mycoplasma putrefaciens		GTAGCCGTACCGGAAGGTGCGGCTGGATCACCTCCTTTCTAAGGAGCACCACGATAAACACTCTCAATTGGTGGGGGTGTAGCCGTGAGGAGCCAGGTCCCTGTAGTGGGTGTCTGGTGGGTGCAAATGACAAACGTTGAGCCGGCGCGGGAAAGCGCGGGTGATGGAACTGCCAGACACACTATTGGGCTTTGAGACAACAGGCCCGTGCCCCTTTTGGGGGGTGGCATCCGGTTGCGGGTGTCGGCGT	Mycolicibacterium fortuitum	Bacteria;Actinobacteria;Actinobacteria;Corynebacteriales;Mycobacteriaceae;Mycolicibacterium;Mycolicibacterium fortuitum
GTAGCCGTACCGGAAGGTGCGGCTGGATCACCTCCTTTCTAAGGAGCATTTAGTGCCGTTTGTCAGCCCGAGTGTGGCTGCGCGGTCGCTCATTATGGGTGGAACACTGACTTTCTTGGGCTCTTTTCTCCTGCTGTGTGTGGGGGTTGGGGGTTCGGGGTTCATCGATACACTGTTGGGTGTCTGAGAGGGCACGTTCTTCTCTTGCTGCTTCATGTCTGTGCCTGCGGTTGTGGGTGTCGGTGGGGTG	Tsukamurella paurometabola	Bacteria;Actinobacteria;Actinobacteria;Corynebacteriales;Tsukamurellaceae;Tsukamurella;Tsukamurella paurometabola		GTAGCCGTAGGGGAACCTGCGGCTGGATCACCTCCTTAATCGACGACATCAGCTGCTCCATAAGTTCCCACACGAATTGCTTGATTCATTGAAGAAGACGATAAGAAGCAGCCAGAGATGGATGTAGCTTAGTTGGTTAGAGCGCACCCCATGCTCTGTGGTAAAGAGCAGGGTGAGGTCGGCCTTGTAGCTCGAAATTGGGTCTGTAGCTCAGTTGGTTAGAGCGCACCCCTGATAAGGGTGAGGTCGG	Pseudomonas azotoformans	Bacteria;Proteobacteria;Gammaproteobacteria;Pseudomonadales;Pseudomonadaceae;Pseudomonas;Pseudomonas azotoformans		GTAGCCGTATCGGAAGGTGCGGCTGGATCACCTCCTTTCTAGGGAACAGGAAGTCATGGTACTATTTTCTTTTGTATGACCCAAAGTCATACACAAAAATGATAATCTGGGGGTGTAGCTCAGTTGGGAGAGCACCTGCCTTGCAAGCAGGGGGTCAGGAGTTCGAATCTCCTCATCTCCACCATCTTATCATAAAAAGCAATTGCGGGGGCGTGGCTCAGTTGGGAGAGCGTCTGCTTCGCATGCAGAA	Eubacterium callanderi	Bacteria;Firmicutes;Clostridia;Clostridiales;Eubacteriaceae;Eubacterium;Eubacterium callanderi
GTAGCCGTAGGGGAACCTGCGGCTGGATCACCTCCTTTAAGAAAAAAGTGACTGCGAGCTTAAGCTGGCTTCCACATAAATTGTCTCTGTATTACTAGAAGAAAAGACCTGGGTCTGTAGCTCAGTTGGTTAGAGCGCACCCCTGATAAGGGTGAGGTCGGTGGTTCAAATCCACCCAGACCCACCATGACTTGGGGCTATAGCTCAGCTGGGAGAGCGCCTGCCTTGCACGCAGGAGGTCTGCGGTTCG	Hydrogenovibrio marinus	Bacteria;Proteobacteria;Gammaproteobacteria;Thiotrichales;Piscirickettsiaceae;Hydrogenovibrio;Hydrogenovibrio marinus		GTAGCCGTAGGGGAACCTGCGGCTGGATCACCTCCTTAATCGACGACATCAGCTGCTCCATAAGTTCCCACACGAATTGCTTGATTCATTGAAGAAGACGATAGAAGCAGCTTTAAGCTCCAAGCTGATAGCTCCAAGCTAACAGTTGCGCGCTCGAAATTGGGTCTGTAGCTCAGTTGGTTAGAGCGCACCCCTGATAAGGGTGAGGTCGGCAGTTCGAATCTGCCCAGACCCACCAATTTTGTTATGG	Pseudomonas mandelii	Bacteria;Proteobacteria;Gammaproteobacteria;Pseudomonadales;Pseudomonadaceae;Pseudomonas;Pseudomonas mandelii		GTAGCCGTAGGGGAACCTGCGGCTGGATCACCTCCTTTCTAAGGATCGTGACGAAAGCGCTGATGCTCGACATCAGAAGAGCTTCGTCATTTCCAAAGAACATCGCCGCCGTCCTCATGTCCCTTCATCACTAGAGATTGTTACGATCATACGATCGTGACGATAGCTGAGCAGGCTATAAGCGCCTCGCGCTGCTGAAAAGCGGCCTGCGAAGCGCTGGGCCGGTAGCTCAGGTGGTTAGAGCGCACGC	Sphingobium quisquiliarum	Bacteria;Proteobacteria;Alphaproteobacteria;Sphingomonadales;Sphingomonadaceae;Sphingobium
GTAGCCGTATCGGAAGGTGCGGCTGGATCACCTCCTTTCTCGAGCTTAAATCCGCGAAGTTGAGCGCTCACGCTTATCGGCTGTAAATTAGGACAGACTCAGGGGTCTGTAGCTCAGTCGGTTAGAGCACCGTCTTGATAAGGCGGGGTCGTTGGTTCGAATCCAACCAGACCCACCAATTGTCTGGCGGAATAAACCTGAGTGTCTCTGTATGGGGGCATAGCTCAGCTGGGAGAGCACCTGCTTTGCA	Burkholderia thailandensis	Bacteria;Proteobacteria;Betaproteobacteria;Burkholderiales;Burkholderiaceae;Burkholderia;Burkholderia thailandensis		GTAGCCGTAGGGGAACCTGCGGCTGGATCACCTCCTTTCTAAGGATGCTGACAGCAGGATGACCGGTTTATCCGGTCCGCTCCTCGGACGGCGTCATTAGGATATCAGGGCTCAGTCAGAGCCCATTGGCGGGACAGATGCCGCCCTCGTTTCTCTTCCTCACCAGATAGCGCGATCGCTCAAGCGATCCGACTGCGGCTGATGCTGCGGTTTGGTCTCGCGACAGCTTGATCGTACTGGGCCTGTAGCT	Methylobacterium oryzae	Bacteria;Proteobacteria;Alphaproteobacteria;Rhizobiales;Methylobacteriaceae;Methylobacterium		GTAGCCGTATCGGAAGGTGCGGCTGGATCACCTCCTTTCTAGGGAAGAAGAAGTAAGGGTTTTATATACTGTCTAGTGTTCAATCAAGAGGACACAAAGAATTTCCGGTGCCGATGCGCTTAGGGGAAACACCCGTACCCATCCCGAACACGATGGTTAAGACCTAAGCGGCCGATGGTACTATGCTGGAGACGGCATGGGAGAGCAGGTGGGTGCCGGATTCATTAAAAAAACTCACTCGAAAGAGTGT	Enterocloster bolteae	Bacteria;Firmicutes;Clostridia;Clostridiales;Lachnospiraceae;Enterocloster;Enterocloster bolteae
GTAGCCGTACCGGAAGGTGCGGCTGGATCACCTCCTTTCTAAGGAGCACCATTTCCCAGCCGAATGAGCTTGGGAACATAAAGTGAGTTTCTGTAGTGGTTACTCGCTTGGTGAATATGTTTTATAAATCCTGTCCACCCCGTGGATAGGTAGTCGGCAAAACGTCGAACTGTCAATAGAGTTGAAACGCTGGCACACTGTTGGGTCCTGAGGCAACACATTGTGTTGTCACCCTGCTTGGTGGTGGGGT	Mycobacteroides chelonae	Bacteria;Actinobacteria;Actinobacteria;Corynebacteriales;Mycobacteriaceae;Mycobacteroides;Mycobacteroides chelonae		GTAGCCGTATCGGAAGGTGCGGCTGGATCACCTCCTTTCTATGGAGAATTGATGAACGGAAGACAGACCCAGGGAACTGAAACATCTAAGTACCTGGAGGAAGAGAAAGCAAATGCGATTTCCTGAGTAGCGGCGAGCGAAACGGAATCTAGCCCAAACCAAGAGGCTTGCCTCTTGGGGTTGTAGGACATTCTATACGGAGTTACAAAGGAACGAGGTAGACGAAGCAGCCTGGAAAGGCTCGTCACAG	Bacillus pseudomycoides	Bacteria;Firmicutes;Bacilli;Bacillales;Bacillaceae;Bacillus;Bacillus pseudomycoides		GTATCCCTACGGGAACGTGGGGATGGATCACCTCCTTTCTAAGGAGAAGAGGAAGTGTGAAGAAGATTCTGTTTAGTTTTGAGTGAAACTCGAAGAAGAGAGAAGCTCAGAGATCATTGAAAACTGGATAATAGACAAATTGCGAAAGAAAGAGATCGAGATAAGAAAATTATTGAGGTCTTTCTAGAGAAAGTCGAAAGAAAACTAAGAGAATTCAACACTGAAACAGTCAGTAAGAAGGAAATAGTGA	[Clostridium] spiroforme	Bacteria;Firmicutes;Erysipelotrichia;Erysipelotrichales;Erysipelotrichaceae;Erysipelatoclostridium;[Clostridium] spiroforme
GTAGCCGTACCGGAAGGTGCGGCTGGATCACCTCCTTTCTAAGGATGAATTCGTACGATAATAAAAAGTGGGCGCGGAGTTTTGTTCAGTTTTGAAGGAATATTAGTTATTCCTTCAGTTGTTTTGCGCCTGCGTCTACGAGCGAATTCGAAGATGATGGATTCCTCGACGCAAGACAGCAAAGAAGTGAGCACAAGGTAGCAGTCTCGTTCCTTGAAAACTAGATAACCGGAAGGAAGAAGCCGGGAAG	Parageobacillus thermoglucosidasius	Bacteria;Firmicutes;Bacilli;Bacillales;Bacillaceae;Parageobacillus;Parageobacillus thermoglucosidasius		GTAGCCGTACCGGAAGGTGCGGCTGGAACACCTCCTTTCTAGAGAAAGATGGTGAGTTACAAAAGGTAAATTTTACTCTTTGCTGTTAATTTTAAAATATAGAAATATCAAAGCTATTATAGTCTCGTAGCTCAGCTGGTTAGAGCGCTACACTGATAATGTAGAGGTCGGCAGTTCGAGTCTGCCCGGGACTACAAAAAGTTTGATATTTTAAGGAAATTCTAGAAGTTAAGCAACTCTCAGTTATGTT	Polaribacter reichenbachii	Bacteria;Bacteroidetes;Flavobacteriia;Flavobacteriales;Flavobacteriaceae;Polaribacter;Polaribacter reichenbachii		GTAGCCGTACCGGAAGGTGCGGCTGGATCACCTCCTTTCTAAGGAGCATTCTCCATGCCGGCTCGAAGAGTCGAGTGCAGGTCATGGCAGAGGCCATTTCGGAAGCGAATGTTTTCCGATGGTTGCTCATGGGTGGAACGCTGACAATCTCCATCACGTACGGCCGCGGCCGAGTCTGTGGTGCTGGTGGATATATCAACACACTGTTGGGTCCTGAAAGAACAGACGTTCTTTCCAGGCAAAAAATACG	Nocardia rhamnosiphila	Bacteria;Actinobacteria;Actinobacteria;Corynebacteriales;Nocardiaceae;Nocardia;Nocardia rhamnosiphila
GTAACCCTAGGGGAACCTGGGGTTGGATCACCTCCTTACCTTAAGATGACGAAGTTGTTGAGTGTTCACACAGATTGACTTGATTCAAAGTAGTTAGAGCAAAGACCTGATGCGCAAGCATCAGTGCTTATTCAACTTCGGTTGAATGAGAGAAGCCCGTTCGTTGGGTTGGGATGTGAATAACGATGCAAGTCGTTACCCAAGCCAGAGTTAGCGATAACAACGAACAGCGCTAAAGGCCGCTAGCCTC	Aeromonas media	Bacteria;Proteobacteria;Gammaproteobacteria;Aeromonadales;Aeromonadaceae;Aeromonas		GTAGCCGTAGGGGAACCTGCGGCTGGATCACCTCCTTAACGATATTATCTGATTGGCAAGAATTCACAACAAGTTGTTCTTTAGTAAGATGTTTAAAACGGGTCTATAGCTCAGTTGGTTAGAGCACCGTGTTGATAACGCGGGGGTCATAAGTTCAAGTCTTATTAGACCCACCATTAACAAATGGGGTTATAGCTCAGTTGGTAGAGCGCCTGCCTTGCACGCAGGAGGTCAGGAGTTCGACTCTCCT	Moraxella bovoculi	Bacteria;Proteobacteria;Gammaproteobacteria;Pseudomonadales;Moraxellaceae;Moraxella;Moraxella ovis		GTAACCGTAGGGGAACCTGCGGTTGGATCACCTCCTTACCTGCAAGATACAACCTCGCGTGCTCACACAGATTGTCTGATAGAAAGTAAAGAAGCAGGGTTGTCTGCGAAAGCGAAGTCCCTTTCGTCTAGAGGCCCAGGACACCGCCCTTTCACGGCGGTAACAGGGGTTCGAATCCCCTAAGGGACGCCACCTGCTGGTAATGAGTGAAAGGCGTTACCGATTAATATCTCAAAACTGACTGTAAAGT	Cronobacter sakazakii	Bacteria;Proteobacteria;Gammaproteobacteria;Enterobacterales;Enterobacteriaceae;Cronobacter;Cronobacter sakazakii
GTAGCCGTAGGGGAACCTGCGGCTGGATCACCTCCTTAACGAAAGATTGACGATTGGTAAGAATCCACAACAAGTTGTTCTTCATACGATGTATCTGAGGGTCTGTAGCTCAGTTGGTTAGAGCACACGCTTGATAAGCGTGGGGTCACAAGTTCAAGTCTTGTCAGACCCACCAAATCTGACTAACGAAGCATGAAAGTGCTGAAGCAAACAGAACAGAACGATACATTGACTTATTGATAAGCTGGGG	Acinetobacter lwoffii	Bacteria;Proteobacteria;Gammaproteobacteria;Pseudomonadales;Moraxellaceae;Acinetobacter;Acinetobacter lwoffii		GTAGCCGTATCGGAAGGTGCGGCTGGATCACCTCCTTTCTAAGGAGAATTACCTACTGTTTAATTTTGAGGGTTCGTTTTTACGAATACTCAAAATTAGCACTTTAAGCAACGGGATTTATCCGTTGGCGCCGTGCTTTAGCACTTTTAGCAACAGAATAAACTGAACGCATGTGAAGTTTGTTTGTTGGCGACGTGCTTTAGCACTTTAAGCAACGGAATTTATTCGTTGGCGCTGTGCGTTAGCACTT	Clostridioides difficile	Bacteria;Firmicutes;Clostridia;Clostridiales;Peptostreptococcaceae;Clostridioides;Clostridioides difficile		GTAGCCGTACCGGAAGGTGCGGCTGGATCACCTCCTTTCTAAGGGGAAAAGCGGAGGCCGCCCGCCTATCGGCGAGGTGCGCTGGAGGGCCTGCGAGCGGGCTTAGCCCGCCGCAGCAGGACCGAAGCGTCGCGAGCCGATGGCGGCCGGAGCTAGACAATTCGAAAAGCGAAGGCGAGCGTTTCGCCGCGATGGGCAAATGTTCTTCGCCTGGAGGGATTTACAATCCCGAAGGCGAAGGTTATTTGAC	Anoxybacillus amylolyticus	Bacteria;Firmicutes;Bacilli;Bacillales;Bacillaceae
GTAGCCGTATCGGAAGGTGCGGCTGGATCACCTCCTTTCTAAGGAGAAAGAAGTAGAGGAAGTAAGAGCTATTGTTTAATTATGAGGGTTCATCAAGAACTCAACTTTTTTGGTGGCGATGCGCTCAGGGGAAACACCCGTACCCATCCCGAACACGATGGTTAAGACCTGAGCGGCCGATGGTACTGCACTGGAGACGGTGTGGGAGAGTAGGTGGCCGCCAAAACTAAAAAAGAAAAAAGACAGGTTT	[Ruminococcus] gnavus	Bacteria;Firmicutes;Clostridia;Clostridiales;Lachnospiraceae;Blautia;[Ruminococcus] gnavus		GTAGCCGTACCGGAAGGTGCGGCTGGATCACCTCCTTTCTAAGGAGTTTTTATTGTGCACTGATTGTTTCCACAGTTGTGGGTGGTCAGTGTTTTGCTGTGATTGTTGTTCATGCACCTGTATGTGGGTGTGTGGGTTGCAGCGTTATTATTTTTTGTTTGTGGGTTTGCATTCTGTTTTCACTTGGTTGAGTGGGTATCATTTTTTTTGTGTGTTGGCACGTTGTTGGGTGTCTCGGGCAGCACTTGTG	Corynebacterium pseudodiphtheriticum	Bacteria;Actinobacteria;Actinobacteria;Corynebacteriales;Corynebacteriaceae;Corynebacterium;Corynebacterium pseudodiphtheriticum		GTAACCCTAGGGGAACCTGGGGTTGGATCACCTCCTTACCGTTTCATGACTGGGGTGAAGTCGTAACAAGGTAACCCTAGGGGAACCTGGGGTTGGATCACCTCCTTACCATTACGTCGAAAGACGCACTTGATGCAGTGCCTACACAGATAGTCTTGTTTAAAAATGAAGATGACACAAGTTTATAGCCCTATAGCTCAGCTGGGAGAGCAAACCTAAGTGTTTTGAATTAAGCAGTTCGATCCTGCTT	Alteromonas hispanica	Bacteria;Proteobacteria;Gammaproteobacteria;Alteromonadales;Alteromonadaceae;Alteromonas
GTAGCCGTACCGGAAGGTGCGGCTGGATCACCTCCTTTCTAAGGAGCACCATTTCCCAGTCGAATGAATTGGGAACATAAAGCGAGTGTCTGTAGTGGATACATGCTTGGTGAATATGTTTTATAAATCCTATCCACCCCGTGGATAGGTAGTCGGCAAAACGTCGAACTGTCATAAGAATTGAAACGCTGGCACACTGTTGGGTCCTGAGGCAACACGTTGTGTTGTCACCCTGCTTGGTGGTGGGGTG	Mycobacteroides salmoniphilum	Bacteria;Actinobacteria;Actinobacteria;Corynebacteriales;Mycobacteriaceae;Mycobacteroides		GTAGCCGTACCGGAAGGTGCGGCTGGAACACCTCCTTTCTGGAGCCAGAATCTTGTGAATGTAGTCAGGAAACAAGGTATGTTGTTCTCTGGTACTACGGTTGAATATGTATAAGATATGATCTTAAACTGGAAAGGCCAGTATATAGAGAGAAAGATGATGCTGAGATAAAAAAGTTTCAGGCAACATGACGGTTGACAGTCCTATAGCTCAGTTGGTTAGAGCGCTACACTGATAATGTAGAGGTCGG	Parabacteroides merdae	Bacteria;Bacteroidetes;Bacteroidia;Bacteroidales;Tannerellaceae;Parabacteroides;Parabacteroides merdae		GTAGCCGTACCGGAAGGTGCGGCTGGATCACCTCCTTTCTAAGGAGTCTTTACAGGTCGGCATTACTTCTACAGCCGGCCGGACTCGAAAGTGGACCTGGTGCTGCGTGCAGTATCCAGGATGGCTCAAAGACAAATTGAACTTGACCTCGGGCGACTAGAAGCGTCCGGGGGCGCGCTGTTGGGTGTCTGAGGAAACAACCTCTGCTCCGTAGGGAGTGGTTGTTGGTTCCCGCGGACCGCCTCCGAGA	Nocardiopsis dassonvillei	Bacteria;Actinobacteria;Actinobacteria;Streptosporangiales;Nocardiopsaceae;Nocardiopsis;Nocardiopsis dassonvillei
GTAGCCGTAGGGGAACCTGCGGCTGGATCACCTCCTTAATCGAAGACTTCAGCTTCTTCATAAGTTCCCACACGAATTGCTTGATTCACTTGCGAAAAGCGATTGGGTTGAGACCCGAGAGTGACGATTGGGTCTGTAGCTCAGTTGGTTAGAGCGCACCCCTGATAAGGGTGAGGTCGGCAGTTCGAATCTGCCCAGACCCACCAATTGTCGGGATGGCCAGTGTCAAATGGGGCCATAGCTCAGCTGG	Pseudomonas alcaligenes	Bacteria;Proteobacteria;Gammaproteobacteria;Pseudomonadales;Pseudomonadaceae;Pseudomonas;Pseudomonas alcaligenes		GTAACCGTAGGGGAACCTGCGGTTGGATCACCTCCTTACCTTAAAGAACACACTATCATTAACTGAATCCATAGGTTAATGAGGCGAACCGGGGGAACTGAAACATCTAAGTACCCCGAGGAAAAGAAATCAACCGAGATTCCCCCAGTAGCGGCGAGCGAACGGGGAGGAGCCCAGAGCCTGAATCAGTGTGTGTGTTAGTGGAAGCGTCTGGAAAGGCGCGCGATACAGGGTGACAGCCCCGTACACA	Escherichia coli	Bacteria;Proteobacteria;Gammaproteobacteria;Enterobacterales;Enterobacteriaceae;Escherichia;Escherichia coli		GTAGCCGTAGGGGAACCTGCGGCTGGATCACCTCCTTTCTAGAGAAAAGAAGGGGCTGATTGGCATTCACACTTATCGGTAAACTGAAAAGATGCGAGAAGAGACTGAATAAACTGGGTTTGTAGCTCAGCTGGTTAGAGCACACGCTTGATAAGCGTGGGGTCGGAGGTTCAAGTCCTCCCAGACCCACCACTTATTTAAGGACAGAGGGGGCATAGCTCAGTTGGTAGAGCACCTGCTTTGCAAGCAG	Snodgrassella alvi	Bacteria;Proteobacteria;Betaproteobacteria;Neisseriales;Neisseriaceae;Snodgrassella;Snodgrassella alvi
GTAACCCTAGGGGAACCTGGGGTTGGATCACCTCCTTACCTTAAGATGTCGAAGTTGTTGAGTGTTCACACAGATTACCTTGATTCAAAGTAGTTAGAGCAAAGACCTGATGCGCAAGCGTCAGTGCTTGTTTGGTGAAAGCCAAACGAGAGAAGCCCTTTTGTTGGGTGTCGGGACGTGAATAGCGGCGCAAGCAGCTACCCGGTTACCTGCGCGCGAGCGCAAAGACAAATCCGGGTCCCCTTCGTCT	Aeromonas salmonicida	Bacteria;Proteobacteria;Gammaproteobacteria;Aeromonadales;Aeromonadaceae;Aeromonas;Aeromonas salmonicida		GTAACCGTAGGGGAACCTGCGGTTGGATCACCTCCTTACCCAAGACGAGAGACAGCGAGTGCTCACACAGATTGGCTGATAGTTGTAGACAAGATTAAAAACGAAGCGAAAGCAACGTTGAAAAATAAACGTTAAAAGATAAAAAGAAGATAGAGTATCTTTAATTGATGTCCCCATCGTCTAGAGGCCTAGGACATCGCCCTTTCACGGCGGTAACCGGGGGTCGAATCCCCGTGGGGGCGCCAATTAA	Haemophilus influenzae	Bacteria;Proteobacteria;Gammaproteobacteria;Pasteurellales;Pasteurellaceae;Haemophilus;Haemophilus influenzae		GTAGCCGTACCGGAAGGTGCGGCTGGAATACCTCCTTTTTAGAGCGACGCTCACTTTTTAATTGTTGTTTCCTTCTTCTTTCAATTTTTATTTGTCTGATTAGATAAATAAAAAACATAACTAAAAAATAAAGATCTTTCAGATACTGAAATAGTATGACTCGAAACAGACCCGTAGCTCAGTTGGTTAGAGCGCTACACTGATAATGTAGAGGTCACCAGTTCAACTCTGGTCGGGTCTACTAATAAAA	Filimonas lacunae	Bacteria;Bacteroidetes;Chitinophagia;Chitinophagales;Chitinophagaceae;Filimonas;Filimonas lacunae
[truncated: 153 more rows]

## Sheet: Vagina
Amplicon Sequence						Artificial datasets profile			UNI_ITS_fw / UNI_ITS_rv					V1-V2	V3-V4	V5-V6	V7-V8	V9-V8
V1-V2	V3-V4	V5-V6	V7-V8	V9-V8	ITS	Taxonomy	Taxonomy	% abundance	Taxonomy	Taxonomy	% abundance	Taxonomy	Taxonomy	% abundance
[truncated: 14 more rows]

## Sheet: Cheese
Amplicon Sequence						Artificial datasets profile			UNI_ITS_fw / UNI_ITS_rv					V1-V2	V3-V4	V5-V6	V7-V8	V9-V8
[truncated: 10 more rows]

## Sheet: Sputum
Amplicon Sequence						Artificial datasets profile			UNI_ITS_fw / UNI_ITS_rv					V1-V2	V3-V4	V5-V6	V7-V8	V9-V8
[truncated: 17 more rows]

[truncated: 5 more sheets: Cow_Milk, Skin, Lung, Infant_feces, Human_Feces]
