# Supplementary material for: Untangling Species-Level Composition of Complex Bacterial Communities through a Novel Metagenomic Approach
Source: mSystems. 2020 Jul 28;5(4):e00404-20. doi: 10.1128/mSystems.00404-20 (PMC7394355; doi:10.1128/mSystems.00404-20)
Supplement: DATA SET S4 [file mSystems.00404-20-sd004.xlsx]

## Sheet: ITS_profiling_genus_level
Sample_Name	Animal_Faeces_1	Animal_Faeces_2	Animal_Faeces_3	Animal_Faeces_4	Animal_Faeces_5	Cow_Litter_1	Cow_Litter_2	Cow_Litter_3	Cow_Litter_4	Cow_Litter_5	Cow_Milk_1	Cow_Milk_2	Cow_Milk_3	Cow_Milk_4	Cow_Milk_5	Human_Feces_1	Human_Feces_2	Human_Feces_3	Human_Feces_4	Human_Feces_5	Human_Vagina_1	Human_Vagina_2	Human_Vagina_3	Human_Vagina_4	Human_Vagina_5	Parmesan_Cheese_1	Parmesan_Cheese_2	Parmesan_Cheese_3	Parmesan_Cheese_4	Parmesan_Cheese_5	Soil_1	Soil_2	Soil_3	Soil_4	Soil_5	Sputum_1	Sputum_2	Sputum_3	Sputum_4	Sputum_5
Acidobacteria;Acidobacteriia;Acidobacteriales;Acidobacteriaceae;__	0	0	0	0	0	0	0	0	0	0	0	0	0	0	0	0	0	0	0	0	0	0	0	0	0	0	0	0	0	0	0	0	0	0.00265426	0	0	0	0	0	0
Acidobacteria;__;__;__;__	0	0	0	0	0	0	0	0	0	0	0	0	0	0	0	0	0	0	0	0	0	0	0	0	0	0	0	0	0	0	0.000107354	0	0.00574421	0.00502748	0.00303291	0	0	0	0	0
Actinobacteria;Acidimicrobiia;Acidimicrobiales;Acidimicrobiaceae;Aciditerrimonas	0	0	0	0	0	0	0	0	0	0	0	0	0	0	0	0	0	0	0	0	0	0	0	0	0	0	0	0	0	0	0.00619968	0.000171934	0	0.00256058	0.000327882	0	0	0	0	0
Actinobacteria;Acidimicrobiia;__;__;__	0	0	0	0	0	0	0	0	0	0	0	0	0	0	0	0	0	0	0	0	0	0	0	0	0	0	0	0	0	0	0	0	0.000281579	0	0	0	0	0	0	0
Actinobacteria;Actinobacteria;Actinomycetales;Actinomycetaceae;Actinomyces	0	0	0	0	0	0	0	0.000649773	0.000879347	0.000574668	0	0.00201161	0	0	0	0	0	0	0	0	0	0	0	0	0	0	0	0	0	0	0.00402576	0.0002579	0.01391	0.0371596	0.00692651	0	0	0	0	0
Actinobacteria;Actinobacteria;Actinomycetales;Actinomycetaceae;Mobiluncus	0	0	0	0	0	0	0	0	0	0	0	0	0	0	0	0	0	0	0	0	0	0	0	0	0	0	0	0	0	0	0.00230811	0	0	0	0	0	0	0	0	0
Actinobacteria;Actinobacteria;Actinomycetales;Actinomycetaceae;Trueperella	0	0	0	0	0	0	0	0	0	0	0	0	0	0	0	0	0	0	0	0	0	0	0	0	0	0	0	0	0	0	0.17233	0.0020632	0	0.000249813	0	0.0110251	0	0	0	0
Actinobacteria;Actinobacteria;Actinomycetales;Actinomycetaceae;__	0	0	0	0	0	0	0	0	0	0	0	0	0	0	0	0	0	0	0	0	0	0	0	0	0	0	0	0	0	0	0.000429415	0	0	0	0.000368868	0	0	0	0	0
Actinobacteria;Actinobacteria;Actinopolysporales;Actinopolysporaceae;Actinopolyspora	0	0	0.000470579	0	0	0	0	0	0	0	6.15707e-05	0	0	0.00011658	0	0	0	0	0	0	0	0	0	0	0	0	0	0	0	0	0	0	0	0	0	0	0	0	0	0
Actinobacteria;Actinobacteria;Bifidobacteriales;Bifidobacteriaceae;Bifidobacterium	0	0	8.18398e-05	0.000492765	0	0	0	0	0.00025737	0	0.0010467	0.000609578	0.0283417	0.000722796	0	0	0	0	0	0	0	0	0	0	0	0	0	0	0	0.00276478	0	0	0	0	0	0	0	0	0	0
Actinobacteria;Actinobacteria;Candidatus_Nanopelagicales;Candidatus_Nanopelagicaceae;Candidatus_Planktophila	0	0	0	0	0	0	0	0	0	0	0	0	0	0	0	0	0	0	0	0	0	0	0	0	0	0	0	0	0	0	0.000107354	0	0.000619474	0.000499625	0.00131153	0	0	0	0	0
Actinobacteria;Actinobacteria;Corynebacteriales;Corynebacteriaceae;Corynebacterium	0	0	0	0	0	0.00330229	0.00538953	0	0.0230239	0.00287334	0.000554136	0.00758315	0	0.0010259	0	0	0	0	0	0	0	0	0	0	0	0	0	0	0	0.00327291	0.00107354	0.000137547	0.00185842	0	0.000368868	0	0	0	0	0
Actinobacteria;Actinobacteria;Corynebacteriales;Gordoniaceae;Gordonia	0	0	0	0	0	0	0	0	6.43425e-05	0	0	0.000414513	0	0	0	0	0	0	0	0	0	0	0	0	0	0	0	0	0	0	0	0	0	0	0	0	0	0	0	0
Actinobacteria;Actinobacteria;Corynebacteriales;Mycobacteriaceae;Mycobacterium	0	0	0	0	0	0	0	0	5.36187e-05	0	0	0	0	0	0	0	0	0	0	0	0	0	0	0	0	0	0	0	0	0	0	8.59668e-05	0	0.000437172	0	0	0	0	0	0
Actinobacteria;Actinobacteria;Corynebacteriales;Mycobacteriaceae;Mycobacteroides	0	0	0	0	0	0	0	0	0	0	0	0	0	0	0	0	0	0	0	0	0	0	0	0	0	0	0	0	0	0	0	0	0	0	8.19706e-05	0	0	0	0	0
Actinobacteria;Actinobacteria;Corynebacteriales;Mycobacteriaceae;Mycolicibacter	0	0	0	0	0	0	0	0	0	0	0	0	0	0	0	0	0	0	0	0	0	0	0	0	0	0	0	0	0	0	0	0	0	0.00115538	0	0	0	0	0	0
Actinobacteria;Actinobacteria;Corynebacteriales;Mycobacteriaceae;Mycolicibacterium	0	0	0	0	0	0	0	0	5.36187e-05	0	0	0	0	0	0	0	0	0	0	0	0	0	0	0	0	0	0	0	0	0	0.00260333	0	0	0	0	0	0	0	0	0
Actinobacteria;Actinobacteria;Corynebacteriales;Nocardiaceae;Nocardia	0	0	0	0	0	0	0	0	0	0	0	0	0	0	0	0	0	0	0	0	0	0	0	0	0	0	0	0	0	0	0	0	0	0.000437172	0	0	0	0	0	0
Actinobacteria;Actinobacteria;Corynebacteriales;Nocardiaceae;Rhodococcus	0	0	0	0	0	0.000280695	0	0.000835422	0.00120106	0.000798691	0	0.000877792	0.000477669	0	0	0	0	0	0	0	0	0	0	0	0	0	0	0	0	0	0.018277	0	0.00799685	0.00215463	0.00692651	0.00125725	0	0	0	0
Actinobacteria;Actinobacteria;Corynebacteriales;Nocardiaceae;__	0	0	0	0	0	0	0	0	0	0	0	0	0	0	0	0	0	0	0	0	0	0	0	0	0	0	0	0	0	0	0	0	0	0	0.000860691	0	0	0	0	0
Actinobacteria;Actinobacteria;Corynebacteriales;__;__	0	0	0	0	0	0	0	0	0.00017158	0	0	0.00102409	0	0	0	0	0	0	0	0	0	0	0	0	0	0	0	0	0	0	0	0	0.0024779	0	0	0	0	0	0	0
Actinobacteria;Actinobacteria;Frankiales;Frankiaceae;Frankia	0	0	0	0	0	0	0	0	0	0	0	0	0	0	0	0	0	0	0	0	0	0	0	0	0	0	0	0	0	0	0	0	0	0	0.000450838	0	0	0	0	0
Actinobacteria;Actinobacteria;Geodermatophilales;Geodermatophilaceae;Modestobacter	0	0	0	0	0	0	0	0	0	0	0	0	0	0	0	0	0	0	0	0	0	0	0	0	0	0	0	0	0	0	0	0	0	0.00424681	0	0	0	0	0	0
Actinobacteria;Actinobacteria;Jiangellales;Jiangellaceae;Jiangella	0	0	0	0	0	0	0	0	0	0	0	0	0	0	0	0	0	0	0	0	0	0	0	0	0	0	0	0	0	0	0	0	0	0.000811891	0	0	0	0	0	0
Actinobacteria;Actinobacteria;Kineosporiales;Kineosporiaceae;Quadrisphaera	0	0	0	0	0	0	0	0	0	0	0	0	0	0	0	0	0	0	0	0	0	0	0	0	0	0	0	0	0	0	0	0	0	0.000499625	0	0	0	0	0	0
Actinobacteria;Actinobacteria;Micrococcales;Beutenbergiaceae;Serinibacter	0	0	0	0	0	0	0	0	0	0	0	0.00225544	0	0	0	0	0	0	0	0	0	0	0	0	0	0	0	0	0	0	0	0	0	0	0	0	0	0	0	0
Actinobacteria;Actinobacteria;Micrococcales;Brevibacteriaceae;Brevibacterium	0	0	0	0	0	0	0	0	0.000107237	0.000155842	0	0.000195065	0	0	0	0	0	0	0	0	0	0	0	0	0	0	0	0	0	0	0	0	0	0	0	0	0	0	0	0
Actinobacteria;Actinobacteria;Micrococcales;Cellulomonadaceae;Cellulomonas	0	0	0	0	0	0	0	0	9.65137e-05	0.000146102	0	0	0	0	0	0	0	0	0	0	0	0	0	0	0	0	0	0	0	0	0.00136876	0	0	0.00262303	0	0	0	0	0	0
Actinobacteria;Actinobacteria;Micrococcales;Demequinaceae;__	0	0	0	0	0	0	0	0	0	0	0	0	0	0	0	0	0	0	0	0	0	0	0	0	0	0	0	0	0	0	0	0	0	0.000655758	0	0	0	0	0	0
Actinobacteria;Actinobacteria;Micrococcales;Dermabacteraceae;Brachybacterium	0	0	0	0	0	0.00246021	0	0	0.00293831	0.000467526	0.000297592	0.00299912	0	0	0	0	0	0	0	0	0	0	0	0	0	0	0	0	0	0	0	0.00020632	0.00146421	0.00390332	0	0	0	0	0	0
Actinobacteria;Actinobacteria;Micrococcales;Intrasporangiaceae;Phycicoccus	0	0	0	0	0	0	0	0	0	0	0	0.00293816	0	0	0	0	0	0	0	0	0	0	0	0	0	0	0	0	0	0	0.00225443	0.000515801	0.00270316	0	0.000286897	0	0	0	0	0
Actinobacteria;Actinobacteria;Micrococcales;Intrasporangiaceae;__	0	0	0	0	0	0	0	0	2.14475e-05	0	0	0.000207256	0	0	0	0	0	0	0	0	0	0	0	0	0	0	0	0	0	0	0.000697799	0.00020632	0.00101368	0	0	0	0	0	0	0
Actinobacteria;Actinobacteria;Micrococcales;Jonesiaceae;Jonesia	0	0	0	0	0	0	0	0	0	0	0	0	0	0	0	0	0	0	0	0	0	0	0	0	0	0	0	0	0	0	0	0.000223514	0	0.000124906	0	0	0	0	0	0
Actinobacteria;Actinobacteria;Micrococcales;Microbacteriaceae;Agreia	0	0	0	0	0	0	0	0	0.000782833	0	0	0	0	0	0	0	0	0	0	0	0	0	0	0	0	0	0	0	0	0	0	0	0	0	0	0	0	0	0	0
Actinobacteria;Actinobacteria;Micrococcales;Microbacteriaceae;Agrococcus	0	0	0	0	0	0	0	0	0.00159784	0	0	0	0	0	0	0	0	0	0	0	0	0	0	0	0	0	0	0	0	0	0	0	0	0	0	0	0	0	0	0
Actinobacteria;Actinobacteria;Micrococcales;Microbacteriaceae;Agromyces	0	0	0	0	0	0	0	0	0	0	0	0	0	0	0	0	0	0	0	0	0	0	0	0	0	0	0	0	0	0	0	0.000343867	0	0.00259181	0	0	0	0	0	0
Actinobacteria;Actinobacteria;Micrococcales;Microbacteriaceae;Aurantimicrobium	0	0	0	0	0	0	0	0	0	0	0	8.53409e-05	0	0	0	0	0	0	0	0	0	0	0	0	0	0	0	0	0	0	0	0	0	0	0.000122956	0	0	0	0	0
Actinobacteria;Actinobacteria;Micrococcales;Microbacteriaceae;Clavibacter	0	0	0	0	0	0	0	0	0.00161929	0	0	0	0	0	0	0	0	0	0	0	0	0	0	0	0	0	0	0	0	0	0	0	0.00208369	0	0	0	0	0	0	0
Actinobacteria;Actinobacteria;Micrococcales;Microbacteriaceae;Curtobacterium	0	0	0	0	0	0	0	0	0	0	0	0	0	0	0	0	0	0	0	0	0	0	0	0	0	0	0	0	0	0	5.36769e-05	0	0	0.00471521	0	0	0	0	0	0
Actinobacteria;Actinobacteria;Micrococcales;Microbacteriaceae;Frigoribacterium	0	0	0	0	0	0	0	0	0	0.000681809	0	0	0	0	0	0	0	0	0	0	0	0	0	0	0	0	0	0	0	0	0	0	0	0	0	0	0	0	0	0
Actinobacteria;Actinobacteria;Micrococcales;Microbacteriaceae;Leifsonia	0	0	0	0	0	0	0	0	0.000235922	0	0	0	0	0	0	0	0	0	0	0	0	0	0	0	0	0	0	0	0	0	0	0.000120353	0	0.00568324	0	0	0	0	0	0
Actinobacteria;Actinobacteria;Micrococcales;Microbacteriaceae;Leucobacter	0	0	0	0	0	0	0	0	0	0	0	0	0	0	0	0	0	0	0	0	0	0	0	0	0	0	0	0	0	0	0	0	0	0.00858731	0	0	0	0	0	0
Actinobacteria;Actinobacteria;Micrococcales;Microbacteriaceae;Microbacterium	0	0	0	0	0	0	0	0	0.00353884	6.81809e-05	0	0.000463279	0.00222912	0	0	0	0	0	0	0	0	0	0	0	0	0	0	0	0	0.000418454	0.00126141	0	0.00501211	0	0.000532809	0	0	0	0	0
Actinobacteria;Actinobacteria;Micrococcales;Microbacteriaceae;Mycetocola	0	0	0	0	0	0	0	0	0.000160856	0	0	0	0	0	0	0	0	0	0	0	0	0	0	0	0	0	0	0	0	0	0	0	0	0	0	0	0	0	0	0
Actinobacteria;Actinobacteria;Micrococcales;Microbacteriaceae;Plantibacter	0	0	0	0	0	0	0	0	0.00051474	0	0	0	0	0	0	0	0	0	0	0	0	0	0	0	0	0	0	0	0	0	0	0	0	0	0	0	0	0	0	0
Actinobacteria;Actinobacteria;Micrococcales;Microbacteriaceae;Pseudoclavibacter	0	0	0	0	0	0	0	0	0	0	0.000143665	0	0	0.000104922	0	0	0	0	0	0	0	0	0	0	0	0	0	0	0	0	0	0	0	0	0	0	0	0	0	0
Actinobacteria;Actinobacteria;Micrococcales;Microbacteriaceae;Rathayibacter	0	0	0	0	0	0	0	0	0	0.000301944	0	0	0	0	0	0	0	0	0	0	0	0	0	0	0	0	0	0	0	0	0	0	0	0	0	0	0	0	0	0
Actinobacteria;Actinobacteria;Micrococcales;Microbacteriaceae;__	0	0	0	0	0	0	0	0	0.000836452	0	0	0.000902175	0.0222912	0	0	0	0	0	0	0	0	0	0	0	0	0	0	0	0	0	0.000617284	0.000481414	0	0	0	0	0	0	0	0
Actinobacteria;Actinobacteria;Micrococcales;Micrococcaceae;Arthrobacter	0	0	0	0.000403172	0	0	0	0	0	0	0	0.00023164	0	0	0	0	0	0	0	0	0	0	0	0	0	0	0	0	0	0	0.000322061	0	0.000788421	0.00134274	0	0	0	0	0	0
Actinobacteria;Actinobacteria;Micrococcales;Micrococcaceae;Kocuria	0	0	0	0	0	0	0	0	0.00017158	0	0	0	0	0	0	0	0	0	0	0	0	0	0	0	0	0	0	0	0	0.000836908	0.0301127	0.000189127	0	0	0	0.00145068	0	0	0	0
Actinobacteria;Actinobacteria;Micrococcales;Micrococcaceae;Micrococcus	0	0	0	0	0	0	0	0	4.2895e-05	0	0	0	0	0	0	0	0	0	0	0	0	0	0	0	0	0	0	0	0	0	0	0	0	0	0	0	0	0	0	0
Actinobacteria;Actinobacteria;Micrococcales;Micrococcaceae;Nesterenkonia	0	0	0	0	0	0	0	0	0.000890071	0	0	0	0	0	0	0	0	0	0	0	0	0	0	0	0	0	0	0	0	0	0	0	0	0	0	0	0	0	0	0
Actinobacteria;Actinobacteria;Micrococcales;Micrococcaceae;Rothia	0	0	0	0	0	0	0	0	0.000396779	0	0	0	0	0	0	0	0	0	0	0	0	0	0	0	0	0	0	0	0	0	0	0	0.000563158	0	0	0.000870406	0.0103457	0.000983607	0.00285924	0
Actinobacteria;Actinobacteria;Micrococcales;Micrococcaceae;__	0	0	0	0	0	0	0	0	0	0	0	0	0	0	0	0	0	0	0	0	0	0	0	0	0	0	0	0	0	0	0.00158347	0	0	0.000281039	0.000286897	0.000290135	0	0	0	0
Actinobacteria;Actinobacteria;Micrococcales;Promicromonosporaceae;Cellulosimicrobium	0	0	0	0	0	0	0	0	0.000321712	0	0	0	0	0	0	0	0	0	0	0	0	0	0	0	0	0	0	0	0	0	0	0	0	0	0	0	0	0	0	0
Actinobacteria;Actinobacteria;Micrococcales;Promicromonosporaceae;Isoptericola	0	0	0	0	0	0	0	0	0	0	0	0	0	0	0	0	0	0	0	0	0	0	0	0	0	0	0	0	0	0	0	0	0	0.000530852	0	0	0	0	0	0
Actinobacteria;Actinobacteria;Micrococcales;Promicromonosporaceae;__	0	0	0	0	0	0	0	0	0	0	0	0	0	0	0	0	0	0	0	0	0	0	0	0	0	0	0	0	0	0	0	0	0.00484316	0.00190482	0.00069675	0	0	0	0	0
Actinobacteria;Actinobacteria;Micrococcales;__;__	0	0	0	0	0	0.000924642	0	0.00194932	0.00390344	0.000185063	0.00017445	0.000670535	0	5.829e-05	0	0	0	0	0	0	0	0	0	0	0	0	0	0	0	0	0.00190553	0.000636154	0.00664527	0.0106795	0.00364769	0	0	0	0	0
Actinobacteria;Actinobacteria;Micromonosporales;Micromonosporaceae;Actinoplanes	0	0	0	0	0	0	0	0	0	0	0	0	0	0	0	0	0	0	0	0	0	0	0	0	0	0	0	0	0	0	0.00560923	0	0.00197105	0	0	0.00154739	0	0	0	0
Actinobacteria;Actinobacteria;Micromonosporales;Micromonosporaceae;Micromonospora	0	0	0	0	0	0	0	0	0	0	0	0.000121916	0	0	0	0	0	0	0	0	0	0	0	0	0	0	0	0	0	0	0.00547504	0.000567381	0.00867264	0	0.00409853	0	0	0	0	0
Actinobacteria;Actinobacteria;Propionibacteriales;Nocardioidaceae;Nocardioides	0	0	0	0	0	0	0	0	0	0	0	0	0	0	0	0	0	0	0	0	0	0	0	0	0	0	0	0	0	0	0	0	0	0.000374719	0	0	0	0	0	0
Actinobacteria;Actinobacteria;Propionibacteriales;Nocardioidaceae;__	0	0	0	0	0	0	0	0	0.000579082	0	0	0	0	0	0	0	0	0	0	0	0	0	0	0	0	0	0	0	0	0	0	0	0	0	0.000491823	0	0	0	0	0
Actinobacteria;Actinobacteria;Propionibacteriales;Propionibacteriaceae;Acidipropionibacterium	0	0	0	0	0	0	0	0	0	0	0	0	0	0	0	0	0	0	0	0	0	0	0	0	0	0	0	0	0	0.00149448	0	0	0	0.000249813	0.002787	0	0	0	0	0
Actinobacteria;Actinobacteria;Propionibacteriales;Propionibacteriaceae;Cutibacterium	0	0	0	0	0	0	0	0	0	0	0.000400209	0	0	0.000722796	0	0	0	0	0	0	0	0	0	0	0	0	0	0	0	0.000134503	0	0	0	0	0	0	0	0	0	0
Actinobacteria;Actinobacteria;Propionibacteriales;Propionibacteriaceae;Propionibacterium	0	0	0	0	0	0	0	0	0	0	0	0	0	0	0	0	0	0	0	0	0	0	0	0	0	0	0	0	0	0	0.00214707	0	0	0	0.00229518	0	0	0	0	0
Actinobacteria;Actinobacteria;Propionibacteriales;Propionibacteriaceae;Tessaracoccus	0	0	0	0	0	0	0	0	0	0	0	0	0	0	0	0	0	0	0	0	0	0	0	0	0	0	0	0	0	0	0	0.00020632	0.00129526	0	0	0	0	0	0	0
Actinobacteria;Actinobacteria;Propionibacteriales;Propionibacteriaceae;__	0	0	0	0	0	0	0	0	0.000107237	0.000204543	0	0.000219448	0	0	0	0	0	0	0	0	0	0	0	0	0	0	0	0	0	0.000194282	0.0207193	0	0.00495579	0.0109293	0.016763	0.00270793	0	0	0	0
Actinobacteria;Actinobacteria;Propionibacteriales;__;__	0	0	0	0	0	0	0	0	0	0	0	0	0.00469708	0	0	0	0	0	0	0	0	0	0	0	0	0	0	0	0	0	0.000107354	0	0.00174579	0.00181114	0.00385262	0	0	0	0	0
Actinobacteria;Actinobacteria;Pseudonocardiales;Pseudonocardiaceae;Actinoalloteichus	0	0	0	0	0	0	0	0	0	0	0	0	0	0	0	0	0	0	0	0	0	0	0	0	0	0	0	0	0	0	0	0	0.00107	0	0.0013935	0	0	0	0	0
Actinobacteria;Actinobacteria;Pseudonocardiales;Pseudonocardiaceae;Allokutzneria	0	0	0	0	0	0	0	0	0	0	0	0	0	0	0	0	0	0	0	0	0	0	0	0	0	0	0	0	0	0	0	0	0.000337895	0	0.00372966	0	0	0	0	0
Actinobacteria;Actinobacteria;Pseudonocardiales;Pseudonocardiaceae;Amycolatopsis	0	0	0	0	0	0	0.000223015	0	0	0.000126622	0	0.000829026	0	0	0	0	0	0	0	0	0	0	0	0	0	0	0	0	0	0	0	0	0	0	0.24292	0	0	0	0	0
Actinobacteria;Actinobacteria;Pseudonocardiales;Pseudonocardiaceae;Kibdelosporangium	0	0	0	0	0	0	0	0	0	0	0	0	0	0	0	0	0	0	0	0	0	0	0	0	0	0	0	0	0	0	0	0	0	0.000499625	0.00069675	0	0	0	0	0
Actinobacteria;Actinobacteria;Pseudonocardiales;Pseudonocardiaceae;Pseudonocardia	0	0	0	0	0	0	0	0.00315604	0.0083109	0	0	0.00832683	0	0	0	0	0	0	0	0	0	0	0	0	0	0	0	0	0	0	0.0273752	0.00123792	0.0207805	0.00380964	0.00520513	0	0	0	0	0
Actinobacteria;Actinobacteria;Pseudonocardiales;Pseudonocardiaceae;Saccharomonospora	0	0	0	0	0	0	0	0.000835422	0	0	0	0.000329172	0	0	0	0	0	0	0	0	0	0	0	0	0	0	0	0	0	0	0.000483092	0	0	0	0	0	0	0	0	0
Actinobacteria;Actinobacteria;Pseudonocardiales;Pseudonocardiaceae;Saccharopolyspora	0	0	0	0	0	0	0.00689489	0.00696185	0.000321712	0.563058	0	0.000256023	0	0	0	0	0	0	0	0	0	0	0	0	0	0	0	0	0	0	0.000187869	0	0	6.24532e-05	0	0	0	0	0	0
Actinobacteria;Actinobacteria;Pseudonocardiales;Pseudonocardiaceae;__	0	0	0	0	0	0	9.2923e-05	0.00157802	0.000182304	0.000262984	0	0.000304789	0	0	0	0	0	0	0	0	0	0	0	0	0	0	0	0	0	0	0.000563607	0	0.00540632	0.000749438	0.00991844	0	0	0	0	0
Actinobacteria;Actinobacteria;Streptomycetales;Streptomycetaceae;Streptacidiphilus	0	0	0	0	0	0	0	0	0	0	0	0	0	0	0	0	0	0	0	0	0	0	0	0	0	0	0	0	0	0	0	0	0	0.000187359	0	0	0	0	0	0
Actinobacteria;Actinobacteria;Streptomycetales;Streptomycetaceae;Streptomyces	0	0	0	0	0	0.000429298	0	0.000742597	0.00419298	0.000224023	5.13089e-05	0.00169463	0	9.3264e-05	0	0	0	0	0	0	0	0	0	0	0	0	0	0	0	0	0.00249597	0.000171934	0.00664527	0.0115538	0.000901676	0	0	0.0381639	0	0
Actinobacteria;Actinobacteria;Streptosporangiales;Nocardiopsaceae;Nocardiopsis	0	0	0	0	0	0	0	0.00222779	0.000193027	0	0	0	0	0	0	0	0	0	0	0	0	0	0	0	0	0	0	0	0	0	0.00136876	0	0	0.00159256	0.000204926	0	0	0	0	0
Actinobacteria;Actinobacteria;Streptosporangiales;Nocardiopsaceae;Thermobifida	0	0	0	0	0	0	0	0	0	0	0	0	0	0	0	0	0	0	0	0	0	0	0	0	0	0	0	0	0	0	0.000322061	0	0	0	0	0	0	0	0	0
Actinobacteria;Actinobacteria;__;__;__	0	0	0.00014322	0	0	0.00199789	0.00113366	0.00185649	0.0130186	0.0943429	8.20942e-05	0.00247489	0	4.6632e-05	0	0	0	0	0	0	0	0	0	0	0	0	0	0	0	0.00144964	0.0705314	0.000859668	0.0544574	0.0665751	0.0409853	0.00299807	0	0	0	0
Actinobacteria;Coriobacteriia;Coriobacteriales;Atopobiaceae;Atopobium	0	0	0	0	0	4.95344e-05	3.71692e-05	0	0.000128685	2.92204e-05	0.000307853	0.000889983	0.000398057	0.000244818	0	0	0	0	0	0	0	0	0	0	0	0	0	0	0	0	0	0	0	0	0	0	0.0011358	0	0	0.000969873
Actinobacteria;Coriobacteriia;Coriobacteriales;Atopobiaceae;Libanicoccus	0	0	0	0	0	0	0	0	0	0	0	0.000134107	0	0	0	0	0	0	0	0	0	0	0	0	0	0	0	0	0	0	0	0	0	0	0	0	0	0	0	0
Actinobacteria;Coriobacteriia;Coriobacteriales;Atopobiaceae;Olsenella	0	0.000533151	0.000572878	0	0	0	9.2923e-05	0	0.000107237	0.000204543	0.000451518	0.00198722	0	0.000955956	0.00177253	0	0	0	0	0	0	0	0	0	0	0	0	0	0	0	0	0	0	0	0.000163941	0.00270793	0	0	0	0
Actinobacteria;Coriobacteriia;Coriobacteriales;Atopobiaceae;__	0	0	0.000327359	0	0	0	0	0	0	0	0	0.000109724	0	0	0	0	0	0	0	0	0	0	0	0	0	0	0	0	0	0	0	0	0	0	0	0	0	0	0	0
Actinobacteria;Coriobacteriia;Coriobacteriales;Coriobacteriaceae;Collinsella	0	0.0018089	0.000654718	0	0.000211357	0	0.000260184	0	0.000139409	3.89605e-05	0.00074911	0.00435238	0	0.00111917	0	0.000628251	0.000243102	0	0	0	0	0	0	0	0	0	0	0	0	0	0	0	0	0	0.00069675	0.000193424	0.00202469	0.00157377	0.00542522	0.00824392
Actinobacteria;Coriobacteriia;Coriobacteriales;Coriobacteriaceae;Enorma	0	0	0	0	0	0	0	0	0	0	0.000779895	0.000438896	0.000955338	0	0	0	0	0	0	0	0	0	0	0	0	0	0	0	0	0	0	0	0	0	0	0	0	0	0	0
Actinobacteria;Coriobacteriia;Coriobacteriales;Coriobacteriaceae;__	0.000704605	0	0	0	0	0	0.000390277	0	0.000107237	0	0	0.00269433	0.00167184	0.000221502	0	0	0	0	0	0	0	0	0	0	0	0	0	0	0	0	0	0	0	0	0	0	0	0	0	0
Actinobacteria;Coriobacteriia;Coriobacteriales;__;__	0	0.000190411	0.000184139	0	0	0	0	0	0.000471845	0	0	0	0	0.000606216	0	0	0	0	0	0	0	0	0	0	0	0	0	0	0	0	0	0	0	0	0.000491823	0	0	0	0	0
Actinobacteria;Coriobacteriia;Eggerthellales;Eggerthellaceae;Eggerthella	0	0	0	0	0	0	0	0	9.65137e-05	0	0	0	0	0	0	0.000818187	0	0	0	0	0	0	0	0	0	0	0	0	0	0	0	0	0	0	0	0	0	0	0	0
Actinobacteria;Coriobacteriia;Eggerthellales;Eggerthellaceae;Eggerthellaceae_bacterium_AT8	0	0	0	0	0	0	0	0	0	0	0	0	0	0	0	0	0	0	0	0	0	0	0	0	0	0	0	0	0	0	0	0	0.00101368	0	0	0	0	0	0	0
Actinobacteria;Coriobacteriia;Eggerthellales;Eggerthellaceae;Gordonibacter	0	0	0	0	0	0	0	0	0	0	0	0	0	0	0	0.000175326	0	0	0	0	0	0	0	0	0	0	0	0	0	0	0	0	0	0	0	0	0	0	0	0
Actinobacteria;Coriobacteriia;Eggerthellales;Eggerthellaceae;__	0	0.000723561	0.000184139	0	0	0	0	0	0	0	0.000318115	0.000280406	0	0.00046632	0	0.000467536	0	0	0	0	0	0	0	0	0	0	0	0	0	0	0	0	0	0	0	0	0	0	0	0
Actinobacteria;Coriobacteriia;__;__;__	0	0	0	0	0	0	0	0	0	0	0	0	0	0	0	0.000394483	0.000243102	0	0	0	0	0	0	0	0	0	0	0	0	0	0	0	0	0	0	0	0	0	0	0
Actinobacteria;Thermoleophilia;__;__;__	0	0	0	0	0	0	0	0	0	0	0	0	0	0	0	0	0	0	0	0	0	0	0	0	0	0	0	0	0	0	0	0	0	0.00612041	0	0	0	0	0	0
Actinobacteria;__;__;__;__	0	0	0	0	0	0	0	0	0	0	0	0.000780259	0	0	0	0	0	0	0	0	0	0	0	0	0	0	0	0	0	0	0.00805153	0.000343867	0.00827843	0.0331939	0.014058	0.000386847	0	0	0	0
Aquificae;Aquificae;Aquificales;Aquificaceae;Hydrogenobaculum	0	0	0	0	0	0	0	0	0	0	0	0.00023164	0	0	0	0	0	0	0	0	0	0	0	0	0	0	0	0	0	0	0	0	0	6.24532e-05	0.00147547	0	0	0	0	0
Bacteroidetes;Bacteroidetes_Order_II._Incertae_sedis;Rhodothermaceae;__;__	0	0	0	0	0	0.000181626	0	0	0.00077211	0	0	0	0	0	0	0	0	0	0	0	0	0	0	0	0	0	0	0	0	0	0.000831991	0	0	0	0	0	0	0	0	0
Bacteroidetes;Bacteroidia;Bacteroidales;Bacteroidaceae;Anaerorhabdus	0	0	0.00495131	0	0.002959	0	0	0	0	0	0.000133403	0	0	0	0	0	0	0	0	0	0	0	0	0	0	0	0	0	7.81932e-05	0	0	0	0	0	0	0	0	0	0	0
Bacteroidetes;Bacteroidia;Bacteroidales;Bacteroidaceae;Bacteroides	0.0114216	0.0090826	0.0563262	0.0236079	0.0329012	6.60458e-05	0	0	0.000310989	0.000311684	0.00263728	0.00168243	0	0.0114831	0	0.444115	0.050079	0.317154	0.150646	0.115915	0	0	0	0	0	0	0	0	0.000299741	0	5.36769e-05	0	0	0	0	0	0.000444444	0	0	0
Bacteroidetes;Bacteroidia;Bacteroidales;Bacteroidaceae;__	0	0.00485548	0	0	0	0	0	0	0	0	0	0	0	0.000384714	0	0	0	0	0	0	0	0	0	0	0	0	0	0	0	0	0	0	0	0	0	0	0	0	0	0
Bacteroidetes;Bacteroidia;Bacteroidales;Barnesiellaceae;__	0	0.00386534	0.000429659	0	0	0	0	0	0	0	0	0	0	0	0	0	0	0	0	0	0	0	0	0	0	0	0	0	0	0	0	0	0	0	0	0	0	0	0	0
Bacteroidetes;Bacteroidia;Bacteroidales;Dysgonamonadaceae;Dysgonomonas	0	0	0.000409199	0	0	0	0	0	0.000300265	0	0	0	0	0.00107254	0	0	0	0	0	0	0	0	0	0	0	0	0	0	0	0	0	0	0	9.36797e-05	0	0	0	0	0	0
Bacteroidetes;Bacteroidia;Bacteroidales;Dysgonamonadaceae;__	0	0	0	0	0	0	0	0	0	0	0	0	0	0	0	0	0	0	0	0	0	0	0	0	0	0	0	0	0	0	0	0	0	0	0	0	0	0	0	0
Bacteroidetes;Bacteroidia;Bacteroidales;Muribaculaceae;Muribaculum	0	0	0	0	0	0	0	0	0	0	0	0	0	0	0	0	0	0	0	0	0	0	0	0	0	0	0	0	0	0	0	0	0	0	0	0	0	0	0	0
Bacteroidetes;Bacteroidia;Bacteroidales;Odoribacteraceae;Butyricimonas	0	0	0	0	0	0	0	0	0	0	0	0	0	0	0	0.000102273	0.000486204	0	0.00594354	0	0	0	0	0	0	0	0	0	0	0	0	0	0	0	0	0	0	0	0	0
Bacteroidetes;Bacteroidia;Bacteroidales;Odoribacteraceae;Odoribacter	0	0.000609315	0	0	0	8.25573e-05	0	0	0	0	0	0	0	0	0	0.0154871	0.00735383	0.00918281	0.0957824	0.0503979	0	0	0	0	0	0	0	0	0	0	0	0	0	0	0	0	0	0	0	0
Bacteroidetes;Bacteroidia;Bacteroidales;Porphyromonadaceae;Macellibacteroides	0	0	0	0	0	0	0	0	0	0	0	0	0	0.000909324	0	0	0	0	0	0	0	0	0	0	0	0	0	0	0	0	0	0	0	0	0	0	0	0	0	0
Bacteroidetes;Bacteroidia;Bacteroidales;Porphyromonadaceae;Porphyromonadaceae_bacterium_H1	0	0	6.13798e-05	0	0	0	0	0	0	0	0	0	0	0	0	0	0	0	0	0	0	0	0	0	0	0	0	0	0	0	0	0	0	0	0	0	0	0	0	0
Bacteroidetes;Bacteroidia;Bacteroidales;Porphyromonadaceae;Porphyromonas	0	0.00428425	0.0159792	0	0.00274764	0	0	0.00659055	0.000761386	0	0	0.000499854	0	4.6632e-05	0	0	0	0	0	0	0	0	0	0	0	0	0	0	0	0	0	0	0	0	0	0	0	0	0	0
Bacteroidetes;Bacteroidia;Bacteroidales;Porphyromonadaceae;__	0	0.00881602	0	0	0	0	0	0	0	0	0	0	0	0	0	0	0	0	0	0	0	0	0	0	0	0	0	0	0	0	0	0	0	0	0	0	0	0	0	0
Bacteroidetes;Bacteroidia;Bacteroidales;Prevotellaceae;Prevotella	3.47953e-05	0.0612361	0.0429659	0.00085114	0.00105678	0	0	0	0.000235922	3.89605e-05	6.15707e-05	0.000329172	0	0.00128238	0	0.000131494	0.00546979	0	0	0	0	0	0	0	0	0	0	0	0	0	0	0	0	0	0	0.00357834	0.00585185	0.00852459	0.00146628	0.000606171
Bacteroidetes;Bacteroidia;Bacteroidales;Prevotellaceae;__	0	0.00169466	0.000654718	0	0	0	0	0	0	0	0	0	0	0	0	0	0	0	0	0	0	0	0	0	0	0	0	0	0	0	0	0	0	0	0	0	0	0.0101639	0	0
Bacteroidetes;Bacteroidia;Bacteroidales;Rikenellaceae;Alistipes	0	0	0.000245519	0	0	0	0	0	0	0	0.000236021	0	0	0.000221502	0	0.142759	0.0131275	0.00378116	0.0124586	0.0164456	0	0	0	0	0	0	0	0	0	0	0	0	0	0	0	0	0	0	0	0
Bacteroidetes;Bacteroidia;Bacteroidales;Rikenellaceae;__	0	0	0.00137082	0	0	0	0	0	0	0	0.000205236	0	0	0	0	0.00540588	0	0	0.00468625	0	0	0	0	0	0	0	0	0	0	0	0	0	0	0	0	0	0	0	0	0
Bacteroidetes;Bacteroidia;Bacteroidales;Tannerellaceae;Parabacteroides	0.00731137	0.00476027	0.059518	0.0210097	0.0652388	0	0.000185846	0.000464123	0.000750662	0.000652589	0.000246283	0.00141422	0.00111456	0.00381217	0	0.0364824	0.0201167	0.0650513	0.00651503	0.0633952	0	0	0	0	0	0	0	0	9.12254e-05	0	0.000187869	0	0	0	0	0	0	0	0	0
Bacteroidetes;Bacteroidia;Bacteroidales;Tannerellaceae;Tannerella	0	0	0.0111302	0.00439009	0.00796111	0	0	0	0	0	0.000246283	0.00195065	0	0	0	0	0	0	0	0	0	0	0	0	0	0	0	0	0	0	0	0	0	0	0	0	0	0	0	0
Bacteroidetes;Bacteroidia;Bacteroidales;Tannerellaceae;__	0	0	0	0	0.000422714	0	0	0	0	0	0	0	0	0	0	0	0	0	0	0	0	0	0	0	0	0	0	0	0	0	0	0	0	0	0	0	0	0	0	0
Bacteroidetes;Bacteroidia;Bacteroidales;__;__	1.73977e-05	0.0897978	0.163168	0.017426	0.0508666	0	0	0.00139237	0.0158175	0.000418826	3.07853e-05	0.00252365	0.000238834	0.0103057	0	0.0355765	0.326243	0	0.0745228	0.00212202	0	0	0	0	0	0	0	0	0.000664642	0	0.000375738	0	0.000281579	0	0	0	0	0	0	0
Bacteroidetes;Bacteroidia;Marinilabiliales;Marinilabiliaceae;__	0	0	0	0	0	0	0	0	0	0	0	0	0	0	0	0	0	0	0	0.00981432	0	0	0	0	0	0	0	0	0	0	0	0	0	0	0	0	0	0	0	0
Bacteroidetes;Bacteroidia;Marinilabiliales;Prolixibacteraceae;__	0	0.00224685	0	0	0	0	0	0	0	0	0	0	0	0	0	0	0	0	0	0	0	0	0	0	0	0	0	0	0	0	0	0	0	0	0	0	0	0	0	0
Bacteroidetes;Bacteroidia;Marinilabiliales;__;__	0	0.0160516	0	0	0	0	0	0	0	0	0	0.000926558	0	0	0	0	0	0	0	0	0	0	0	0	0	0	0	0	0	0	0	0	0	0	0	0	0	0	0	0
Bacteroidetes;Bacteroidia;__;__;__	0	0.0330934	0.00135036	0.00201586	0	0	0	0	0.00025737	0	0	0.00070711	0	0	0	0	0	0	0	0	0	0	0	0	0	0	0	0	0	0	0	0	0	0	0	0	0	0	0	0
Bacteroidetes;Chitinophagia;Chitinophagales;Chitinophagaceae;__	0	0	0	0	0	0	0	0	0.000117961	0	0	0	0	0	0	0	0	0	0	0	0	0	0	0	0	0	0	0	0	0	0	0	0	0	0	0	0	0	0	0
Bacteroidetes;Cytophagia;Cytophagales;Cyclobacteriaceae;Algoriphagus	0	0	0	0	0	0.000875107	0	0.00213497	0	0	0	0	0	0	0	0	0	0	0	0	0	0	0	0	0	0	0	0	0	0	0.00171766	0.000481414	0.0014079	0	0.00069675	0	0	0	0	0
Bacteroidetes;Cytophagia;Cytophagales;Cyclobacteriaceae;Aquiflexum	0	0	0	0	0	0	0	0.00157802	4.2895e-05	0	0	0.000134107	0	0	0	0	0	0	0	0	0	0	0	0	0	0	0	0	0	0	0	0	0	0	0	0	0	0	0	0
Bacteroidetes;Cytophagia;Cytophagales;Cyclobacteriaceae;Echinicola	0	0	0	0	0	0	0	0	0	0	0	0	0	0	0	0	0	0	0	0	0	0	0	0	0	0	0	0	0	0	0.00050993	0	0	0	0	0	0	0	0	0
Bacteroidetes;Cytophagia;Cytophagales;Cyclobacteriaceae;__	0	0	0	0	0.000563618	0.000313718	0	0.000928247	0.000289541	0	0	0	0	0	0	0	0	0	0	0	0	0	0	0	0	0	0	0	0	0	0.00263017	0.0015474	0.000337895	0	0	0	0	0	0	0
Bacteroidetes;Cytophagia;Cytophagales;Cytophagaceae;Dyadobacter	0	0	0	0	0	0.00224556	0.00044603	0	0.00630556	0.000535707	0	0	0	0	0	0	0	0	0	0	0	0	0	0	0	0	0	0	0	0	0.000241546	0.00020632	0.00963001	0.00137397	0	0	0	0	0	0
Bacteroidetes;Cytophagia;Cytophagales;Cytophagaceae;Fibrella	0	0	0	0	0	0.000148603	0	0	0	0	0	0	0	0	0	0	0	0	0	0	0	0	0	0	0	0	0	0	0	0	0	0	0	0	0	0	0	0	0	0
Bacteroidetes;Cytophagia;Cytophagales;Cytophagaceae;Spirosoma	0	0	0	0.00228464	0.00119769	0.000148603	0	0	0	0.000107141	0	0.000134107	0	0	0	0	0	0	0.00228598	0.00265252	0	0	0	0	0	0	0	0	0	0	0	0	0.00253421	0	8.19706e-05	0	0	0	0	0
Bacteroidetes;Cytophagia;Cytophagales;Cytophagaceae;__	0	0	0	0	0	0	0	0	5.36187e-05	0.000136362	0	0	0	0	0	0	0	0	0	0	0	0	0	0	0	0	0	0	0	0	0	0	0.00489948	0	0	0	0	0	0	0
Bacteroidetes;Cytophagia;Cytophagales;Hymenobacteraceae;Hymenobacter	0	0	0	0	0	0	0.000408861	0	0.00136192	0.012292	0	0	0	0	0	0	0	0	0	0	0	0	0	0	0	0	0	0	0	0	0.00246914	0	0.00450527	0.000655758	0	0	0	0	0	0
Bacteroidetes;Cytophagia;Cytophagales;Hymenobacteraceae;Pontibacter	0	0	0	0	0	0	0	0	0.0013083	0.00117856	0	0	0	0	0	0	0	0	0	0	0	0	0	0	0	0	0	0	0	0	0.00128824	0.003112	0.0126147	0.0177992	0.0122546	0	0	0	0	0
Bacteroidetes;Cytophagia;Cytophagales;Hymenobacteraceae;Rufibacter	0	0	0	0	0	0.00108976	0	0	0.000654148	0	0	0	0	0	0	0	0	0	0	0	0	0	0	0	0	0	0	0	0	0	0	0	0.00506842	0	0	0	0	0	0	0
Bacteroidetes;Cytophagia;Cytophagales;Hymenobacteraceae;__	0	0	0	0	0	0	0	0	0.000128685	0.00262984	0	0	0	0	0	0	0	0	0	0	0	0	0	0	0	0	0	0	0	0	0.000456253	0	0	0	0	0	0	0	0	0
Bacteroidetes;Cytophagia;Cytophagales;__;__	0	0.0206215	0.00757018	0	0	0.00358299	0	0.0398218	0.00241284	0.00505513	0.000379686	0.000902175	0	0	0	0	0	0	0	0.195756	0	0	0	0	0	0	0	0	0	0	0.00101986	0.000894055	0.0143605	0.000437172	0.000368868	0	0	0	0	0
Bacteroidetes;Flavobacteriia;Flavobacteriales;Blattabacteriaceae;Blattabacterium	0	0	0	0	0	0	0	0	6.43425e-05	0	0	0	0	0	0	0	0	0	0	0	0	0	0	0	0	0	0	0	0	0	0	0	0	0	0	0	0	0	0	0
Bacteroidetes;Flavobacteriia;Flavobacteriales;Flavobacteriaceae;Capnocytophaga	0	0	0.00609706	0.000403172	0.00091588	0	0	0	0	0	0	0.000109724	0	0	0	0	0	0	0	0	0	0	0	0	0	0	0	0	0	0	0	0	0	0	0	0	0.00054321	0	0	0
Bacteroidetes;Flavobacteriia;Flavobacteriales;Flavobacteriaceae;Cellulophaga	0	0	0	0	0	0	0	0	0	0	0	0	0	0	0	0	0	0	0	0	0	0	0	0	0	0	0	0	0	0	0	0	0.000957369	0	0	0	0	0	0	0
Bacteroidetes;Flavobacteriia;Flavobacteriales;Flavobacteriaceae;Chryseobacterium	0	0.000666438	0	0	0	6.60458e-05	0	0	0.000353884	0	0	0.000207256	0	0	0	0	0	0	0	0	0	0	0	0	0	0	0	0	0	0	0	0	0	0	0	0	0	0	0	0
Bacteroidetes;Flavobacteriia;Flavobacteriales;Flavobacteriaceae;Flavobacterium	0	0	0	0	0	0.00128789	0	0	0.00185521	0.000253243	0	0.000475471	0.122442	0	0	0	0	0	0	0	0	0	0	0	0	0	0	0	0	0	0.00123457	0	0.00636369	0	0.000532809	0	0	0	0	0
Bacteroidetes;Flavobacteriia;Flavobacteriales;Flavobacteriaceae;Gillisia	0	0	0	0	0	0	0	0.00157802	0	0	0	0.000170682	0	0	0	0	0	0	0	0	0	0	0	0	0	0	0	0	0	0	0	0	0	0	0	0	0	0	0	0
Bacteroidetes;Flavobacteriia;Flavobacteriales;Flavobacteriaceae;Lutibacter	0	0	0	0	0	0	0	0	0	0	0	0	0	0.000303108	0	0	0	0	0	0	0	0	0	0	0	0	0	0	0	0	0	0	0	0	0	0	0	0	0	0
Bacteroidetes;Flavobacteriia;Flavobacteriales;Flavobacteriaceae;Myroides	0	0	0	0	0	0	0	0	4.2895e-05	0	0	0	0	0	0	0	0	0	0	0	0	0	0	0	0	0	0	0	0	0	0	0	0	0	0	0	0	0	0	0
Bacteroidetes;Flavobacteriia;Flavobacteriales;Flavobacteriaceae;Nonlabens	0	0	0.0117849	0.00407651	0.000845428	0	0.00068763	0.000835422	0.00335653	0	7.18324e-05	0.000402321	0	6.9948e-05	0	0	0	0	0	0	0	0	0	0	0	0	0	0	0	0	0.000429415	0	0.00180211	0	0	0	0	0	0	0
Bacteroidetes;Flavobacteriia;Flavobacteriales;Flavobacteriaceae;Polaribacter	0	0	0.00014322	0	0	0	0	0	0	0	0	0	0	0	0	0	0.0204206	0	0	0	0	0	0	0	0	0	0	0	0	0	0	0	0	0	0	0	0	0	0.00168622	0
Bacteroidetes;Flavobacteriia;Flavobacteriales;Flavobacteriaceae;Sediminibacter	0	0	0	0.000179187	0	0	0	0	0	0	0	0	0	0	0	0	0	0	0	0	0	0	0	0	0	0	0	0	0	0	0	0	0	0	0	0	0	0	0	0
Bacteroidetes;Flavobacteriia;Flavobacteriales;Flavobacteriaceae;__	0	0.00121863	0.00218921	0	0	0.0158345	0.00122658	0	0.00404285	0.000896092	0	0	0	0	0	0	0	0	0	0	0	0	0	0	0	0	0	0	0	0	0.000268384	0	0.0406037	0.000218586	0	0	0	0.00518033	0.000806452	0
Bacteroidetes;Flavobacteriia;Flavobacteriales;__;__	0	0	0	0	0	0	0	0	0	0	0	0	0	0.00192357	0	0	0	0	0	0	0	0	0	0	0	0	0	0	0	0	0	0	0	0	0	0	0	0	0	0
Bacteroidetes;Sphingobacteriia;Sphingobacteriales;Sphingobacteriaceae;Mucilaginibacter	0	0	0	0	0	0	0	0	0	0	0	0	0	0	0	0	0	0	0	0	0	0	0	0	0	0	0	0	0	0	0	0	0	0	0.000163941	0	0	0	0	0
Bacteroidetes;Sphingobacteriia;Sphingobacteriales;Sphingobacteriaceae;Parapedobacter	0	0	0	0	0	0	0	0	0	0	0	0	0	0	0	0	0	0	0	0	0	0	0	0	0	0	0	0	0	0	0	0	0	0	0	0	0	0	0	0
Bacteroidetes;Sphingobacteriia;Sphingobacteriales;Sphingobacteriaceae;Pedobacter	0	0	0	0	0	0.000214649	3.71692e-05	0.000649773	0.00161929	0.000993494	0	0	0.0769047	0	0	0	0	0	0	0	0	0	0	0	0	0	0	0	0	0	0	0	0	0.000499625	0.000737735	0	0	0	0	0
Bacteroidetes;Sphingobacteriia;Sphingobacteriales;Sphingobacteriaceae;Sphingobacterium	0	0	0.00969801	0.0124087	0.00429759	0.000693481	0	0.00659055	0.00175869	0	0	0.000597386	0.013534	0	0	0.00187014	0	0	0	0	0	0	0	0	0	0	0	0	0	0	0.0010467	0	0	0	0	0	0	0	0	0
Bacteroidetes;Sphingobacteriia;Sphingobacteriales;Sphingobacteriaceae;__	0	0	0.00151404	0.000582359	0.00140905	0.000148603	0	0.00315604	0.000268094	0	0	0.000621769	0	0.000151554	0	0.00245456	0	0	0	0	0	0	0	0	0	0	0	0	0	0	0.000375738	0	0	0	0	0.000193424	0	0	0	0
Bacteroidetes;__;__;__;__	0	0.00359877	0.0152631	0	0.002959	0	0	0.0605217	0.00160856	0.000107141	0	0.00369404	0.0020699	0.00064119	0	0.0361463	0.0398687	0.000694498	0.00560064	0.0071618	0	0	0	0	0	0	0	0	0.000104258	0	0.00257649	0	0.00275948	0	0.000614779	0	0	0	0	0
Bacteroidetes;unknown;unknown;Bacteroidetes_bacterium_SCGC_AAA027-N21;Bacteroidetes_bacterium_SCGC_AAA027-N21_strain_SCGC_AAA027-N21	0	0	0	0	0	0	0	0	8.579e-05	0.000155842	0	0	0	0	0	0	0	0	0	0	0	0	0	0	0	0	0	0	0	0	0	0	0	0	0	0	0	0	0	0
Balneolaeota;Balneolia;Balneolales;Balneolaceae;__	0	0	0	0	0	0	0	0	0	0	0.000215497	0	0	0	0	0	0	0	0.0640073	0.0175066	0	0	0	0	0	0	0	0	0	0	0	0	0	0	0	0	0	0	0	0
Candidatus_Aminicenantes;unknown;unknown;__;__	0	0	0	0	0	0	0	0	0	0	0	0	0	0	0	0	0	0	0	0	0	0	0	0	0	0	0	0	0	0	0	0	0	0	0.000819706	0	0	0	0	0
Candidatus_Cloacimonetes;unknown;unknown;__;__	0	0	0	0	0	0	0	0	0	0	0	6.09578e-05	0	0	0	0	0	0	0	0	0	0	0	0	0	0	0	0	0	0	0	0	0	0	0	0	0	0	0	0
Candidatus_Marinimicrobia;unknown;unknown;Candidatus_Marinimicrobia_bacterium_408169;Candidatus_Marinimicrobia_bacterium_408169_UnknownStrain	0	0	0	0	0.000774975	0	0	0	0	0	0	0	0	0	0	0	0	0	0	0	0	0	0	0	0	0	0	0	0	0	0	0	0	0	0	0	0	0	0	0
Chlamydiae;Chlamydiia;Parachlamydiales;Parachlamydiaceae;Candidatus_Protochlamydia	0	0	0	0	0	0	0	0	0	0	0	0	0	0	0	0	0	0	0	0	0	0	0	0	0	0	0	0	0	0	0.000295223	0	0	0	0	0	0	0	0	0
Chloroflexi;__;__;__;__	0	0	0	0	0	0.000165115	0	0	0.00101876	0	0	0.000341364	0	0	0	0	0	0	0	0	0	0	0	0	0	0	0	0	0	0	0.00362319	0.000894055	0	0	0	0	0	0	0	0
Cyanobacteria;Chroococcales;Cyanobacteriaceae;Cyanobacterium;Cyanobacterium_aponinum	0	0	0	0	0	0	0	0	0	0	0	0	0	0	0	0	0	0	0	0	0	0	0	0	0	0	0	0	0	0	0	0	0.00934843	0	0	0	0	0	0	0
Cyanobacteria;Chroococcales;__;__;__	0	0	0	0	0	0	0	0	0	0	0	0	0	0	0	0	0	0	0	0	0	0	0	0	0	0	0	0	0	0	0	0	0.00230895	0	0.0044674	0	0	0	0	0
Cyanobacteria;Oscillatoriales;__;__;__	0	0	0	0	0	0	0	0	0	0	0	0	0	0	0	0	0	0	0	0	0	0	0	0	0	0	0	0	0	0	0	0	0	0	0.000573794	0	0	0	0	0
Cyanobacteria;Synechococcales;Synechococcaceae;Dactylococcopsis;Dactylococcopsis_salina	0	0	0	0	0	0	0	0	0	0	0	0	0	0	0	0	0	0	0	0	0	0	0	0	0	0	0	0	0	0	0	0	0.00642	0.00128029	0.0286077	0	0	0	0	0
Cyanobacteria;Synechococcales;Synechococcaceae;Synechococcus;__	0	0	0	0	0	0	0	0	0	0	0	0	0	0	0	0	0	0	0	0	0	0	0	0	0	0	0	0	0	0	0	0	0	0	0	0	0	0	0	0
Cyanobacteria;Synechococcales;__;__;__	0	0	0	0	0	0	0	0	0	0	0	0	0	0	0	0	0	0	0	0	0	0	0	0	0	0	0	0	0	0	0.0010467	0	0	0	0.0154924	0	0	0	0	0
Cyanobacteria;__;__;__;__	0	0	0	0	0	0	0	0	0	0	0	0	0	0	0	0	0	0	0	0	0	0	0	0	0	0	0	0	0	0	0.000939345	0	0.0148674	0.000530852	0.000532809	0	0	0	0	0
Deinococcus-Thermus;Deinococci;Deinococcales;Deinococcaceae;Deinococcus	0	0	0	0	0.00218402	0	0	0.00362016	0.000332436	6.81809e-05	0	0.000987516	0	8.1606e-05	0	0	0	0	0.0294891	0	0	0	0	0	0	0	0	0	0	0	0.000778315	0	0	0	0	0	0	0	0	0
Fibrobacteres;Fibrobacteria;Fibrobacterales;Fibrobacteraceae;Fibrobacter	0	0.000399863	0	0	0	0	0	0	0	0	8.20942e-05	0	0	0	0	0	0	0	0	0	0	0	0	0	0	0	0	0	0	0	0	0	0	0	0	0	0	0	0	0
Firmicutes;Bacilli;Bacillales;Alicyclobacillaceae;Alicyclobacillus	0	0	0	0	0	0	0	0	0.000729215	0	0	0.000182873	0	0	0	0	0	0	0	0	0	0	0	0	0	0	0	0	0	0	0.00147611	0.000997215	0.0024779	0.00512116	0.00868888	0	0	0	0	0
Firmicutes;Bacilli;Bacillales;Alicyclobacillaceae;Tumebacillus	0	0	0	0	0	0	0	0	0	0	0	0	0	0	0	0	0	0	0	0	0	0	0	0	0	0	0	0	0	0	0.0010467	0.0238128	0.0188095	0.00268549	0.00176237	0	0	0	0	0
Firmicutes;Bacilli;Bacillales;Alicyclobacillaceae;__	0	0	0	0	0	0	0	0	0	0	0.000215497	0.000804643	0	0	0	0	0	0	0	0	0	0	0	0	0	0	0	0	0	0	0	0	0	0	0	0	0	0	0	0
Firmicutes;Bacilli;Bacillales;Bacillaceae;Aeribacillus	0	0	0	0	0	0	0	0	0	0	0	0	0	0	0	0	0	0	0	0	0	0	0	0	0	0	0	0	0	0	0.000241546	0	0	0	0	0	0	0	0	0
Firmicutes;Bacilli;Bacillales;Bacillaceae;Amphibacillus	0	0	0	0	0	0.000924642	0.00115225	0	0.000139409	0	0	0	0	0	0	0	0	0	0	0	0	0	0	0	0	0	0	0	0	0	0	0	0	0	0	0	0	0	0	0
Firmicutes;Bacilli;Bacillales;Bacillaceae;Anoxybacillus	0	0	0	0	0	0.00378112	0	0	3.21712e-05	0	6.15707e-05	0	0	0	0	0	0	0	0	0	0	0	0	0	0	0	0	0	0	0	0.000375738	5.15801e-05	0	0	0	0	0	0	0	0
Firmicutes;Bacilli;Bacillales;Bacillaceae;Bacillus	0.00015223	0.00257055	0.0273754	0.00918335	0.24919	0.0251139	0.0202386	0.0078901	0.0264555	0.00192855	0.0138842	0.012728	0	0.0171023	0	7.30524e-05	0	0	0	0	0	0	0	0	0	0	0	0	0.000364902	0	0.0634997	0.0808604	0.0225263	0.0905571	0.0176647	0.00415861	0.0074321	0.00406557	0.00740469	0.00866824
Firmicutes;Bacilli;Bacillales;Bacillaceae;Fictibacillus	0	0	0	0	0	0	0	0	0	0	0	0	0	0	0	0	0	0	0	0	0	0	0	0	0	0	0	0	0	0	0	0	0	0	0	0	0	0	0	0
Firmicutes;Bacilli;Bacillales;Bacillaceae;Geobacillus	0	0	0.000879777	0	0.000352262	0	0	0	0	0	0	0.000512045	0	0	0	0	0	0	0	0	0	0	0	0	0	0	0	0	0	0	0	0	0	0	0.000204926	0	0	0	0	0
Firmicutes;Bacilli;Bacillales;Bacillaceae;Halobacillus	0	0	0	0	0	0.0061918	0	0	0.000922242	0	0	0	0	0	0	0	0	0	0	0	0	0	0	0	0	0	0	0	0	0	0.000322061	0	0	0.00128029	0	0	0	0	0	0
Firmicutes;Bacilli;Bacillales;Bacillaceae;Lentibacillus	0	0	0	0	0	0	0	0	2.14475e-05	0	0	0	0	0	0	0	0	0	0	0	0	0	0	0	0	0	0	0	0	0	0	0	0	0	0	0	0	0	0	0
Firmicutes;Bacilli;Bacillales;Bacillaceae;Lysinibacillus	0	0	0	0	0	0.00647249	0.000223015	0	0.00303482	0	0	0	0	0	0	0	0	0	0	0	0	0	0	0	0	0	0	0	0	0	0.000966184	0.0054331	0.000112632	0.00184237	0.000942662	0	0	0	0	0
Firmicutes;Bacilli;Bacillales;Bacillaceae;Oceanobacillus	0	0	0	0	0	0.0146952	0.0039771	0.0100251	0.00872913	0	0	0	0	0.000443004	0	0	0	0	0	0	0	0	0	0	0	0	0	0	0	0	0.00110038	0	0	0.000281039	0.000286897	0	0	0	0	0
Firmicutes;Bacilli;Bacillales;Bacillaceae;Parageobacillus	0	0	0	0	0	0	0	0	0	0	0	0	0	0	0	0	0	0	0	0	0	0	0	0	0	0	0	0	0	0	0.000268384	0	0	0.000530852	0	0	0	0	0	0
Firmicutes;Bacilli;Bacillales;Bacillaceae;Quasibacillus	0	0	0	0	0	0	0	0	0.000214475	0	0	0	0	0	0	0	0	0	0	0	0	0	0	0	0	0	0	0	0	0	0	0	0	0	0	0	0	0	0	0
Firmicutes;Bacilli;Bacillales;Bacillaceae;Salimicrobium	0	0	0	0	0	0.000759527	0	0	0.00423588	0	0	0	0	0	0	0	0	0	0	0	0	0	0	0	0	0	0	0	0	0	0	0	0	0	0	0	0	0	0	0
Firmicutes;Bacilli;Bacillales;Bacillaceae;Salipaludibacillus	0	0	0	0	0	0	0	0	0	0	0	0.000134107	0	0	0	0	0	0	0	0	0	0	0	0	0	0	0	0	0	0	0.0024423	0	0	0	0	0	0	0	0	0
Firmicutes;Bacilli;Bacillales;Bacillaceae;Terribacillus	0	0	0	0	0	0	0	0.00241344	0	0	0	7.31493e-05	0	0	0	0	0.0316033	0	0	0	0	0	0	0	0	0	0	0	0	0	0.000778315	3.43867e-05	0	0.00156133	0.0030739	0	0	0	0	0
Firmicutes;Bacilli;Bacillales;Bacillaceae;Virgibacillus	0	0	0	0	0	0.0041774	0	0	0.00268094	0	3.07853e-05	0.000292597	0	0	0	0	0	0	0	0	0	0	0	0	0	0	0	0	0	0	0	0.000189127	0	0	0.000327882	0	0	0	0	0
Firmicutes;Bacilli;Bacillales;Bacillaceae;__	0	0.000514109	0.000470579	0.000940734	0	0.00624133	0	0.00519818	0.00908301	0	0.00199078	0.00931435	0.00119417	0.000687822	0	0	0	0	0	0	0	0	0	0	0	0	0	0	0	0	0.00126141	0	0.000788421	0	0	0	0.00209877	0	0	0
Firmicutes;Bacilli;Bacillales;Exiguobacterium;Exiguobacterium_chiriqhucha	0	0	0	0	0	0	0	0	0	0	0	0	0	0	0	0	0	0	0	0	0	0	0	0	0	0	0	0	0	0	0.000268384	0.152935	0.00067579	0	0	0	0	0	0	0
Firmicutes;Bacilli;Bacillales;Exiguobacterium;Exiguobacterium_sibiricum	0	0	0	0	0	0.000181626	0	0	0.000107237	0	0	0	0	0	0	0	0	0	0	0	0	0	0	0	0	0	0	0	0	0	0	0.00617241	0.0137411	0	0	0	0	0	0	0
Firmicutes;Bacilli;Bacillales;Exiguobacterium;Exiguobacterium_sp._HVEsp1	0	0	0	0	0.00810201	0	0	0	0	0	0	0	0	0	0	0	0	0	0	0	0	0	0	0	0	0	0	0	0	0	0	0	0	0	0	0	0	0	0	0
Firmicutes;Bacilli;Bacillales;Exiguobacterium;Exiguobacterium_sp._SH31	0	0	0	0	0	0	0	0	0	0	0	0	0	0	0	0	0	0	0	0	0	0	0	0	0	0	0	0	0	0	0	0.00340428	0	0	0	0	0	0	0	0
Firmicutes;Bacilli;Bacillales;Exiguobacterium;Exiguobacterium_sp._ZWU0009	0	0	0	0	0	0	0	0	0	0	0	0	0	0	0	0	0	0	0	0	0	0	0	0	0	0	0	0	0	0	0	0	0	0.000468399	0	0	0	0	0	0
Firmicutes;Bacilli;Bacillales;Exiguobacterium;__	0	0	0	0	0	0	0	0	0.00173725	0	0	0	0	0	0	0	0	0	0	0	0	0	0	0	0	0	0	0	0	0	0	0.0080121	0.0088979	0	0	0	0	0	0	0
Firmicutes;Bacilli;Bacillales;Gemella;__	0	0	0	0	0	0	0	0	0	0	0	0	0	0	0	0.001388	0	0	0	0	0	0	0	0	0	0	0	0	0	0	0	0	0	0	0	0.0341393	0.0240741	0.0349508	0.0292522	0.117233
Firmicutes;Bacilli;Bacillales;Listeriaceae;Brochothrix	0	0	0	0	0	0.000198138	0	0	0	0	0	0	0	0	0	0	0	0	0	0	0	0	0	0	0	0	0	0	0	0	0	0	0	0	0.000450838	0	0	0	0	0
Firmicutes;Bacilli;Bacillales;Listeriaceae;Listeria	0	0	0	0	0	0	0	0.0337882	0	0	0	0.000804643	0	0	0	0.00029221	0	0	0	0	0	0	0	0	0	0	0	0	0	0	0	0	0	0	0	0	0	0	0	0
Firmicutes;Bacilli;Bacillales;Paenibacillaceae;Brevibacillus	0	0	0	0	0	0	0	0	0	0	0	0.000451087	0	0	0	0	0	0	0	0	0	0	0	0	0	0	0	0	0	0	0.000912507	0	0	0	0	0	0	0	0	0
Firmicutes;Bacilli;Bacillales;Paenibacillaceae;Paenibacillus	0.000661111	0.0465364	0.0011253	0	0	0	0	0	0.000739938	0	0	0	0	0.00286787	0	0	0	0	0.47114	0	0	0	0	0	0	0	0	0	0	0	0.00426731	0.0010316	0	0.00374719	8.19706e-05	0	0	0	0	0
Firmicutes;Bacilli;Bacillales;Planococcaceae;Caryophanon	0	0	0	0	0	0.000726504	0.00262043	0.00742597	0.00100803	0.00337009	0.000430995	0.0024505	0	9.3264e-05	0	0	0	0	0	0	0	0	0	0	0	0	0	0	0	0	0	0	0	0	0	0	0	0	0	0
Firmicutes;Bacilli;Bacillales;Planococcaceae;Jeotgalibacillus	0	0	0	0	0	0.000924642	0	0	0.0100267	0	0	0	0	0	0	0	0	0	0	0	0	0	0	0	0	0	0	0	0	0	0	0	0	0	0	0	0	0	0	0
Firmicutes;Bacilli;Bacillales;Planococcaceae;Kurthia	0	0	0	0	0	0	0.000520369	0.00250627	0.00042895	0.000964273	0	0.000365747	0	0	0	0	0	0	0	0	0	0	0	0	0	0	0	0	0	0	0.0003489	0.00211478	0	0.00337247	0.000532809	0	0	0	0	0
Firmicutes;Bacilli;Bacillales;Planococcaceae;Planococcus	0	0	0	0	0	0	0	0	0.000932966	0	0.00017445	0	0	0.000431346	0	0	0	0	0	0	0	0	0	0	0	0	0	0	0	0	0.00206656	0.537585	0.0635806	0	0	0	0	0	0	0
Firmicutes;Bacilli;Bacillales;Planococcaceae;Rummeliibacillus	0	0	0	0	0	0.000709993	0.000334523	0	0.00747445	0	0	0	0	0	0	0	0	0	0	0	0	0	0	0	0	0	0	0	0	0	0.000912507	0	0	0.0014052	0	0	0	0	0	0
Firmicutes;Bacilli;Bacillales;Planococcaceae;Solibacillus	0	0	0	0	0	0.009362	0.002416	0.0328599	0.00106165	0.000652589	0	0.00408417	0	0.000163212	0	0	0	0	0	0	0	0	0	0	0	0	0	0	0	0	0.00185185	0.0074963	0.00112632	0.00265426	0	0	0	0	0	0
Firmicutes;Bacilli;Bacillales;Planococcaceae;Sporosarcina	0	0	0	0	0	0.00123836	0.000706215	0	0.000664872	0	0	0.00160929	0	0.000268134	0	0	0	0	0	0	0	0	0	0	0	0	0	0	0	0	0.000241546	0.0064647	0	0.000405946	0	0	0	0	0	0
Firmicutes;Bacilli;Bacillales;Planococcaceae;Ureibacillus	0	0	0	0	0	0.000544878	0	0	0	0.000233763	0	0	0	0	0	0	0	0	0	0	0	0	0	0	0	0	0	0	0	0	0.00271068	0.000120353	0	0.00156133	0	0	0	0	0	0
Firmicutes;Bacilli;Bacillales;Planococcaceae;__	0	0	0	0	0	0.000330229	0.00189563	0	0.00124395	0	0.000995392	0.000243831	0	0	0	0	0	0	0	0	0	0	0	0	0	0	0	0	0	0	0	0.00312919	0.00388579	0	0	0.0016441	0	0.015082	0	0.00103049
Firmicutes;Bacilli;Bacillales;Sporolactobacillaceae;[Bacillus]_clarkii	0	0	0	0	0	0	0	0	0	0	0	0	0	0	0	0	0	0	0	0	0	0	0	0	0	0	0	0	0	0	0.00185185	0	0	0	0	0	0	0	0	0
Firmicutes;Bacilli;Bacillales;Staphylococcaceae;Jeotgalicoccus	0	0	0	0	0	0.11378	0.202962	0.0438132	0.118476	0.0179511	0.00767581	0.0901565	0	0.00763599	0	0	0	0	0	0	0	0	0	0	0	0	0	0	0	0	0	0	0.00129526	0	0	0	0	0	0	0
Firmicutes;Bacilli;Bacillales;Staphylococcaceae;Macrococcus	0	0	0	0	0	0.00473879	0	0	0.00347449	0	0.00074911	0	0	0	0	0	0	0	0	0	0	0	0	0	0	0	0	0	0	0	0	0	0	0	0	0	0	0	0	0
Firmicutes;Bacilli;Bacillales;Staphylococcaceae;Salinicoccus	0	0	0	0	0	0.000379764	0	0	0.00309916	0	0.000307853	0	0.000477669	0	0	0	0	0	0	0	0	0	0	0	0	0	0	0	0	0	0	0	0	0	0	0	0	0	0	0
Firmicutes;Bacilli;Bacillales;Staphylococcaceae;Staphylococcus	0	0	0.00245519	0	0.00901789	0.0318836	0.0543228	0.352827	0.144996	0.195796	0.00488461	0.0726007	0.00429902	0.053825	0.213885	7.30524e-05	0	0	0	0	0	0	0	0	0	0	0	0	0	0.000179337	0.00166398	6.87734e-05	0.00101368	0.000655758	0.000737735	0	0	0	0	0
Firmicutes;Bacilli;Bacillales;Staphylococcaceae;__	0	0	0.00196415	0	0	0.0438379	0.00873476	0.0196788	0.0228201	0.000876612	0.00215497	0.0101434	0	0.000746112	0	5.84419e-05	0	0	0	0	0	0	0	0	0	0	0	0	0	0	0	0	0	0	0	0	0	0	0.059824	0
Firmicutes;Bacilli;Bacillales;__;__	0	0	0.00145266	0.00201586	0.0160631	0.0297041	0.0156854	0.0102107	0.00994091	0.000818171	0.00074911	0.0116429	0	0.000664506	0	0	0	0	0	0	0.0014865	0	0	0	0	0	0	0	0	0	0.0290123	0.00280252	0	0.000218586	0.000860691	0.0365571	0.0155556	0.0720656	0	0.00436443
Firmicutes;Bacilli;Lactobacillales;Aerococcaceae;Aerococcus	0	0	0	0	0	0.00156859	0.0564972	0	0.00077211	0.0142109	0.00145717	0.00931435	0	0	0	0	0	0	0	0	0	0	0	0	0	0	0	0	0	0	0.000456253	0	0	0	0	0	0	0	0	0
Firmicutes;Bacilli;Lactobacillales;Aerococcaceae;Facklamia	0	0	0.00104346	0	0	0.0514332	0.0293451	0.00213497	0.0201821	0.00253243	0.00332482	0.0237126	0.00238834	0.00201683	0	0	0	0	0	0	0	0	0	0	0	0	0	0	0	0	0	0	0	0	0	0	0	0	0	0
Firmicutes;Bacilli;Lactobacillales;Aerococcaceae;__	0	0	0	0	0	0.000132092	0	0	0	0	0	0	0	0	0	0	0	0	0	0	0	0	0	0	0	0	0	0	0	0	0	0	0	0	0	0	0	0	0	0
Firmicutes;Bacilli;Lactobacillales;Carnobacteriaceae;Carnobacterium	0	0	0	0	0	0.00361601	0.00914362	0.0351805	0.00113672	0.00516227	0.00074911	0.0350507	0	0	0	0.00030682	0	0	0	0	0	0	0	0	0	0	0	0	0	0	0.000161031	0	0	0	0	0	0	0	0	0
Firmicutes;Bacilli;Lactobacillales;Carnobacteriaceae;Dolosigranulum	0	0	0	0	0	0.0127964	0.00717365	0.00937529	0.00714201	0.00073051	0.00850701	0.0149712	0.00246796	0.00142228	0.00443131	0	0	0	0	0	0	0	0	0	0	0	0	0	0	0	0	0	0	0	0	0	0	0	0	0
Firmicutes;Bacilli;Lactobacillales;Carnobacteriaceae;Jeotgalibaca	0	0	0	0	0	0.00118883	0.0157226	0	0.000557635	0.00149024	0	0.000950941	0	0	0	0	0	0	0	0	0	0	0	0	0	0	0	0	0	0	0	0.00170214	0.00118263	0	0	0	0	0	0	0
Firmicutes;Bacilli;Lactobacillales;Carnobacteriaceae;Marinilactibacillus	0	0	0	0	0	0.0219933	0.0411649	0.0233918	0.0121178	0.00144154	0	0.0126183	0.00119417	0.000384714	0	0	0	0	0	0	0	0	0	0	0	0	0	0	0	0	0	0.000292287	0	0	0	0	0	0	0	0
Firmicutes;Bacilli;Lactobacillales;Carnobacteriaceae;Trichococcus	0	0	0	0	0	0	0	0	0	0	0	0	0	0	0	0	0	0	0	0	0	0	0	0	0	0	0	0	0	0	0	0.000378254	0	0	0	0	0	0	0	0
Firmicutes;Bacilli;Lactobacillales;Carnobacteriaceae;__	0	0	0	0	0	0.00889968	0.00263901	0	0.00468628	0.000448046	0.00460754	0.00885107	0	0.000326424	0	0	0	0	0	0	0	0	0	0	0	0	0	0	0	0	0	0	0	0	0	0	0	0	0	0
Firmicutes;Bacilli;Lactobacillales;Enterococcaceae;Enterococcus	0	0	0	0	0	0.00756225	0.00509218	0.0109533	0.00993019	0.00207465	0.00140586	0.0122891	0.0919513	0.000512952	0.00502216	0	0	0	0	0	0	0	0	0.000603682	0	0	0	0	0.000130322	0.0546381	0.000187869	0.00010316	0.000506842	0	0	0	0	0	0	0
Firmicutes;Bacilli;Lactobacillales;Enterococcaceae;Vagococcus	0	0	0.00214829	0.00327017	0.00352262	0.00011558	0	0	0.00113672	0	0	0.000207256	0	0	0	0	0	0	0	0	0	0	0	0	0	0	0	0	3.90966e-05	0	0	0	0	0	0	0	0	0	0	0
Firmicutes;Bacilli;Lactobacillales;Enterococcaceae;__	0	0	0	0	0	0.00118883	0.00148677	0	0.000782833	0	0	0.000170682	0	0	0	0	0	0	0	0	0	0	0	0	0	0	0	0	0	0	0	0	0	0	0	0	0	0	0	0
Firmicutes;Bacilli;Lactobacillales;Lactobacillaceae;Lactobacillus	0	0.0286568	0	0	0	0.000941153	0.00234166	0	0.00107237	0.00122726	0.0462806	0.0157637	0.0402834	0.0209611	0.313737	0.00289288	0	0	0	0	0.967132	0.968409	0.981274	0.999396	0.991599	0.911463	0.845086	0.811587	0.790794	0.451452	0.000375738	0	0	6.24532e-05	0	0	0	0	0	0
Firmicutes;Bacilli;Lactobacillales;Lactobacillaceae;Pediococcus	0	0	0.000859317	0	0	0.00179975	0.000278769	0	0.000235922	0	0	0	0	0	0	0	0	0	0	0	0	0	0	0	0	0	0	0	0	0	0	0	0	0	0	0.0139265	0.00851852	0	0	0.00139419
Firmicutes;Bacilli;Lactobacillales;Leuconostocaceae;Leuconostoc	0	0	0	0	0	0	0	0	0	0	0	0	0.0179922	0	0	0	0	0	0	0	0	0	0	0	0	0	0	0	0	0	0	0	0	0	0	0	0	0	0	0
Firmicutes;Bacilli;Lactobacillales;Leuconostocaceae;Weissella	0	0	0	0	0	0	0.00152394	0	0	0.00165582	0	0	0	0	0	0.000102273	0	0	0	0	0	0	0	0	0	0	0	0	0	0.000269006	0	0	0	0	0	0	0	0	0	0
Firmicutes;Bacilli;Lactobacillales;Streptococcaceae;Lactococcus	0	0	0.0153654	0.00394212	0.0739045	0	0	0	8.579e-05	0.000116882	0.00017445	0.000560811	0.315262	0	0	0	0	0	0	0	0	0	0	0	0	0	0	0	0.000286708	0	0.000429415	0.000171934	0	0	0.000327882	0	0	0	0	0
Firmicutes;Bacilli;Lactobacillales;Streptococcaceae;Streptococcus	0.000652412	0.0221829	0	0	0	0.0138531	0.000260184	0	0.00127613	0.000584408	0.0105286	0.0118258	0.0146485	0.00912821	0.109897	0.0662439	0	0	0	0	0	0	0.000215239	0	0	0.0885368	0.154878	0.188331	0.204488	0.481147	0.000805153	0.00015474	0	0.000624532	0.000122956	0.614023	0.717383	0.516525	0.685557	0.665151
Firmicutes;Bacilli;Lactobacillales;__;__	0	0	0	0	0	0.0596559	0.0311664	0.02859	0.0285895	0.0027175	0.010662	0.0311494	0.00294563	0.00423185	0	0	0	0	0	0	0	0	0	0	0	0	0	0	0	0	0	0.000498607	0	0.000156133	0.000532809	0	0	0	0	0
Firmicutes;Bacilli;Lactobacillales;unknown;Lactobacillales_bacterium	0	0	0	0	0	0	0	0	0	0	0	0	0	0	0	0	0	0	0	0	0	0	0	0	0	0	0	0	0	0.000209227	0	0	0	0	0	0	0	0	0	0
Firmicutes;Bacilli;__;__;__	0	0	0.00155496	0	0	0.0484611	0.0624071	0.0132739	0.0282785	0.00306814	0.0030067	0.0185312	0	0.00362564	0	0	0	0	0	0	0	0	0	0	0	0	0	0	0	0	0.00252281	0.00235549	0.000788421	0.00112416	0	0	0	0	0.00747801	0
Firmicutes;Clostridia;Clostridiales;Christensenellaceae;Christensenella	0	0	0.000286439	0	0	0	0	0	0	0	0	0	0	0	0	0	0	0	0	0	0	0	0	0	0	0	0	0	0	0	0	0	0	0	0	0	0	0	0	0
Firmicutes;Clostridia;Clostridiales;Clostridiaceae;Alkaliphilus	0	0	0	0	0	0	0	0	0	0	5.13089e-05	0.000134107	0	0	0	0	0	0	0	0	0	0	0	0	0	0	0	0	0	0	0.0125335	0.00171934	0	0.000624532	0	0	0	0	0	0
Firmicutes;Clostridia;Clostridiales;Clostridiaceae;Beduini	0.011191	0.00422712	0.00194369	0.00940734	0.000422714	0.000577901	0.000594707	0	0.00110455	0.000340905	0	0.00299912	0	0.000967614	0	0	0.0505044	0	0	0	0	0	0	0	0	0	0	0	0	0	0	0	0	0	0	0	0	0	0	0
Firmicutes;Clostridia;Clostridiales;Clostridiaceae;Clostridium	0.000160928	0.00957767	0.0121941	0.00600278	0.000845428	0.000363252	0.000260184	0	0.00263804	0.00073051	0.0250593	0.0139471	0.000398057	0.0545361	0.0183161	0.00144644	0	0.0132726	0	0.00477454	0.0245272	0	0	0	0	0	0	0	0	0	0.0214707	0.0023211	0.00439263	0.00521484	0.00172138	0.00154739	0	0	0	0
Firmicutes;Clostridia;Clostridiales;Clostridiaceae;Geosporobacter	0	0	0	0	0	0.000313718	0.000353107	0	0.000139409	0.000155842	0	0.000268214	0	0	0	0	0	0	0	0	0	0	0	0	0	0	0	0	0	0	0.00542136	0	0	0	8.19706e-05	0	0	0	0	0
Firmicutes;Clostridia;Clostridiales;Clostridiaceae;Massilioclostridium	0	0	0.000716098	0	0.00091588	0	0	0	0.000107237	0	0	0	0	0	0	0	0	0	0	0	0	0	0	0	0	0	0	0	0	0	0	0	0	0	0	0	0	0	0	0
Firmicutes;Clostridia;Clostridiales;Clostridiaceae;__	0	0	0	0	0	0	0	0	0	0	0	0	0	0	0	0	0	0	0	0	0	0	0	0	0	0	0	0	0	0	0	0	0.00692685	0.00103048	0.0118857	0	0	0	0	0
Firmicutes;Clostridia;Clostridiales;Clostridiales_Family_XVII._Incertae_Sedis;Sulfobacillus	0	0	0	0	0	0	0	0	0.000954413	0	0	0	0	0	0	0	0	0	0	0	0	0	0	0	0	0	0	0	0	0	0.000268384	0	0	6.24532e-05	0.00163941	0	0	0	0	0
Firmicutes;Clostridia;Clostridiales;Eubacteriaceae;Acetobacterium	0	0	0	0	0	0	5.57538e-05	0	0.000107237	0	0.000184712	0	0	0	0	0	0	0	0	0	0	0	0	0	0	0	0	0	0	0	0	0	0	0	0	0	0	0	0	0
Firmicutes;Clostridia;Clostridiales;Eubacteriaceae;Eubacterium	0	0.00123767	0.00110484	0.00582359	0.00112724	6.60458e-05	0.00102215	0	0.00094369	0.00144154	0.00125194	0.000926558	0	0	0	0	0	0	0	0	0	0	0	0	0	0	0	0	0	0	0.000724638	0	0	0.000218586	0	0	0.000197531	0	0	0
Firmicutes;Clostridia;Clostridiales;Eubacteriaceae;__	0	0	0.00233243	0	0	0	0	0	0	0	0.000143665	0.0008656	0	0.000419688	0	0	0	0	0	0	0	0	0	0	0	0	0	0	0	0	0	0	0	0	0	0	0	0	0	0
Firmicutes;Clostridia;Clostridiales;Flavonifractor;Flavonifractor_plautii	0	0	0.00298715	0	0	0	0	0	0	0	0	0	0	0	0	0	0	0	0	0	0	0	0	0	0	0	0	0	0	0	0	0	0	0	0	0	0	0	0	0
Firmicutes;Clostridia;Clostridiales;Flavonifractor;Flavonifractor_sp._An4	0	0	0	0	0	0	0	0	0	0	0	0	0	0	0	0	0	0	0	0	0	0	0	0	0	0	0	0	0	0	0	0	0	0	0	0	0	0	0	0
Firmicutes;Clostridia;Clostridiales;Flavonifractor;__	0	0	0.00538096	0.00344936	0.00197266	0	0	0	0.00100803	0	0.00127246	0.00125573	0	0.00238989	0	0	0	0	0	0	0	0	0	0	0	0	0	0	0	0	0	0	0	0	0	0	0	0	0	0
Firmicutes;Clostridia;Clostridiales;Heliobacteriaceae;Heliobacterium	0	0	0	0	0.00091588	0	0	0	0	0	0	0	0	0	0	0	0	0	0	0	0	0	0	0	0	0	0	0	0	0	0	0	0	0	0	0	0	0	0	0
Firmicutes;Clostridia;Clostridiales;Intestinimonas;Intestinimonas_butyriciproducens	0	0	0.000450119	0	0	0	0	0	0	0	0	0	0	0	0	0.000657472	0	0	0	0	0	0	0	0	0	0	0	0	0	0	0	0	0	0	0	0	0	0	0	0
Firmicutes;Clostridia;Clostridiales;Lachnospiraceae;Anaerotignum	0	0	0	0	0	0.000396275	0.00174695	0.00185649	0.00017158	0.000224023	0.000667016	0	0	0	0	0	0	0	0	0	0	0	0	0	0	0	0	0	0	0	0	0	0	0	0	0	0	0	0	0
Firmicutes;Clostridia;Clostridiales;Lachnospiraceae;Blautia	0	0.000190411	0	0	0	0	0	0	0	0	0	0	0	6.9948e-05	0	0	0	0	0	0	0	0	0	0	0	0	0	0	0	0	0	0	0	0.000405946	0.000532809	0	0	0	0	0
Firmicutes;Clostridia;Clostridiales;Lachnospiraceae;Kineothrix	0	0	0	0	0	0	0	0	0	0	0	0.000633961	0	0	0	0	0	0	0	0	0	0	0	0	0	0	0	0	0	0	0	0	0	0	0	0	0	0	0	0
Firmicutes;Clostridia;Clostridiales;Lachnospiraceae;Lachnoclostridium	0	0	0	0	0	0	0	0	0	0	0.000194974	0	0	6.9948e-05	0	0	0	0	0	0	0	0	0	0	0	0	0	0	0	0	0.000456253	0	0	0	0	0	0	0	0	0
Firmicutes;Clostridia;Clostridiales;Lachnospiraceae;Oribacterium	0	0	0.000409199	0	0	0	0	0	0	0	0	0	0	0	0	0	0	0	0	0	0	0	0	0	0	0	0	0	0	0	0	0	0	0	0	0	0	0	0	0
Firmicutes;Clostridia;Clostridiales;Lachnospiraceae;__	0	0	0	0	0	0	0	0	4.2895e-05	1.94803e-05	0.000472042	0.000841217	0	0.000559584	0	2.9221e-05	0	0	0	0	0	0	0	0	0	0	0	0	0	0	0	0	0	0	0	0	0	0	0	0
Firmicutes;Clostridia;Clostridiales;Oscillospiraceae;Oscillibacter	0	0.00108534	0	0	0	0	0	0	0	0	0	0	0	0.000104922	0	0.00371106	0	0	0	0	0	0	0	0	0	0	0	0	0	0	0	0	0	0	0	0	0	0	0	0
Firmicutes;Clostridia;Clostridiales;Oscillospiraceae;__	0	0	0	0	0	0	0	0	0.000214475	0	0	0	0	0	0	0.000715914	0	0	0	0	0	0	0	0	0	0	0	0	0	0	0	0	0	0	0	0	0	0	0	0
Firmicutes;Clostridia;Clostridiales;Peptococcaceae;Dehalobacter	0	0	0	0	0	3.30229e-05	0	0	0	0	0	0.000280406	0	0	0	0	0	0	0	0	0	0	0	0	0	0	0	0	0	0	0	0	0	0	0	0	0	0	0	0
Firmicutes;Clostridia;Clostridiales;Peptococcaceae;Desulfitobacterium	0	0.000380822	0.0102709	0	0.000563618	0	0	0	0	0	0.000841466	0.000512045	0	0.000163212	0	0.000175326	0	0	0	0	0	0	0	0	0	0	0	0	0	0	0	0	0	0	0	0	0	0	0	0
Firmicutes;Clostridia;Clostridiales;Peptococcaceae;Desulfosporosinus	0	0	0.001023	0	0	0	0	0	0	0	0	0.000256023	0	0	0	0	0.000303877	0	0	0	0	0	0	0	0	0	0	0	0	0	0	0	0	0	0	0	0	0	0	0
Firmicutes;Clostridia;Clostridiales;Peptococcaceae;Desulfotomaculum	0	0	0.000204599	0	0	0	0	0	0	0	0	0	0	0	0	0	0	0	0	0	0	0	0	0	0	0	0	0	0	0	0.00152979	0	0	0	0	0	0	0	0	0
Firmicutes;Clostridia;Clostridiales;Peptococcaceae;Thermincola	0	0	0	0	0	0	0	0	0	0	0	0	0	0	0	0	0	0	0	0	0	0	0	0	0	0	0	0	0	0	0	0	0	0.000187359	0	0	0	0	0	0
Firmicutes;Clostridia;Clostridiales;Peptococcaceae;__	0	0	0	0.000671953	0	0	0	0	0	0	0.00011288	0.000438896	0	0	0	0	0	0	0	0	0	0	0	0	0	0	0	0	0	0	0.00185185	0	0	0.000187359	0	0	0	0	0	0
Firmicutes;Clostridia;Clostridiales;Peptostreptococcaceae;Acetoanaerobium	0	0	0.00218921	0.00250862	0	0.000132092	0	0	0.00138336	0	0.00353005	0.00594948	0	0.00169041	0	0	0	0	0	0	0	0	0	0	0	0	0	0	0	0	0	0	0	0	0.000286897	0	0	0	0	0
Firmicutes;Clostridia;Clostridiales;Peptostreptococcaceae;Clostridioides	0.000543677	0.0154423	0.00106392	0.002867	0	0.00270788	0.000278769	0	0.0149167	0.00131492	0.0880255	0.0593729	0.0062097	0.0842174	0.054062	0	0.000911632	0.00154333	0	0	0	0	0	0	0	0	0	0	0	0.000104613	0.0158884	0.00218356	0.0222447	0	0	0	0.000592593	0.00786885	0	0.000363702
Firmicutes;Clostridia;Clostridiales;Peptostreptococcaceae;Paeniclostridium	0	0.00536959	0.00666994	0.00774985	0.00683387	0.015917	0.00643027	0.0126242	0.0531147	0.0056298	0.316155	0.160124	0.0268291	0.228439	0.206795	0	0	0.00123466	0.00137159	0	0	0	0	0	0	0	0	0	0.00011729	0.000298896	0.0434246	0.0082872	0.0135158	0.000124906	0	0.00531915	0	0	0	0
Firmicutes;Clostridia;Clostridiales;Peptostreptococcaceae;Paraclostridium	0	0	0	0	0	0	0	0	0	0	0	0.000646152	0	0	0	0	0	0	0	0	0	0	0	0	0	0	0	0	0	0	0	0	0	0	0	0	0	0	0	0
Firmicutes;Clostridia;Clostridiales;Peptostreptococcaceae;Peptoclostridium	0	0	0	0	0	0	0	0	0	0	0	0	0	0	0	0	0	0	0	0	0	0	0	0	0	0	0	0	0	0	0.00391841	0	0	0	0	0	0	0	0	0
Firmicutes;Clostridia;Clostridiales;Peptostreptococcaceae;Peptostreptococcaceae_bacterium_VA2	0	0	0	0	0	0	0	0	0	0	0.00389948	0.000743685	0.000238834	0.00286787	0.0118168	0	0	0	0	0	0	0	0	0	0	0	0	0	0	0	0	0	0	0	0	0	0	0	0	0
Firmicutes;Clostridia;Clostridiales;Peptostreptococcaceae;[Clostridium]_paradoxum	0	0	0	0	0	0.00023116	0	0	0.000117961	0	0	0.000512045	0	0	0	0	0	0	0	0	0	0	0	0	0	0	0	0	0	0	0.00805153	0.000343867	0	0.000124906	0	0	0	0	0	0
Firmicutes;Clostridia;Clostridiales;Peptostreptococcaceae;__	0	0.00268479	0	0	0.00641116	0	0	0	0.00179087	0	0.0256544	0.0202624	0.020699	0.0140246	0.0218612	0	0	0	0	0	0	0	0	0	0	0	0	0	5.21288e-05	0	0.0127214	0	0	0.000374719	0	0	0	0	0	0
Firmicutes;Clostridia;Clostridiales;Pseudoflavonifractor;Pseudoflavonifractor_sp._Marseille-P3106	0	0	0	0	0	0	0	0	0	0	0	0	0	0.00023316	0	0	0	0	0	0	0	0	0	0	0	0	0	0	0	0	0	0	0	0	0	0	0	0	0	0
Firmicutes;Clostridia;Clostridiales;Pseudoflavonifractor;__	0	0	0	0.0013887	0	0	0	0	0	0	0	0	0	0	0	0	0	0	0	0	0	0	0	0	0	0	0	0	0	0	0	0	0	0	0	0	0	0	0	0
Firmicutes;Clostridia;Clostridiales;Ruminococcaceae;Angelakisella	0	0	0	0	0	0	0	0	0	0	0	0	0	0	0	5.84419e-05	0	0	0	0	0	0	0	0	0	0	0	0	0	0	0	0	0	0	0	0	0	0	0	0
Firmicutes;Clostridia;Clostridiales;Ruminococcaceae;Faecalibacterium	0	0.000666438	0.0116212	0	0	0	0	0	0	0	0	0.00160929	0	0.000151554	0	0.000350652	0.000850857	0	0	0	0	0	0	0	0	0	0	0	0	0	0	0	0	0	0	0	0	0	0	0
Firmicutes;Clostridia;Clostridiales;Ruminococcaceae;Neglecta	0	0	0	0	0	0	0	0	0	0	0	0	0	0	0	0	0	0	0	0	0	0	0	0	0	0	0	0	0	0	0	0	0	0	0	0	0	0	0	0
Firmicutes;Clostridia;Clostridiales;Ruminococcaceae;Pseudobacteroides	0	0	0.000511498	0	0	0	0	0	2.14475e-05	0	0.00017445	0	0	0	0	0	0	0	0	0	0	0	0	0	0	0	0	0	0	0	0	0	0	0.000156133	0	0	0	0	0	0
Firmicutes;Clostridia;Clostridiales;Ruminococcaceae;Ruminiclostridium	0	0.00184699	0.00149358	0	0	0	0	0	0.000246646	0.000126622	0.000420733	0.00070711	0	0.000617874	0	0.0115277	0.0170779	0	0	0	0	0	0	0	0	0	0	0	0	0	0.00179817	0	0	0.00115538	0	0	0.00037037	0	0	0
Firmicutes;Clostridia;Clostridiales;Ruminococcaceae;Ruminococcus	0	0.00260863	0.00398969	0.00085114	0.00584754	0.00163463	0.000371692	0	0.00390344	0.000467526	0.0456854	0.00368185	0	0.0817459	0	0.000160715	0.00158016	0	0	0	0	0	0	0	0	0	0	0	0	0	8.05153e-05	0.000876861	0.00259053	9.36797e-05	0	0	0	0	0	0
Firmicutes;Clostridia;Clostridiales;Ruminococcaceae;__	0	0.00100918	0.00953433	0.00246383	0.000704523	0	0	0	6.43425e-05	0	6.15707e-05	0.00109724	0.000398057	0.00023316	0	0.000102273	0.000546979	0	0	0	0	0	0	0	0	0	0	0	0	0	0.000483092	0	0	0	0	0	0	0	0	0
Firmicutes;Clostridia;Clostridiales;__;__	0.000826389	0.0693286	0.0111302	0.0152309	0.0111315	0.00011558	7.43384e-05	0	0.00165146	0.000350645	0.0133916	0.00930216	0	0.0225815	0	0.00030682	0.0386532	0.0525504	0	0	0	0	0	0	0	0	0	0	0	0	0.00780998	5.15801e-05	0	0.000624532	0	0.000290135	0.000469136	0	0	0
Firmicutes;Clostridia;Halanaerobiales;Halanaerobiaceae;Halanaerobium	0	0	0	0	0	0	0	0	0	0	0	0	0	0	0	0	0	0	0	0	0	0	0	0	0	0	0	0	0	0	0.00050993	0	0	0	0	0	0	0	0	0
Firmicutes;Clostridia;Natranaerobiales;Natranaerobiaceae;Natranaerobius	0	0	0	0	0	0	0	0	0	0	0	0	0	0	0	0	0	0	0	0	0	0	0	0	0	0	0	0	0	0	0	0	0	0	0	0	0	0	0	0
Firmicutes;Clostridia;Thermoanaerobacterales;Thermoanaerobacteraceae;Moorella	0	0	0	0	0	0.0096592	0.0194023	0.00826139	0.00155494	0.00250321	0.000892775	0.0079367	0	0.000361398	0	0	0	0	0	0	0	0	0	0	0	0	0	0	0	0	0.000563607	5.15801e-05	0	0.000218586	0	0	0	0	0	0
Firmicutes;Clostridia;Thermoanaerobacterales;Thermoanaerobacteraceae;__	0	0	0	0	0	0	0	0	0	0	0	0	0	0	0	0	0	0	0	0	0	0	0	0	0	0	0	0	0	0	0	0	0	0	0	0	0	0	0	0
Firmicutes;Clostridia;Thermoanaerobacterales;Thermoanaerobacterales_Family_III._Incertae_Sedis;Caldicellulosiruptor	0	0	0	0	0	0	0	0	0	0	0	0.000182873	0	0	0	0	0	0	0	0	0	0	0	0	0	0	0	0	0	0	0.000724638	0	0	0	0	0	0	0	0	0
Firmicutes;Clostridia;Thermoanaerobacterales;Thermoanaerobacterales_Family_III._Incertae_Sedis;Thermoanaerobacterium	0	0	0.014813	0.0084666	0.00359307	0	0	0	0	0	0.000379686	0.000365747	0	6.9948e-05	0	0	0	0	0	0	0	0	0	0	0	0	0	0	0	0	0.00050993	0	0	0	0	0	0	0	0	0
Firmicutes;Clostridia;Thermoanaerobacterales;__;__	0	0	0.000347819	0	0	6.60458e-05	0	0	3.21712e-05	0	0	0	0	0	0	0	0	0	0	0	0	0	0	0	0	0	0	0	0	0	0	0	0	0	0	0	0	0	0	0
Firmicutes;Clostridia;__;__;__	0	0.0212689	0.000757018	0	0	0	0	0	0	0.000262984	0.00011288	0.00164586	0.000955338	0.00294947	0	0	0.0261335	0.0295547	0	0	0	0	0	0	0	0	0	0	0	0	0.0719538	0.000171934	0.00191474	0.000874344	0.00672159	0.00628627	0	0	0	0
Firmicutes;Erysipelotrichia;Erysipelotrichales;Erysipelotrichaceae;Allobaculum	0.000126133	0	0	0	0	0	0	0	0	0	0	0	0	0	0	0	0	0	0	0	0	0	0	0	0	0	0	0	0	0	0	0	0	0	0	0	0	0	0	0
Firmicutes;Erysipelotrichia;Erysipelotrichales;Erysipelotrichaceae;Candidatus_Stoquefichus	0.000782895	0	0	0	0	0	0	0	0	0	0.000236021	0	0	0	0	0	0	0	0	0	0	0	0	0	0	0	0	0	0	0	0	0	0	0	0	0	0	0	0	0
Firmicutes;Erysipelotrichia;Erysipelotrichales;Erysipelotrichaceae;Catenibacterium	0	0	0	0.0105273	0	0	0	0	0	0	0	0	0	0	0	0	0	0	0	0	0	0	0	0	0	0	0	0	0	0	0	0	0	0	0	0	0	0	0	0
Firmicutes;Erysipelotrichia;Erysipelotrichales;Erysipelotrichaceae;Coprobacillus	0	0.000114247	0	0	0.0241651	0	0	0	0	0	6.15707e-05	0.000804643	0	0	0	0.00974519	0.00261335	0.00154333	0.0213739	0.0318302	0	0	0	0	0	0	0	0	0	0	0	0	0	0	0	0	0	0	0	0
Firmicutes;Erysipelotrichia;Erysipelotrichales;Erysipelotrichaceae;Eggerthia	0	0	0	0	0	0	0	0	0	0	0	0	0	0.000547926	0	0	0	0	0	0	0	0	0	0	0	0	0	0	0	0	0	0	0	0	0	0.0032882	0.00133333	0	0	0
Firmicutes;Erysipelotrichia;Erysipelotrichales;Erysipelotrichaceae;Erysipelatoclostridium	0	0	0.000736558	0	0	0	0	0	0.000954413	0	0.00111853	0.000109724	0	0	0	0	0	0	0	0	0	0	0	0	0	0	0	0	0	0	0	0	0	0	0	0	0	0	0	0
Firmicutes;Erysipelotrichia;Erysipelotrichales;Erysipelotrichaceae;Erysipelothrix	0	0.000647397	0.00253703	0.00842181	0.00422714	4.95344e-05	0	0	0.000332436	9.74013e-05	0.000451518	0.000768068	0	0.000244818	0	0	0	0	0	0	0	0	0	0	0	0	0	0	3.90966e-05	0	0	0	0	0	0	0	0	0	0	0
Firmicutes;Erysipelotrichia;Erysipelotrichales;Erysipelotrichaceae;Erysipelotrichaceae_bacterium_I46	0	0	0	0	0	0	0	0	0	0	0	0	0	0.000244818	0	0	0	0	0	0	0	0	0	0	0	0	0	0	0	0	0	0	0	0	0	0	0	0	0	0
Firmicutes;Erysipelotrichia;Erysipelotrichales;Erysipelotrichaceae;Faecalibaculum	0	0	0	0	0	0	0	0	0	0	0	0	0	0.000151554	0	0	0	0	0	0	0	0	0	0	0	0	0	0	0	0	0	0	0	0	0	0	0	0	0	0
Firmicutes;Erysipelotrichia;Erysipelotrichales;Erysipelotrichaceae;Turicibacter	0	0.00278	0.0123987	0.0228464	0.014795	0.00969223	0.00529661	0.00473406	0.0285573	0.002961	0.306868	0.057093	0.00716503	0.248875	0.0298375	0.000102273	0.00540902	0.00123466	0	0.00159151	0	0	0	0	0	0	3.55198e-05	0	0.000104258	0.000224172	0.0430488	0.00907809	0.0163879	0	0.000327882	0.00725338	0	0	0	0
Firmicutes;Erysipelotrichia;Erysipelotrichales;Erysipelotrichaceae;Unclassified_Erysipelotrichaceae_genus	0	0	0.013033	0	0.00253628	0.000132092	0	0	0.000160856	0	5.13089e-05	0.000475471	0	0	0	0	0	0	0	0	0	0	0	0	0	0	0	0	0.000325805	0	0	0	0	0	0	0	0	0	0	0
Firmicutes;Erysipelotrichia;Erysipelotrichales;Erysipelotrichaceae;__	0.000695906	0.03336	0.0394877	0.0721677	0.0790475	6.60458e-05	0.000371692	0.000371299	0.00114744	0.000292204	0.00242178	0.00351117	0	0.013022	0	0.00629712	0.00151939	0	0.000685793	0	0	0	0	0	0	0	0	0	0.000195483	0	0.00249597	0	0	0	0	0	0	0	0.00293255	0
Firmicutes;Negativicutes;Acidaminococcales;Acidaminococcaceae;Acidaminococcus	0	0.0277238	0.0179638	0.0245039	0.0271241	0	0	0	0.000203751	0.000253243	0.000225759	0.00371842	0	0.00176036	0	0	0.0175033	0.162358	0	0.00371353	0	0	0	0	0	0	0	0	0	0	0	0	0	0	0	0	0	0	0	0
Firmicutes;Negativicutes;Acidaminococcales;Acidaminococcaceae;Unclassified_Acidaminococcaceae_genus	0	0	0.105901	0.331855	0.0556573	0.000743016	0	0	0.00185521	0.000779211	0.000820942	0.00119477	0	0.00213341	0	0	0	0	0	0	0	0	0	0	0	0	0	0	0.000390966	0	0	0	0	0	0	0	0	0	0	0
Firmicutes;Negativicutes;Acidaminococcales;Acidaminococcaceae;__	0	0	0.0101481	0.00640595	0.00324081	0	0	0	0.000235922	0.000126622	0	0.00120696	0	0.000244818	0	0	0	0	0	0	0	0	0	0	0	0	0	0	0	0	0	0	0	0	0	0	0	0	0	0
Firmicutes;Negativicutes;Selenomonadales;Selenomonadaceae;Megamonas	0.00304024	0.000304657	0.0250839	0.0180083	0.0165563	0	0	0	0.000418226	0	0.000102618	0.000853409	0	0.000221502	0	0	0	0	0.000685793	0	0	0	0	0	0	0	0	0	9.12254e-05	0	0	0	0	0	0	0	0	0	0	0
Firmicutes;Negativicutes;Selenomonadales;Selenomonadaceae;Selenomonas	0	0.0038463	0.00366233	0	0	6.60458e-05	0	0	0	0	0	0	0	0.000477978	0	0	0	0	0.0222883	0	0	0	0	0	0	0	0	0	0	0	0	0	0	0	0	0.00251451	0	0	0	0.00169728
Firmicutes;Negativicutes;Selenomonadales;Selenomonadaceae;__	0	0	0	0	0	0	0	0	0	0	0	0	0	0	0	0	0	0	0	0	0	0	0	0	0	0	0	0	0	0	0	0	0	0	0	0	0	0	0	0
Firmicutes;Negativicutes;Selenomonadales;Sporomusaceae;Pelosinus	0	0	0.00454211	0.00958653	0	0.000148603	0	0	0.000997308	0.000233763	0	0.000646152	0	0.000244818	0	0	0	0	0	0	0	0	0	0	0	0	0	0	0	0	0.000134192	0	0	0	0	0	0	0	0	0.000969873
Firmicutes;Negativicutes;Selenomonadales;Sporomusaceae;Sporomusa	0	0	0.00306899	0.00353895	0	0	0	0	0	0	0.000277068	0.000121916	0	0.000489636	0	0	0	0	0	0	0	0	0	0	0	0	0	0	0	0	0.000268384	0	0	0	0	0.000193424	0	0	0	0
Firmicutes;Negativicutes;Selenomonadales;Sporomusaceae;Thermosinus	0	0	0	0	0	0	0	0	0	0	0	0	0	0	0	0	0.000607755	0	0	0	0	0	0	0	0	0	0	0	0	0	0	0	0	0	0	0	0	0	0	0
Firmicutes;Negativicutes;Selenomonadales;__;__	0	0	0	0	0	0	0	0	0	0	0	0	0	0	0	0	0	0	0	0	0	0	0	0	0	0	0	0	0	0	0	0	0	0	0	0	0	0	0	0
Firmicutes;Negativicutes;Veillonellales;Veillonellaceae;Caecibacter	0	0.00390342	0	0	0	0	0	0	0	0	0.000451518	0.000207256	0	0	0	0.00029221	0	0	0	0	0	0	0	0	0	0	0	0	0	0	0	0	0	0	0	0	0	0	0	0
Firmicutes;Negativicutes;Veillonellales;Veillonellaceae;Dialister	0	0	0.0111916	0.00335976	0	0	0	0	0	0	0.000307853	0.000182873	0	0	0	0.0906288	0.00376808	0	0	0.0782493	0	0	0	0	0	0	0	0	0	0	0	0	0	0	0	0	4.93827e-05	0	0	0
Firmicutes;Negativicutes;Veillonellales;Veillonellaceae;Megasphaera	0	0.329201	0	0	0	0	0	0	0	0	0	0	0	0	0	0	0.017868	0.278108	0	0.118302	0	0	0	0	0	0	0	0	0	0	0	0	0	0	0	0	0	0	0	0
Firmicutes;Negativicutes;Veillonellales;Veillonellaceae;Veillonella	0	0	0.00519682	0.00255342	0	0	0	0	0.00025737	0	0.000790157	0.00134107	0	0	0	0.0029221	0	0	0	0	0	0	0	0	0	0	0	0	0	0	0.00190553	8.59668e-05	0.000957369	0	0	0	0.00459259	0.00439344	0.00388563	0.00351579
Firmicutes;Negativicutes;Veillonellales;Veillonellaceae;__	0	0.000285616	0	0	0	0	0	0.00120672	0	0	8.20942e-05	0.00792451	0	0	0	0	0	0	0	0	0	0	0	0	0	0	0	0	0	0	5.36769e-05	0	0	0	0	0.00174081	0	0	0	0
Firmicutes;Negativicutes;__;__;__	0	0	0.000347819	0	0	0	0	0	0	0	0.000256544	0.00054862	0	0	0	0	0	0	0	0	0	0	0	0	0	0	0	0	0	0	0.000214707	0	0	0	0	0	0.000148148	0	0	0
Firmicutes;Tissierellia;Tissierellales;Gottschalkiaceae;Gottschalkia	0	0	0	0	0	0	0	0	0	0	0	0	0	0	0	0	0	0	0	0	0	0	0	0	0	0	0	0	0	0	0.00410628	0.00015474	0	0	0	0	0	0	0	0
Firmicutes;Tissierellia;Tissierellales;Peptoniphilaceae;Anaerococcus	0	0	0	0	0	6.60458e-05	0	0	0	0	0	0	0	0	0	0	0	0	0	0	0	0	0.00182953	0	0	0	0	0	0	0	0	0	0	0	0	0	0	0	0	0
Firmicutes;Tissierellia;Tissierellales;Peptoniphilaceae;Finegoldia	0	0	0	0	0	0	0	0	0	0	0	0	0	0	0	0	0	0	0	0	0.00346849	0	0.00365906	0	0	0	0	0	0	0	0	0	0	0.000312266	0	0	0	0	0	0
Firmicutes;Tissierellia;Tissierellales;Peptoniphilaceae;Lagierella	0	0	0	0	0	0.000363252	0.00312221	0	0.00017158	0.000272724	0	0	0	9.3264e-05	0	0	0	0	0	0	0	0	0	0	0	0	0	0	0	0	0	0	0	0	0	0	0	0	0	0
Firmicutes;Tissierellia;Tissierellales;Peptoniphilaceae;Parvimonas	0	0	0	0	0	0.000181626	0	0	5.36187e-05	0	0	0.000268214	0	0	0	4.38315e-05	0	0	0	0	0	0	0	0	0	0	0	0	0	0	0	0	0	0	0	0.00270793	0.00624691	0.0012459	0.00205279	0.00103049
Firmicutes;Tissierellia;Tissierellales;Peptoniphilaceae;Peptoniphilus	0	0.00070452	0	0	0	0.00011558	0	0	0.000128685	0.000233763	0.000205236	0.000463279	0	0	0	0.0183069	0.00583445	0	0	0	0	0	0	0	0	0	0	0	0	0	0.000402576	0	0	0	0	0	0	0	0	0
Firmicutes;Tissierellia;Tissierellales;Peptoniphilaceae;__	0	0.000304657	0.00343727	0.00694351	0.00415669	0	0	0.00139237	0.00034316	0	0.000543874	0.000304789	0	0.00064119	0	0	0.0066853	0	0	0	0	0	0	0	0	0	0	0	0	0	0.00330113	0	0	0.000593305	0	0	0	0	0	0
Firmicutes;Tissierellia;Tissierellales;__;__	0	0	0	0	0	0	0	0	0	0	0	0	0	0	0	0	0	0	0	0	0	0	0	0	0	0	0	0	0	0	0	0	0	0	0	0	0	0	0	0
Firmicutes;Tissierellia;__;__;__	0	0	0	0	0	0	0	0	0	0	0	0	0	0	0	0	0	0	0	0	0	0	0	0	0	0	0	0	0	0	0.000295223	0	0	0	0	0	0	0	0	0
Firmicutes;__;__;__;__	0.00120044	0.017613	0.0279892	0.232048	0.04361	0.223119	0.207014	0.00213497	0.044332	0.011133	0.00633152	0.0151785	0	0.00620206	0	0.00213313	0.249666	0.0620418	0	0	0.00338591	0	0	0	0	0	0	8.24114e-05	5.21288e-05	0	0.00483092	0	0	0	0.00192631	0.000676983	0	0	0.00513196	0.00691035
Firmicutes;unknown;unknown;Firmicutes_bacterium_ASF500;Firmicutes_bacterium_ASF500_strain_ASF500	0	0	0	0	0	0	0	0	0	0	0	0	0	0	0	0	0	0	0	0	0	0	0	0	0	0	0	0	0	0	0	0	0	0	0	0	0	0	0	0
Fusobacteria;Fusobacteriia;Fusobacteriales;Fusobacteriaceae;Fusobacterium	0.925186	7.61644e-05	0	0	0	0	0	0	0.000160856	0	5.13089e-05	0.00214571	0	0.02243	0	0.000584419	0	0	0	0	0	0	0	0	0	0	0	0	0	0	0	0	0	0	0	0.145551	0.0953086	0.223607	0.10132	0.0399467
Fusobacteria;Fusobacteriia;Fusobacteriales;Fusobacteriaceae;Ilyobacter	0	0	0	0	0	0	0	0	0	0	0	0	0	0	0	0	0	0	0	0	0	0	0	0	0	0	0	0	0	0	0	0	0	0	0	0.0209865	0.00185185	0	0.00975073	0.00169728
Fusobacteria;Fusobacteriia;Fusobacteriales;Leptotrichiaceae;Leptotrichia	0	0	0	0	0	0.00394624	0.00117083	0.00306321	0.0149489	0.000282464	0	0.000573003	0	0.000373056	0	0	0	0	0	0	0	0	0	0	0	0	0	0	0	0	0.000322061	0	0	0	0	0.0252418	0.0191358	0.0181639	0.0181818	0.0909862
Fusobacteria;Fusobacteriia;Fusobacteriales;Leptotrichiaceae;Streptobacillus	0	0	0	0	0	0.000297206	0	0	0.000235922	0	0	0	0	0	0	0	0	0	0	0	0	0	0	0	0	0	0	0	0	0	0.000295223	0	0	0	0	0	0.00935802	0	0.0246334	0
Fusobacteria;Fusobacteriia;Fusobacteriales;Leptotrichiaceae;__	0	0	0	0	0	0.00161812	0	0.00232062	0.016032	0	3.07853e-05	0.000207256	0	0	0	0	0	0	0	0	0	0	0	0	0	0	0	0	0	0	0	0	0	0	0	0.0208897	0.00666667	0.0100328	0.00784457	0.012669
Gemmatimonadetes;__;__;__;__	0	0	0	0	0	0	0	0	0	0	0	0	0	0	0	0	0	0	0	0	0	0	0	0	0	0	0	0	0	0	0.00182501	0.000137547	0	0.00505871	0	0	0	0	0	0
Nitrospirae;Nitrospira;Nitrospirales;Nitrospiraceae;Leptospirillum	0	0	0	0	0	0	0	0	0	0	0	0	0	0	0	0	0	0	0	0	0	0	0	0	0	0	0	0	0	0	0.000107354	0	0	0	0.00069675	0	0	0	0	0
Nitrospirae;Nitrospira;Nitrospirales;Nitrospiraceae;Nitrospira	0	0	0	0	0	0	0	0	0	0	0	0	0	0	0	0	0	0	0	0	0	0	0	0	0	0	0	0	0	0	0	0	0	0	0.000245912	0	0	0	0	0
Nitrospirae;__;__;__;__	0	0	0	0	0	0	0	0	0	0	0	0	0	0	0	0	0	0	0	0	0	0	0	0	0	0	0	0	0	0	0	0	0	0	0.00377065	0	0	0	0	0
Planctomycetes;Planctomycetia;Planctomycetales;Isosphaeraceae;Singulisphaera	0	0	0	0	0	0	0	0	0	0	0	0	0	0	0	0	0	0	0	0	0	0	0	0	0	0	0	0	0	0	0.000241546	0	0.000337895	0	0.000245912	0	0	0	0	0
Proteobacteria;Alphaproteobacteria;Caulobacterales;Caulobacteraceae;Brevundimonas	0	0	0	0	0	0	0	0	0.000160856	0	0	0	0	0	0	0	0	0	0	0	0	0	0	0	0	0	0	0	0	0	0	0	0	0	0	0	0	0	0	0
Proteobacteria;Alphaproteobacteria;Rhizobiales;Aurantimonadaceae;Aureimonas	0	0	0	0	0	0	0	0	0	0	0	0	0	0	0	0	0	0	0	0	0	0	0	0	0	0	0	0	0	0	0	0	0.000788421	0	0	0	0	0	0	0
Proteobacteria;Alphaproteobacteria;Rhizobiales;Aurantimonadaceae;__	0	0	0	0	0	0	0	0	0	0	0	0	0	0	0	0	0	0	0	0	0	0	0	0	0	0	0	0	0	0	0.000563607	0	0	0	0	0	0	0	0	0
Proteobacteria;Alphaproteobacteria;Rhizobiales;Bartonellaceae;Bartonella	0	0	0	0	0	0	0	0	0	0	0	0.00015849	0	0	0	0	0	0	0	0	0	0	0	0	0	0	0	0	0	0	0.000187869	0	0.00529369	0.000218586	0.0030739	0	0	0	0	0
Proteobacteria;Alphaproteobacteria;Rhizobiales;Bradyrhizobiaceae;Bradyrhizobium	0	0	0	0	0	0	0	0	0	0	0	0	0	0	0	0	0	0	0	0	0	0	0	0	0	0	0	0	0	0	0.00260333	0	0	0.000249813	0	0	0	0	0	0
Proteobacteria;Alphaproteobacteria;Rhizobiales;Brucellaceae;Brucella	0	0	0	0	0	0	0	0	9.65137e-05	0	0	0	0.00151262	0	0	0	0	0	0	0	0	0	0	0	0	0	0	0	0	0	0	0	0	0.000718211	0	0	0	0	0	0
Proteobacteria;Alphaproteobacteria;Rhizobiales;Brucellaceae;Ochrobactrum	0	0	0	0	0	0	0	0	4.2895e-05	0	0	0	0	0	0	0	0	0	0	0	0	0	0	0	0	0	0	0	0	0	0	0.00101441	0.00670158	0.000499625	0.00569695	0	0	0	0	0
Proteobacteria;Alphaproteobacteria;Rhizobiales;Hyphomicrobiaceae;Devosia	0	0	0	0	0	0	0	0	3.21712e-05	0	0	0	0	0	0	0	0	0	0	0	0	0	0	0	0	0	0	0	0	0	0	0	0.000844737	0	0	0	0	0	0	0
Proteobacteria;Alphaproteobacteria;Rhizobiales;Hyphomicrobiaceae;__	0	0	0	0	0	0	0	0	0	0	0	0	0	0	0	0	0	0	0	0	0	0	0	0	0	0	0	0	0	0	0	0	0	0	0.00077872	0	0	0	0	0
Proteobacteria;Alphaproteobacteria;Rhizobiales;Methylobacteriaceae;Methylobacterium	0	0	0	0	0	0	0	0	0	0	0	0	0	0	0	0	0	0	0	0	0	0	0	0	0	0	0	0	0	0	0	0	0.000281579	0.000936797	0.00274601	0	0	0	0	0
Proteobacteria;Alphaproteobacteria;Rhizobiales;Phyllobacteriaceae;Mesorhizobium	0	0	0	0	0	0.000379764	0	0	0.000407502	0	0	0	0.00350291	0	0	0	0	0	0	0	0	0	0	0	0	0	0	0	0	0	0	0	0.000957369	0	0	0	0	0	0	0
Proteobacteria;Alphaproteobacteria;Rhizobiales;Phyllobacteriaceae;__	0	0	0	0	0	0	0	0	0	0	0	0	0	0	0	0	0	0	0	0	0	0	0	0	0	0	0	0	0	0	0.000697799	0	0	0	0.00225419	0	0	0	0	0
Proteobacteria;Alphaproteobacteria;Rhizobiales;Rhizobiaceae;Liberibacter	0	0	0	0	0	0	0	0	0	0	0	0	0	0	0	0	0	0	0	0	0	0	0	0	0	0	0	0	0	0	0	0	0	0	0.0011066	0	0	0	0	0
Proteobacteria;Alphaproteobacteria;Rhizobiales;Rhizobiaceae;Rhizobium	0	0	0	0	0	0	0	0	0.000235922	0	0	0	0	0	0	0	0	0	0	0	0	0	0	0	0	0	0	0	0	0	0	0.00137547	0.00574421	0.0019985	0.00594287	0	0	0	0	0
Proteobacteria;Alphaproteobacteria;Rhizobiales;__;__	0	0	0	0	0	0	0	0	0.000160856	0	0	0	0	0	0	0	0	0	0	0	0	0	0	0	0	0	0	0	0	0	0	0	0	0.000499625	0.000614779	0	0	0	0	0
Proteobacteria;Alphaproteobacteria;Rhodobacterales;Rhodobacteraceae;Jannaschia	0	0	0	0	0	0	0	0	0	0	0	0	0	0	0	0	0	0	0	0	0	0	0	0	0	0	0	0	0	0	0	0	0	0	0	0	0	0	0	0
Proteobacteria;Alphaproteobacteria;Rhodobacterales;Rhodobacteraceae;Paracoccus	0	0	0	0	0	0	0	0	0	0	0	0.000121916	0	0	0	0	0	0	0	0	0	0	0	0	0	0	0	0	0	0	0	0	0	0	0.000983647	0	0	0	0	0
Proteobacteria;Alphaproteobacteria;Rhodobacterales;Rhodobacteraceae;Yangia	0	0	0	0	0	0	0	0	0	0	0	0	0.00493591	0	0	0	0	0	0	0	0	0	0	0	0	0	0	0	0	0	0	0	0.00157684	0	0	0	0	0	0	0
Proteobacteria;Alphaproteobacteria;Rhodobacterales;Rhodobacteraceae;__	0	0	0	0	0	0	0	0	0	0	0	0	0	0	0	0	0	0	0	0	0	0	0	0	0	0	0	0	0	0	0	0	0.0014079	0	8.19706e-05	0	0	0	0	0
Proteobacteria;Alphaproteobacteria;Rhodospirillales;Acetobacteraceae;Acetobacter	0	0	0	0	0	0	0	0	0	0	0	0	0	0	0	0	0	0	0	0	0	0	0	0	0	0	0	0	0	0	0	0	0	0.00134274	0	0	0	0	0	0
Proteobacteria;Alphaproteobacteria;Rhodospirillales;Acetobacteraceae;Gluconobacter	0	0	0	0	0	0	0	0	0	0	0	0	0	0	0	0	0	0	0	0	0	0	0	0	0	0	0	0	0	0	0	0	0	0	0	0	0	0	0	0
Proteobacteria;Alphaproteobacteria;Rhodospirillales;Acetobacteraceae;Komagataeibacter	0	0	0	0	0	0	0	0	0	0	0	0	0	0	0	0	0	0	0	0	0	0	0	0	0	0	0	0	0	0	0	0	0	0	0	0	0	0	0	0
Proteobacteria;Alphaproteobacteria;Rhodospirillales;Acetobacteraceae;Kozakia	0	0	0	0	0	0	0	0	0.00025737	0	0	0	0	0	0	0	0	0	0	0	0	0	0	0	0	0	0	0	0	0	0	0	0	0	0	0	0	0	0	0
Proteobacteria;Alphaproteobacteria;Rhodospirillales;Acetobacteraceae;__	0	0	0	0	0.000211357	0	0	0	0	0	0	0	0	0	0	0	0	0	0	0	0	0	0	0	0	0	0	0	0	0	0	0	0.00264684	0.00115538	0	0	0	0	0	0
Proteobacteria;Alphaproteobacteria;Rhodospirillales;Rhodospirillaceae;Azospirillum	0	0	0	0	0	0	0	0	4.2895e-05	0	0	0	0	0	0	0	0	0	0	0	0	0	0	0	0	0	0	0	0	0	0	0	0	0	0.000573794	0	0	0	0	0
Proteobacteria;Alphaproteobacteria;Rhodospirillales;Rhodospirillaceae;Inquilinus	0	0	0	0	0	0	0	0	0	0	0	0	0	0	0	0	0	0	0	0	0	0	0	0	0	0	0	0	0	0	0	0	0	0.000780665	0.00491823	0	0	0	0	0
Proteobacteria;Alphaproteobacteria;Rhodospirillales;Rhodospirillaceae;Rhodospirillum	0	0	0	0	0	0	0	0	3.21712e-05	0	0	0	0	0	0	0	0	0	0	0	0	0	0	0	0	0	0	0	0	0	0	0	0	0	0	0	0	0	0	0
Proteobacteria;Alphaproteobacteria;Rhodospirillales;Rhodospirillaceae;Thalassobaculum	0	0	0	0	0	0	0	0	0	0	0	0	0	0	0	0	0	0	0	0	0	0	0	0	0	0	0	0	0	0	0	0	0.00388579	0	0.000819706	0	0	0	0	0
Proteobacteria;Alphaproteobacteria;Rhodospirillales;Rhodospirillaceae;Thalassospira	0	0	0	0	0	0	0	0	0	0	0	0	0	0	0	0	0	0	0	0	0	0	0	0	0	0	0	0	0	0	0	6.87734e-05	0	0.00262303	0	0	0	0	0	0
Proteobacteria;Alphaproteobacteria;Rhodospirillales;Rhodospirillaceae;__	0	0	0	0	0	0	0	0	0	0	0.000153927	0	0	0	0	0	0	0	0.00285747	0	0	0	0	0	0	0	0	0	0	0	0	0	0	0	0	0	0	0	0	0
Proteobacteria;Alphaproteobacteria;Sphingomonadales;Erythrobacteraceae;Croceicoccus	0	0	0	0	0	0	0	0	0	0	0	0	0	0	0	0	0	0	0	0	0	0	0	0	0	0	0	0	0	0	0.000536769	0	0	0	0	0	0	0	0	0
Proteobacteria;Alphaproteobacteria;Sphingomonadales;Erythrobacteraceae;Porphyrobacter	0	0	0	0	0	0	0	0	0	0	0	0	0	0	0	0	0	0	0	0	0	0	0	0	0	0	0	0	0	0	0	0	0.00619474	0.0030602	0.00512316	0	0	0	0	0
Proteobacteria;Alphaproteobacteria;Sphingomonadales;Erythrobacteraceae;__	0	0	0	0	0	0.000974176	0	0	0.000193027	0	0	0.000487662	0	0	0	0	0	0	0	0	0	0	0	0	0	0	0	0	0	0	0	0	0	0	0.00192631	0	0	0	0	0
Proteobacteria;Alphaproteobacteria;Sphingomonadales;Sphingomonadaceae;Novosphingobium	0	0	0	0	0	0	0	0	0	0	0	0	0	0	0	0	0	0	0	0	0	0	0	0	0	0	0	0	0	0	0	0	0	0	0.000327882	0	0	0	0	0
Proteobacteria;Alphaproteobacteria;Sphingomonadales;Sphingomonadaceae;Sphingobium	0	0	0	0	0	0	0	0	0	0	0	0	0	0	0	0	0	0	0	0	0	0	0	0	0	0	0	0	0	0	0.000322061	0.000326674	0	0	0	0	0	0	0	0
Proteobacteria;Alphaproteobacteria;Sphingomonadales;Sphingomonadaceae;Sphingomonas	0	0	0	0	0	0.00023116	0	0	0.000193027	0	0	0	0	0	0	0	0	0	0	0	0	0	0	0	0	0	0	0	0	0	0	0	0.000563158	0	0	0	0	0	0	0
Proteobacteria;Alphaproteobacteria;Sphingomonadales;Sphingomonadaceae;__	0	0	0	0	0	0	0	0	3.21712e-05	0	0	0	0	0	0	0	0	0	0	0	0	0	0	0	0	0	0	0	0	0	0.000241546	0.00108318	0	0	0.00118857	0	0	0	0	0
Proteobacteria;Alphaproteobacteria;Sphingomonadales;__;__	0	0	0	0	0	0.00166766	0.00104074	0	0.000482569	9.74013e-05	0	0	0.00421941	0	0	0	0	0	0	0	0	0	0	0	0	0	0	0	0	0	0	0	0.00236526	0	0	0	0	0	0	0
Proteobacteria;Alphaproteobacteria;__;__;__	0	0	0	0	0	0	0.000427446	0.000835422	0.00140481	0.000214283	0	0.0011582	0	0.000804402	0	0	0	0	0	0	0	0	0	0	0	0	0	0	0	0	0.0183575	0.0028541	0.0243847	0.00477767	0.0198369	0.00106383	0	0	0	0
Proteobacteria;Alphaproteobacteria;unknown;__;__	0	0	0	0	0	0	0	0	0	0	0	9.75324e-05	0	0	0	0	0	0	0	0	0	0	0	0	0	0	0	0	0	0	0	0	0	0	0.00454937	0	0	0	0	0
Proteobacteria;Betaproteobacteria;Burkholderiales;Alcaligenaceae;Achromobacter	0	0	0	0	0	0	0	0	0	0	0	0	0	0	0	0	0	0	0	0	0	0	0	0	0	0	0	0	0	0	0	0	0.00067579	0	0.000163941	0	0	0	0	0
Proteobacteria;Betaproteobacteria;Burkholderiales;Alcaligenaceae;Advenella	0	0	0	0	0	0.000264183	0	0	0	0	0	0	0	0	0	0	0	0	0	0	0	0	0	0	0	0	0	0	0	0	0	0	0	0	0	0	0	0	0	0
Proteobacteria;Betaproteobacteria;Burkholderiales;Alcaligenaceae;Alcaligenes	0	0	0	0	0	0.00128789	0	0	0.000546911	0	0	0	0	0	0	0	0	0	0	0	0	0	0	0	0	0	0	0	0	0	0	0	0	0	0	0	0	0	0	0
Proteobacteria;Betaproteobacteria;Burkholderiales;Alcaligenaceae;Bordetella	0	0	0	0	0	0.000181626	0	0	0	9.74013e-05	0	0	0	0	0	0	0	0	0	0	0	0	0	0	0	0	0	0	0	0	0	0	0.00174579	0.00128029	0.000983647	0	0	0	0	0
Proteobacteria;Betaproteobacteria;Burkholderiales;Alcaligenaceae;Paenalcaligenes	0	0	0	0	0	0.000165115	0	0	0	0	0	0	0	0	0	0	0	0	0	0	0	0	0	0	0	0	0	0	0	0	0	0	0	0	0	0	0	0	0	0
Proteobacteria;Betaproteobacteria;Burkholderiales;Alcaligenaceae;Taylorella	0	0	0	0	0	6.60458e-05	0	0	0	0	0	0	0	0	0	0	0	0	0	0	0	0	0	0	0	0	0	0	0	0	0	0	0	0	0	0	0	0	0	0
Proteobacteria;Betaproteobacteria;Burkholderiales;Alcaligenaceae;__	0	0	0	0	0	0.00199789	0	0	0.000332436	0	0	0	0	0	0	0	0	0	0	0	0	0	0	0	0	0	0	0	0	0	0	0	0	0	0	0	0	0	0	0
Proteobacteria;Betaproteobacteria;Burkholderiales;Burkholderiaceae;Burkholderia	0	0	0	0	0	0	0	0	0	0	0	0	0	0	0	0	0	0	0	0	0	0	0	0	0	0	0	0	0	0	0	0	0	0.00131152	0.0147137	0	0	0	0	0
Proteobacteria;Betaproteobacteria;Burkholderiales;Burkholderiaceae;Pandoraea	0	0	0	0	0	0	0	0.000742597	0.000107237	0	0	0	0	0	0	0	0	0	0	0	0	0	0	0	0	0	0	0	0	0	0.00976919	0	0.00157684	0.00115538	0.00184434	0	0	0	0	0
Proteobacteria;Betaproteobacteria;Burkholderiales;Burkholderiaceae;Paraburkholderia	0	0	0	0	0	0	0	0	0	0	0	0	0	0	0	0	0	0	0	0	0	0	0	0	0	0	0	0	0	0	0	0	0	0	0.000860691	0	0	0	0	0
Proteobacteria;Betaproteobacteria;Burkholderiales;Burkholderiaceae;Polynucleobacter	0	0	0	0	0	0	0	0	0	0	0	0	0	0	0	0	0	0	0	0	0	0	0	0	0	0	0	0	0	0	0	0	0	0	0	0	0	0	0	0
Proteobacteria;Betaproteobacteria;Burkholderiales;Burkholderiaceae;__	0	0	0	0	0	0	0	0	0	0	0	0	0	0	0	0	0	0	0	0	0	0	0	0	0	0	0	0	0	0	0	0	0	0	0.000901676	0	0	0	0	0
Proteobacteria;Betaproteobacteria;Burkholderiales;Comamonadaceae;Acidovorax	0	0	0	0	0	0	0	0	0.0010831	0	0	0	0.00175145	0	0	0	0	0	0	0	0	0	0	0	0	0	0	0	0	0	0	0	0.00489948	0	0	0	0	0	0	0
Proteobacteria;Betaproteobacteria;Burkholderiales;Comamonadaceae;Hydrogenophaga	0	0	0	0	0	0	0	0	0	0	0	0	0	0	0	0	0	0	0	0	0	0	0	0	0	0	0	0	0	0	0	0	0.00456158	0	0.000163941	0	0	0	0	0
Proteobacteria;Betaproteobacteria;Burkholderiales;Comamonadaceae;Limnohabitans	0	0	0	0	0	0	0	0	0	0	0	0	0.00469708	0	0	0	0	0	0	0	0	0	0	0	0	0	0	0	0	0	0	0	0	0	0	0	0	0	0	0
Proteobacteria;Betaproteobacteria;Burkholderiales;Comamonadaceae;Pseudorhodoferax	0	0	0	0	0	0.000363252	0	0	0	0	0	0	0	0	0	0	0	0	0	0	0	0	0	0	0	0	0	0	0	0	0	0	0	0	0	0	0	0	0	0
Proteobacteria;Betaproteobacteria;Burkholderiales;Comamonadaceae;Rhodoferax	0	0	0	0	0	0	0	0	0.000611253	0	0	0	0	0	0	0	0	0	0	0	0	0	0	0	0	0	0	0	0	0	0	0	0	0	0	0	0	0	0	0
Proteobacteria;Betaproteobacteria;Burkholderiales;Comamonadaceae;Variovorax	0	0	0	0	0	0	0	0	0.000310989	0	0	0	0	0	0	0	0	0	0	0	0	0	0	0	0	0	0	0	0	0	0	0	0.00067579	0	0.000614779	0	0	0	0	0
Proteobacteria;Betaproteobacteria;Burkholderiales;Comamonadaceae;__	0	0	0	0	0	0	0	0	0	0	0	0	0	0	0	0	0	0	0	0	0	0	0	0	0	0	0	0	0	0	0	0	0.00737737	0.000343492	0	0	0	0	0	0
Proteobacteria;Betaproteobacteria;Burkholderiales;Methylibium;__	0	0	0	0	0	0	0	0	0	0	0	0.000475471	0	0	0	0	0	0	0	0	0	0	0	0	0	0	0	0	0	0	0	0	0	0	0	0	0	0	0	0
Proteobacteria;Betaproteobacteria;Burkholderiales;Oxalobacteraceae;Collimonas	0	0	0	0	0	0	0	0	0	0	0	0	0	0.000676164	0	0	0	0	0	0	0	0	0	0	0	0	0	0	0	0	0	0	0	0.00365351	0.000819706	0	0	0	0	0
Proteobacteria;Betaproteobacteria;Burkholderiales;Oxalobacteraceae;Duganella	0	0	0	0	0	0	0	0	0	0	0	0	0	0	0	0	0	0	0	0	0	0	0	0	0	0	0	0	0	0	0	0	0	0.000437172	0	0	0	0	0	0
Proteobacteria;Betaproteobacteria;Burkholderiales;Oxalobacteraceae;Herbaspirillum	0	0	0	0	0	0	0	0	0	0	0	0	0	0	0	0	0	0	0	0	0	0	0	0	0	0	0	0	0	0	0	0.000171934	0	0.00202973	0.000122956	0	0	0	0	0
Proteobacteria;Betaproteobacteria;Burkholderiales;Oxalobacteraceae;Janthinobacterium	0	0	0	0	0	0	0	0	0	0	0	0	0	0	0	0	0	0	0	0	0	0	0	0	0	0	0	0	0	0	0	0	0.00298474	0.00512116	0	0	0	0	0	0
Proteobacteria;Betaproteobacteria;Burkholderiales;Oxalobacteraceae;Massilia	0	0.000437945	0.000613798	0	0	0.007199	0	0	0.00191955	0.0041493	0	0	0	0	0	0	0	0	0	0	0	0	0	0	0	0	0	0	0	0	0	0.00584574	0.0283832	0.00390332	0	0	0	0	0	0
Proteobacteria;Betaproteobacteria;Burkholderiales;Oxalobacteraceae;Noviherbaspirillum	0	0	0	0	0	0	0	0	0	0	0	0	0	0	0	0	0	0	0	0	0	0	0	0	0	0	0	0	0	0	0	0	0.000788421	0.000593305	0	0	0	0	0	0
Proteobacteria;Betaproteobacteria;Burkholderiales;Paucibacter;Paucibacter_sp._KCTC_42545	0.000426243	0	0	0	0	0	0	0	0	0	0	0	0	0	0	0	0	0	0.000228598	0	0	0	0	0	0	0	0	0	0	0	0	0	0.00230895	0	0.00282798	0	0	0	0	0
Proteobacteria;Betaproteobacteria;Burkholderiales;Rhizobacter;__	0	0	0	0	0	0	0	0	0	0	0	0	0	0	0	0	0	0	0	0	0	0	0	0	0	0	0	0	0	0	0	0	0.0067579	0	0	0	0	0	0	0
Proteobacteria;Betaproteobacteria;Burkholderiales;Rubrivivax;__	0	0	0	0	0	0	0	0	0	0	0	0	0	0	0	0	0	0	0	0	0	0	0	0	0	0	0	0	0	0	0	0	0.00709579	0	0.00479528	0	0	0	0	0
Proteobacteria;Betaproteobacteria;Burkholderiales;Sutterellaceae;__	0	0	0	0	0	0	0	0	0	0	0	0	0	0	0	0	0	0	0	0	0	0	0	0	0	0	0	0	0	0	0	0	0	0	0	0	0	0	0	0
Proteobacteria;Betaproteobacteria;Burkholderiales;Thiomonas;__	0	0	0	0	0	0	0	0	9.65137e-05	0	0	0	0	0	0	0	0	0	0	0	0	0	0	0	0	0	0	0	0	0	0	0	0	0	0	0	0	0	0	0
Proteobacteria;Betaproteobacteria;Burkholderiales;__;__	0	0	0.000388739	0	0	0	0.000353107	0.000464123	0	0	0	0.000524237	0	0.00889505	0	0	0	0	0	0	0	0	0	0	0	0	0	0	0	0	0	0	0	0.000562078	0	0	0	0	0	0
Proteobacteria;Betaproteobacteria;Neisseriales;Chromobacteriaceae;Chromobacterium	0	0	0	0	0	0	0	0	0	0	0	0.000219448	0	0	0	0	0	0	0	0	0	0	0	0	0	0	0	0	0	0	0.0152979	0	0.000394211	0	0.00254109	0	0	0	0	0
Proteobacteria;Betaproteobacteria;Neisseriales;Chromobacteriaceae;__	0	0	0	0	0	0	0	0	0	0	0	0	0	0	0	0	0	0	0	0	0	0	0	0	0	0	0	0	0	0	0.000295223	0	0	0.000843118	0	0	0	0	0	0
Proteobacteria;Betaproteobacteria;Neisseriales;Neisseriaceae;Kingella	0	0	0	0	0	0	0	0	0	0	0	0	0	0	0	0	0	0	0	0	0	0	0	0	0	0	0	0	0	0	0	0	0	0	0	0	0	0.000918033	0	0
Proteobacteria;Betaproteobacteria;Neisseriales;Neisseriaceae;Neisseria	0	0	0.000491039	0	0	0	0	0	0	0	0	0	0	0	0	0	0	0	0	0	0	0	0	0	0	0	0	0	0	0	0.00531401	0	0	0	0	0.00338491	0.0473086	0.00334426	0.00535191	0
Proteobacteria;Betaproteobacteria;Neisseriales;Neisseriaceae;__	0	0	0	0	0	0	0	0	0	0	0	0	0	0	0	0	0	0	0	0	0	0	0	0	0	0	0	0	0	0	0.000375738	0	0	0	0	0	0	0	0	0
Proteobacteria;Betaproteobacteria;Neisseriales;__;__	0	0	0	0	0	0	0	0	0	0	0	0	0	0	0	0	0	0	0	0	0	0	0	0	0	0	0	0	0	0	8.05153e-05	0	0	0	0.000245912	0	0	0	0	0
Proteobacteria;Betaproteobacteria;Nitrosomonadales;Methylophilaceae;Methylotenera	0	0	0	0	0	0	0	0	0	0	0	0	0	0.00069948	0	0	0	0	0	0	0	0	0	0	0	0	0	0	0	0	0	0	0	0.000968024	0.000286897	0	0	0	0	0
Proteobacteria;Betaproteobacteria;Nitrosomonadales;Methylophilaceae;Methylovorus	0	0	0	0	0	0	0	0	0	0	0	0	0	0	0	0	0	0	0	0	0	0	0	0	0	0	0	0	0	0	0	0	0	0	0.00102463	0	0	0	0	0
Proteobacteria;Betaproteobacteria;Nitrosomonadales;Methylophilaceae;__	0	0.000437945	0	0	0	0	0	0	0	0	0	0	0	0	0	0	0	0	0	0	0	0	0	0	0	0	0	0	0	0	0	0	0	0	0	0	0	0	0	0
Proteobacteria;Betaproteobacteria;Nitrosomonadales;Nitrosomonadaceae;Nitrosomonas	0	0	0	0	0	0	0	0	0	0	0	8.53409e-05	0	0	0	0	0	0	0	0	0	0	0	0	0	0	0	0	0	0	0	0	0	0	0.00409853	0	0	0	0	0
Proteobacteria;Betaproteobacteria;Nitrosomonadales;Nitrosomonadaceae;Nitrosospira	0	0	0	0	0	0	0	0	0	0	0	0	0	0	0	0	0	0	0	0	0	0	0	0	0	0	0	0	0	0	0	0	0	0.0014052	0.00627075	0	0	0	0	0
Proteobacteria;Betaproteobacteria;Nitrosomonadales;Nitrosomonadaceae;__	0	0	0	0	0	0	0	0	0	0	0	0	0	0	0	0	0	0	0	0	0	0	0	0	0	0	0	0	0	0	0	0	0.0014079	0	0.00532809	0	0	0	0	0
Proteobacteria;Betaproteobacteria;Nitrosomonadales;__;__	0	0	0	0	0	0	0	0	0	0	0	0	0	0	0	0	0	0	0	0	0	0	0	0	0	0	0	0	0	0	0	0	0	0	0	0	0	0	0	0
Proteobacteria;Betaproteobacteria;Rhodocyclales;Azonexaceae;Dechloromonas	0	0	0	0	0	0	0	0	0	0	0	0	0	0	0	0	0	0	0	0	0	0	0	0	0	0	0	0	0	0	0	0	0	0	0.00217222	0	0	0	0	0
Proteobacteria;Betaproteobacteria;Rhodocyclales;Zoogloeaceae;Azoarcus	0	0	0	0	0	0	0	0	0.000203751	0	0	0	0	0	0	0	0	0	0	0	0	0	0	0	0	0	0	0	0	0	0	0	0	0	0	0	0	0	0	0
Proteobacteria;Betaproteobacteria;__;__;__	0	0	0	0	0	0	0	0.00129955	0	0	0	8.53409e-05	0	0	0	0	0.0209675	0	0	0	0	0	0	0	0	0	0	0	0	0	0.010306	0	0	0.012272	0.00893479	0	0	0	0	0
Proteobacteria;Betaproteobacteria;unknown;Candidatus_Kinetoplastibacterium;__	0	0	0.000450119	0	0	0	0	0	0	0	0	7.31493e-05	0	0	0	0	0	0	0	0	0	0	0	0	0	0	0	0	0	0	0	0	0	0	0	0	0	0	0	0
Proteobacteria;Deltaproteobacteria;Desulfobacterales;Desulfobacteraceae;Desulfococcus	0	0	0	0	0	0	0	0	0	0	0	0	0	0	0	0	0	0	0	0	0	0	0	0	0	0	0	0	0	0	0	0	0	0	0	0	0	0	0	0
Proteobacteria;Deltaproteobacteria;Desulfobacterales;Desulfobacteraceae;__	0	0	0	0	0	0	0	0.0011139	0	0	0	0	0	0	0	0	0	0	0	0	0	0	0	0	0	0	0	0	0	0	0	0	0	0	0	0	0	0	0	0
Proteobacteria;Deltaproteobacteria;Desulfobacterales;Desulfobulbaceae;Desulfobulbus	0	0	0	0	0	0	0	0	0	0	0	0.000377938	0	0	0	0	0	0	0	0	0	0	0	0	0	0	0	0	0	0	0	0	0	0	0	0	0	0	0	0
Proteobacteria;Deltaproteobacteria;Desulfobacterales;Desulfobulbaceae;Desulfotalea	0	0	0	0	0	0	0	0	0.000182304	0	0	0	0	0	0	0	0	0	0	0	0	0	0	0	0	0	0	0	0	0	0	0	0	0	0	0	0	0	0	0
Proteobacteria;Deltaproteobacteria;Desulfobacterales;Desulfobulbaceae;__	0	0	0	0	0	0	0	0.00213497	0	0	0	0	0	0	0	0	0	0	0	0	0	0	0	0	0	0	0	0	0	0	0	0	0	0	0	0	0	0	0	0
Proteobacteria;Deltaproteobacteria;Desulfovibrionales;Desulfovibrionaceae;Desulfovibrio	0	0.00961575	0.000245519	0.000134391	0	0.000379764	0	0	0	0	0	0.000304789	0	0.000629532	0	0.00689615	0.0125198	0	0.00491485	0.253846	0	0	0	0	0	0	0	0	0	0	0	0	0	0	0	0	0	0	0	0
Proteobacteria;Deltaproteobacteria;Desulfovibrionales;Desulfovibrionaceae;Pseudodesulfovibrio	0	0	0	0	0	0	0	0	0	0	0	0	0	0	0	0	0	0	0	0	0	0	0	0	0	0	0	0	0	0	0	0	0	0	0	0	0	0	0	0
Proteobacteria;Deltaproteobacteria;Desulfovibrionales;Desulfovibrionaceae;__	0	0	0.00887961	0.00506204	0.0193744	0	0	0	0.000107237	0.000146102	0	0.000780259	0.000796115	0	0	0.000102273	0.00218792	0	0.00251457	0.00318302	0	0	0	0	0	0	0	0	5.21288e-05	0	0.000187869	0	0	0	0	0	0	0	0	0
Proteobacteria;Deltaproteobacteria;Desulfovibrionales;__;__	0	0	0	0	0	0	0	0	0	0	0	0	0	0	0	0	0	0	0	0	0	0	0	0	0	0	0	0	0	0	0	0	0	0	0	0	0	0	0	0
Proteobacteria;Deltaproteobacteria;Desulfuromonadales;Geobacteraceae;Geobacter	0	0	0	0	0	0.00105673	0	0	0	0	0	0	0	0	0	0	0	0	0	0	0	0	0	0	0	0	0	0	0	0	0	0	0	0	0.00221321	0	0	0	0	0
Proteobacteria;Deltaproteobacteria;Desulfuromonadales;__;__	0	0	0	0	0	0	0	0	0.000804281	0	0	0	0	0	0	0	0	0	0	0	0	0	0	0	0	0	0	0	0	0	0	0	0	0	0	0	0	0	0	0
Proteobacteria;Deltaproteobacteria;Myxococcales;Anaeromyxobacteraceae;Anaeromyxobacter	0	0	0	0	0	0	0	0	0	0	0	0	0	0	0	0	0	0	0	0	0	0	0	0	0	0	0	0	0	0	0	0	0.000788421	0.00181114	0	0	0	0	0	0
Proteobacteria;Deltaproteobacteria;Myxococcales;Polyangiaceae;__	0	0	0	0	0	0.000264183	0	0	0	0	0	0	0	0	0	0	0	0	0	0	0	0	0	0	0	0	0	0	0	0	0	0	0	0	0	0	0	0	0	0
Proteobacteria;Deltaproteobacteria;Myxococcales;__;__	0	0	0	0	0	0.000132092	0	0	0	0	0	0	0	0	0	0	0	0	0	0	0	0	0	0	0	0	0	0	0	0	0	0	0.00191474	0.00612041	0.00737735	0	0	0	0	0
Proteobacteria;Deltaproteobacteria;Syntrophobacterales;Syntrophaceae;Desulfomonile	0	0	0	0	0	0	0	0	0	0	0	0	0	0	0	0	0	0	0	0	0	0	0	0	0	0	0	0	0	0	0	0	0	0	0.000327882	0	0	0	0	0
Proteobacteria;Deltaproteobacteria;Syntrophobacterales;Syntrophaceae;__	0	0	0	0	0	0	0	0	0	0	0	0	0	0	0	0	0	0	0	0	0	0	0	0	0	0	0	0	0	0	0	0	0	0	0.00409853	0	0	0	0	0
Proteobacteria;Deltaproteobacteria;__;__;__	0	0	0	0	0	0	0	0	0	0	0	0	0	0	0	0	0	0	0	0	0	0	0	0	0	0	0	0	0	0	0.000590446	0	0.00107	0	0.0030739	0	0	0	0	0
Proteobacteria;Epsilonproteobacteria;Campylobacterales;Campylobacteraceae;Campylobacter	0	0	0.000204599	0	0	0.00023116	0	0	0	0	0	0	0	0	0	0.00132955	0	0	0	0	0	0	0	0	0	0	0	0	0	0	0	0	0.00596948	0.000749438	0.00163941	0	0	0	0	0
Proteobacteria;Epsilonproteobacteria;Campylobacterales;Campylobacteraceae;__	0	0	0	0	0	0	0	0	0	0	0	0	0	0	0	0	0	0	0	0	0	0	0	0	0	0	0	0	0	0	0	0	0	0	0.0016804	0	0	0	0	0
Proteobacteria;Epsilonproteobacteria;Campylobacterales;Helicobacteraceae;Sulfurimonas	0	0	0.00595384	0	0	0	0	0	0	0	0	0.00132888	0	0	0	0	0	0	0	0	0	0	0	0	0	0	0	0	0	0	0	0	0	0	0	0	0	0	0	0
Proteobacteria;Epsilonproteobacteria;Campylobacterales;__;__	0	0	0	0	0	0	0	0	0	0	0	0	0	0.000489636	0	0	0	0	0	0	0	0	0	0	0	0	0	0	0	0	0	0	0	0	0	0	0	0	0	0
Proteobacteria;Gammaproteobacteria;Aeromonadales;Aeromonadaceae;Aeromonas	0.00117869	0	0	0	0	0	0	0	0	0	0	0	0	0	0	0	0	0	0	0	0	0	0	0	0	0	0	0	0	0	0	0	0	0	0.000286897	0	0	0	0	0
Proteobacteria;Gammaproteobacteria;Aeromonadales;__;__	0	0	0.00920697	0	0	0	0	0	0.000107237	0	0	0.000377938	0	0	0	0	0	0	0	0	0	0	0	0	0	0	0	0	0	0	0	0	0	0	0	0	0	0	0	0
Proteobacteria;Gammaproteobacteria;Alteromonadales;Alteromonadaceae;Marinobacter	0	0	0	0	0	0.000842084	0	0.00213497	0.00249863	0	0	0.000134107	0	0	0	0	0	0	0	0	0	0	0	0	0	0	0	0	0	0	0.000322061	0	0	0	0	0	0	0	0	0
Proteobacteria;Gammaproteobacteria;Alteromonadales;Alteromonadaceae;__	0	0	0	0	0	0	0	0	3.21712e-05	0	0	0	0	0	0	0	0	0	0	0	0	0	0	0	0	0	0	0	0	0	0	0	0	0	0	0	0	0	0	0
Proteobacteria;Gammaproteobacteria;Alteromonadales;Colwelliaceae;Colwellia	0	0	0	0	0	0.00112278	0	0.00362016	0.00494365	0	0	0	0	0	0	0	0	0	0	0	0	0	0	0	0	0	0	0	0	0	0	0	0	0	0	0	0	0	0	0
Proteobacteria;Gammaproteobacteria;Alteromonadales;Idiomarinaceae;Idiomarina	0	0	0	0	0	0.00123836	0.000204431	0	0.00107237	0	0	0	0	0	0	0	0	0	0	0	0	0	0	0	0	0	0	0	0	0	0	0	0	0	0	0	0	0	0	0
Proteobacteria;Gammaproteobacteria;Alteromonadales;Pseudoalteromonadaceae;Pseudoalteromonas	0	0	0	0	0	0	0	0	0	0	0	0	0	0	0	0	0	0	0	0	0	0	0	0	0	0	0	0	0	0	0.000241546	0	0	0	0	0	0	0	0	0
Proteobacteria;Gammaproteobacteria;Cardiobacteriales;Cardiobacteriaceae;Cardiobacterium	0	0	0	0	0	0	0	0	0	0	0	0	0	0	0	0	0	0	0	0	0	0	0	0	0	0	0	0	0	0	0	0	0	0	0	0	0	0	0	0.000303085
Proteobacteria;Gammaproteobacteria;Cardiobacteriales;Cardiobacteriaceae;Dichelobacter	0	0.000590274	0	0	0	0	0	0	0	0	0	0	0	0	0	0	0	0	0	0	0	0	0	0	0	0	0	0	0	0	0	0	0	0	0	0	0	0	0	0
Proteobacteria;Gammaproteobacteria;Cellvibrionales;Cellvibrionaceae;Cellvibrio	0	0	0	0	0	0	0	0.00408428	0.00132974	0	0	0	0	0	0	0	0	0	0	0	0	0	0	0	0	0	0	0	0	0	0	0	0	0	0.00147547	0	0	0	0	0
Proteobacteria;Gammaproteobacteria;Cellvibrionales;Cellvibrionaceae;__	0	0	0	0	0	0	0	0	0.000203751	0	0	0	0	0	0	0	0	0	0	0	0	0	0	0	0	0	0	0	0	0	0	0	0	0	0	0	0	0	0	0
Proteobacteria;Gammaproteobacteria;Cellvibrionales;Microbulbiferaceae;Microbulbifer	0	0	0	0	0	0	0	0	0.0102626	0	0	0	0	0	0	0	0	0	0	0	0	0	0	0	0	0	0	0	0	0	0	0	0	0	0	0	0	0	0	0
Proteobacteria;Gammaproteobacteria;Chromatiales;Chromatiaceae;Nitrosococcus	0	0	0	0	0	0	0	0	0	0	0	0	0	0	0	0	0	0	0	0	0	0	0	0	0	0	0	0	0	0	0.0140902	0.000223514	0	0	0	0.00309478	0	0	0	0
Proteobacteria;Gammaproteobacteria;Chromatiales;Chromatiaceae;__	0	0	0	0	0	0	0	0	0	0	0	0	0	0	0	0	0	0	0	0	0	0	0	0	0	0	0	0	0	0	0	0	0.015149	0	0.0234846	0	0	0	0	0
Proteobacteria;Gammaproteobacteria;Chromatiales;Ectothiorhodospiraceae;Ectothiorhodospira	0	0	0	0	0	0	0	0	0.000310989	0	0	0.000402321	0	0	0	0	0	0	0	0	0	0	0	0	0	0	0	0	0	0	0	0	0.000225263	0	0	0	0	0	0	0
Proteobacteria;Gammaproteobacteria;Chromatiales;__;__	0	0	0	0	0	0	0	0	0	0	0	0	0	0	0	0	0	0	0	0	0	0	0	0	0	0	0	0	0	0	0.000322061	0	0	0	0	0	0	0	0	0.000484937
Proteobacteria;Gammaproteobacteria;Enterobacterales;Budviciaceae;__	0	0	0	0	0	0	0	0	0	0	0	0	0	0	0	0	0	0	0	0	0	0	0	0	0	0	0	0	0	0	0.000134192	0	0	0	0	0	0	0	0	0
Proteobacteria;Gammaproteobacteria;Enterobacterales;Enterobacteriaceae;Citrobacter	0	0	0	0	0	0	0	0	0	0	0	0	0.00366213	0	0	0	0	0	0	0	0	0	0	0	0	0	0	0	0	0	0	0.00165056	0	0	0	0	0	0	0	0
Proteobacteria;Gammaproteobacteria;Enterobacterales;Enterobacteriaceae;Enterobacter	0	0	0	0	0	0	0	0	0	0.00074025	0.000420733	0	0	0	0	0.00176787	0	0	0	0	0	0	0	0	0	0	0	0	0	0	0	0.000412641	0	0.00533975	0	0	0	0	0	0
Proteobacteria;Gammaproteobacteria;Enterobacterales;Enterobacteriaceae;Escherichia	3.91447e-05	0.0128337	0	0.000492765	0	0	0	0.000556948	5.36187e-05	8.76612e-05	0.000164188	0.00763191	0	0	0	0.00243995	0.00103318	0.000694498	0.0200023	0.0233422	0	0	0	0	0	0	0	0	0	0	0	0	0	0	0	0	0	0	0	0
Proteobacteria;Gammaproteobacteria;Enterobacterales;Enterobacteriaceae;Klebsiella	0	0	0	0	0	0	0	0	0	0	0.000328377	0.000280406	0	0.000186528	0	0.0397843	0	0	0	0	0	0	0	0	0	0	0	0	0	0	0	0	0	0	0	0	0	0	0	0
Proteobacteria;Gammaproteobacteria;Enterobacterales;Enterobacteriaceae;Leclercia	0	0	0	0	0	0	0	0	0	0	0	0	0	0	0	0	0	0	0	0	0	0	0	0	0	0	0	0	0	0	0	0.000962828	0	0	0	0	0	0	0	0
Proteobacteria;Gammaproteobacteria;Enterobacterales;Enterobacteriaceae;Salmonella	0	0	0	0	0	0	0	0	0	0.000165582	0	0	0	0	0	0	0	0	0	0	0	0	0	0	0	0	0	0	0	0	0	0	0	0	0	0	0	0	0	0
Proteobacteria;Gammaproteobacteria;Enterobacterales;Enterobacteriaceae;Shigella	0	0	0	0	0	0	0	0	0	0	0.000133403	0	0	0	0	0	0	0	0	0	0	0	0	0	0	0	0	0	0	0	0	0	0	0	0	0	0	0	0	0
Proteobacteria;Gammaproteobacteria;Enterobacterales;Enterobacteriaceae;__	0	0.0073689	0.0161634	0	0	0	0	0	0	0.000204543	0	0.000292597	0	6.9948e-05	0	0	0	0	0	0	0	0	0	0	0	0	0	0	0	0	0	0.000378254	0	0	0	0	0	0	0	0
Proteobacteria;Gammaproteobacteria;Enterobacterales;Erwiniaceae;Erwinia	0	0	0	0	0	0	0	0	0	0	0	0	0	0	0	0	0	0	0	0	0	0	0	0	0	0	0	0	0	0	0	0	0.00112632	0	0	0	0	0	0	0
Proteobacteria;Gammaproteobacteria;Enterobacterales;Erwiniaceae;Pantoea	0	0	0	0	0	0	0	0	0.000300265	0.000847392	0	0	0	0	0	0	0	0	0	0	0	0	0	0	0	0	0	0	0	0	0	0	0.0067579	0.0064639	0	0	0	0	0	0
Proteobacteria;Gammaproteobacteria;Enterobacterales;Hafniaceae;Hafnia	0	0	0	0	0	0	0	0	0	0	0	0	0.00191068	0	0	0	0	0	0	0	0	0	0	0	0	0	0	0	0	0	0	0	0	0	0	0	0	0	0	0
Proteobacteria;Gammaproteobacteria;Enterobacterales;Morganellaceae;Proteus	0	0	0	0	0	0	0	0	0.000117961	0	0	0	0	0	0	0	0	0	0	0	0	0	0	0	0	0	0	0	0	0	0	0	0	0	0	0	0	0	0	0
Proteobacteria;Gammaproteobacteria;Enterobacterales;Yersiniaceae;Serratia	0	0	0	0	0	0	0	0	0	0	0	0	0	0.000198186	0	0	0	0	0	0	0	0	0	0	0	0	0	0	0	0	0.000241546	0	0	0	0	0	0	0	0	0
Proteobacteria;Gammaproteobacteria;Enterobacterales;Yersiniaceae;Yersinia	0	0	0	0	0	0	0	0	0	0	0	0	0	0	0	0	0	0	0	0	0	0	0	0	0	0	0	0	0	0	0	0	0.00107	0	0	0	0	0	0	0
Proteobacteria;Gammaproteobacteria;Enterobacterales;__;__	0	0.00668342	0	0	0	0	0	0	0.00138336	0	0	0	0	0	0	0	0	0	0	0	0	0	0	0	0	0	0	0	0	0	0	0	0.000901053	0	0	0	0	0	0	0
Proteobacteria;Gammaproteobacteria;Legionellales;Legionellaceae;Legionella	0	0	0	0	0	0	0	0	0	0	0	0	0	0	0	0	0	0	0	0	0	0	0	0	0	0	0	0	0	0	0.00136876	0	0.000168947	0	0.000327882	0	0	0	0	0
Proteobacteria;Gammaproteobacteria;Legionellales;Legionellaceae;__	0	0	0	0	0	0	0	0	0	0	0	0	0	0	0	0	0	0	0	0	0	0	0	0	0	0	0	0	0	0	0.000429415	0	0	0	0	0	0	0	0	0
Proteobacteria;Gammaproteobacteria;Methylococcales;Methylococcaceae;Methylomonas	0	0	0	0	0	0	0	0	0	0	0	0	0	0	0	0	0	0	0	0	0	0	0	0	0	0	0	0	0	0	0	0	0.000901053	0.000905571	0.0086479	0	0	0	0	0
Proteobacteria;Gammaproteobacteria;Methylococcales;Methylococcaceae;__	0	0	0	0	0	0	0	0	0	0	0	0.00179216	0	0	0	0	0	0	0	0	0	0	0	0	0	0	0	0	0	0	0	0	0.00388579	0.00177992	0	0	0	0	0	0
Proteobacteria;Gammaproteobacteria;Oceanospirillales;Alcanivoracaceae;Alcanivorax	0	0	0	0	0	0	0	0	0.000150132	0	0	0	0	0	0	0	0	0	0	0	0	0	0	0	0	0	0	0	0	0	0	0	0	0	0	0	0	0	0	0
Proteobacteria;Gammaproteobacteria;Oceanospirillales;Hahellaceae;Hahella	0	0	0	0	0	0.000198138	0	0.000835422	0.00196245	0	0	0	0	0	0	0	0	0	0	0	0	0	0	0	0	0	0	0	0	0	0	0	0	0	0	0	0	0	0	0
Proteobacteria;Gammaproteobacteria;Oceanospirillales;Halomonadaceae;Halomonas	0	0	0	0	0	0.00254276	0	0.00454841	0.00390344	0	0	8.53409e-05	0	0	0	0	0	0	0	0	0	0	0	0	0	0	0	0	0	0	0.00292539	0	0	0	0	0	0	0	0	0
Proteobacteria;Gammaproteobacteria;Oceanospirillales;Halomonadaceae;Halotalea	0	0	0	0	0	0	0	0	0	0	0	0	0	0	0	0	0	0	0	0	0	0	0	0	0	0	0	0	0	0	0	0	0	0	0.00290996	0	0	0	0	0
Proteobacteria;Gammaproteobacteria;Oceanospirillales;Oceanospirillaceae;Marinomonas	0	0	0	0	0	0	0	0	0	0	0	0.000134107	0	0	0	0	0	0	0	0	0	0	0	0	0	0	0	0	0	0	0	0	0	0	0	0	0	0	0	0
Proteobacteria;Gammaproteobacteria;Oceanospirillales;Oceanospirillaceae;Thalassolituus	0	0	0	0	0	0.00165115	0	0.021721	0.00512595	0	0	0.000841217	0	0	0	0	0	0	0	0	0	0	0	0	0	0	0	0	0	0	0	0	0	0	0	0	0	0	0	0
Proteobacteria;Gammaproteobacteria;Oceanospirillales;__;__	0	0	0	0	0	0	0	0	0.000643425	0	0	0	0	0	0	0	0	0	0	0	0	0	0	0	0	0	0	0	0	0	0	0	0	0	0	0	0	0	0	0
Proteobacteria;Gammaproteobacteria;Orbales;Orbaceae;Gilliamella	0	0	0.00245519	0	0.00197266	0	0	0	0.000117961	0.000175322	0	0	0	0	0	0	0	0	0	0	0	0	0	0	0	0	0	0	0	0	0	0	0	0	0	0	0	0	0	0
Proteobacteria;Gammaproteobacteria;Pasteurellales;Pasteurellaceae;Actinobacillus	0	0	0	0	0	0	0	0	0	0	0	0	0	0	0	0	0	0	0	0	0	0	0	0	0	0	0	0	0	0	0	0	0	0	0	0	0.00209877	0	0.00410557	0
Proteobacteria;Gammaproteobacteria;Pasteurellales;Pasteurellaceae;Aggregatibacter	0	0	0	0	0	0	0	0	0	0	0	0.000512045	0	0	0	0	0	0	0	0	0	0	0	0	0	0	0	0	0	0	0	0	0	0	0	0	0	0	0	0
Proteobacteria;Gammaproteobacteria;Pasteurellales;Pasteurellaceae;Haemophilus	0.00371005	0	0	0	0	0	0	0	0	0	0	0	0	0	0	0	0	0	0	0	0	0	0	0	0	0	0	0	0	0	0	0	0	0	0	0	0	0	0.00234604	0
Proteobacteria;Gammaproteobacteria;Pasteurellales;Pasteurellaceae;Histophilus	0	0	0	0	0	0	0	0	0	0	0	0	0	0	0	0	0	0	0	0	0	0	0	0	0	0	0	0	0	0	0	0	0	0	0	0	0	0	0	0
Proteobacteria;Gammaproteobacteria;Pasteurellales;Pasteurellaceae;Mannheimia	0	0	0	0	0	0	0	0	0	0	0	0	0	0	0	0.00030682	0	0	0	0	0	0	0	0	0	0	0	0	0	0	0	0	0	0	0	0	0	0	0	0
Proteobacteria;Gammaproteobacteria;Pasteurellales;Pasteurellaceae;__	0	0.000323699	0	0	0	0	0	0	0	0	0	0	0	0	0	0	0	0	0	0	0	0	0	0	0	0	0	0	0	0	0	0	0	0	0	0	0	0	0	0
Proteobacteria;Gammaproteobacteria;Pseudomonadales;Moraxellaceae;Acinetobacter	0	0	0	0	0	0	0	0.00129955	0.000782833	0.000282464	0	0.000243831	0.0195844	0	0	0	0	0	0	0	0	0	0	0	0	0	0	0	0	0	0	0	0.00191474	0	0	0	0	0	0	0
Proteobacteria;Gammaproteobacteria;Pseudomonadales;Moraxellaceae;Moraxella	0	0.000399863	0.000818398	0	0	0	0	0	0	0	0.000400209	0	0	0.00029145	0	0	0	0	0	0	0	0	0	0	0	0	0	0	0	0	0	0	0	0	0	0	0.000469136	0	0	0.00206098
Proteobacteria;Gammaproteobacteria;Pseudomonadales;Moraxellaceae;Psychrobacter	0	0	0	0	0	0.0023116	0.0088091	0	0.000396779	0.000399345	4.10471e-05	0	0	9.3264e-05	0	0	0	0	0	0	0	0	0	0	0	0	0	0	0	0	0	0	0	0	0	0	0	0	0	0
Proteobacteria;Gammaproteobacteria;Pseudomonadales;Pseudomonadaceae;Oblitimonas	0	0	0	0	0	0	0	0	0	0	0	0	0	0	0	0	0	0	0	0	0	0	0	0	0	0	0	0	0	0	0	0	0.00168947	0	0	0	0	0	0	0
Proteobacteria;Gammaproteobacteria;Pseudomonadales;Pseudomonadaceae;Pseudomonas	0	0	0	0	0	0.00146952	0.000538953	0.000371299	0.0068632	0.00141232	0	0.00015849	0.0115437	0.000186528	0	0	0	0	0	0	0	0	0	0	0	0	0	0	0	0	0.00142244	0.0028541	0.0127274	0.0111479	0.0160252	0	0	0	0	0
Proteobacteria;Gammaproteobacteria;Thiotrichales;Francisellaceae;Francisella	0	0	0	0	0	0.000297206	0	0	0	0	0	0	0	0	0	0	0	0	0	0	0	0	0	0	0	0	0	0	0	0	0.00528717	0	0.000168947	0.00249813	0.00922169	0	0	0	0	0
Proteobacteria;Gammaproteobacteria;Thiotrichales;Piscirickettsiaceae;Cycloclasticus	0	0	0	0	0	0	0	0	0	0	0	0	0	0	0	0	0	0	0	0	0	0	0	0	0	0	0	0	0	0	0	0	0	0	0.00245912	0	0	0	0	0
Proteobacteria;Gammaproteobacteria;Thiotrichales;Piscirickettsiaceae;Methylophaga	0	0	0	0	0	0	0	0	0	0	0	0	0	0	0	0	0	0	0	0	0	0	0	0	0	0	0	0	0	0	0	0	0	0	0.00303291	0	0	0	0	0
Proteobacteria;Gammaproteobacteria;Thiotrichales;Thioflexothrix;Thioflexothrix_psekupsii	0	0	0	0	0	0	0	0	0	0	0	0	0	0	0	0	0	0	0	0	0	0	0	0	0	0	0	0	0	0	0	0	0	0.000499625	0	0	0	0	0	0
Proteobacteria;Gammaproteobacteria;Thiotrichales;Thiotrichaceae;Thiothrix	0	0	0	0	0	0	0	0	0	0	0	0	0	0	0	0	0	0	0	0	0	0	0	0	0	0	0	0	0	0	0	0	0	0	0.000286897	0	0	0	0	0
Proteobacteria;Gammaproteobacteria;Thiotrichales;__;__	0	0	0	0	0	0	0	0	0	0	0	0	0	0	0	0	0	0	0	0	0	0	0	0	0	0	0	0	0	0	0	0	0	0	0.000409853	0	0	0	0	0
Proteobacteria;Gammaproteobacteria;Xanthomonadales;Rhodanobacteraceae;Frateuria	0	0	0	0	0	0	0	0	0	0	0	0	0.00525436	0	0	0	0	0	0	0	0	0	0	0	0	0	0	0	0	0	0	0	0	0	0	0	0	0	0	0
Proteobacteria;Gammaproteobacteria;Xanthomonadales;Rhodanobacteraceae;__	0	0	0	0	0	0	0	0	0.00110455	0	0	7.31493e-05	0	0	0	0	0	0	0	0	0	0	0	0	0	0	0	0	0	0	0.00123457	0	0.0135721	0.00187359	0.0044674	0	0	0	0	0
Proteobacteria;Gammaproteobacteria;Xanthomonadales;Xanthomonadaceae;Luteimonas	0	0	0	0	0	0.00161812	0.000260184	0.00454841	0.00318495	0	0	0.00235297	0	0	0	0	0	0	0	0	0	0	0	0	0	0	0	0	0	0	0.000402576	0.000567381	0	0	0	0	0	0	0	0
Proteobacteria;Gammaproteobacteria;Xanthomonadales;Xanthomonadaceae;Lysobacter	0	0	0	0	0	0	0	0	0.000718491	0	0	0	0.00055728	0	0	0	0	0	0	0	0	0	0	0	0	0	0	0	0	0	0	0	0.0101368	0.000874344	0.00323784	0	0	0	0	0
Proteobacteria;Gammaproteobacteria;Xanthomonadales;Xanthomonadaceae;Pseudoxanthomonas	0	0	0	0	0	0	0	0	0.00544766	0	0	0	0	0	0	0	0	0	0	0	0	0	0	0	0	0	0	0	0	0	0	0	0.0294532	0	0.00106562	0	0	0	0	0
Proteobacteria;Gammaproteobacteria;Xanthomonadales;Xanthomonadaceae;Silanimonas	0	0	0	0	0	0	0	0	0	0	0	0	0	0	0	0	0	0	0	0	0	0	0	0	0	0	0	0	0	0	0	0	0.00292842	0.000468399	0.00131153	0	0	0	0	0
Proteobacteria;Gammaproteobacteria;Xanthomonadales;Xanthomonadaceae;Stenotrophomonas	0	0	0	0	0	0.000214649	0	0	0.0012654	8.76612e-05	0	0.000975324	0.00923493	4.6632e-05	0	0	0	0	0	0	0	0	0	0	0	0	0	0	0	0	0	0	0.013009	0	0.00274601	0	0	0	0	0
Proteobacteria;Gammaproteobacteria;Xanthomonadales;Xanthomonadaceae;Thermomonas	0	0	0	0	0	0	0	0	0	0	0	0	0	0	0	0	0	0	0	0	0	0	0	0	0	0	0	0	0	0	0	0	0.00163316	0	0	0	0	0	0	0
Proteobacteria;Gammaproteobacteria;Xanthomonadales;Xanthomonadaceae;Xanthomonas	0	0	0	0	0	0.000528367	0	0	0.000471845	7.79211e-05	0	0	0	0	0	0	0	0	0	0	0	0	0	0	0	0	0	0	0	0	0.000241546	0	0	0	0	0	0	0	0	0
Proteobacteria;Gammaproteobacteria;Xanthomonadales;Xanthomonadaceae;Xylella	0	0	0	0	0	0	0	0	0	0	0	0	0	0	0	0	0	0	0	0	0	0	0	0	0	0	0	0	0	0	0	0	0	0.00209218	0	0	0	0	0	0
Proteobacteria;Gammaproteobacteria;Xanthomonadales;Xanthomonadaceae;__	0	0	0	0	0	0.00604319	0	0	0.00345305	0.000155842	0	0.00141422	0.0055728	0	0	0	0	0	0	0	0	0	0	0	0	0	0	0	0	0	0.0045357	0.000567381	0.00107	0.00165501	0.0011066	0	0	0	0	0
Proteobacteria;Gammaproteobacteria;Xanthomonadales;__;__	0	0	0	0	0	0	0	0	0.000664872	0	0	0	0	0	0	0	0	0	0	0	0	0	0	0	0	0	0	0	0	0	0.000483092	0	0.000563158	0	0.00184434	0	0	0	0	0
Proteobacteria;Gammaproteobacteria;__;__;__	0.000173977	0.00853041	0.00554464	0	0	0.00414438	0	0.00167084	0.00538332	0	0	0.000268214	0	0	0	0	0	0	0	0	0	0	0	0	0	0	0	0	0	0	0.00603865	0	0.000901053	0.000811891	0.0122136	0	0	0	0	0
Proteobacteria;Gammaproteobacteria;unknown;Wohlfahrtiimonas;Wohlfahrtiimonas_chitiniclastica	0	0	0	0	0	0	0	0	0	0	0	0	0	0	0	0	0	0	0	0	0	0	0	0	0	0	0	0	0	0	0	0	0	0.00958656	0	0	0	0	0	0
Proteobacteria;Gammaproteobacteria;unknown;__;__	0	0	0	0	0	0	0	0	0	0	0	0	0	0	0	0	0	0	0	0	0	0	0	0	0	0	0	0	0	0	0	0	0	0	0.000286897	0	0	0	0	0
Proteobacteria;Oligoflexia;Bacteriovoracales;Halobacteriovoraceae;Halobacteriovorax	0	0	0	0	0	0	0	0	0.000160856	0	0	0	0	0	0	0	0	0	0	0	0	0	0	0	0	0	0	0	0	0	0	0	0	0	0	0	0	0	0	0
Proteobacteria;Oligoflexia;Bdellovibrionales;Bdellovibrionaceae;Bdellovibrio	0	0	0	0	0	0	0	0	9.65137e-05	0	0	0	0.0191864	0	0	0	0	0	0	0	0	0	0	0	0	0	0	0	0	0	0	0	0	0	0	0	0	0	0	0
Proteobacteria;Oligoflexia;__;__;__	0	0	0	0	0	0	0	0	0.00017158	2.92204e-05	0	7.31493e-05	0.0376562	0	0	0	0	0	0	0	0	0	0	0	0	0	0	0	0	0	0	0	0.000225263	0	0	0	0	0	0	0
Proteobacteria;__;__;__;__	0	0	0	0	0	0.000165115	0	0	0.00159784	0	0	0.000585195	0	0	0	0	0	0	0	0	0	0	0	0	0	0	0	0	0	0	0.0230811	0.00104879	0.0113195	0.059955	0.0497152	0	0	0	0	0
Spirochaetes;Spirochaetia;Spirochaetales;Borreliaceae;Borreliella	0	0.00281808	0.0186595	0.00183667	0.0014795	0	0	0	0.000321712	0	0	0.000438896	0	0	0	0	0	0	0	0	0	0	0	0	0	0	0	0	0.000612514	0	0	0	0	0	0	0	0.000345679	0	0	0
Spirochaetes;Spirochaetia;Spirochaetales;Spirochaetaceae;Sphaerochaeta	0	0.00337027	0	0	0	0	0	0	0	0	0	0	0	0	0	0	0	0	0	0	0	0	0	0	0	0	0	0	0	0	0	0	0	0	0.000409853	0	0	0	0	0
Spirochaetes;Spirochaetia;Spirochaetales;Spirochaetaceae;Spirochaeta	0	0	0	0	0	0	0	0	0	0	0	0	0	0	0	0	0	0	0	0	0	0	0	0	0	0	0	0	0	0	0	0	0	0	0.00184434	0	0	0	0	0
Spirochaetes;Spirochaetia;Spirochaetales;Spirochaetaceae;Treponema	0	0.00413192	0.0211556	0.0135734	0.0161336	0.000313718	0	0	0.000525464	0.000438306	0.000872251	0.000646152	0	0.000139896	0	0	0	0	0	0	0	0	0	0	0	0	0	0	0.000182451	0	0	0	0	0	0.000163941	0.00106383	0.00017284	0	0	0
Spirochaetes;Spirochaetia;Spirochaetales;Spirochaetaceae;__	0	0	0.00834766	0	0	0	0	0	0	3.89605e-05	0	0	0	0	0	0	0	0	0	0	0	0	0	0	0	0	0	0	0	0	0	0	0	0	0	0	0	0	0	0
Tenericutes;Mollicutes;Acholeplasmatales;Acholeplasmataceae;Acholeplasma	0	0	0.00448073	0.00869059	0.0639002	0.000809061	0.00102215	0	0.00132974	0.000243503	0	0.000195065	0	0	0	0	0	0	0	0	0	0	0	0	0	0	0	0	0	0	0	0	0	0	0	0	0	0	0	0
Tenericutes;Mollicutes;Acholeplasmatales;Acholeplasmataceae;Candidatus_Phytoplasma	0	0	0	0	0	6.60458e-05	0	0	0	0	0	0	0	0	0	0.00219157	0	0	0	0	0	0	0	0	0	0	0	0	0	0	0	0	0	0	0	0	0	0	0	0
Tenericutes;Mollicutes;Entomoplasmatales;Spiroplasmataceae;Spiroplasma	0	0.000837808	0.000511498	0.00300139	0.00246583	0	0	0	0	1.94803e-05	0	0	0	0.000711138	0	0	0	0	0	0	0	0	0	0	0	0	0	0	0	0	0	0	0	0	0	0	0	0	0	0
Tenericutes;Mollicutes;Mycoplasmatales;Mycoplasmataceae;Mycoplasma	0	0.00679767	0.00372371	0.0116024	0	8.25573e-05	0	0	0	2.92204e-05	0.000133403	0.000524237	0	0	0	0	0	0	0	0	0	0	0	0	0	0	0	0	0	0	0	0	0	0	0	0.00106383	0.000395062	0	0	0
Tenericutes;Mollicutes;Mycoplasmatales;Mycoplasmataceae;Ureaplasma	0	0.00306562	0	0	0	0	0	0	0	0	0	0	0	0	0	0	0	0	0	0	0	0	0	0	0	0	0	0	0	0	0	0	0	0	0	0	0	0	0	0
Tenericutes;Mollicutes;Mycoplasmatales;Mycoplasmataceae;__	0	0	0	0	0	0	0	0	0	0	0	0.000243831	0	0	0	0	0	0	0	0	0	0	0	0	0	0	0	0	0	0	0	0	0	0	0	0	0	0	0	0
Tenericutes;Mollicutes;__;__;__	0	0	0.00245519	0.00604757	0.00514302	0	0	0	0	6.81809e-05	0.000266806	0.000731493	0	0	0	0	0	0	0	0	0	0	0	0	0	0	0	0	0	0	0	0	0	0	0	0	0	0	0	0
Tenericutes;__;__;__;__	0	0	0	0	0.00126814	0	0	0	0	0	0	0	0	0	0	0	0	0	0	0	0	0	0	0	0	0	0	0	0	0	0	0	0	0	0	0	0	0	0	0
Tenericutes;unknown;unknown;Tenericutes_bacterium_RIFOXYD12_FULL_36_9;Tenericutes_bacterium_RIFOXYD12_FULL_36_9_UnknownStrain	0	0	0.00280301	0	0.002959	0	0	0	0	0	0	0	0	8.1606e-05	0	0	0	0	0	0	0	0	0	0	0	0	0	0	0	0	0	0	0	0	0	0	0	0	0	0
Thermodesulfobacteria;Thermodesulfobacteria;Thermodesulfobacteriales;Thermodesulfobacteriaceae;Thermosulfurimonas	0	0	0	0	0.00218402	0	0	0	0	0	0	0.000170682	0	0	0	0	0	0	0	0	0	0	0	0	0	0	0	0	0	0	0	0	0	0	0	0	0	0	0	0
Thermotogae;Thermotogae;Thermotogales;Fervidobacteriaceae;Fervidobacterium	0	0	0	0	0	0	0	0	0.000150132	7.79211e-05	0.00017445	0.000987516	0	0	0	0	0	0	0	0	0	0	0	0	0	0	0	0	0	0	0	0	0	0	0	0	0	0	0	0
Thermotogae;Thermotogae;Thermotogales;Fervidobacteriaceae;__	0	0	0	0	0	0	0	0	0	0	0	0	0	0	0	0	0	0	0	0	0	0	0	0	0	0	0	0	0	0	0.000268384	0	0	0	0	0	0	0	0	0
Thermotogae;Thermotogae;Thermotogales;Thermotogaceae;Thermotoga	0	0	0	0	0	0	0	0	0	0	0	0	0	0	0	0	0	0	0	0	0	0	0	0	0	0	0	0	0	0	0	0	0	0	0.000163941	0	0	0	0	0
Thermotogae;Thermotogae;__;__;__	0	0	0	0	0	0	0	0	0	0	0	0	0	0	0	0	0	0	0	0	0	0	0	0	0	0	0	0	0	0	0.00110038	0	0	0	0	0	0	0	0	0
Unassigned;__;__;__;__	0.029763	0.00241822	0.0220354	0.019845	0.0145132	0.105938	0.140239	0.107862	0.100707	0.00885378	0.0115753	0.0897176	0.0290582	0.021136	0.00856721	0.000438315	0	0	0	0	0	0.0315911	0.013022	0	0.00840098	0	0	0	0.000443095	0.000911632	0.0501879	0.0885974	0.197105	0.428991	0.190172	0.0121857	0.00748148	0.0231475	0.0107038	0.0297024
Verrucomicrobia;Opitutae;Opitutales;Opitutaceae;__	0	0	0.000245519	0	0.00183176	0	0	0	0	0	0	0	0	0	0	0	0	0	0	0	0	0	0	0	0	0	0	0	0	0	0	0	0	0	0	0	0	0	0	0
Verrucomicrobia;Verrucomicrobiae;Verrucomicrobiales;Akkermansiaceae;Akkermansia	0	0	0.000572878	0	0.00345216	0	0	0	0	0	0	0.000109724	0	6.9948e-05	0	0	0	0	0	0	0	0	0	0	0	0	0	0	0	0	0	0	0	0	0	0	0	0	0	0
Verrucomicrobia;Verrucomicrobiae;Verrucomicrobiales;Verrucomicrobiaceae;Verrucomicrobium	0	0	0	0	0	0	0	0	0	0	0	0	0	0	0	0	0	0	0	0	0	0	0	0	0	0	0	0	0	0	0	0	0	0.000593305	0	0	0	0	0	0
Verrucomicrobia;Verrucomicrobiae;Verrucomicrobiales;__;__	0	0	0	0	0	0	0	0	0.000160856	0	0	0	0	0	0	0	0	0	0	0	0	0	0	0	0	0	0	0	0	0	0	0	0	0.000905571	0.000737735	0	0	0	0	0
Verrucomicrobia;__;__;__;__	0	0.000933013	0	0.000582359	0.00704523	4.95344e-05	0	0	6.43425e-05	0	4.10471e-05	0.000621769	0	0	0	0	0	0	0	0	0	0	0	0	0	0	0	0	0	0	0	0	0	0	0.00188532	0	0	0	0	0
Verrucomicrobia;unknown;unknown;Verrucomicrobia_bacterium_IMCC26134;Verrucomicrobia_bacterium_IMCC26134_strain_IMCC26134	0	0	0	0	0	0	0	0	0	0	0	0	0	0	0	0	0	0	0	0	0	0	0	0	0	0	0	0	0	0	0	0	0	0	0	0	0	0	0	0
Verrucomicrobia;unknown;unknown;__;__	0	0	0	0	0	0	0	0	0	0	0	0	0	0	0	0	0	0	0	0	0	0	0	0	0	0	0	0	0	0	0.00107354	0	0	0	0.000245912	0	0	0	0	0
candidate_division_NC10;unknown;__;__;__	0	0	0	0	0	0	0	0	0	0	0	0	0	0	0	0	0	0	0	0	0	0	0	0	0	0	0	0	0	0	0	0	0	0	0.00315587	0	0	0	0	0
unknown;unknown;unknown;bacterium_MS4;bacterium_MS4_UnknownStrain	0	0	0.00130944	0	0	0	0	0	0	0	0	0	0	0	0	0	0	0	0	0	0	0	0	0	0	0	0	0	0	0	0	0	0	0	0	0	0	0	0	0

## Sheet: ITS_profiling_species_level
Sample_Name	Animal_Faeces_1	Animal_Faeces_2	Animal_Faeces_3	Animal_Faeces_4	Animal_Faeces_5	Cow_Litter_1	Cow_Litter_2	Cow_Litter_3	Cow_Litter_4	Cow_Litter_5	Cow_Milk_1	Cow_Milk_2	Cow_Milk_3	Cow_Milk_4	Cow_Milk_5	Human_Feces_1	Human_Feces_2	Human_Feces_3	Human_Feces_4	Human_Feces_5	Human_Vagina_1	Human_Vagina_2	Human_Vagina_3	Human_Vagina_4	Human_Vagina_5	Parmesan_Cheese_1	Parmesan_Cheese_2	Parmesan_Cheese_3	Parmesan_Cheese_4	Parmesan_Cheese_5	Soil_1	Soil_2	Soil_3	Soil_4	Soil_5	Sputum_1	Sputum_2	Sputum_3	Sputum_4	Sputum_5
Acidobacteria;Acidobacteriia;Acidobacteriales;Acidobacteriaceae;__;__	0	0	0	0	0	0	0	0	0	0	0	0	0	0	0	0	0	0	0	0	0	0	0	0	0	0	0	0	0	0	0	0	0	0.00265426	0	0	0	0	0	0
Acidobacteria;__;__;__;__;__	0	0	0	0	0	0	0	0	0	0	0	0	0	0	0	0	0	0	0	0	0	0	0	0	0	0	0	0	0	0	0.000107354	0	0.00574421	0.00502748	0.00303291	0	0	0	0	0
Actinobacteria;Acidimicrobiia;Acidimicrobiales;Acidimicrobiaceae;Aciditerrimonas;Aciditerrimonas_ferrireducens	0	0	0	0	0	0	0	0	0	0	0	0	0	0	0	0	0	0	0	0	0	0	0	0	0	0	0	0	0	0	0.00619968	0.000171934	0	0.00256058	0.000327882	0	0	0	0	0
Actinobacteria;Acidimicrobiia;__;__;__;__	0	0	0	0	0	0	0	0	0	0	0	0	0	0	0	0	0	0	0	0	0	0	0	0	0	0	0	0	0	0	0	0	0.000281579	0	0	0	0	0	0	0
Actinobacteria;Actinobacteria;Actinomycetales;Actinomycetaceae;Actinomyces;Actinomyces_naeslundii	0	0	0	0	0	0	0	0	0	0	0	0	0	0	0	0	0	0	0	0	0	0	0	0	0	0	0	0	0	0	0	0	0	0.031695	0	0	0	0	0	0
Actinobacteria;Actinobacteria;Actinomycetales;Actinomycetaceae;Actinomyces;__	0	0	0	0	0	0	0	0.000649773	0.000879347	0.000574668	0	0.00201161	0	0	0	0	0	0	0	0	0	0	0	0	0	0	0	0	0	0	0.00402576	0.0002579	0.01391	0.00546465	0.00692651	0	0	0	0	0
Actinobacteria;Actinobacteria;Actinomycetales;Actinomycetaceae;Mobiluncus;Mobiluncus_mulieris	0	0	0	0	0	0	0	0	0	0	0	0	0	0	0	0	0	0	0	0	0	0	0	0	0	0	0	0	0	0	0.00230811	0	0	0	0	0	0	0	0	0
Actinobacteria;Actinobacteria;Actinomycetales;Actinomycetaceae;Trueperella;Trueperella_pyogenes	0	0	0	0	0	0	0	0	0	0	0	0	0	0	0	0	0	0	0	0	0	0	0	0	0	0	0	0	0	0	0.17233	0.0020632	0	0.000249813	0	0.0110251	0	0	0	0
Actinobacteria;Actinobacteria;Actinomycetales;Actinomycetaceae;__;__	0	0	0	0	0	0	0	0	0	0	0	0	0	0	0	0	0	0	0	0	0	0	0	0	0	0	0	0	0	0	0.000429415	0	0	0	0.000368868	0	0	0	0	0
Actinobacteria;Actinobacteria;Actinopolysporales;Actinopolysporaceae;Actinopolyspora;Actinopolyspora_saharensis	0	0	0.000470579	0	0	0	0	0	0	0	6.15707e-05	0	0	0.00011658	0	0	0	0	0	0	0	0	0	0	0	0	0	0	0	0	0	0	0	0	0	0	0	0	0	0
Actinobacteria;Actinobacteria;Bifidobacteriales;Bifidobacteriaceae;Bifidobacterium;Bifidobacterium_adolescentis	0	0	0	0	0	0	0	0	0	0	0.0010467	0	0	0	0	0	0	0	0	0	0	0	0	0	0	0	0	0	0	0	0	0	0	0	0	0	0	0	0	0
Actinobacteria;Actinobacteria;Bifidobacteriales;Bifidobacteriaceae;Bifidobacterium;Bifidobacterium_breve	0	0	0	0	0	0	0	0	0	0	0	0	0.00127378	0	0	0	0	0	0	0	0	0	0	0	0	0	0	0	0	0	0	0	0	0	0	0	0	0	0	0
Actinobacteria;Actinobacteria;Bifidobacteriales;Bifidobacteriaceae;Bifidobacterium;Bifidobacterium_mongoliense	0	0	0	0	0	0	0	0	0	0	0	0	0.0268291	0	0	0	0	0	0	0	0	0	0	0	0	0	0	0	0	0.00261534	0	0	0	0	0	0	0	0	0	0
Actinobacteria;Actinobacteria;Bifidobacteriales;Bifidobacteriaceae;Bifidobacterium;Bifidobacterium_pseudolongum	0	0	0	0	0	0	0	0	0	0	0	0	0	0.00017487	0	0	0	0	0	0	0	0	0	0	0	0	0	0	0	0	0	0	0	0	0	0	0	0	0	0
Actinobacteria;Actinobacteria;Bifidobacteriales;Bifidobacteriaceae;Bifidobacterium;__	0	0	8.18398e-05	0.000492765	0	0	0	0	0.00025737	0	0	0.000609578	0.000238834	0.000547926	0	0	0	0	0	0	0	0	0	0	0	0	0	0	0	0.000149448	0	0	0	0	0	0	0	0	0	0
Actinobacteria;Actinobacteria;Candidatus_Nanopelagicales;Candidatus_Nanopelagicaceae;Candidatus_Planktophila;__	0	0	0	0	0	0	0	0	0	0	0	0	0	0	0	0	0	0	0	0	0	0	0	0	0	0	0	0	0	0	0.000107354	0	0.000619474	0.000499625	0.00131153	0	0	0	0	0
Actinobacteria;Actinobacteria;Corynebacteriales;Corynebacteriaceae;Corynebacterium;Corynebacterium_ammoniagenes	0	0	0	0	0	0	0	0	0	9.74013e-05	0	0	0	0	0	0	0	0	0	0	0	0	0	0	0	0	0	0	0	0	0	0	0	0	0	0	0	0	0	0
Actinobacteria;Actinobacteria;Corynebacteriales;Corynebacteriaceae;Corynebacterium;Corynebacterium_callunae	0	0	0	0	0	0	0	0	0.000278817	0.000428566	0	0.00197503	0	0	0	0	0	0	0	0	0	0	0	0	0	0	0	0	0	0	0	0	0	0	0	0	0	0	0	0
Actinobacteria;Actinobacteria;Corynebacteriales;Corynebacteriaceae;Corynebacterium;Corynebacterium_camporealensis	0	0	0	0	0	0	0.000520369	0	0	0	0	0	0	0	0	0	0	0	0	0	0	0	0	0	0	0	0	0	0	0	0	0	0	0	0	0	0	0	0	0
Actinobacteria;Actinobacteria;Corynebacteriales;Corynebacteriaceae;Corynebacterium;Corynebacterium_diphtheriae	0	0	0	0	0	0	0	0	0.00017158	0	0	0	0	0	0	0	0	0	0	0	0	0	0	0	0	0	0	0	0	0	0	0	0	0	0	0	0	0	0	0
Actinobacteria;Actinobacteria;Corynebacteriales;Corynebacteriaceae;Corynebacterium;Corynebacterium_efficiens	0	0	0	0	0	0	0.00152394	0	0.000546911	0.000185063	0	0.00330391	0	0	0	0	0	0	0	0	0	0	0	0	0	0	0	0	0	0	0	0	0	0	0	0	0	0	0	0
Actinobacteria;Actinobacteria;Corynebacteriales;Corynebacteriaceae;Corynebacterium;Corynebacterium_glutamicum	0	0	0	0	0	0.00191533	0.000390277	0	0.0048793	8.76612e-05	0	0	0	0.000198186	0	0	0	0	0	0	0	0	0	0	0	0	0	0	0	0	0	0	0	0	0	0	0	0	0	0
Actinobacteria;Actinobacteria;Corynebacteriales;Corynebacteriaceae;Corynebacterium;Corynebacterium_jeikeium	0	0	0	0	0	0	0	0	0.000225199	0	0	0	0	0	0	0	0	0	0	0	0	0	0	0	0	0	0	0	0	0	0	0	0	0	0	0	0	0	0	0
Actinobacteria;Actinobacteria;Corynebacteriales;Corynebacteriaceae;Corynebacterium;Corynebacterium_renale	0	0	0	0	0	0	0	0	0	0	0	0	0	0	0	0	0	0	0	0	0	0	0	0	0	0	0	0	0	0	0.000161031	0	0	0	0	0	0	0	0	0
Actinobacteria;Actinobacteria;Corynebacteriales;Corynebacteriaceae;Corynebacterium;Corynebacterium_simulans	0	0	0	0	0	0	0	0	0	0	0	0.000487662	0	0	0	0	0	0	0	0	0	0	0	0	0	0	0	0	0	0	0	0	0	0	0	0	0	0	0	0
Actinobacteria;Actinobacteria;Corynebacteriales;Corynebacteriaceae;Corynebacterium;Corynebacterium_stationis	0	0	0	0	0	0	0.0002416	0	0	0.000116882	0	0	0	0	0	0	0	0	0	0	0	0	0	0	0	0	0	0	0	0	0	0	0	0	0	0	0	0	0	0
Actinobacteria;Actinobacteria;Corynebacteriales;Corynebacteriaceae;Corynebacterium;Corynebacterium_variabile	0	0	0	0	0	0	0	0	0	0.000672069	0	0	0	0	0	0	0	0	0	0	0	0	0	0	0	0	0	0	0	0	0	0	0	0	0	0	0	0	0	0
Actinobacteria;Actinobacteria;Corynebacteriales;Corynebacteriaceae;Corynebacterium;__	0	0	0	0	0	0.00138696	0.00271335	0	0.0169221	0.0012857	0.000554136	0.00181654	0	0.000827718	0	0	0	0	0	0	0	0	0	0	0	0	0	0	0	0.00327291	0.000912507	0.000137547	0.00185842	0	0.000368868	0	0	0	0	0
Actinobacteria;Actinobacteria;Corynebacteriales;Gordoniaceae;Gordonia;Gordonia_soli	0	0	0	0	0	0	0	0	6.43425e-05	0	0	0	0	0	0	0	0	0	0	0	0	0	0	0	0	0	0	0	0	0	0	0	0	0	0	0	0	0	0	0
Actinobacteria;Actinobacteria;Corynebacteriales;Gordoniaceae;Gordonia;__	0	0	0	0	0	0	0	0	0	0	0	0.000414513	0	0	0	0	0	0	0	0	0	0	0	0	0	0	0	0	0	0	0	0	0	0	0	0	0	0	0	0
Actinobacteria;Actinobacteria;Corynebacteriales;Mycobacteriaceae;Mycobacterium;Mycobacterium_asiaticum	0	0	0	0	0	0	0	0	0	0	0	0	0	0	0	0	0	0	0	0	0	0	0	0	0	0	0	0	0	0	0	0	0	0.000437172	0	0	0	0	0	0
Actinobacteria;Actinobacteria;Corynebacteriales;Mycobacteriaceae;Mycobacterium;Mycobacterium_xenopi	0	0	0	0	0	0	0	0	0	0	0	0	0	0	0	0	0	0	0	0	0	0	0	0	0	0	0	0	0	0	0	8.59668e-05	0	0	0	0	0	0	0	0
Actinobacteria;Actinobacteria;Corynebacteriales;Mycobacteriaceae;Mycobacterium;__	0	0	0	0	0	0	0	0	5.36187e-05	0	0	0	0	0	0	0	0	0	0	0	0	0	0	0	0	0	0	0	0	0	0	0	0	0	0	0	0	0	0	0
Actinobacteria;Actinobacteria;Corynebacteriales;Mycobacteriaceae;Mycobacteroides;__	0	0	0	0	0	0	0	0	0	0	0	0	0	0	0	0	0	0	0	0	0	0	0	0	0	0	0	0	0	0	0	0	0	0	8.19706e-05	0	0	0	0	0
Actinobacteria;Actinobacteria;Corynebacteriales;Mycobacteriaceae;Mycolicibacter;__	0	0	0	0	0	0	0	0	0	0	0	0	0	0	0	0	0	0	0	0	0	0	0	0	0	0	0	0	0	0	0	0	0	0.00115538	0	0	0	0	0	0
Actinobacteria;Actinobacteria;Corynebacteriales;Mycobacteriaceae;Mycolicibacterium;Mycobacterium_gilvum	0	0	0	0	0	0	0	0	5.36187e-05	0	0	0	0	0	0	0	0	0	0	0	0	0	0	0	0	0	0	0	0	0	0	0	0	0	0	0	0	0	0	0
Actinobacteria;Actinobacteria;Corynebacteriales;Mycobacteriaceae;Mycolicibacterium;Mycobacterium_phlei	0	0	0	0	0	0	0	0	0	0	0	0	0	0	0	0	0	0	0	0	0	0	0	0	0	0	0	0	0	0	0.00260333	0	0	0	0	0	0	0	0	0
Actinobacteria;Actinobacteria;Corynebacteriales;Mycobacteriaceae;Mycolicibacterium;__	0	0	0	0	0	0	0	0	0	0	0	0	0	0	0	0	0	0	0	0	0	0	0	0	0	0	0	0	0	0	0	0	0	0	0	0	0	0	0	0
Actinobacteria;Actinobacteria;Corynebacteriales;Nocardiaceae;Nocardia;Nocardia_ignorata	0	0	0	0	0	0	0	0	0	0	0	0	0	0	0	0	0	0	0	0	0	0	0	0	0	0	0	0	0	0	0	0	0	0.000281039	0	0	0	0	0	0
Actinobacteria;Actinobacteria;Corynebacteriales;Nocardiaceae;Nocardia;__	0	0	0	0	0	0	0	0	0	0	0	0	0	0	0	0	0	0	0	0	0	0	0	0	0	0	0	0	0	0	0	0	0	0.000156133	0	0	0	0	0	0
Actinobacteria;Actinobacteria;Corynebacteriales;Nocardiaceae;Rhodococcus;Rhodococcus_coprophilus	0	0	0	0	0	0	0	0	0	0	0	0	0	0	0	0	0	0	0	0	0	0	0	0	0	0	0	0	0	0	0	0	0	0.000343492	0	0	0	0	0	0
Actinobacteria;Actinobacteria;Corynebacteriales;Nocardiaceae;Rhodococcus;Rhodococcus_hoagii	0	0	0	0	0	0	0	0	0	0	0	0	0	0	0	0	0	0	0	0	0	0	0	0	0	0	0	0	0	0	0	0	0.0014079	0.000312266	0	0	0	0	0	0
Actinobacteria;Actinobacteria;Corynebacteriales;Nocardiaceae;Rhodococcus;Rhodococcus_pyridinivorans	0	0	0	0	0	0	0	0	0	7.79211e-05	0	0	0	0	0	0	0	0	0	0	0	0	0	0	0	0	0	0	0	0	0	0	0	0	0	0	0	0	0	0
Actinobacteria;Actinobacteria;Corynebacteriales;Nocardiaceae;Rhodococcus;Rhodococcus_sp._1139	0	0	0	0	0	0	0	0	0	0	0	0	0.000477669	0	0	0	0	0	0	0	0	0	0	0	0	0	0	0	0	0	0	0	0	0	0.00127054	0	0	0	0	0
Actinobacteria;Actinobacteria;Corynebacteriales;Nocardiaceae;Rhodococcus;Rhodococcus_sp._14-2470-1a	0	0	0	0	0	0	0	0	0.000321712	0	0	0	0	0	0	0	0	0	0	0	0	0	0	0	0	0	0	0	0	0	0	0	0	0	0	0	0	0	0	0
Actinobacteria;Actinobacteria;Corynebacteriales;Nocardiaceae;Rhodococcus;__	0	0	0	0	0	0.000280695	0	0.000835422	0.000879347	0.00072077	0	0.000877792	0	0	0	0	0	0	0	0	0	0	0	0	0	0	0	0	0	0	0.018277	0	0.00658895	0.00149888	0.00565597	0.00125725	0	0	0	0
Actinobacteria;Actinobacteria;Corynebacteriales;Nocardiaceae;__;__	0	0	0	0	0	0	0	0	0	0	0	0	0	0	0	0	0	0	0	0	0	0	0	0	0	0	0	0	0	0	0	0	0	0	0.000860691	0	0	0	0	0
Actinobacteria;Actinobacteria;Corynebacteriales;__;__;__	0	0	0	0	0	0	0	0	0.00017158	0	0	0.00102409	0	0	0	0	0	0	0	0	0	0	0	0	0	0	0	0	0	0	0	0	0.0024779	0	0	0	0	0	0	0
Actinobacteria;Actinobacteria;Frankiales;Frankiaceae;Frankia;__	0	0	0	0	0	0	0	0	0	0	0	0	0	0	0	0	0	0	0	0	0	0	0	0	0	0	0	0	0	0	0	0	0	0	0.000450838	0	0	0	0	0
Actinobacteria;Actinobacteria;Geodermatophilales;Geodermatophilaceae;Modestobacter;Modestobacter_sp._DSM_44400	0	0	0	0	0	0	0	0	0	0	0	0	0	0	0	0	0	0	0	0	0	0	0	0	0	0	0	0	0	0	0	0	0	0.00243567	0	0	0	0	0	0
Actinobacteria;Actinobacteria;Geodermatophilales;Geodermatophilaceae;Modestobacter;__	0	0	0	0	0	0	0	0	0	0	0	0	0	0	0	0	0	0	0	0	0	0	0	0	0	0	0	0	0	0	0	0	0	0.00181114	0	0	0	0	0	0
Actinobacteria;Actinobacteria;Jiangellales;Jiangellaceae;Jiangella;__	0	0	0	0	0	0	0	0	0	0	0	0	0	0	0	0	0	0	0	0	0	0	0	0	0	0	0	0	0	0	0	0	0	0.000811891	0	0	0	0	0	0
Actinobacteria;Actinobacteria;Kineosporiales;Kineosporiaceae;Quadrisphaera;Quadrisphaera_sp._DSM_44207	0	0	0	0	0	0	0	0	0	0	0	0	0	0	0	0	0	0	0	0	0	0	0	0	0	0	0	0	0	0	0	0	0	0.000499625	0	0	0	0	0	0
Actinobacteria;Actinobacteria;Micrococcales;Beutenbergiaceae;Serinibacter;Serinibacter_salmoneus	0	0	0	0	0	0	0	0	0	0	0	0.00225544	0	0	0	0	0	0	0	0	0	0	0	0	0	0	0	0	0	0	0	0	0	0	0	0	0	0	0	0
Actinobacteria;Actinobacteria;Micrococcales;Brevibacteriaceae;Brevibacterium;Brevibacterium_linens	0	0	0	0	0	0	0	0	0.000107237	0.000155842	0	0.000195065	0	0	0	0	0	0	0	0	0	0	0	0	0	0	0	0	0	0	0	0	0	0	0	0	0	0	0	0
Actinobacteria;Actinobacteria;Micrococcales;Cellulomonadaceae;Cellulomonas;Cellulomonas_bogoriensis	0	0	0	0	0	0	0	0	0	0	0	0	0	0	0	0	0	0	0	0	0	0	0	0	0	0	0	0	0	0	0.000241546	0	0	0	0	0	0	0	0	0
Actinobacteria;Actinobacteria;Micrococcales;Cellulomonadaceae;Cellulomonas;Cellulomonas_sp._KRMCY2	0	0	0	0	0	0	0	0	0	0	0	0	0	0	0	0	0	0	0	0	0	0	0	0	0	0	0	0	0	0	0	0	0	0.000936797	0	0	0	0	0	0
Actinobacteria;Actinobacteria;Micrococcales;Cellulomonadaceae;Cellulomonas;__	0	0	0	0	0	0	0	0	9.65137e-05	0.000146102	0	0	0	0	0	0	0	0	0	0	0	0	0	0	0	0	0	0	0	0	0.00112721	0	0	0.00168624	0	0	0	0	0	0
Actinobacteria;Actinobacteria;Micrococcales;Demequinaceae;__;__	0	0	0	0	0	0	0	0	0	0	0	0	0	0	0	0	0	0	0	0	0	0	0	0	0	0	0	0	0	0	0	0	0	0.000655758	0	0	0	0	0	0
Actinobacteria;Actinobacteria;Micrococcales;Dermabacteraceae;Brachybacterium;Brachybacterium_paraconglomeratum	0	0	0	0	0	0	0	0	0	0.000467526	0	0	0	0	0	0	0	0	0	0	0	0	0	0	0	0	0	0	0	0	0	0	0	0	0	0	0	0	0	0
Actinobacteria;Actinobacteria;Micrococcales;Dermabacteraceae;Brachybacterium;__	0	0	0	0	0	0.00246021	0	0	0.00293831	0	0.000297592	0.00299912	0	0	0	0	0	0	0	0	0	0	0	0	0	0	0	0	0	0	0	0.00020632	0.00146421	0.00390332	0	0	0	0	0	0
Actinobacteria;Actinobacteria;Micrococcales;Intrasporangiaceae;Phycicoccus;Phycicoccus_cremeus	0	0	0	0	0	0	0	0	0	0	0	0	0	0	0	0	0	0	0	0	0	0	0	0	0	0	0	0	0	0	0	0	0.00270316	0	0	0	0	0	0	0
Actinobacteria;Actinobacteria;Micrococcales;Intrasporangiaceae;Phycicoccus;__	0	0	0	0	0	0	0	0	0	0	0	0.00293816	0	0	0	0	0	0	0	0	0	0	0	0	0	0	0	0	0	0	0.00225443	0.000515801	0	0	0.000286897	0	0	0	0	0
Actinobacteria;Actinobacteria;Micrococcales;Intrasporangiaceae;__;__	0	0	0	0	0	0	0	0	2.14475e-05	0	0	0.000207256	0	0	0	0	0	0	0	0	0	0	0	0	0	0	0	0	0	0	0.000697799	0.00020632	0.00101368	0	0	0	0	0	0	0
Actinobacteria;Actinobacteria;Micrococcales;Jonesiaceae;Jonesia;Jonesia_denitrificans	0	0	0	0	0	0	0	0	0	0	0	0	0	0	0	0	0	0	0	0	0	0	0	0	0	0	0	0	0	0	0	0.000223514	0	0.000124906	0	0	0	0	0	0
Actinobacteria;Actinobacteria;Micrococcales;Microbacteriaceae;Agreia;__	0	0	0	0	0	0	0	0	0.000782833	0	0	0	0	0	0	0	0	0	0	0	0	0	0	0	0	0	0	0	0	0	0	0	0	0	0	0	0	0	0	0
Actinobacteria;Actinobacteria;Micrococcales;Microbacteriaceae;Agrococcus;Agrococcus_casei	0	0	0	0	0	0	0	0	0.00159784	0	0	0	0	0	0	0	0	0	0	0	0	0	0	0	0	0	0	0	0	0	0	0	0	0	0	0	0	0	0	0
Actinobacteria;Actinobacteria;Micrococcales;Microbacteriaceae;Agromyces;Agromyces_sp._Root81	0	0	0	0	0	0	0	0	0	0	0	0	0	0	0	0	0	0	0	0	0	0	0	0	0	0	0	0	0	0	0	0	0	0.00259181	0	0	0	0	0	0
Actinobacteria;Actinobacteria;Micrococcales;Microbacteriaceae;Agromyces;__	0	0	0	0	0	0	0	0	0	0	0	0	0	0	0	0	0	0	0	0	0	0	0	0	0	0	0	0	0	0	0	0.000343867	0	0	0	0	0	0	0	0
Actinobacteria;Actinobacteria;Micrococcales;Microbacteriaceae;Aurantimicrobium;Aurantimicrobium_minutum	0	0	0	0	0	0	0	0	0	0	0	8.53409e-05	0	0	0	0	0	0	0	0	0	0	0	0	0	0	0	0	0	0	0	0	0	0	0.000122956	0	0	0	0	0
Actinobacteria;Actinobacteria;Micrococcales;Microbacteriaceae;Clavibacter;Clavibacter_insidiosus	0	0	0	0	0	0	0	0	0.000289541	0	0	0	0	0	0	0	0	0	0	0	0	0	0	0	0	0	0	0	0	0	0	0	0	0	0	0	0	0	0	0
Actinobacteria;Actinobacteria;Micrococcales;Microbacteriaceae;Clavibacter;Clavibacter_michiganensis	0	0	0	0	0	0	0	0	0.00132974	0	0	0	0	0	0	0	0	0	0	0	0	0	0	0	0	0	0	0	0	0	0	0	0.00208369	0	0	0	0	0	0	0
Actinobacteria;Actinobacteria;Micrococcales;Microbacteriaceae;Curtobacterium;__	0	0	0	0	0	0	0	0	0	0	0	0	0	0	0	0	0	0	0	0	0	0	0	0	0	0	0	0	0	0	5.36769e-05	0	0	0.00471521	0	0	0	0	0	0
Actinobacteria;Actinobacteria;Micrococcales;Microbacteriaceae;Frigoribacterium;__	0	0	0	0	0	0	0	0	0	0.000681809	0	0	0	0	0	0	0	0	0	0	0	0	0	0	0	0	0	0	0	0	0	0	0	0	0	0	0	0	0	0
Actinobacteria;Actinobacteria;Micrococcales;Microbacteriaceae;Leifsonia;__	0	0	0	0	0	0	0	0	0.000235922	0	0	0	0	0	0	0	0	0	0	0	0	0	0	0	0	0	0	0	0	0	0	0.000120353	0	0.00568324	0	0	0	0	0	0
Actinobacteria;Actinobacteria;Micrococcales;Microbacteriaceae;Leucobacter;__	0	0	0	0	0	0	0	0	0	0	0	0	0	0	0	0	0	0	0	0	0	0	0	0	0	0	0	0	0	0	0	0	0	0.00858731	0	0	0	0	0	0
Actinobacteria;Actinobacteria;Micrococcales;Microbacteriaceae;Microbacterium;Microbacterium_gorillae	0	0	0	0	0	0	0	0	0.00117961	0	0	0	0	0	0	0	0	0	0	0	0	0	0	0	0	0	0	0	0	0	0	0	0	0	0	0	0	0	0	0
Actinobacteria;Actinobacteria;Micrococcales;Microbacteriaceae;Microbacterium;Microbacterium_ketosireducens	0	0	0	0	0	0	0	0	8.579e-05	6.81809e-05	0	0	0	0	0	0	0	0	0	0	0	0	0	0	0	0	0	0	0	0.000164393	0	0	0	0	0	0	0	0	0	0
Actinobacteria;Actinobacteria;Micrococcales;Microbacteriaceae;Microbacterium;Microbacterium_sp._CH12i	0	0	0	0	0	0	0	0	0.0018981	0	0	0	0	0	0	0	0	0	0	0	0	0	0	0	0	0	0	0	0	0	0	0	0	0	0	0	0	0	0	0
Actinobacteria;Actinobacteria;Micrococcales;Microbacteriaceae;Microbacterium;Microbacterium_sp._Leaf151	0	0	0	0	0	0	0	0	9.65137e-05	0	0	0	0	0	0	0	0	0	0	0	0	0	0	0	0	0	0	0	0	0	0	0	0	0	0	0	0	0	0	0
Actinobacteria;Actinobacteria;Micrococcales;Microbacteriaceae;Microbacterium;Microbacterium_sp._Root180	0	0	0	0	0	0	0	0	0.000139409	0	0	0	0	0	0	0	0	0	0	0	0	0	0	0	0	0	0	0	0	0	0	0	0	0	0	0	0	0	0	0
Actinobacteria;Actinobacteria;Micrococcales;Microbacteriaceae;Microbacterium;Microbacterium_sp._SZ1	0	0	0	0	0	0	0	0	0	0	0	0	0.00222912	0	0	0	0	0	0	0	0	0	0	0	0	0	0	0	0	0	0	0	0	0	0	0	0	0	0	0
Actinobacteria;Actinobacteria;Micrococcales;Microbacteriaceae;Microbacterium;Microbacterium_testaceum	0	0	0	0	0	0	0	0	0	0	0	0	0	0	0	0	0	0	0	0	0	0	0	0	0	0	0	0	0	0	0.000268384	0	0	0	0	0	0	0	0	0
Actinobacteria;Actinobacteria;Micrococcales;Microbacteriaceae;Microbacterium;__	0	0	0	0	0	0	0	0	0.000139409	0	0	0.000463279	0	0	0	0	0	0	0	0	0	0	0	0	0	0	0	0	0	0.000254061	0.000993022	0	0.00501211	0	0.000532809	0	0	0	0	0
Actinobacteria;Actinobacteria;Micrococcales;Microbacteriaceae;Mycetocola;Mycetocola_miduiensis	0	0	0	0	0	0	0	0	0.000160856	0	0	0	0	0	0	0	0	0	0	0	0	0	0	0	0	0	0	0	0	0	0	0	0	0	0	0	0	0	0	0
Actinobacteria;Actinobacteria;Micrococcales;Microbacteriaceae;Plantibacter;Plantibacter_elymi	0	0	0	0	0	0	0	0	9.65137e-05	0	0	0	0	0	0	0	0	0	0	0	0	0	0	0	0	0	0	0	0	0	0	0	0	0	0	0	0	0	0	0
Actinobacteria;Actinobacteria;Micrococcales;Microbacteriaceae;Plantibacter;__	0	0	0	0	0	0	0	0	0.000418226	0	0	0	0	0	0	0	0	0	0	0	0	0	0	0	0	0	0	0	0	0	0	0	0	0	0	0	0	0	0	0
Actinobacteria;Actinobacteria;Micrococcales;Microbacteriaceae;Pseudoclavibacter;Pseudoclavibacter_helvolus	0	0	0	0	0	0	0	0	0	0	0.000143665	0	0	0.000104922	0	0	0	0	0	0	0	0	0	0	0	0	0	0	0	0	0	0	0	0	0	0	0	0	0	0
Actinobacteria;Actinobacteria;Micrococcales;Microbacteriaceae;Rathayibacter;__	0	0	0	0	0	0	0	0	0	0.000301944	0	0	0	0	0	0	0	0	0	0	0	0	0	0	0	0	0	0	0	0	0	0	0	0	0	0	0	0	0	0
Actinobacteria;Actinobacteria;Micrococcales;Microbacteriaceae;__;__	0	0	0	0	0	0	0	0	0.000836452	0	0	0.000902175	0.0222912	0	0	0	0	0	0	0	0	0	0	0	0	0	0	0	0	0	0.000617284	0.000481414	0	0	0	0	0	0	0	0
Actinobacteria;Actinobacteria;Micrococcales;Micrococcaceae;Arthrobacter;Arthrobacter_alpinus	0	0	0	0.000403172	0	0	0	0	0	0	0	0.00023164	0	0	0	0	0	0	0	0	0	0	0	0	0	0	0	0	0	0	0	0	0	0.00121784	0	0	0	0	0	0
Actinobacteria;Actinobacteria;Micrococcales;Micrococcaceae;Arthrobacter;Arthrobacter_sp._YN	0	0	0	0	0	0	0	0	0	0	0	0	0	0	0	0	0	0	0	0	0	0	0	0	0	0	0	0	0	0	0.000322061	0	0	0	0	0	0	0	0	0
Actinobacteria;Actinobacteria;Micrococcales;Micrococcaceae;Arthrobacter;__	0	0	0	0	0	0	0	0	0	0	0	0	0	0	0	0	0	0	0	0	0	0	0	0	0	0	0	0	0	0	0	0	0.000788421	0.000124906	0	0	0	0	0	0
Actinobacteria;Actinobacteria;Micrococcales;Micrococcaceae;Kocuria;Kocuria_kristinae	0	0	0	0	0	0	0	0	0	0	0	0	0	0	0	0	0	0	0	0	0	0	0	0	0	0	0	0	0	0.000836908	0	0	0	0	0	0	0	0	0	0
Actinobacteria;Actinobacteria;Micrococcales;Micrococcaceae;Kocuria;__	0	0	0	0	0	0	0	0	0.00017158	0	0	0	0	0	0	0	0	0	0	0	0	0	0	0	0	0	0	0	0	0	0.0301127	0.000189127	0	0	0	0.00145068	0	0	0	0
Actinobacteria;Actinobacteria;Micrococcales;Micrococcaceae;Micrococcus;Micrococcus_luteus	0	0	0	0	0	0	0	0	4.2895e-05	0	0	0	0	0	0	0	0	0	0	0	0	0	0	0	0	0	0	0	0	0	0	0	0	0	0	0	0	0	0	0
Actinobacteria;Actinobacteria;Micrococcales;Micrococcaceae;Nesterenkonia;Nesterenkonia_jeotgali	0	0	0	0	0	0	0	0	0.000182304	0	0	0	0	0	0	0	0	0	0	0	0	0	0	0	0	0	0	0	0	0	0	0	0	0	0	0	0	0	0	0
Actinobacteria;Actinobacteria;Micrococcales;Micrococcaceae;Nesterenkonia;Nesterenkonia_sp._F	0	0	0	0	0	0	0	0	0.000707767	0	0	0	0	0	0	0	0	0	0	0	0	0	0	0	0	0	0	0	0	0	0	0	0	0	0	0	0	0	0	0
Actinobacteria;Actinobacteria;Micrococcales;Micrococcaceae;Rothia;Rothia_dentocariosa	0	0	0	0	0	0	0	0	0.000396779	0	0	0	0	0	0	0	0	0	0	0	0	0	0	0	0	0	0	0	0	0	0	0	0	0	0	0	0	0	0	0
Actinobacteria;Actinobacteria;Micrococcales;Micrococcaceae;Rothia;Rothia_mucilaginosa	0	0	0	0	0	0	0	0	0	0	0	0	0	0	0	0	0	0	0	0	0	0	0	0	0	0	0	0	0	0	0	0	0	0	0	0.000870406	0.0100247	0.000983607	0	0
Actinobacteria;Actinobacteria;Micrococcales;Micrococcaceae;Rothia;__	0	0	0	0	0	0	0	0	0	0	0	0	0	0	0	0	0	0	0	0	0	0	0	0	0	0	0	0	0	0	0	0	0.000563158	0	0	0	0.000320988	0	0.00285924	0
Actinobacteria;Actinobacteria;Micrococcales;Micrococcaceae;__;__	0	0	0	0	0	0	0	0	0	0	0	0	0	0	0	0	0	0	0	0	0	0	0	0	0	0	0	0	0	0	0.00158347	0	0	0.000281039	0.000286897	0.000290135	0	0	0	0
Actinobacteria;Actinobacteria;Micrococcales;Promicromonosporaceae;Cellulosimicrobium;Cellulosimicrobium_sp._CUA-896	0	0	0	0	0	0	0	0	0.000321712	0	0	0	0	0	0	0	0	0	0	0	0	0	0	0	0	0	0	0	0	0	0	0	0	0	0	0	0	0	0	0
Actinobacteria;Actinobacteria;Micrococcales;Promicromonosporaceae;Isoptericola;__	0	0	0	0	0	0	0	0	0	0	0	0	0	0	0	0	0	0	0	0	0	0	0	0	0	0	0	0	0	0	0	0	0	0.000530852	0	0	0	0	0	0
Actinobacteria;Actinobacteria;Micrococcales;Promicromonosporaceae;__;__	0	0	0	0	0	0	0	0	0	0	0	0	0	0	0	0	0	0	0	0	0	0	0	0	0	0	0	0	0	0	0	0	0.00484316	0.00190482	0.00069675	0	0	0	0	0
Actinobacteria;Actinobacteria;Micrococcales;__;__;__	0	0	0	0	0	0.000924642	0	0.00194932	0.00390344	0.000185063	0.00017445	0.000670535	0	5.829e-05	0	0	0	0	0	0	0	0	0	0	0	0	0	0	0	0	0.00190553	0.000636154	0.00664527	0.0106795	0.00364769	0	0	0	0	0
Actinobacteria;Actinobacteria;Micromonosporales;Micromonosporaceae;Actinoplanes;Actinoplanes_derwentensis	0	0	0	0	0	0	0	0	0	0	0	0	0	0	0	0	0	0	0	0	0	0	0	0	0	0	0	0	0	0	0	0	0.00197105	0	0	0	0	0	0	0
Actinobacteria;Actinobacteria;Micromonosporales;Micromonosporaceae;Actinoplanes;__	0	0	0	0	0	0	0	0	0	0	0	0	0	0	0	0	0	0	0	0	0	0	0	0	0	0	0	0	0	0	0.00560923	0	0	0	0	0.00154739	0	0	0	0
Actinobacteria;Actinobacteria;Micromonosporales;Micromonosporaceae;Micromonospora;__	0	0	0	0	0	0	0	0	0	0	0	0.000121916	0	0	0	0	0	0	0	0	0	0	0	0	0	0	0	0	0	0	0.00547504	0.000567381	0.00867264	0	0.00409853	0	0	0	0	0
Actinobacteria;Actinobacteria;Propionibacteriales;Nocardioidaceae;Nocardioides;__	0	0	0	0	0	0	0	0	0	0	0	0	0	0	0	0	0	0	0	0	0	0	0	0	0	0	0	0	0	0	0	0	0	0.000374719	0	0	0	0	0	0
Actinobacteria;Actinobacteria;Propionibacteriales;Nocardioidaceae;__;__	0	0	0	0	0	0	0	0	0.000579082	0	0	0	0	0	0	0	0	0	0	0	0	0	0	0	0	0	0	0	0	0	0	0	0	0	0.000491823	0	0	0	0	0
Actinobacteria;Actinobacteria;Propionibacteriales;Propionibacteriaceae;Acidipropionibacterium;Acidipropionibacterium_acidipropionici	0	0	0	0	0	0	0	0	0	0	0	0	0	0	0	0	0	0	0	0	0	0	0	0	0	0	0	0	0	0.00149448	0	0	0	0.000249813	0.002787	0	0	0	0	0
Actinobacteria;Actinobacteria;Propionibacteriales;Propionibacteriaceae;Cutibacterium;Cutibacterium_acnes	0	0	0	0	0	0	0	0	0	0	0.000400209	0	0	0.000722796	0	0	0	0	0	0	0	0	0	0	0	0	0	0	0	0.000134503	0	0	0	0	0	0	0	0	0	0
Actinobacteria;Actinobacteria;Propionibacteriales;Propionibacteriaceae;Propionibacterium;Propionibacterium_freudenreichii	0	0	0	0	0	0	0	0	0	0	0	0	0	0	0	0	0	0	0	0	0	0	0	0	0	0	0	0	0	0	0.000322061	0	0	0	0.00229518	0	0	0	0	0
Actinobacteria;Actinobacteria;Propionibacteriales;Propionibacteriaceae;Propionibacterium;__	0	0	0	0	0	0	0	0	0	0	0	0	0	0	0	0	0	0	0	0	0	0	0	0	0	0	0	0	0	0	0.00182501	0	0	0	0	0	0	0	0	0
Actinobacteria;Actinobacteria;Propionibacteriales;Propionibacteriaceae;Tessaracoccus;__	0	0	0	0	0	0	0	0	0	0	0	0	0	0	0	0	0	0	0	0	0	0	0	0	0	0	0	0	0	0	0	0.00020632	0.00129526	0	0	0	0	0	0	0
Actinobacteria;Actinobacteria;Propionibacteriales;Propionibacteriaceae;__;__	0	0	0	0	0	0	0	0	0.000107237	0.000204543	0	0.000219448	0	0	0	0	0	0	0	0	0	0	0	0	0	0	0	0	0	0.000194282	0.0207193	0	0.00495579	0.0109293	0.016763	0.00270793	0	0	0	0
Actinobacteria;Actinobacteria;Propionibacteriales;__;__;__	0	0	0	0	0	0	0	0	0	0	0	0	0.00469708	0	0	0	0	0	0	0	0	0	0	0	0	0	0	0	0	0	0.000107354	0	0.00174579	0.00181114	0.00385262	0	0	0	0	0
Actinobacteria;Actinobacteria;Pseudonocardiales;Pseudonocardiaceae;Actinoalloteichus;__	0	0	0	0	0	0	0	0	0	0	0	0	0	0	0	0	0	0	0	0	0	0	0	0	0	0	0	0	0	0	0	0	0.00107	0	0.0013935	0	0	0	0	0
Actinobacteria;Actinobacteria;Pseudonocardiales;Pseudonocardiaceae;Allokutzneria;__	0	0	0	0	0	0	0	0	0	0	0	0	0	0	0	0	0	0	0	0	0	0	0	0	0	0	0	0	0	0	0	0	0.000337895	0	0.00372966	0	0	0	0	0
Actinobacteria;Actinobacteria;Pseudonocardiales;Pseudonocardiaceae;Amycolatopsis;__	0	0	0	0	0	0	0.000223015	0	0	0.000126622	0	0.000829026	0	0	0	0	0	0	0	0	0	0	0	0	0	0	0	0	0	0	0	0	0	0	0.24292	0	0	0	0	0
Actinobacteria;Actinobacteria;Pseudonocardiales;Pseudonocardiaceae;Kibdelosporangium;__	0	0	0	0	0	0	0	0	0	0	0	0	0	0	0	0	0	0	0	0	0	0	0	0	0	0	0	0	0	0	0	0	0	0.000499625	0.00069675	0	0	0	0	0
Actinobacteria;Actinobacteria;Pseudonocardiales;Pseudonocardiaceae;Pseudonocardia;Pseudonocardia_sp._Ae356_Ps1	0	0	0	0	0	0	0	0	0	0	0	0	0	0	0	0	0	0	0	0	0	0	0	0	0	0	0	0	0	0	0	0	0	0.0010617	0.000450838	0	0	0	0	0
Actinobacteria;Actinobacteria;Pseudonocardiales;Pseudonocardiaceae;Pseudonocardia;Pseudonocardia_thermophila	0	0	0	0	0	0	0	0	0.000353884	0	0	0	0	0	0	0	0	0	0	0	0	0	0	0	0	0	0	0	0	0	0	0	0	0	0	0	0	0	0	0
Actinobacteria;Actinobacteria;Pseudonocardiales;Pseudonocardiaceae;Pseudonocardia;__	0	0	0	0	0	0	0	0.00315604	0.00795702	0	0	0.00832683	0	0	0	0	0	0	0	0	0	0	0	0	0	0	0	0	0	0	0.0273752	0.00123792	0.0207805	0.00274794	0.00475429	0	0	0	0	0
Actinobacteria;Actinobacteria;Pseudonocardiales;Pseudonocardiaceae;Saccharomonospora;Saccharomonospora_viridis	0	0	0	0	0	0	0	0.000835422	0	0	0	0.000109724	0	0	0	0	0	0	0	0	0	0	0	0	0	0	0	0	0	0	0	0	0	0	0	0	0	0	0	0
Actinobacteria;Actinobacteria;Pseudonocardiales;Pseudonocardiaceae;Saccharomonospora;__	0	0	0	0	0	0	0	0	0	0	0	0.000219448	0	0	0	0	0	0	0	0	0	0	0	0	0	0	0	0	0	0	0.000483092	0	0	0	0	0	0	0	0	0
Actinobacteria;Actinobacteria;Pseudonocardiales;Pseudonocardiaceae;Saccharopolyspora;Saccharopolyspora_erythraea	0	0	0	0	0	0	0.00689489	0.00696185	0.000321712	0.562726	0	0.000256023	0	0	0	0	0	0	0	0	0	0	0	0	0	0	0	0	0	0	0.000187869	0	0	6.24532e-05	0	0	0	0	0	0
Actinobacteria;Actinobacteria;Pseudonocardiales;Pseudonocardiaceae;Saccharopolyspora;__	0	0	0	0	0	0	0	0	0	0.000331165	0	0	0	0	0	0	0	0	0	0	0	0	0	0	0	0	0	0	0	0	0	0	0	0	0	0	0	0	0	0
Actinobacteria;Actinobacteria;Pseudonocardiales;Pseudonocardiaceae;__;__	0	0	0	0	0	0	9.2923e-05	0.00157802	0.000182304	0.000262984	0	0.000304789	0	0	0	0	0	0	0	0	0	0	0	0	0	0	0	0	0	0	0.000563607	0	0.00540632	0.000749438	0.00991844	0	0	0	0	0
Actinobacteria;Actinobacteria;Streptomycetales;Streptomycetaceae;Streptacidiphilus;Streptacidiphilus_albus	0	0	0	0	0	0	0	0	0	0	0	0	0	0	0	0	0	0	0	0	0	0	0	0	0	0	0	0	0	0	0	0	0	0.000187359	0	0	0	0	0	0
Actinobacteria;Actinobacteria;Streptomycetales;Streptomycetaceae;Streptomyces;Streptomyces_albireticuli	0	0	0	0	0	8.25573e-05	0	0	0.00017158	0	0	0	0	0	0	0	0	0	0	0	0	0	0	0	0	0	0	0	0	0	0	0	0	0	0	0	0	0	0	0
Actinobacteria;Actinobacteria;Streptomycetales;Streptomycetaceae;Streptomyces;Streptomyces_pluripotens	0	0	0	0	0	0	0	0	0	0	0	0	0	0	0	0	0	0	0	0	0	0	0	0	0	0	0	0	0	0	0	0	0	0.000843118	0	0	0	0	0	0
Actinobacteria;Actinobacteria;Streptomycetales;Streptomycetaceae;Streptomyces;Streptomyces_sp._1	0	0	0	0	0	0	0	0	0	0	0	0	0	0	0	0	0	0	0	0	0	0	0	0	0	0	0	0	0	0	0.000402576	0	0	0	0	0	0	0	0	0
Actinobacteria;Actinobacteria;Streptomycetales;Streptomycetaceae;Streptomyces;Streptomyces_sp._3213.3	0	0	0	0	0	0	0	0	0	0	0	0	0	0	0	0	0	0	0	0	0	0	0	0	0	0	0	0	0	0	0	0	0	0.00309143	0	0	0	0	0	0
Actinobacteria;Actinobacteria;Streptomycetales;Streptomycetaceae;Streptomyces;Streptomyces_sp._96-12	0	0	0	0	0	0	0	0	0	0	0	0	0	0	0	0	0	0	0	0	0	0	0	0	0	0	0	0	0	0	0	0	0	0.000374719	0	0	0	0	0	0
Actinobacteria;Actinobacteria;Streptomycetales;Streptomycetaceae;Streptomyces;Streptomyces_sp._CNZ279	0	0	0	0	0	0	0	0	0.00025737	0	0	0	0	0	0	0	0	0	0	0	0	0	0	0	0	0	0	0	0	0	0.00115405	0	0	0	0	0	0	0	0	0
Actinobacteria;Actinobacteria;Streptomycetales;Streptomycetaceae;Streptomyces;Streptomyces_sp._SCSIO_03032	0	0	0	0	0	0	0	0	0	0	5.13089e-05	0	0	0	0	0	0	0	0	0	0	0	0	0	0	0	0	0	0	0	0	0	0	0	0	0	0	0	0	0
Actinobacteria;Actinobacteria;Streptomycetales;Streptomycetaceae;Streptomyces;Streptomyces_sp._TLI_053	0	0	0	0	0	0	0	0	0	0	0	0	0	0	0	0	0	0	0	0	0	0	0	0	0	0	0	0	0	0	0	0	0.000732106	0	0.000122956	0	0	0	0	0
Actinobacteria;Actinobacteria;Streptomycetales;Streptomycetaceae;Streptomyces;__	0	0	0	0	0	0.000346741	0	0.000742597	0.00376403	0.000224023	0	0.00169463	0	9.3264e-05	0	0	0	0	0	0	0	0	0	0	0	0	0	0	0	0	0.000939345	0.000171934	0.00591316	0.00724457	0.00077872	0	0	0.0381639	0	0
Actinobacteria;Actinobacteria;Streptosporangiales;Nocardiopsaceae;Nocardiopsis;Nocardiopsis_gilva	0	0	0	0	0	0	0	0	0	0	0	0	0	0	0	0	0	0	0	0	0	0	0	0	0	0	0	0	0	0	0	0	0	0.000593305	0	0	0	0	0	0
Actinobacteria;Actinobacteria;Streptosporangiales;Nocardiopsaceae;Nocardiopsis;Nocardiopsis_sp._JB363	0	0	0	0	0	0	0	0	0.000193027	0	0	0	0	0	0	0	0	0	0	0	0	0	0	0	0	0	0	0	0	0	0	0	0	0	0	0	0	0	0	0
Actinobacteria;Actinobacteria;Streptosporangiales;Nocardiopsaceae;Nocardiopsis;Nocardiopsis_valliformis	0	0	0	0	0	0	0	0.00222779	0	0	0	0	0	0	0	0	0	0	0	0	0	0	0	0	0	0	0	0	0	0	0	0	0	0	0	0	0	0	0	0
Actinobacteria;Actinobacteria;Streptosporangiales;Nocardiopsaceae;Nocardiopsis;__	0	0	0	0	0	0	0	0	0	0	0	0	0	0	0	0	0	0	0	0	0	0	0	0	0	0	0	0	0	0	0.00136876	0	0	0.000999251	0.000204926	0	0	0	0	0
Actinobacteria;Actinobacteria;Streptosporangiales;Nocardiopsaceae;Thermobifida;Thermobifida_fusca	0	0	0	0	0	0	0	0	0	0	0	0	0	0	0	0	0	0	0	0	0	0	0	0	0	0	0	0	0	0	0.000322061	0	0	0	0	0	0	0	0	0
Actinobacteria;Actinobacteria;__;__;__;__	0	0	0.00014322	0	0	0.00199789	0.00113366	0.00185649	0.0130186	0.0943429	8.20942e-05	0.00247489	0	4.6632e-05	0	0	0	0	0	0	0	0	0	0	0	0	0	0	0	0.00144964	0.0705314	0.000859668	0.0544574	0.0665751	0.0409853	0.00299807	0	0	0	0
Actinobacteria;Coriobacteriia;Coriobacteriales;Atopobiaceae;Atopobium;Atopobium_minutum	0	0	0	0	0	4.95344e-05	3.71692e-05	0	0.000128685	2.92204e-05	0.000307853	0.000792451	0.000398057	0.00017487	0	0	0	0	0	0	0	0	0	0	0	0	0	0	0	0	0	0	0	0	0	0	0.000987654	0	0	0
Actinobacteria;Coriobacteriia;Coriobacteriales;Atopobiaceae;Atopobium;Atopobium_vaginae	0	0	0	0	0	0	0	0	0	0	0	0	0	0	0	0	0	0	0	0	0	0	0	0	0	0	0	0	0	0	0	0	0	0	0	0	0	0	0	0
Actinobacteria;Coriobacteriia;Coriobacteriales;Atopobiaceae;Atopobium;__	0	0	0	0	0	0	0	0	0	0	0	9.75324e-05	0	6.9948e-05	0	0	0	0	0	0	0	0	0	0	0	0	0	0	0	0	0	0	0	0	0	0	0.000148148	0	0	0.000969873
Actinobacteria;Coriobacteriia;Coriobacteriales;Atopobiaceae;Libanicoccus;Libanicoccus_massiliensis	0	0	0	0	0	0	0	0	0	0	0	0.000134107	0	0	0	0	0	0	0	0	0	0	0	0	0	0	0	0	0	0	0	0	0	0	0	0	0	0	0	0
Actinobacteria;Coriobacteriia;Coriobacteriales;Atopobiaceae;Olsenella;Olsenella_sp._An290	0	0	0	0	0	0	0	0	0	0	0.000102618	0	0	0	0	0	0	0	0	0	0	0	0	0	0	0	0	0	0	0	0	0	0	0	0	0	0	0	0	0
Actinobacteria;Coriobacteriia;Coriobacteriales;Atopobiaceae;Olsenella;Olsenella_sp._Marseille-P2300	0	0	0	0	0	0	9.2923e-05	0	0	0	0	0.000585195	0	9.3264e-05	0.00177253	0	0	0	0	0	0	0	0	0	0	0	0	0	0	0	0	0	0	0	0	0	0	0	0	0
Actinobacteria;Coriobacteriia;Coriobacteriales;Atopobiaceae;Olsenella;Olsenella_uli	0	0	0	0	0	0	0	0	0	0	0	0	0	0	0	0	0	0	0	0	0	0	0	0	0	0	0	0	0	0	0	0	0	0	0	0.00270793	0	0	0	0
Actinobacteria;Coriobacteriia;Coriobacteriales;Atopobiaceae;Olsenella;Olsenella_umbonata	0	0.000152329	0.000265979	0	0	0	0	0	0	0	0	0.000999707	0	0	0	0	0	0	0	0	0	0	0	0	0	0	0	0	0	0	0	0	0	0	0	0	0	0	0	0
Actinobacteria;Coriobacteriia;Coriobacteriales;Atopobiaceae;Olsenella;__	0	0.000380822	0.000306899	0	0	0	0	0	0.000107237	0.000204543	0.0003489	0.000402321	0	0.000862692	0	0	0	0	0	0	0	0	0	0	0	0	0	0	0	0	0	0	0	0	0.000163941	0	0	0	0	0
Actinobacteria;Coriobacteriia;Coriobacteriales;Atopobiaceae;__;__	0	0	0.000327359	0	0	0	0	0	0	0	0	0.000109724	0	0	0	0	0	0	0	0	0	0	0	0	0	0	0	0	0	0	0	0	0	0	0	0	0	0	0	0
Actinobacteria;Coriobacteriia;Coriobacteriales;Coriobacteriaceae;Collinsella;Collinsella_aerofaciens	0	0	0.000286439	0	0.000211357	0	7.43384e-05	0	0	3.89605e-05	0.000318115	0.000292597	0	0.000209844	0	0.000628251	0.000243102	0	0	0	0	0	0	0	0	0	0	0	0	0	0	0	0	0	0	0.000193424	0.00202469	0.00157377	0.00542522	0.00824392
Actinobacteria;Coriobacteriia;Coriobacteriales;Coriobacteriaceae;Collinsella;Collinsella_ihuae	0	0	0	0	0	0	0.000185846	0	0	0	0	0.000426704	0	0	0	0	0	0	0	0	0	0	0	0	0	0	0	0	0	0	0	0	0	0	0	0	0	0	0	0
Actinobacteria;Coriobacteriia;Coriobacteriales;Coriobacteriaceae;Collinsella;Collinsella_intestinalis	0	0	0	0	0	0	0	0	0.000139409	0	0.000430995	0.00223105	0	0.000781086	0	0	0	0	0	0	0	0	0	0	0	0	0	0	0	0	0	0	0	0	0	0	0	0	0	0
Actinobacteria;Coriobacteriia;Coriobacteriales;Coriobacteriaceae;Collinsella;__	0	0.0018089	0.000368279	0	0	0	0	0	0	0	0	0.00140203	0	0.000128238	0	0	0	0	0	0	0	0	0	0	0	0	0	0	0	0	0	0	0	0	0.00069675	0	0	0	0	0
Actinobacteria;Coriobacteriia;Coriobacteriales;Coriobacteriaceae;Enorma;__	0	0	0	0	0	0	0	0	0	0	0.000779895	0.000438896	0.000955338	0	0	0	0	0	0	0	0	0	0	0	0	0	0	0	0	0	0	0	0	0	0	0	0	0	0	0
Actinobacteria;Coriobacteriia;Coriobacteriales;Coriobacteriaceae;__;__	0.000704605	0	0	0	0	0	0.000390277	0	0.000107237	0	0	0.00269433	0.00167184	0.000221502	0	0	0	0	0	0	0	0	0	0	0	0	0	0	0	0	0	0	0	0	0	0	0	0	0	0
Actinobacteria;Coriobacteriia;Coriobacteriales;__;__;__	0	0.000190411	0.000184139	0	0	0	0	0	0.000471845	0	0	0	0	0.000606216	0	0	0	0	0	0	0	0	0	0	0	0	0	0	0	0	0	0	0	0	0.000491823	0	0	0	0	0
Actinobacteria;Coriobacteriia;Eggerthellales;Eggerthellaceae;Eggerthella;Eggerthella_lenta	0	0	0	0	0	0	0	0	9.65137e-05	0	0	0	0	0	0	0.000818187	0	0	0	0	0	0	0	0	0	0	0	0	0	0	0	0	0	0	0	0	0	0	0	0
Actinobacteria;Coriobacteriia;Eggerthellales;Eggerthellaceae;Eggerthellaceae_bacterium_AT8;Eggerthellaceae_bacterium_AT8_strain_AT8	0	0	0	0	0	0	0	0	0	0	0	0	0	0	0	0	0	0	0	0	0	0	0	0	0	0	0	0	0	0	0	0	0.00101368	0	0	0	0	0	0	0
Actinobacteria;Coriobacteriia;Eggerthellales;Eggerthellaceae;Gordonibacter;__	0	0	0	0	0	0	0	0	0	0	0	0	0	0	0	0.000175326	0	0	0	0	0	0	0	0	0	0	0	0	0	0	0	0	0	0	0	0	0	0	0	0
Actinobacteria;Coriobacteriia;Eggerthellales;Eggerthellaceae;__;__	0	0.000723561	0.000184139	0	0	0	0	0	0	0	0.000318115	0.000280406	0	0.00046632	0	0.000467536	0	0	0	0	0	0	0	0	0	0	0	0	0	0	0	0	0	0	0	0	0	0	0	0
Actinobacteria;Coriobacteriia;__;__;__;__	0	0	0	0	0	0	0	0	0	0	0	0	0	0	0	0.000394483	0.000243102	0	0	0	0	0	0	0	0	0	0	0	0	0	0	0	0	0	0	0	0	0	0	0
Actinobacteria;Thermoleophilia;__;__;__;__	0	0	0	0	0	0	0	0	0	0	0	0	0	0	0	0	0	0	0	0	0	0	0	0	0	0	0	0	0	0	0	0	0	0.00612041	0	0	0	0	0	0
Actinobacteria;__;__;__;__;__	0	0	0	0	0	0	0	0	0	0	0	0.000780259	0	0	0	0	0	0	0	0	0	0	0	0	0	0	0	0	0	0	0.00805153	0.000343867	0.00827843	0.0331939	0.014058	0.000386847	0	0	0	0
Aquificae;Aquificae;Aquificales;Aquificaceae;Hydrogenobaculum;__	0	0	0	0	0	0	0	0	0	0	0	0.00023164	0	0	0	0	0	0	0	0	0	0	0	0	0	0	0	0	0	0	0	0	0	6.24532e-05	0.00147547	0	0	0	0	0
Bacteroidetes;Bacteroidetes_Order_II._Incertae_sedis;Rhodothermaceae;__;__;__	0	0	0	0	0	0.000181626	0	0	0.00077211	0	0	0	0	0	0	0	0	0	0	0	0	0	0	0	0	0	0	0	0	0	0.000831991	0	0	0	0	0	0	0	0	0
Bacteroidetes;Bacteroidia;Bacteroidales;Bacteroidaceae;Anaerorhabdus;Anaerorhabdus_furcosa	0	0	0.00495131	0	0.002959	0	0	0	0	0	0.000133403	0	0	0	0	0	0	0	0	0	0	0	0	0	0	0	0	0	7.81932e-05	0	0	0	0	0	0	0	0	0	0	0
Bacteroidetes;Bacteroidia;Bacteroidales;Bacteroidaceae;Bacteroides;Bacteroides_caccae	0	0	0	0	0	0	0	0	0	0	0.000153927	0	0	0	0	0.000745135	0	0	0.0114299	0	0	0	0	0	0	0	0	0	0	0	0	0	0	0	0	0	0	0	0	0
Bacteroidetes;Bacteroidia;Bacteroidales;Bacteroidaceae;Bacteroides;Bacteroides_caecimuris	0	0	0	0	0	0	0	0	0	0	0	0	0	0	0	0	0	0	0	0	0	0	0	0	0	0	0	0	0	0	0	0	0	0	0	0	0.000222222	0	0	0
Bacteroidetes;Bacteroidia;Bacteroidales;Bacteroidaceae;Bacteroides;Bacteroides_dorei	0	0	0.00286439	0	0	0	0	0	0	0	0.00103644	0	0	0.00673832	0	0.227105	0.00388963	0.293387	0.0869814	0.00106101	0	0	0	0	0	0	0	0	6.5161e-05	0	5.36769e-05	0	0	0	0	0	0	0	0	0
Bacteroidetes;Bacteroidia;Bacteroidales;Bacteroidaceae;Bacteroides;Bacteroides_fragilis	0	0	0.00116622	0	0	0	0	0	0	0	0	0	0	0	0	0	0	0	0	0	0	0	0	0	0	0	0	0	0	0	0	0	0	0	0	0	0	0	0	0
Bacteroidetes;Bacteroidia;Bacteroidales;Bacteroidaceae;Bacteroides;Bacteroides_helcogenes	0	0	0	0	0	0	0	0	0	0	0	0	0	0	0	0	0	0	0	0	0	0	0	0	0	0	0	0	0	0	0	0	0	0	0	0	0	0	0	0
Bacteroidetes;Bacteroidia;Bacteroidales;Bacteroidaceae;Bacteroides;Bacteroides_massiliensis	0	0	0	0	0	0	0	0	0	0	0	0	0	0	0	0.000715914	0	0	0	0	0	0	0	0	0	0	0	0	0	0	0	0	0	0	0	0	0	0	0	0
Bacteroidetes;Bacteroidia;Bacteroidales;Bacteroidaceae;Bacteroides;Bacteroides_ovatus	0	0	0.0016368	0.0144694	0.00852473	0	0	0	0	0	0	0	0	0	0	0	0	0	0	0	0	0	0	0	0	0	0	0	0	0	0	0	0	0	0	0	0	0	0	0
Bacteroidetes;Bacteroidia;Bacteroidales;Bacteroidaceae;Bacteroides;Bacteroides_salanitronis	0	0.00070452	0.00306899	0.000313578	0.000986332	0	0	0	0	0	7.18324e-05	0	0	0.00438341	0	0	0	0	0	0	0	0	0	0	0	0	0	0	0	0	0	0	0	0	0	0	0.000222222	0	0	0
Bacteroidetes;Bacteroidia;Bacteroidales;Bacteroidaceae;Bacteroides;Bacteroides_sp._An51A	0	0	0	0	0.00725659	0	0	0	0	0	0	0	0	0	0	0	0	0	0	0	0	0	0	0	0	0	0	0	0	0	0	0	0	0	0	0	0	0	0	0
Bacteroidetes;Bacteroidia;Bacteroidales;Bacteroidaceae;Bacteroides;Bacteroides_thetaiotaomicron	0.000287061	0	0	0	0	0	0	0	0	0	0	0	0	0	0	0	0	0	0.0256029	0	0	0	0	0	0	0	0	0	0	0	0	0	0	0	0	0	0	0	0	0
Bacteroidetes;Bacteroidia;Bacteroidales;Bacteroidaceae;Bacteroides;Bacteroides_uniformis	0	0	0.000327359	0	0	0	0	0	0	0	0	0	0	0	0	0	0	0	0	0	0	0	0	0	0	0	0	0	0	0	0	0	0	0	0	0	0	0	0	0
Bacteroidetes;Bacteroidia;Bacteroidales;Bacteroidaceae;Bacteroides;Bacteroides_vulgatus	0	0.000590274	0.00300761	0	0.00549528	0	0	0	0.000107237	0	0.000677277	0	0	0	0	0.114868	0.0461894	0.0237673	0.0257172	0.0801061	0	0	0	0	0	0	0	0	0	0	0	0	0	0	0	0	0	0	0	0
Bacteroidetes;Bacteroidia;Bacteroidales;Bacteroidaceae;Bacteroides;__	0.0111345	0.00778781	0.0442548	0.00882498	0.0106383	6.60458e-05	0	0	0.000203751	0.000311684	0.000697801	0.00168243	0	0.000361398	0	0.100681	0	0	0.00091439	0.034748	0	0	0	0	0	0	0	0	0.00023458	0	0	0	0	0	0	0	0	0	0	0
Bacteroidetes;Bacteroidia;Bacteroidales;Bacteroidaceae;__;__	0	0.00485548	0	0	0	0	0	0	0	0	0	0	0	0.000384714	0	0	0	0	0	0	0	0	0	0	0	0	0	0	0	0	0	0	0	0	0	0	0	0	0	0
Bacteroidetes;Bacteroidia;Bacteroidales;Barnesiellaceae;__;__	0	0.00386534	0.000429659	0	0	0	0	0	0	0	0	0	0	0	0	0	0	0	0	0	0	0	0	0	0	0	0	0	0	0	0	0	0	0	0	0	0	0	0	0
Bacteroidetes;Bacteroidia;Bacteroidales;Dysgonamonadaceae;Dysgonomonas;__	0	0	0	0	0	0	0	0	0.000300265	0	0	0	0	0.000104922	0	0	0	0	0	0	0	0	0	0	0	0	0	0	0	0	0	0	0	0	0	0	0	0	0	0
Bacteroidetes;Bacteroidia;Bacteroidales;Dysgonamonadaceae;Dysgonomonas;uncultured_Dysgonomonas_sp.	0	0	0.000409199	0	0	0	0	0	0	0	0	0	0	0.000967614	0	0	0	0	0	0	0	0	0	0	0	0	0	0	0	0	0	0	0	9.36797e-05	0	0	0	0	0	0
Bacteroidetes;Bacteroidia;Bacteroidales;Dysgonamonadaceae;__;__	0	0	0	0	0	0	0	0	0	0	0	0	0	0	0	0	0	0	0	0	0	0	0	0	0	0	0	0	0	0	0	0	0	0	0	0	0	0	0	0
Bacteroidetes;Bacteroidia;Bacteroidales;Muribaculaceae;Muribaculum;Muribaculum_intestinale	0	0	0	0	0	0	0	0	0	0	0	0	0	0	0	0	0	0	0	0	0	0	0	0	0	0	0	0	0	0	0	0	0	0	0	0	0	0	0	0
Bacteroidetes;Bacteroidia;Bacteroidales;Odoribacteraceae;Butyricimonas;Butyricimonas_sp._An62	0	0	0	0	0	0	0	0	0	0	0	0	0	0	0	0.000102273	0.000486204	0	0.00594354	0	0	0	0	0	0	0	0	0	0	0	0	0	0	0	0	0	0	0	0	0
Bacteroidetes;Bacteroidia;Bacteroidales;Odoribacteraceae;Odoribacter;Odoribacter_splanchnicus	0	0.000609315	0	0	0	8.25573e-05	0	0	0	0	0	0	0	0	0	0.0154871	0.00735383	0.00918281	0.0957824	0.0503979	0	0	0	0	0	0	0	0	0	0	0	0	0	0	0	0	0	0	0	0
Bacteroidetes;Bacteroidia;Bacteroidales;Porphyromonadaceae;Macellibacteroides;Macellibacteroides_sp._HH-ZS	0	0	0	0	0	0	0	0	0	0	0	0	0	0.000909324	0	0	0	0	0	0	0	0	0	0	0	0	0	0	0	0	0	0	0	0	0	0	0	0	0	0
Bacteroidetes;Bacteroidia;Bacteroidales;Porphyromonadaceae;Porphyromonadaceae_bacterium_H1;__	0	0	6.13798e-05	0	0	0	0	0	0	0	0	0	0	0	0	0	0	0	0	0	0	0	0	0	0	0	0	0	0	0	0	0	0	0	0	0	0	0	0	0
Bacteroidetes;Bacteroidia;Bacteroidales;Porphyromonadaceae;Porphyromonas;Porphyromonas_gingivalis	0	0.0018089	0.0136059	0	0.00274764	0	0	0.00659055	0.000761386	0	0	0.000499854	0	4.6632e-05	0	0	0	0	0	0	0	0	0	0	0	0	0	0	0	0	0	0	0	0	0	0	0	0	0	0
Bacteroidetes;Bacteroidia;Bacteroidales;Porphyromonadaceae;Porphyromonas;__	0	0.00247534	0.00237335	0	0	0	0	0	0	0	0	0	0	0	0	0	0	0	0	0	0	0	0	0	0	0	0	0	0	0	0	0	0	0	0	0	0	0	0	0
Bacteroidetes;Bacteroidia;Bacteroidales;Porphyromonadaceae;__;__	0	0.00881602	0	0	0	0	0	0	0	0	0	0	0	0	0	0	0	0	0	0	0	0	0	0	0	0	0	0	0	0	0	0	0	0	0	0	0	0	0	0
Bacteroidetes;Bacteroidia;Bacteroidales;Prevotellaceae;Prevotella;Prevotella_bryantii	0	0	0	0	0	0	0	0	0	0	0	0	0	0	0	0	0	0	0	0	0	0	0	0	0	0	0	0	0	0	0	0	0	0	0	0	0	0	0	0
Bacteroidetes;Bacteroidia;Bacteroidales;Prevotellaceae;Prevotella;Prevotella_denticola	0	0	0	0	0	0	0	0	0	0	0	0	0	0	0	0	0	0	0	0	0	0	0	0	0	0	0	0	0	0	0	0	0	0	0	0	0	0.000327869	0	0
Bacteroidetes;Bacteroidia;Bacteroidales;Prevotellaceae;Prevotella;Prevotella_intermedia	0	0.000723561	0.0246951	0	0	0	0	0	0	0	6.15707e-05	0	0	0	0	0	0.00194482	0	0	0	0	0	0	0	0	0	0	0	0	0	0	0	0	0	0	0.00357834	0.00476543	0.00131148	0.000659824	0.000606171
Bacteroidetes;Bacteroidia;Bacteroidales;Prevotellaceae;Prevotella;Prevotella_melaninogenica	0	0.0164515	0	0	0	0	0	0	0	0	0	0	0	0	0	0	0	0	0	0	0	0	0	0	0	0	0	0	0	0	0	0	0	0	0	0	0	0	0	0
Bacteroidetes;Bacteroidia;Bacteroidales;Prevotellaceae;Prevotella;Prevotella_oralis	0	0	0	0	0	0	0	0	0	0	0	0	0	0	0	0	0	0	0	0	0	0	0	0	0	0	0	0	0	0	0	0	0	0	0	0	0	0.000393443	0	0
Bacteroidetes;Bacteroidia;Bacteroidales;Prevotellaceae;Prevotella;__	3.47953e-05	0.0440611	0.0182707	0.00085114	0.00105678	0	0	0	0.000235922	3.89605e-05	0	0.000329172	0	0.00128238	0	0.000131494	0.00352498	0	0	0	0	0	0	0	0	0	0	0	0	0	0	0	0	0	0	0	0.00108642	0.0064918	0.000806452	0
Bacteroidetes;Bacteroidia;Bacteroidales;Prevotellaceae;__;__	0	0.00169466	0.000654718	0	0	0	0	0	0	0	0	0	0	0	0	0	0	0	0	0	0	0	0	0	0	0	0	0	0	0	0	0	0	0	0	0	0	0.0101639	0	0
Bacteroidetes;Bacteroidia;Bacteroidales;Rikenellaceae;Alistipes;Alistipes_finegoldii	0	0	0	0	0	0	0	0	0	0	0	0	0	0	0	0	0	0	0	0	0	0	0	0	0	0	0	0	0	0	0	0	0	0	0	0	0	0	0	0
Bacteroidetes;Bacteroidia;Bacteroidales;Rikenellaceae;Alistipes;__	0	0	0.000245519	0	0	0	0	0	0	0	0.000236021	0	0	0.000221502	0	0.142759	0.0131275	0.00378116	0.0124586	0.0164456	0	0	0	0	0	0	0	0	0	0	0	0	0	0	0	0	0	0	0	0
Bacteroidetes;Bacteroidia;Bacteroidales;Rikenellaceae;__;__	0	0	0.00137082	0	0	0	0	0	0	0	0.000205236	0	0	0	0	0.00540588	0	0	0.00468625	0	0	0	0	0	0	0	0	0	0	0	0	0	0	0	0	0	0	0	0	0
Bacteroidetes;Bacteroidia;Bacteroidales;Tannerellaceae;Parabacteroides;Parabacteroides_distasonis	0	0	0.0012276	0	0.0103565	0	0.000185846	0	0.000536187	0	0.000194974	0.000902175	0	0.000151554	0	0.0126088	0.0125805	0.0149703	0	0.0312997	0	0	0	0	0	0	0	0	0	0	0	0	0	0	0	0	0	0	0	0
Bacteroidetes;Bacteroidia;Bacteroidales;Tannerellaceae;Parabacteroides;Parabacteroides_goldsteinii	0	0.000990137	0	0	0.00176131	0	0	0.000464123	0	0	0	4.87662e-05	0	0.0021917	0	0	0	0	0	0	0	0	0	0	0	0	0	0	0	0	0	0	0	0	0	0	0	0	0	0
Bacteroidetes;Bacteroidia;Bacteroidales;Tannerellaceae;Parabacteroides;Parabacteroides_merdae	0	0	0.0368279	0.0126327	0.0479076	0	0	0	0	0.000652589	0	0	0.00111456	0.000862692	0	0.000146105	0	0	0	0	0	0	0	0	0	0	0	0	0	0	0	0	0	0	0	0	0	0	0	0
Bacteroidetes;Bacteroidia;Bacteroidales;Tannerellaceae;Parabacteroides;Parabacteroides_sp._AT13	0	0	0.0186595	0.00667473	0.00366352	0	0	0	0	0	5.13089e-05	0.000207256	0	0.000606216	0	0.0230261	0.00753616	0	0.000571494	0	0	0	0	0	0	0	0	0	9.12254e-05	0	0.000187869	0	0	0	0	0	0	0	0	0
Bacteroidetes;Bacteroidia;Bacteroidales;Tannerellaceae;Parabacteroides;Parabacteroides_sp._CT06	0	0.000266575	0	0	0	0	0	0	0	0	0	0	0	0	0	0	0	0	0	0	0	0	0	0	0	0	0	0	0	0	0	0	0	0	0	0	0	0	0	0
Bacteroidetes;Bacteroidia;Bacteroidales;Tannerellaceae;Parabacteroides;Parabacteroides_sp._Marseille-P3668	0	0	0.000818398	0	0	0	0	0	0	0	0	0	0	0	0	0	0	0	0	0	0	0	0	0	0	0	0	0	0	0	0	0	0	0	0	0	0	0	0	0
Bacteroidetes;Bacteroidia;Bacteroidales;Tannerellaceae;Parabacteroides;__	0.00731137	0.00350356	0.00198461	0.00170228	0.00154995	0	0	0	0.000214475	0	0	0.000256023	0	0	0	0.000701303	0	0.050081	0.00594354	0.0320955	0	0	0	0	0	0	0	0	0	0	0	0	0	0	0	0	0	0	0	0
Bacteroidetes;Bacteroidia;Bacteroidales;Tannerellaceae;Tannerella;Tannerella_forsythia	0	0	0.000695638	0.00439009	0.00154995	0	0	0	0	0	0	0.000170682	0	0	0	0	0	0	0	0	0	0	0	0	0	0	0	0	0	0	0	0	0	0	0	0	0	0	0	0
Bacteroidetes;Bacteroidia;Bacteroidales;Tannerellaceae;Tannerella;Tannerella_sp._oral_taxon_HOT-286	0	0	0.0104346	0	0.00641116	0	0	0	0	0	0.000246283	0.00177997	0	0	0	0	0	0	0	0	0	0	0	0	0	0	0	0	0	0	0	0	0	0	0	0	0	0	0	0
Bacteroidetes;Bacteroidia;Bacteroidales;Tannerellaceae;__;__	0	0	0	0	0.000422714	0	0	0	0	0	0	0	0	0	0	0	0	0	0	0	0	0	0	0	0	0	0	0	0	0	0	0	0	0	0	0	0	0	0	0
Bacteroidetes;Bacteroidia;Bacteroidales;__;__;__	1.73977e-05	0.0897978	0.163168	0.017426	0.0508666	0	0	0.00139237	0.0158175	0.000418826	3.07853e-05	0.00252365	0.000238834	0.0103057	0	0.0355765	0.326243	0	0.0745228	0.00212202	0	0	0	0	0	0	0	0	0.000664642	0	0.000375738	0	0.000281579	0	0	0	0	0	0	0
Bacteroidetes;Bacteroidia;Marinilabiliales;Marinilabiliaceae;__;__	0	0	0	0	0	0	0	0	0	0	0	0	0	0	0	0	0	0	0	0.00981432	0	0	0	0	0	0	0	0	0	0	0	0	0	0	0	0	0	0	0	0
Bacteroidetes;Bacteroidia;Marinilabiliales;Prolixibacteraceae;__;__	0	0.00224685	0	0	0	0	0	0	0	0	0	0	0	0	0	0	0	0	0	0	0	0	0	0	0	0	0	0	0	0	0	0	0	0	0	0	0	0	0	0
Bacteroidetes;Bacteroidia;Marinilabiliales;__;__;__	0	0.0160516	0	0	0	0	0	0	0	0	0	0.000926558	0	0	0	0	0	0	0	0	0	0	0	0	0	0	0	0	0	0	0	0	0	0	0	0	0	0	0	0
Bacteroidetes;Bacteroidia;__;__;__;__	0	0.0330934	0.00135036	0.00201586	0	0	0	0	0.00025737	0	0	0.00070711	0	0	0	0	0	0	0	0	0	0	0	0	0	0	0	0	0	0	0	0	0	0	0	0	0	0	0	0
Bacteroidetes;Chitinophagia;Chitinophagales;Chitinophagaceae;__;__	0	0	0	0	0	0	0	0	0.000117961	0	0	0	0	0	0	0	0	0	0	0	0	0	0	0	0	0	0	0	0	0	0	0	0	0	0	0	0	0	0	0
Bacteroidetes;Cytophagia;Cytophagales;Cyclobacteriaceae;Algoriphagus;__	0	0	0	0	0	0.000875107	0	0.00213497	0	0	0	0	0	0	0	0	0	0	0	0	0	0	0	0	0	0	0	0	0	0	0.00171766	0.000481414	0.0014079	0	0.00069675	0	0	0	0	0
Bacteroidetes;Cytophagia;Cytophagales;Cyclobacteriaceae;Aquiflexum;Aquiflexum_balticum	0	0	0	0	0	0	0	0.00157802	4.2895e-05	0	0	0.000134107	0	0	0	0	0	0	0	0	0	0	0	0	0	0	0	0	0	0	0	0	0	0	0	0	0	0	0	0
Bacteroidetes;Cytophagia;Cytophagales;Cyclobacteriaceae;Echinicola;Echinicola_vietnamensis	0	0	0	0	0	0	0	0	0	0	0	0	0	0	0	0	0	0	0	0	0	0	0	0	0	0	0	0	0	0	0.00050993	0	0	0	0	0	0	0	0	0
Bacteroidetes;Cytophagia;Cytophagales;Cyclobacteriaceae;__;__	0	0	0	0	0.000563618	0.000313718	0	0.000928247	0.000289541	0	0	0	0	0	0	0	0	0	0	0	0	0	0	0	0	0	0	0	0	0	0.00263017	0.0015474	0.000337895	0	0	0	0	0	0	0
Bacteroidetes;Cytophagia;Cytophagales;Cytophagaceae;Dyadobacter;__	0	0	0	0	0	0.00224556	0.00044603	0	0.00630556	0.000535707	0	0	0	0	0	0	0	0	0	0	0	0	0	0	0	0	0	0	0	0	0.000241546	0.00020632	0.00963001	0.00137397	0	0	0	0	0	0
Bacteroidetes;Cytophagia;Cytophagales;Cytophagaceae;Fibrella;__	0	0	0	0	0	0.000148603	0	0	0	0	0	0	0	0	0	0	0	0	0	0	0	0	0	0	0	0	0	0	0	0	0	0	0	0	0	0	0	0	0	0
Bacteroidetes;Cytophagia;Cytophagales;Cytophagaceae;Spirosoma;__	0	0	0	0.00228464	0.00119769	0.000148603	0	0	0	0.000107141	0	0.000134107	0	0	0	0	0	0	0.00228598	0.00265252	0	0	0	0	0	0	0	0	0	0	0	0	0.00253421	0	8.19706e-05	0	0	0	0	0
Bacteroidetes;Cytophagia;Cytophagales;Cytophagaceae;__;__	0	0	0	0	0	0	0	0	5.36187e-05	0.000136362	0	0	0	0	0	0	0	0	0	0	0	0	0	0	0	0	0	0	0	0	0	0	0.00489948	0	0	0	0	0	0	0
Bacteroidetes;Cytophagia;Cytophagales;Hymenobacteraceae;Hymenobacter;__	0	0	0	0	0	0	0.000408861	0	0.00136192	0.012292	0	0	0	0	0	0	0	0	0	0	0	0	0	0	0	0	0	0	0	0	0.00246914	0	0.00450527	0.000655758	0	0	0	0	0	0
Bacteroidetes;Cytophagia;Cytophagales;Hymenobacteraceae;Pontibacter;Pontibacter_korlensis	0	0	0	0	0	0	0	0	0	0.000798691	0	0	0	0	0	0	0	0	0	0	0	0	0	0	0	0	0	0	0	0	0	0	0	0	0	0	0	0	0	0
Bacteroidetes;Cytophagia;Cytophagales;Hymenobacteraceae;Pontibacter;__	0	0	0	0	0	0	0	0	0.0013083	0.000379865	0	0	0	0	0	0	0	0	0	0	0	0	0	0	0	0	0	0	0	0	0.00128824	0.003112	0.0126147	0.0177992	0.0122546	0	0	0	0	0
Bacteroidetes;Cytophagia;Cytophagales;Hymenobacteraceae;Rufibacter;__	0	0	0	0	0	0.00108976	0	0	0.000654148	0	0	0	0	0	0	0	0	0	0	0	0	0	0	0	0	0	0	0	0	0	0	0	0.00506842	0	0	0	0	0	0	0
Bacteroidetes;Cytophagia;Cytophagales;Hymenobacteraceae;__;__	0	0	0	0	0	0	0	0	0.000128685	0.00262984	0	0	0	0	0	0	0	0	0	0	0	0	0	0	0	0	0	0	0	0	0.000456253	0	0	0	0	0	0	0	0	0
Bacteroidetes;Cytophagia;Cytophagales;__;__;__	0	0.0206215	0.00757018	0	0	0.00358299	0	0.0398218	0.00241284	0.00505513	0.000379686	0.000902175	0	0	0	0	0	0	0	0.195756	0	0	0	0	0	0	0	0	0	0	0.00101986	0.000894055	0.0143605	0.000437172	0.000368868	0	0	0	0	0
Bacteroidetes;Flavobacteriia;Flavobacteriales;Blattabacteriaceae;Blattabacterium;__	0	0	0	0	0	0	0	0	6.43425e-05	0	0	0	0	0	0	0	0	0	0	0	0	0	0	0	0	0	0	0	0	0	0	0	0	0	0	0	0	0	0	0
Bacteroidetes;Flavobacteriia;Flavobacteriales;Flavobacteriaceae;Capnocytophaga;Capnocytophaga_leadbetteri	0	0	0	0	0	0	0	0	0	0	0	0	0	0	0	0	0	0	0	0	0	0	0	0	0	0	0	0	0	0	0	0	0	0	0	0	0.00054321	0	0	0
Bacteroidetes;Flavobacteriia;Flavobacteriales;Flavobacteriaceae;Capnocytophaga;Capnocytophaga_sputigena	0	0	0.00368279	0	0.00091588	0	0	0	0	0	0	0.000109724	0	0	0	0	0	0	0	0	0	0	0	0	0	0	0	0	0	0	0	0	0	0	0	0	0	0	0	0
Bacteroidetes;Flavobacteriia;Flavobacteriales;Flavobacteriaceae;Capnocytophaga;__	0	0	0.00241427	0.000403172	0	0	0	0	0	0	0	0	0	0	0	0	0	0	0	0	0	0	0	0	0	0	0	0	0	0	0	0	0	0	0	0	0	0	0	0
Bacteroidetes;Flavobacteriia;Flavobacteriales;Flavobacteriaceae;Cellulophaga;Cellulophaga_lytica	0	0	0	0	0	0	0	0	0	0	0	0	0	0	0	0	0	0	0	0	0	0	0	0	0	0	0	0	0	0	0	0	0.000957369	0	0	0	0	0	0	0
Bacteroidetes;Flavobacteriia;Flavobacteriales;Flavobacteriaceae;Chryseobacterium;Chryseobacterium_sp._52	0	0	0	0	0	6.60458e-05	0	0	0.000353884	0	0	0	0	0	0	0	0	0	0	0	0	0	0	0	0	0	0	0	0	0	0	0	0	0	0	0	0	0	0	0
Bacteroidetes;Flavobacteriia;Flavobacteriales;Flavobacteriaceae;Chryseobacterium;__	0	0.000666438	0	0	0	0	0	0	0	0	0	0.000207256	0	0	0	0	0	0	0	0	0	0	0	0	0	0	0	0	0	0	0	0	0	0	0	0	0	0	0	0
Bacteroidetes;Flavobacteriia;Flavobacteriales;Flavobacteriaceae;Flavobacterium;Flavobacterium_aquidurense	0	0	0	0	0	0.000198138	0	0	0	0	0	0	0.00573203	0	0	0	0	0	0	0	0	0	0	0	0	0	0	0	0	0	0	0	0	0	0	0	0	0	0	0
Bacteroidetes;Flavobacteriia;Flavobacteriales;Flavobacteriaceae;Flavobacterium;Flavobacterium_columnare	0	0	0	0	0	0	0	0	0	0	0	0	0.10445	0	0	0	0	0	0	0	0	0	0	0	0	0	0	0	0	0	0	0	0	0	0	0	0	0	0	0
Bacteroidetes;Flavobacteriia;Flavobacteriales;Flavobacteriaceae;Flavobacterium;Flavobacterium_indicum	0	0	0	0	0	0.000313718	0	0	9.65137e-05	0.000126622	0	0.000475471	0	0	0	0	0	0	0	0	0	0	0	0	0	0	0	0	0	0	0	0	0	0	0	0	0	0	0	0
Bacteroidetes;Flavobacteriia;Flavobacteriales;Flavobacteriaceae;Flavobacterium;Flavobacterium_johnsoniae	0	0	0	0	0	0	0	0	0	0	0	0	0	0	0	0	0	0	0	0	0	0	0	0	0	0	0	0	0	0	0	0	0.00394211	0	0	0	0	0	0	0
Bacteroidetes;Flavobacteriia;Flavobacteriales;Flavobacteriaceae;Flavobacterium;Flavobacterium_psychrophilum	0	0	0	0	0	0.000478832	0	0	0	0	0	0	0	0	0	0	0	0	0	0	0	0	0	0	0	0	0	0	0	0	0	0	0	0	0	0	0	0	0	0
Bacteroidetes;Flavobacteriia;Flavobacteriales;Flavobacteriaceae;Flavobacterium;Flavobacterium_sp._2	0	0	0	0	0	0	0	0	0	0	0	0	0.0122602	0	0	0	0	0	0	0	0	0	0	0	0	0	0	0	0	0	0	0	0	0	0	0	0	0	0	0
Bacteroidetes;Flavobacteriia;Flavobacteriales;Flavobacteriaceae;Flavobacterium;Flavobacterium_sp._LM5	0	0	0	0	0	0	0	0	0.000160856	0	0	0	0	0	0	0	0	0	0	0	0	0	0	0	0	0	0	0	0	0	0	0	0	0	0	0	0	0	0	0
Bacteroidetes;Flavobacteriia;Flavobacteriales;Flavobacteriaceae;Flavobacterium;__	0	0	0	0	0	0.000297206	0	0	0.00159784	0.000126622	0	0	0	0	0	0	0	0	0	0	0	0	0	0	0	0	0	0	0	0	0.00123457	0	0.00242158	0	0.000532809	0	0	0	0	0
Bacteroidetes;Flavobacteriia;Flavobacteriales;Flavobacteriaceae;Gillisia;__	0	0	0	0	0	0	0	0.00157802	0	0	0	0.000170682	0	0	0	0	0	0	0	0	0	0	0	0	0	0	0	0	0	0	0	0	0	0	0	0	0	0	0	0
Bacteroidetes;Flavobacteriia;Flavobacteriales;Flavobacteriaceae;Lutibacter;__	0	0	0	0	0	0	0	0	0	0	0	0	0	0.000303108	0	0	0	0	0	0	0	0	0	0	0	0	0	0	0	0	0	0	0	0	0	0	0	0	0	0
Bacteroidetes;Flavobacteriia;Flavobacteriales;Flavobacteriaceae;Myroides;Myroides_odoratimimus	0	0	0	0	0	0	0	0	4.2895e-05	0	0	0	0	0	0	0	0	0	0	0	0	0	0	0	0	0	0	0	0	0	0	0	0	0	0	0	0	0	0	0
Bacteroidetes;Flavobacteriia;Flavobacteriales;Flavobacteriaceae;Nonlabens;Nonlabens_ulvanivorans	0	0	0.000429659	0	0	0	0	0	0	0	0	0	0	0	0	0	0	0	0	0	0	0	0	0	0	0	0	0	0	0	0	0	0	0	0	0	0	0	0	0
Bacteroidetes;Flavobacteriia;Flavobacteriales;Flavobacteriaceae;Nonlabens;__	0	0	0.0113553	0.00407651	0.000845428	0	0.00068763	0.000835422	0.00335653	0	7.18324e-05	0.000402321	0	6.9948e-05	0	0	0	0	0	0	0	0	0	0	0	0	0	0	0	0	0.000429415	0	0.00180211	0	0	0	0	0	0	0
Bacteroidetes;Flavobacteriia;Flavobacteriales;Flavobacteriaceae;Polaribacter;Polaribacter_sp._BM10	0	0	0	0	0	0	0	0	0	0	0	0	0	0	0	0	0.0204206	0	0	0	0	0	0	0	0	0	0	0	0	0	0	0	0	0	0	0	0	0	0	0
Bacteroidetes;Flavobacteriia;Flavobacteriales;Flavobacteriaceae;Polaribacter;__	0	0	0.00014322	0	0	0	0	0	0	0	0	0	0	0	0	0	0	0	0	0	0	0	0	0	0	0	0	0	0	0	0	0	0	0	0	0	0	0	0.00168622	0
Bacteroidetes;Flavobacteriia;Flavobacteriales;Flavobacteriaceae;Sediminibacter;Sediminibacter_sp._Hel_I_10	0	0	0	0.000179187	0	0	0	0	0	0	0	0	0	0	0	0	0	0	0	0	0	0	0	0	0	0	0	0	0	0	0	0	0	0	0	0	0	0	0	0
Bacteroidetes;Flavobacteriia;Flavobacteriales;Flavobacteriaceae;__;__	0	0.00121863	0.00218921	0	0	0.0158345	0.00122658	0	0.00404285	0.000896092	0	0	0	0	0	0	0	0	0	0	0	0	0	0	0	0	0	0	0	0	0.000268384	0	0.0406037	0.000218586	0	0	0	0.00518033	0.000806452	0
Bacteroidetes;Flavobacteriia;Flavobacteriales;__;__;__	0	0	0	0	0	0	0	0	0	0	0	0	0	0.00192357	0	0	0	0	0	0	0	0	0	0	0	0	0	0	0	0	0	0	0	0	0	0	0	0	0	0
Bacteroidetes;Sphingobacteriia;Sphingobacteriales;Sphingobacteriaceae;Mucilaginibacter;Mucilaginibacter_sp._OK098	0	0	0	0	0	0	0	0	0	0	0	0	0	0	0	0	0	0	0	0	0	0	0	0	0	0	0	0	0	0	0	0	0	0	0	0	0	0	0	0
Bacteroidetes;Sphingobacteriia;Sphingobacteriales;Sphingobacteriaceae;Mucilaginibacter;__	0	0	0	0	0	0	0	0	0	0	0	0	0	0	0	0	0	0	0	0	0	0	0	0	0	0	0	0	0	0	0	0	0	0	0.000163941	0	0	0	0	0
Bacteroidetes;Sphingobacteriia;Sphingobacteriales;Sphingobacteriaceae;Parapedobacter;__	0	0	0	0	0	0	0	0	0	0	0	0	0	0	0	0	0	0	0	0	0	0	0	0	0	0	0	0	0	0	0	0	0	0	0	0	0	0	0	0
Bacteroidetes;Sphingobacteriia;Sphingobacteriales;Sphingobacteriaceae;Pedobacter;Pedobacter_heparinus	0	0	0	0	0	0	3.71692e-05	0	0	0	0	0	0	0	0	0	0	0	0	0	0	0	0	0	0	0	0	0	0	0	0	0	0	0	0	0	0	0	0	0
Bacteroidetes;Sphingobacteriia;Sphingobacteriales;Sphingobacteriaceae;Pedobacter;Pedobacter_sp._PACM_27299	0	0	0	0	0	0	0	0	0	0	0	0	0	0	0	0	0	0	0	0	0	0	0	0	0	0	0	0	0	0	0	0	0	0	0	0	0	0	0	0
Bacteroidetes;Sphingobacteriia;Sphingobacteriales;Sphingobacteriaceae;Pedobacter;Pedobacter_steynii	0	0	0	0	0	0	0	0	0.000847176	0	0	0	0	0	0	0	0	0	0	0	0	0	0	0	0	0	0	0	0	0	0	0	0	0	0	0	0	0	0	0
Bacteroidetes;Sphingobacteriia;Sphingobacteriales;Sphingobacteriaceae;Pedobacter;__	0	0	0	0	0	0.000214649	0	0.000649773	0.00077211	0.000993494	0	0	0.0769047	0	0	0	0	0	0	0	0	0	0	0	0	0	0	0	0	0	0	0	0	0.000499625	0.000737735	0	0	0	0	0
Bacteroidetes;Sphingobacteriia;Sphingobacteriales;Sphingobacteriaceae;Sphingobacterium;Sphingobacterium_mizutaii	0	0	0	0	0	0	0	0	0	0	0	8.53409e-05	0	0	0	0	0	0	0	0	0	0	0	0	0	0	0	0	0	0	0	0	0	0	0	0	0	0	0	0
Bacteroidetes;Sphingobacteriia;Sphingobacteriales;Sphingobacteriaceae;Sphingobacterium;Sphingobacterium_sp._G1-14	0	0	0.00012276	0	0	0.000247672	0	0.00519818	0.000804281	0	0	0.000268214	0	0	0	0	0	0	0	0	0	0	0	0	0	0	0	0	0	0	0	0	0	0	0	0	0	0	0	0
Bacteroidetes;Sphingobacteriia;Sphingobacteriales;Sphingobacteriaceae;Sphingobacterium;Sphingobacterium_sp._ML3W	0	0	0	0	0	0	0	0	0	0	0	0	0	0	0	0.00187014	0	0	0	0	0	0	0	0	0	0	0	0	0	0	0	0	0	0	0	0	0	0	0	0
Bacteroidetes;Sphingobacteriia;Sphingobacteriales;Sphingobacteriaceae;Sphingobacterium;__	0	0	0.00957525	0.0124087	0.00429759	0.000445809	0	0.00139237	0.000954413	0	0	0.000243831	0.013534	0	0	0	0	0	0	0	0	0	0	0	0	0	0	0	0	0	0.0010467	0	0	0	0	0	0	0	0	0
Bacteroidetes;Sphingobacteriia;Sphingobacteriales;Sphingobacteriaceae;__;__	0	0	0.00151404	0.000582359	0.00140905	0.000148603	0	0.00315604	0.000268094	0	0	0.000621769	0	0.000151554	0	0.00245456	0	0	0	0	0	0	0	0	0	0	0	0	0	0	0.000375738	0	0	0	0	0.000193424	0	0	0	0
Bacteroidetes;__;__;__;__;__	0	0.00359877	0.0152631	0	0.002959	0	0	0.0605217	0.00160856	0.000107141	0	0.00369404	0.0020699	0.00064119	0	0.0361463	0.0398687	0.000694498	0.00560064	0.0071618	0	0	0	0	0	0	0	0	0.000104258	0	0.00257649	0	0.00275948	0	0.000614779	0	0	0	0	0
Bacteroidetes;unknown;unknown;Bacteroidetes_bacterium_SCGC_AAA027-N21;Bacteroidetes_bacterium_SCGC_AAA027-N21_strain_SCGC_AAA027-N21;unknown	0	0	0	0	0	0	0	0	8.579e-05	0.000155842	0	0	0	0	0	0	0	0	0	0	0	0	0	0	0	0	0	0	0	0	0	0	0	0	0	0	0	0	0	0
Balneolaeota;Balneolia;Balneolales;Balneolaceae;__;__	0	0	0	0	0	0	0	0	0	0	0.000215497	0	0	0	0	0	0	0	0.0640073	0.0175066	0	0	0	0	0	0	0	0	0	0	0	0	0	0	0	0	0	0	0	0
Candidatus_Aminicenantes;unknown;unknown;__;__;__	0	0	0	0	0	0	0	0	0	0	0	0	0	0	0	0	0	0	0	0	0	0	0	0	0	0	0	0	0	0	0	0	0	0	0.000819706	0	0	0	0	0
Candidatus_Cloacimonetes;unknown;unknown;__;__;__	0	0	0	0	0	0	0	0	0	0	0	6.09578e-05	0	0	0	0	0	0	0	0	0	0	0	0	0	0	0	0	0	0	0	0	0	0	0	0	0	0	0	0
Candidatus_Marinimicrobia;unknown;unknown;Candidatus_Marinimicrobia_bacterium_408169;Candidatus_Marinimicrobia_bacterium_408169_UnknownStrain;unknown	0	0	0	0	0.000774975	0	0	0	0	0	0	0	0	0	0	0	0	0	0	0	0	0	0	0	0	0	0	0	0	0	0	0	0	0	0	0	0	0	0	0
Chlamydiae;Chlamydiia;Parachlamydiales;Parachlamydiaceae;Candidatus_Protochlamydia;__	0	0	0	0	0	0	0	0	0	0	0	0	0	0	0	0	0	0	0	0	0	0	0	0	0	0	0	0	0	0	0.000295223	0	0	0	0	0	0	0	0	0
Chloroflexi;__;__;__;__;__	0	0	0	0	0	0.000165115	0	0	0.00101876	0	0	0.000341364	0	0	0	0	0	0	0	0	0	0	0	0	0	0	0	0	0	0	0.00362319	0.000894055	0	0	0	0	0	0	0	0
Cyanobacteria;Chroococcales;Cyanobacteriaceae;Cyanobacterium;Cyanobacterium_aponinum;Cyanobacterium_aponinum_PCC_10605_strain_PCC_10605	0	0	0	0	0	0	0	0	0	0	0	0	0	0	0	0	0	0	0	0	0	0	0	0	0	0	0	0	0	0	0	0	0.00152053	0	0	0	0	0	0	0
Cyanobacteria;Chroococcales;Cyanobacteriaceae;Cyanobacterium;Cyanobacterium_aponinum;__	0	0	0	0	0	0	0	0	0	0	0	0	0	0	0	0	0	0	0	0	0	0	0	0	0	0	0	0	0	0	0	0	0.0078279	0	0	0	0	0	0	0
Cyanobacteria;Chroococcales;__;__;__;__	0	0	0	0	0	0	0	0	0	0	0	0	0	0	0	0	0	0	0	0	0	0	0	0	0	0	0	0	0	0	0	0	0.00230895	0	0.0044674	0	0	0	0	0
Cyanobacteria;Oscillatoriales;__;__;__;__	0	0	0	0	0	0	0	0	0	0	0	0	0	0	0	0	0	0	0	0	0	0	0	0	0	0	0	0	0	0	0	0	0	0	0.000573794	0	0	0	0	0
Cyanobacteria;Synechococcales;Synechococcaceae;Dactylococcopsis;Dactylococcopsis_salina;Dactylococcopsis_salina_PCC_8305_strain_PCC_8305	0	0	0	0	0	0	0	0	0	0	0	0	0	0	0	0	0	0	0	0	0	0	0	0	0	0	0	0	0	0	0	0	0.00642	0.00128029	0.0286077	0	0	0	0	0
Cyanobacteria;Synechococcales;Synechococcaceae;Synechococcus;__;__	0	0	0	0	0	0	0	0	0	0	0	0	0	0	0	0	0	0	0	0	0	0	0	0	0	0	0	0	0	0	0	0	0	0	0	0	0	0	0	0
Cyanobacteria;Synechococcales;__;__;__;__	0	0	0	0	0	0	0	0	0	0	0	0	0	0	0	0	0	0	0	0	0	0	0	0	0	0	0	0	0	0	0.0010467	0	0	0	0.0154924	0	0	0	0	0
Cyanobacteria;__;__;__;__;__	0	0	0	0	0	0	0	0	0	0	0	0	0	0	0	0	0	0	0	0	0	0	0	0	0	0	0	0	0	0	0.000939345	0	0.0148674	0.000530852	0.000532809	0	0	0	0	0
Deinococcus-Thermus;Deinococci;Deinococcales;Deinococcaceae;Deinococcus;__	0	0	0	0	0.00218402	0	0	0.00362016	0.000332436	6.81809e-05	0	0.000987516	0	8.1606e-05	0	0	0	0	0.0294891	0	0	0	0	0	0	0	0	0	0	0	0.000778315	0	0	0	0	0	0	0	0	0
Fibrobacteres;Fibrobacteria;Fibrobacterales;Fibrobacteraceae;Fibrobacter;__	0	0.000399863	0	0	0	0	0	0	0	0	8.20942e-05	0	0	0	0	0	0	0	0	0	0	0	0	0	0	0	0	0	0	0	0	0	0	0	0	0	0	0	0	0
Firmicutes;Bacilli;Bacillales;Alicyclobacillaceae;Alicyclobacillus;Alicyclobacillus_acidocaldarius	0	0	0	0	0	0	0	0	0.000729215	0	0	0	0	0	0	0	0	0	0	0	0	0	0	0	0	0	0	0	0	0	0.000268384	0.000945635	0.0024779	0.00224831	0.00868888	0	0	0	0	0
Firmicutes;Bacilli;Bacillales;Alicyclobacillaceae;Alicyclobacillus;Alicyclobacillus_macrosporangiidus	0	0	0	0	0	0	0	0	0	0	0	0	0	0	0	0	0	0	0	0	0	0	0	0	0	0	0	0	0	0	0.00120773	5.15801e-05	0	0.00149888	0	0	0	0	0	0
Firmicutes;Bacilli;Bacillales;Alicyclobacillaceae;Alicyclobacillus;__	0	0	0	0	0	0	0	0	0	0	0	0.000182873	0	0	0	0	0	0	0	0	0	0	0	0	0	0	0	0	0	0	0	0	0	0.00137397	0	0	0	0	0	0
Firmicutes;Bacilli;Bacillales;Alicyclobacillaceae;Tumebacillus;Tumebacillus_algifaecis	0	0	0	0	0	0	0	0	0	0	0	0	0	0	0	0	0	0	0	0	0	0	0	0	0	0	0	0	0	0	0.0010467	0.0157147	0.00298474	0.00190482	0.00176237	0	0	0	0	0
Firmicutes;Bacilli;Bacillales;Alicyclobacillaceae;Tumebacillus;Tumebacillus_avium	0	0	0	0	0	0	0	0	0	0	0	0	0	0	0	0	0	0	0	0	0	0	0	0	0	0	0	0	0	0	0	0.00809807	0.0158247	0.000780665	0	0	0	0	0	0
Firmicutes;Bacilli;Bacillales;Alicyclobacillaceae;__;__	0	0	0	0	0	0	0	0	0	0	0.000215497	0.000804643	0	0	0	0	0	0	0	0	0	0	0	0	0	0	0	0	0	0	0	0	0	0	0	0	0	0	0	0
Firmicutes;Bacilli;Bacillales;Bacillaceae;Aeribacillus;Aeribacillus_pallidus	0	0	0	0	0	0	0	0	0	0	0	0	0	0	0	0	0	0	0	0	0	0	0	0	0	0	0	0	0	0	0.000241546	0	0	0	0	0	0	0	0	0
Firmicutes;Bacilli;Bacillales;Bacillaceae;Amphibacillus;Amphibacillus_xylanus	0	0	0	0	0	0.000924642	0.00115225	0	0.000139409	0	0	0	0	0	0	0	0	0	0	0	0	0	0	0	0	0	0	0	0	0	0	0	0	0	0	0	0	0	0	0
Firmicutes;Bacilli;Bacillales;Bacillaceae;Anoxybacillus;Anoxybacillus_flavithermus	0	0	0	0	0	0.00378112	0	0	0	0	6.15707e-05	0	0	0	0	0	0	0	0	0	0	0	0	0	0	0	0	0	0	0	0	5.15801e-05	0	0	0	0	0	0	0	0
Firmicutes;Bacilli;Bacillales;Bacillaceae;Anoxybacillus;Anoxybacillus_sp._B7M1	0	0	0	0	0	0	0	0	0	0	0	0	0	0	0	0	0	0	0	0	0	0	0	0	0	0	0	0	0	0	0.000375738	0	0	0	0	0	0	0	0	0
Firmicutes;Bacilli;Bacillales;Bacillaceae;Anoxybacillus;__	0	0	0	0	0	0	0	0	3.21712e-05	0	0	0	0	0	0	0	0	0	0	0	0	0	0	0	0	0	0	0	0	0	0	0	0	0	0	0	0	0	0	0
Firmicutes;Bacilli;Bacillales;Bacillaceae;Bacillus;Bacillus_abyssalis	0	0	0	0	0	0	0	0	0	0	0	0	0	0	0	0	0	0	0	0	0	0	0	0	0	0	0	0	0	0	0.000187869	0	0	0	0	0	0	0	0	0
Firmicutes;Bacilli;Bacillales;Bacillaceae;Bacillus;Bacillus_acidicola	0	0	0	0	0	0	0	0	0	0	0	0	0	0	0	0	0	0	0	0	0	0	0	0	0	0	0	0	0	0	0.00150295	0	0	0	0	0	0	0	0	0
Firmicutes;Bacilli;Bacillales;Bacillaceae;Bacillus;Bacillus_alkalinitrilicus	0	0	0	0	0	0	0	0	0	0	0	0	0	0	0	0	0	0	0	0	0	0	0	0	0	0	0	0	0	0	0.00397209	0	0	0	0	0	0	0	0	0
Firmicutes;Bacilli;Bacillales;Bacillaceae;Bacillus;Bacillus_alkalitelluris	0	0.000476027	0	0	0	0	0	0	0	0	0	0	0	0	0	0	0	0	0	0	0	0	0	0	0	0	0	0	0	0	0.00598497	0.000447027	0	0.00718211	0	0.00145068	0	0	0	0
Firmicutes;Bacilli;Bacillales;Bacillaceae;Bacillus;Bacillus_anthracis	0	9.52055e-05	0	0	0	0	0	0	0	0	0	0	0	0	0	0	0	0	0	0	0	0	0	0	0	0	0	0	0	0	0	0	0.00394211	0	0	0	0.00449383	0	0	0
Firmicutes;Bacilli;Bacillales;Bacillaceae;Bacillus;Bacillus_aryabhattai	0	0	0	0	0	0	0	0	0	0	0	0	0	0	0	0	0	0	0	0	0	0	0	0	0	0	0	0	0	0	0	0	0	0.00618286	0	0	0	0	0	0
Firmicutes;Bacilli;Bacillales;Bacillaceae;Bacillus;Bacillus_atrophaeus	0	0	0	0	0	0	0	0	9.65137e-05	0	0	0	0	0	0	0	0	0	0	0	0	0	0	0	0	0	0	0	0	0	0.0020934	0	0	0	0	0	0	0	0	0
Firmicutes;Bacilli;Bacillales;Bacillaceae;Bacillus;Bacillus_cellulosilyticus	0	0	0	0	0	0	0	0	0	0	0	0	0	0	0	0	0	0	0	0	0	0	0	0	0	0	0	0	0	0	0.00246914	0	0	0	0	0	0	0	0	0
Firmicutes;Bacilli;Bacillales;Bacillaceae;Bacillus;Bacillus_cereus	0	0	0	0	0	0	0	0	0	0	0	0	0	0	0	0	0	0	0	0	0	0	0	0	0	0	0	0	0	0	0	0	0	0	0	0	0	0	0	0
Firmicutes;Bacilli;Bacillales;Bacillaceae;Bacillus;Bacillus_clausii	0	0	0	0	0	0	0	0	0.000761386	0	0	9.75324e-05	0	0	0	0	0	0	0	0	0	0	0	0	0	0	0	0	0	0	0.00171766	6.87734e-05	0	0	0	0	0	0	0	0
Firmicutes;Bacilli;Bacillales;Bacillaceae;Bacillus;Bacillus_coagulans	0	0	0	0	0	0.000594413	0.000724799	0	0	0	0	0.000999707	0	0	0	0	0	0	0	0	0	0	0	0	0	0	0	0	0	0	5.36769e-05	0	0	0	0	0	0	0	0	0
Firmicutes;Bacilli;Bacillales;Bacillaceae;Bacillus;Bacillus_cohnii	0	0	0	0	0	0	0	0	0	0	0	0	0	0	0	0	0	0	0	0	0	0	0	0	0	0	0	0	0	0	0.00144928	0.000876861	0	0	0.000409853	0	0	0	0	0
Firmicutes;Bacilli;Bacillales;Bacillaceae;Bacillus;Bacillus_cytotoxicus	0	0	0.000531958	0	0.000493166	0	0	0	0	0	0	0	0	0	0	0	0	0	0	0	0	0	0	0	0	0	0	0	0	0	0	0	0	0	0	0	0	0	0	0
Firmicutes;Bacilli;Bacillales;Bacillaceae;Bacillus;Bacillus_dakarensis	0	0	0	0	0	0	0	0	0	0	0	0	0	0	0	0	0	0	0	0	0	0	0	0	0	0	0	0	0	0	0	0	0	0.000655758	0.000860691	0	0	0	0	0
Firmicutes;Bacilli;Bacillales;Bacillaceae;Bacillus;Bacillus_drentensis	0	0	0	0	0	0	0	0	0	0	0	0	0	0	0	0	0	0	0	0	0	0	0	0	0	0	0	0	0	0	0.000536769	0.00412641	0.000901053	0.000655758	0.00118857	0	0	0	0	0
Firmicutes;Bacilli;Bacillales;Bacillaceae;Bacillus;Bacillus_endophyticus	0	0	0	0	0	0	0	0	0	0	0	0	0	0	0	0	0	0	0	0	0	0	0	0	0	0	0	0	0	0	0.000322061	0	0	0	0	0	0	0	0	0
Firmicutes;Bacilli;Bacillales;Bacillaceae;Bacillus;Bacillus_flexus	0	0	0	0	0	0	0	0	0	0	0	0	0	0	0	0	0	0	0	0	0	0	0	0	0	0	0	0	0	0	0.000724638	0	0	0	0	0	0	0	0	0
Firmicutes;Bacilli;Bacillales;Bacillaceae;Bacillus;Bacillus_glycinifermentans	0	0	0	0	0	0	0	0	0	0	0	6.09578e-05	0	0	0	0	0	0	0	0	0	0	0	0	0	0	0	0	0	0	0.00171766	0.00137547	0	0.00430927	0.000368868	0	0	0	0	0
Firmicutes;Bacilli;Bacillales;Bacillaceae;Bacillus;Bacillus_gobiensis	0	0	0	0	0	0.000924642	0	0	5.36187e-05	0	0	0	0	3.4974e-05	0	0	0	0	0	0	0	0	0	0	0	0	0	0	0	0	0	0	0	0	0	0	0	0	0	0
Firmicutes;Bacilli;Bacillales;Bacillaceae;Bacillus;Bacillus_gottheilii	0	0	0	0	0	0	0	0	0	0	0	0.000560811	0	0.000244818	0	0	0	0	0	0	0	0	0	0	0	0	0	0	0	0	0.000670961	0	0.00377316	0.00171746	0.0011066	0	0	0	0	0
Firmicutes;Bacilli;Bacillales;Bacillaceae;Bacillus;Bacillus_halmapalus	0	0	0	0	0	0	0	0	0	0	0	0	0	0	0	0	0	0	0	0	0	0	0	0	0	0	0	0	0	0	0.000483092	0.000326674	0	0	0	0	0	0	0	0
Firmicutes;Bacilli;Bacillales;Bacillaceae;Bacillus;Bacillus_halodurans	0	0.00199931	0.0231607	0.0084666	0.237213	0	0	0.00334169	0	0	0	0.000414513	0	0.000151554	0	0	0	0	0	0	0	0	0	0	0	0	0	0	0.000364902	0	0.00050993	0	0	0.000405946	0	0	0	0	0	0
Firmicutes;Bacilli;Bacillales;Bacillaceae;Bacillus;Bacillus_halosaccharovorans	0	0	0	0	0	0.00011558	0	0	0.00017158	0	0	0	0	0	0	0	0	0	0	0	0	0	0	0	0	0	0	0	0	0	0.000214707	0	0	0	0.000901676	0	0	0	0	0
Firmicutes;Bacilli;Bacillales;Bacillaceae;Bacillus;Bacillus_horikoshii	0	0	0	0	0	0	7.43384e-05	0	0	7.79211e-05	0	0	0	0	0	0	0	0	0	0	0	0	0	0	0	0	0	0	0	0	0	0.00426395	0	0.00412191	0.000286897	0	0	0	0	0
Firmicutes;Bacilli;Bacillales;Bacillaceae;Bacillus;Bacillus_horneckiae	0	0	0	0	0	0	0	0	0	0	0	0	0	0	0	0	0	0	0	0	0	0	0	0	0	0	0	0	0	0	0	0	0	0.000218586	0	0	0	0	0	0
Firmicutes;Bacilli;Bacillales;Bacillaceae;Bacillus;Bacillus_infantis	0	0	0	0	0	0	0	0	0	0	0	0	0	0	0	0	0	0	0	0	0	0	0	0	0	0	0	0	0	0	0	0.00357622	0	0	0	0	0	0	0	0
Firmicutes;Bacilli;Bacillales;Bacillaceae;Bacillus;Bacillus_kochii	0	0	0	0	0	0.0105838	0.00745242	0	0.0155494	0.000204543	0.000256544	0	0	0	0	0	0	0	0	0	0	0	0	0	0	0	0	0	0	0	0	0	0	0	0.000204926	0	0	0	0	0
Firmicutes;Bacilli;Bacillales;Bacillaceae;Bacillus;Bacillus_krulwichiae	0	0	0	0	0	0.000396275	0	0	0.000546911	0	0	0.000207256	0	0	0	0	0	0	0	0	0	0	0	0	0	0	0	0	0	0	0.00305958	0	0	0	0	0	0	0	0	0
Firmicutes;Bacilli;Bacillales;Bacillaceae;Bacillus;Bacillus_lehensis	0	0	0	0	0	0	0	0	0.000386055	0	0	0	0	0	0	0	0	0	0	0	0	0	0	0	0	0	0	0	0	0	0	0	0	0	0	0	0	0	0	0
Firmicutes;Bacilli;Bacillales;Bacillaceae;Bacillus;Bacillus_licheniformis	0	0	0	0	0	0	0	0	0	0.000155842	0	0.00015849	0	0	0	0	0	0	0	0	0	0	0	0	0	0	0	0	0	0	0.00085883	0.00010316	0	0	0.000245912	0	0	0	0	0
Firmicutes;Bacilli;Bacillales;Bacillaceae;Bacillus;Bacillus_megaterium	0.00015223	0	0	0	0	0	0	0	0	0.000146102	0	0	0	0	0	0	0	0	0	0	0	0	0	0	0	0	0	0	0	0	0.000322061	0.000481414	0	0.0114602	0.0011066	0	0	0	0	0
Firmicutes;Bacilli;Bacillales;Bacillaceae;Bacillus;Bacillus_mesonae	0	0	0	0	0	0	0	0	0	0	0	0	0	0	0	0	0	0	0	0	0	0	0	0	0	0	0	0	0	0	0.000375738	0.00171934	0	0.00171746	0.00217222	0	0	0	0	0
Firmicutes;Bacilli;Bacillales;Bacillaceae;Bacillus;Bacillus_methanolicus	0	0	0	0	0	0.000363252	0	0	0	0	0	0.000121916	0	0	0	0	0	0	0	0	0	0	0	0	0	0	0	0	0	0	0.000322061	0.00015474	0	0.000624532	0	0	0	0	0	0
Firmicutes;Bacilli;Bacillales;Bacillaceae;Bacillus;Bacillus_muralis	0	0	0	0	0	0	0	0	0	0	0	0	0	0	0	0	0	0	0	0	0	0	0	0	0	0	0	0	0	0	0	0	0.0107563	0.000374719	0	0	0	0	0	0
Firmicutes;Bacilli;Bacillales;Bacillaceae;Bacillus;Bacillus_mycoides	0	0	0	0	0	0	0	0	0	0	0	0	0	0	0	0	0	0	0	0	0	0	0	0	0	0	0	0	0	0	0.000161031	0	0	0	0	0	0	0	0	0
Firmicutes;Bacilli;Bacillales;Bacillaceae;Bacillus;Bacillus_novalis	0	0	0	0	0	0	0	0	0	0	0	0	0	0	0	0	0	0	0	0	0	0	0	0	0	0	0	0	0	0	0	0.0018225	0	0.00281039	0	0	0	0	0	0
Firmicutes;Bacilli;Bacillales;Bacillaceae;Bacillus;Bacillus_oceanisediminis	0	0	0	0	0	0	0	0	0	0	0	0	0	0	0	0	0	0	0	0	0	0	0	0	0	0	0	0	0	0	0.000295223	0	0	0	0	0	0	0	0	0
Firmicutes;Bacilli;Bacillales;Bacillaceae;Bacillus;Bacillus_oshimensis	0	0	0	0	0	0	0	0	0	0	0	0	0	0	0	0	0	0	0	0	0	0	0	0	0	0	0	0	0	0	0.00220075	0	0	0	0	0	0	0	0	0
Firmicutes;Bacilli;Bacillales;Bacillaceae;Bacillus;Bacillus_paralicheniformis	0	0	0	0	0	0	0	0	0	0	0	0	0	0	0	0	0	0	0	0	0	0	0	0	0	0	0	0	0	0	0	0	0	0	0	0	0	0	0	0
Firmicutes;Bacilli;Bacillales;Bacillaceae;Bacillus;Bacillus_patagoniensis	0	0	0	0	0	0	0	0	0	0	0	0	0	0	0	0	0	0	0	0	0	0	0	0	0	0	0	0	0	0	0.000456253	0	0	0	0	0	0	0	0	0
Firmicutes;Bacilli;Bacillales;Bacillaceae;Bacillus;Bacillus_pseudofirmus	0	0	0	0	0	0	0	0	0	0	0	0	0	0	0	0	0	0	0	0	0	0	0	0	0	0	0	0	0	0	0.00679012	0	0	0	0	0.000290135	0	0	0	0
Firmicutes;Bacilli;Bacillales;Bacillaceae;Bacillus;Bacillus_pumilus	0	0	0	0	0	0.00120534	0	0	6.43425e-05	0.000185063	0	0	0	0	0	0	0	0	0	0	0	0	0	0	0	0	0	0	0	0	0.000322061	0	0	0.000749438	0	0	0	0	0	0
Firmicutes;Bacilli;Bacillales;Bacillaceae;Bacillus;Bacillus_safensis	0	0	0	0	0	0	0	0	0	0	0	0.000414513	0	0	0	0	0	0	0	0	0	0	0	0	0	0	0	0	0	0	0	0	0	0	0	0	0	0	0	0
Firmicutes;Bacilli;Bacillales;Bacillaceae;Bacillus;Bacillus_shackletonii	0	0	0	0	0	0	0	0	0	0	0	0	0	0	0	0	0	0	0	0	0	0	0	0	0	0	0	0	0	0	0.000187869	0	0	0	0	0	0	0	0	0
Firmicutes;Bacilli;Bacillales;Bacillaceae;Bacillus;Bacillus_simplex	0	0	0	0	0	0	0	0.000928247	0	1.94803e-05	0	0	0	0	0	0	0	0	0	0	0	0	0	0	0	0	0	0	0	0	0	0.000618961	0	0.00499625	0	0	0	0	0	0
Firmicutes;Bacilli;Bacillales;Bacillaceae;Bacillus;Bacillus_sinesaloumensis	0	0	0	0	0	0	0	0	0	0	0	0	0	0	0	0	0	0	0	0	0	0	0	0	0	0	0	0	0	0	0	0	0	0.000249813	0	0	0	0	0	0
Firmicutes;Bacilli;Bacillales;Bacillaceae;Bacillus;Bacillus_smithii	0	0	0	0	0	0	0	0	0	0	5.13089e-05	0	0	0	0	0	0	0	0	0	0	0	0	0	0	0	0	0	0	0	0.00158347	0.000343867	0	0	0	0	0	0	0	0
Firmicutes;Bacilli;Bacillales;Bacillaceae;Bacillus;Bacillus_sp._1NLA3E	0	0	0	0	0	0	0	0	0	0	0	0	0	0	0	0	0	0	0	0	0	0	0	0	0	0	0	0	0	0	0.00214707	0.000962828	0	0.00221709	0.000122956	0	0	0	0	0
Firmicutes;Bacilli;Bacillales;Bacillaceae;Bacillus;Bacillus_sp._45385	0	0	0	0	0	0	0	0	0	0	0	0	0	0	0	0	0	0	0	0	0	0	0	0	0	0	0	0	0	0	0.000322061	0	0	0	0	0	0	0	0	0
Firmicutes;Bacilli;Bacillales;Bacillaceae;Bacillus;Bacillus_sp._72	0	0	0	0	0	0	0	0	0	0	0	0	0	0	0	0	0	0	0	0	0	0	0	0	0	0	0	0	0	0	0.000268384	0.00020632	0	0	0.000737735	0	0	0	0	0
Firmicutes;Bacilli;Bacillales;Bacillaceae;Bacillus;Bacillus_sp._B-jedd	0	0	0	0	0	0	0	0	0	0	0	0	0	0	0	0	0	0	0	0	0	0	0	0	0	0	0	0	0	0	0	0.011468	0	0	0	0	0	0	0	0
Firmicutes;Bacilli;Bacillales;Bacillaceae;Bacillus;Bacillus_sp._FJAT-18017	0	0	0	0	0	0.000198138	0	0	0	0	0	0	0	0	0	0	0	0	0	0	0	0	0	0	0	0	0	0	0	0	0.00147611	0.00385131	0	0	0.000409853	0	0	0	0	0
Firmicutes;Bacilli;Bacillales;Bacillaceae;Bacillus;Bacillus_sp._FJAT-20673	0	0	0	0	0	0	0	0	0	0	0	0	0	0	0	0	0	0	0	0	0	0	0	0	0	0	0	0	0	0	0	0.000326674	0	0	0.00270503	0	0	0	0	0
Firmicutes;Bacilli;Bacillales;Bacillaceae;Bacillus;Bacillus_sp._FJAT-22090	0	0	0	0	0	0	0	0	0	0	0	0	0	0	0	0	0	0	0	0	0	0	0	0	0	0	0	0	0	0	0	0.00345586	0	0	0.000327882	0	0	0	0	0
Firmicutes;Bacilli;Bacillales;Bacillaceae;Bacillus;Bacillus_sp._FJAT-27231	0	0	0	0	0	0	0	0	0	0	0	0	0	0	0	0	0	0	0	0	0	0	0	0	0	0	0	0	0	0	0.000187869	0	0	0	0	0	0	0	0	0
Firmicutes;Bacilli;Bacillales;Bacillaceae;Bacillus;Bacillus_sp._FJAT-27916	0	0	0	0	0	0	0	0	0	0	0	0	0	0	0	0	0	0	0	0	0	0	0	0	0	0	0	0	0	0	0	0	0.000901053	0	0	0	0	0	0	0
Firmicutes;Bacilli;Bacillales;Bacillaceae;Bacillus;Bacillus_sp._FJAT-44876	0	0	0	0	0	0	0	0	0	0	0	0	0	0	0	0	0	0	0	0	0	0	0	0	0	0	0	0	0	0	0	5.15801e-05	0	0	0	0	0	0	0	0
Firmicutes;Bacilli;Bacillales;Bacillaceae;Bacillus;Bacillus_sp._FJAT-44921	0	0	0	0	0	0.000247672	0	0	0.00042895	0	0	0	0	0	0	0	0	0	0	0	0	0	0	0	0	0	0	0	0	0	0	0	0	0	0	0	0	0	0	0
Firmicutes;Bacilli;Bacillales;Bacillaceae;Bacillus;Bacillus_sp._FJAT-45066	0	0	0	0	0	0	0	0	0.000160856	0	0	0.000134107	0	0	0	0	0	0	0	0	0	0	0	0	0	0	0	0	0	0	0.000617284	0.000567381	0	0	0	0	0	0	0	0
Firmicutes;Bacilli;Bacillales;Bacillaceae;Bacillus;Bacillus_sp._JKS001846	0	0	0	0	0	0	0	0	0	0	0	0	0	0	0	0	0	0	0	0	0	0	0	0	0	0	0	0	0	0	0.000590446	0	0	0	8.19706e-05	0	0	0	0	0
Firmicutes;Bacilli;Bacillales;Bacillaceae;Bacillus;Bacillus_sp._OV166	0	0	0	0	0	0	0	0	0	0	0	0	0	0	0	0	0	0	0	0	0	0	0	0	0	0	0	0	0	0	0.00517982	0.00144424	0	0.000655758	0.00122956	0	0	0	0	0
Firmicutes;Bacilli;Bacillales;Bacillaceae;Bacillus;Bacillus_sp._OxB-1	0	0	0	0	0	0	7.43384e-05	0.00324886	0.000193027	0	0	7.31493e-05	0	0	0	0	0	0	0	0	0	0	0	0	0	0	0	0	0	0	0	0.00020632	0.000563158	0.00262303	0	0	0	0	0	0
Firmicutes;Bacilli;Bacillales;Bacillaceae;Bacillus;Bacillus_sp._X1(2014)	0	0	0	0	0	0	0	0	0	0	0	0	0	0	0	0	0	0	0	0	0	0	0	0	0	0	0	0	0	0	0	0	0	0	0.000409853	0	0	0	0	0
Firmicutes;Bacilli;Bacillales;Bacillaceae;Bacillus;Bacillus_sp._YF23	0	0	0	0	0	0	0	0	0	0	0	0	0	0	0	0	0	0	0	0	0	0	0	0	0	0	0	0	0	0	0.000295223	0	0	0.00558956	0	0	0	0	0	0
Firmicutes;Bacilli;Bacillales;Bacillaceae;Bacillus;Bacillus_sp._es.036	0	0	0	0	0	0	0	0	0	0	0	0	0	0	0	0	0	0	0	0	0	0	0	0	0	0	0	0	0	0	5.36769e-05	8.59668e-05	0	0	0	0	0	0	0	0
Firmicutes;Bacilli;Bacillales;Bacillaceae;Bacillus;Bacillus_subtilis	0	0	0	0	0	0	0	0	7.50662e-05	0	0	0	0	0	0	0	0	0	0	0	0	0	0	0	0	0	0	0	0	0	0	0	0	0	0	0	0	0	0	0
Firmicutes;Bacilli;Bacillales;Bacillaceae;Bacillus;Bacillus_thuringiensis	0	0	0	0	0	0	0	0	0	0	0	0.000134107	0	6.9948e-05	0	0	0	0	0	0	0	0	0	0	0	0	0	0	0	0	0	0	0	0	0	0	0	0	0	0
Firmicutes;Bacilli;Bacillales;Bacillaceae;Bacillus;Bacillus_velezensis	0	0	0	0	0	0	0	0	0	0	0	0	0	0	0	0	0	0	0	0	0	0	0	0	0	0	0	0	0	0	0.000590446	0.0239332	0	0	0	0	0	0	0	0
Firmicutes;Bacilli;Bacillales;Bacillaceae;Bacillus;__	0	0	0.00368279	0.00071675	0.0114837	0.0104848	0.0119127	0.000371299	0.00796774	0.0011396	0.0135763	0.00935092	0	0.016601	0	7.30524e-05	0	0	0	0	0	0	0	0	0	0	0	0	0	0	0.0102254	0.0139954	0.00168947	0.0310392	0.002787	0.00241779	0.00293827	0.00406557	0.00740469	0.00866824
Firmicutes;Bacilli;Bacillales;Bacillaceae;Fictibacillus;__	0	0	0	0	0	0	0	0	0	0	0	0	0	0	0	0	0	0	0	0	0	0	0	0	0	0	0	0	0	0	0	0	0	0	0	0	0	0	0	0
Firmicutes;Bacilli;Bacillales;Bacillaceae;Geobacillus;Geobacillus_thermocatenulatus	0	0	0.000572878	0	0	0	0	0	0	0	0	0.000268214	0	0	0	0	0	0	0	0	0	0	0	0	0	0	0	0	0	0	0	0	0	0	0	0	0	0	0	0
Firmicutes;Bacilli;Bacillales;Bacillaceae;Geobacillus;Geobacillus_vulcani	0	0	0	0	0	0	0	0	0	0	0	0	0	0	0	0	0	0	0	0	0	0	0	0	0	0	0	0	0	0	0	0	0	0	0.000204926	0	0	0	0	0
Firmicutes;Bacilli;Bacillales;Bacillaceae;Geobacillus;__	0	0	0.000306899	0	0.000352262	0	0	0	0	0	0	0.000243831	0	0	0	0	0	0	0	0	0	0	0	0	0	0	0	0	0	0	0	0	0	0	0	0	0	0	0	0
Firmicutes;Bacilli;Bacillales;Bacillaceae;Halobacillus;Halobacillus_halophilus	0	0	0	0	0	0	0	0	0	0	0	0	0	0	0	0	0	0	0	0	0	0	0	0	0	0	0	0	0	0	0	0	0	0	0	0	0	0	0	0
Firmicutes;Bacilli;Bacillales;Bacillaceae;Halobacillus;Halobacillus_mangrovi	0	0	0	0	0	0	0	0	0	0	0	0	0	0	0	0	0	0	0	0	0	0	0	0	0	0	0	0	0	0	0.000322061	0	0	0	0	0	0	0	0	0
Firmicutes;Bacilli;Bacillales;Bacillaceae;Halobacillus;Halobacillus_massiliensis	0	0	0	0	0	0	0	0	0	0	0	0	0	0	0	0	0	0	0	0	0	0	0	0	0	0	0	0	0	0	0	0	0	0.00128029	0	0	0	0	0	0
Firmicutes;Bacilli;Bacillales;Bacillaceae;Halobacillus;Halobacillus_trueperi	0	0	0	0	0	0	0	0	0.000203751	0	0	0	0	0	0	0	0	0	0	0	0	0	0	0	0	0	0	0	0	0	0	0	0	0	0	0	0	0	0	0
Firmicutes;Bacilli;Bacillales;Bacillaceae;Halobacillus;__	0	0	0	0	0	0.0061918	0	0	0.000718491	0	0	0	0	0	0	0	0	0	0	0	0	0	0	0	0	0	0	0	0	0	0	0	0	0	0	0	0	0	0	0
Firmicutes;Bacilli;Bacillales;Bacillaceae;Lentibacillus;__	0	0	0	0	0	0	0	0	2.14475e-05	0	0	0	0	0	0	0	0	0	0	0	0	0	0	0	0	0	0	0	0	0	0	0	0	0	0	0	0	0	0	0
Firmicutes;Bacilli;Bacillales;Bacillaceae;Lysinibacillus;Lysinibacillus_fusiformis	0	0	0	0	0	0	0	0	0	0	0	0	0	0	0	0	0	0	0	0	0	0	0	0	0	0	0	0	0	0	0	0.000120353	0	0.00128029	0	0	0	0	0	0
Firmicutes;Bacilli;Bacillales;Bacillaceae;Lysinibacillus;Lysinibacillus_macroides	0	0	0	0	0	0	0	0	0	0	0	0	0	0	0	0	0	0	0	0	0	0	0	0	0	0	0	0	0	0	0	0.00010316	0	0	0	0	0	0	0	0
Firmicutes;Bacilli;Bacillales;Bacillaceae;Lysinibacillus;Lysinibacillus_sphaericus	0	0	0	0	0	0.00318671	0.000223015	0	0.00292758	0	0	0	0	0	0	0	0	0	0	0	0	0	0	0	0	0	0	0	0	0	0.000429415	0.0041436	0.000112632	0.000562078	0	0	0	0	0	0
Firmicutes;Bacilli;Bacillales;Bacillaceae;Lysinibacillus;Lysinibacillus_varians	0	0	0	0	0	0.00328578	0	0	0.000107237	0	0	0	0	0	0	0	0	0	0	0	0	0	0	0	0	0	0	0	0	0	0	0	0	0	0	0	0	0	0	0
Firmicutes;Bacilli;Bacillales;Bacillaceae;Lysinibacillus;__	0	0	0	0	0	0	0	0	0	0	0	0	0	0	0	0	0	0	0	0	0	0	0	0	0	0	0	0	0	0	0.000536769	0.00106599	0	0	0.000942662	0	0	0	0	0
Firmicutes;Bacilli;Bacillales;Bacillaceae;Oceanobacillus;Oceanobacillus_jeddahense	0	0	0	0	0	0.000346741	0	0	0	0	0	0	0	0	0	0	0	0	0	0	0	0	0	0	0	0	0	0	0	0	0	0	0	0	0	0	0	0	0	0
Firmicutes;Bacilli;Bacillales;Bacillaceae;Oceanobacillus;Oceanobacillus_senegalensis	0	0	0	0	0	0.00731458	0.00092923	0	0.00448253	0	0	0	0	0	0	0	0	0	0	0	0	0	0	0	0	0	0	0	0	0	0	0	0	0	0	0	0	0	0	0
Firmicutes;Bacilli;Bacillales;Bacillaceae;Oceanobacillus;Oceanobacillus_timonensis	0	0	0	0	0	0	0	0	0.000107237	0	0	0	0	0	0	0	0	0	0	0	0	0	0	0	0	0	0	0	0	0	0	0	0	0	0	0	0	0	0	0
Firmicutes;Bacilli;Bacillales;Bacillaceae;Oceanobacillus;__	0	0	0	0	0	0.00703388	0.00304787	0.0100251	0.00413937	0	0	0	0	0.000443004	0	0	0	0	0	0	0	0	0	0	0	0	0	0	0	0	0.00110038	0	0	0.000281039	0.000286897	0	0	0	0	0
Firmicutes;Bacilli;Bacillales;Bacillaceae;Parageobacillus;__	0	0	0	0	0	0	0	0	0	0	0	0	0	0	0	0	0	0	0	0	0	0	0	0	0	0	0	0	0	0	0.000268384	0	0	0.000530852	0	0	0	0	0	0
Firmicutes;Bacilli;Bacillales;Bacillaceae;Quasibacillus;Quasibacillus_thermotolerans	0	0	0	0	0	0	0	0	0.000214475	0	0	0	0	0	0	0	0	0	0	0	0	0	0	0	0	0	0	0	0	0	0	0	0	0	0	0	0	0	0	0
Firmicutes;Bacilli;Bacillales;Bacillaceae;Salimicrobium;Salimicrobium_jeotgali	0	0	0	0	0	0.000759527	0	0	0.00423588	0	0	0	0	0	0	0	0	0	0	0	0	0	0	0	0	0	0	0	0	0	0	0	0	0	0	0	0	0	0	0
Firmicutes;Bacilli;Bacillales;Bacillaceae;Salipaludibacillus;Salipaludibacillus_agaradhaerens	0	0	0	0	0	0	0	0	0	0	0	0.000134107	0	0	0	0	0	0	0	0	0	0	0	0	0	0	0	0	0	0	0.0024423	0	0	0	0	0	0	0	0	0
Firmicutes;Bacilli;Bacillales;Bacillaceae;Terribacillus;Terribacillus_aidingensis	0	0	0	0	0	0	0	0.00241344	0	0	0	0	0	0	0	0	0	0	0	0	0	0	0	0	0	0	0	0	0	0	0.000214707	3.43867e-05	0	0	0	0	0	0	0	0
Firmicutes;Bacilli;Bacillales;Bacillaceae;Terribacillus;Terribacillus_saccharophilus	0	0	0	0	0	0	0	0	0	0	0	7.31493e-05	0	0	0	0	0.0316033	0	0	0	0	0	0	0	0	0	0	0	0	0	0.000563607	0	0	0.00156133	0.0030739	0	0	0	0	0
Firmicutes;Bacilli;Bacillales;Bacillaceae;Virgibacillus;Virgibacillus_dakarensis	0	0	0	0	0	0	0	0	0.000128685	0	0	0.000292597	0	0	0	0	0	0	0	0	0	0	0	0	0	0	0	0	0	0	0	0	0	0	0	0	0	0	0	0
Firmicutes;Bacilli;Bacillales;Bacillaceae;Virgibacillus;Virgibacillus_halodenitrificans	0	0	0	0	0	0.000478832	0	0	0.000418226	0	0	0	0	0	0	0	0	0	0	0	0	0	0	0	0	0	0	0	0	0	0	0.000189127	0	0	0.000327882	0	0	0	0	0
Firmicutes;Bacilli;Bacillales;Bacillaceae;Virgibacillus;Virgibacillus_phasianinus	0	0	0	0	0	0	0	0	0.000922242	0	0	0	0	0	0	0	0	0	0	0	0	0	0	0	0	0	0	0	0	0	0	0	0	0	0	0	0	0	0	0
Firmicutes;Bacilli;Bacillales;Bacillaceae;Virgibacillus;Virgibacillus_sp._6R	0	0	0	0	0	0.000412786	0	0	0.000193027	0	0	0	0	0	0	0	0	0	0	0	0	0	0	0	0	0	0	0	0	0	0	0	0	0	0	0	0	0	0	0
Firmicutes;Bacilli;Bacillales;Bacillaceae;Virgibacillus;__	0	0	0	0	0	0.00328578	0	0	0.00101876	0	3.07853e-05	0	0	0	0	0	0	0	0	0	0	0	0	0	0	0	0	0	0	0	0	0	0	0	0	0	0	0	0	0
Firmicutes;Bacilli;Bacillales;Bacillaceae;__;__	0	0.000514109	0.000470579	0.000940734	0	0.00624133	0	0.00519818	0.00908301	0	0.00199078	0.00931435	0.00119417	0.000687822	0	0	0	0	0	0	0	0	0	0	0	0	0	0	0	0	0.00126141	0	0.000788421	0	0	0	0.00209877	0	0	0
Firmicutes;Bacilli;Bacillales;Exiguobacterium;Exiguobacterium_chiriqhucha;Exiguobacterium_chiriqhucha_strain_GIC31	0	0	0	0	0	0	0	0	0	0	0	0	0	0	0	0	0	0	0	0	0	0	0	0	0	0	0	0	0	0	0.000268384	0.152935	0.00067579	0	0	0	0	0	0	0
Firmicutes;Bacilli;Bacillales;Exiguobacterium;Exiguobacterium_sibiricum;Exiguobacterium_sibiricum_255-15_strain_255-15	0	0	0	0	0	0.000181626	0	0	0.000107237	0	0	0	0	0	0	0	0	0	0	0	0	0	0	0	0	0	0	0	0	0	0	0.00617241	0.0137411	0	0	0	0	0	0	0
Firmicutes;Bacilli;Bacillales;Exiguobacterium;Exiguobacterium_sp._HVEsp1;Exiguobacterium_sp._HVEsp1_strain_HVEsp1	0	0	0	0	0.00810201	0	0	0	0	0	0	0	0	0	0	0	0	0	0	0	0	0	0	0	0	0	0	0	0	0	0	0	0	0	0	0	0	0	0	0
Firmicutes;Bacilli;Bacillales;Exiguobacterium;Exiguobacterium_sp._SH31;Exiguobacterium_sp._SH31_strain_SH31	0	0	0	0	0	0	0	0	0	0	0	0	0	0	0	0	0	0	0	0	0	0	0	0	0	0	0	0	0	0	0	0.00340428	0	0	0	0	0	0	0	0
Firmicutes;Bacilli;Bacillales;Exiguobacterium;Exiguobacterium_sp._ZWU0009;Exiguobacterium_sp._ZWU0009_strain_ZWU0009	0	0	0	0	0	0	0	0	0	0	0	0	0	0	0	0	0	0	0	0	0	0	0	0	0	0	0	0	0	0	0	0	0	0.000468399	0	0	0	0	0	0
Firmicutes;Bacilli;Bacillales;Exiguobacterium;__;__	0	0	0	0	0	0	0	0	0.00173725	0	0	0	0	0	0	0	0	0	0	0	0	0	0	0	0	0	0	0	0	0	0	0.0080121	0.0088979	0	0	0	0	0	0	0
Firmicutes;Bacilli;Bacillales;Gemella;__;__	0	0	0	0	0	0	0	0	0	0	0	0	0	0	0	0.001388	0	0	0	0	0	0	0	0	0	0	0	0	0	0	0	0	0	0	0	0.0341393	0.0240741	0.0349508	0.0292522	0.117233
Firmicutes;Bacilli;Bacillales;Listeriaceae;Brochothrix;Brochothrix_thermosphacta	0	0	0	0	0	0.000198138	0	0	0	0	0	0	0	0	0	0	0	0	0	0	0	0	0	0	0	0	0	0	0	0	0	0	0	0	0.000450838	0	0	0	0	0
Firmicutes;Bacilli;Bacillales;Listeriaceae;Listeria;Listeria_welshimeri	0	0	0	0	0	0	0	0.0337882	0	0	0	0.000804643	0	0	0	0.00029221	0	0	0	0	0	0	0	0	0	0	0	0	0	0	0	0	0	0	0	0	0	0	0	0
Firmicutes;Bacilli;Bacillales;Paenibacillaceae;Brevibacillus;Brevibacillus_brevis	0	0	0	0	0	0	0	0	0	0	0	0	0	0	0	0	0	0	0	0	0	0	0	0	0	0	0	0	0	0	0.000429415	0	0	0	0	0	0	0	0	0
Firmicutes;Bacilli;Bacillales;Paenibacillaceae;Brevibacillus;Brevibacillus_laterosporus	0	0	0	0	0	0	0	0	0	0	0	0	0	0	0	0	0	0	0	0	0	0	0	0	0	0	0	0	0	0	0.000483092	0	0	0	0	0	0	0	0	0
Firmicutes;Bacilli;Bacillales;Paenibacillaceae;Brevibacillus;__	0	0	0	0	0	0	0	0	0	0	0	0.000451087	0	0	0	0	0	0	0	0	0	0	0	0	0	0	0	0	0	0	0	0	0	0	0	0	0	0	0	0
Firmicutes;Bacilli;Bacillales;Paenibacillaceae;Paenibacillus;Paenibacillus_alvei	0	0	0	0	0	0	0	0	0	0	0	0	0	0	0	0	0	0	0	0	0	0	0	0	0	0	0	0	0	0	0	3.43867e-05	0	0	0	0	0	0	0	0
Firmicutes;Bacilli;Bacillales;Paenibacillaceae;Paenibacillus;Paenibacillus_beijingensis	0	0	0	0	0	0	0	0	0	0	0	0	0	0	0	0	0	0	0	0	0	0	0	0	0	0	0	0	0	0	0.00169082	0	0	0	0	0	0	0	0	0
Firmicutes;Bacilli;Bacillales;Paenibacillaceae;Paenibacillus;Paenibacillus_borealis	0	0	0	0	0	0	0	0	0.000654148	0	0	0	0	0	0	0	0	0	0	0	0	0	0	0	0	0	0	0	0	0	0	0	0	0	0	0	0	0	0	0
Firmicutes;Bacilli;Bacillales;Paenibacillaceae;Paenibacillus;Paenibacillus_durus	0	0	0	0	0	0	0	0	0	0	0	0	0	0	0	0	0	0	0	0	0	0	0	0	0	0	0	0	0	0	0.00050993	0	0	0.000655758	0	0	0	0	0	0
Firmicutes;Bacilli;Bacillales;Paenibacillaceae;Paenibacillus;Paenibacillus_ihbetae	0	0	0	0	0	0	0	0	0	0	0	0	0	0	0	0	0	0	0	0	0	0	0	0	0	0	0	0	0	0	0	0.000429834	0	0	0	0	0	0	0	0
Firmicutes;Bacilli;Bacillales;Paenibacillaceae;Paenibacillus;Paenibacillus_larvae	0	0.0393389	0	0	0	0	0	0	0	0	0	0	0	0.00284455	0	0	0	0	0.47114	0	0	0	0	0	0	0	0	0	0	0	0	0	0	0	0	0	0	0	0	0
Firmicutes;Bacilli;Bacillales;Paenibacillaceae;Paenibacillus;Paenibacillus_mucilaginosus	0.000661111	0	0.00104346	0	0	0	0	0	0	0	0	0	0	0	0	0	0	0	0	0	0	0	0	0	0	0	0	0	0	0	0	0.000275094	0	6.24532e-05	0	0	0	0	0	0
Firmicutes;Bacilli;Bacillales;Paenibacillaceae;Paenibacillus;Paenibacillus_riograndensis	0	0	0	0	0	0	0	0	0	0	0	0	0	0	0	0	0	0	0	0	0	0	0	0	0	0	0	0	0	0	0.000107354	0	0	0	0	0	0	0	0	0
Firmicutes;Bacilli;Bacillales;Paenibacillaceae;Paenibacillus;Paenibacillus_sp._GP183	0	0	0	0	0	0	0	0	0	0	0	0	0	0	0	0	0	0	0	0	0	0	0	0	0	0	0	0	0	0	0.00112721	8.59668e-05	0	0.00168624	0	0	0	0	0	0
Firmicutes;Bacilli;Bacillales;Paenibacillaceae;Paenibacillus;Paenibacillus_sp._JDR-2	0	0	0	0	0	0	0	0	2.14475e-05	0	0	0	0	0	0	0	0	0	0	0	0	0	0	0	0	0	0	0	0	0	0.000107354	0.00010316	0	0	0	0	0	0	0	0
Firmicutes;Bacilli;Bacillales;Paenibacillaceae;Paenibacillus;Paenibacillus_swuensis	0	0	8.18398e-05	0	0	0	0	0	0	0	0	0	0	0	0	0	0	0	0	0	0	0	0	0	0	0	0	0	0	0	0.000134192	0.00010316	0	0	8.19706e-05	0	0	0	0	0
Firmicutes;Bacilli;Bacillales;Paenibacillaceae;Paenibacillus;Paenibacillus_xylanexedens	0	0	0	0	0	0	0	0	0	0	0	0	0	2.3316e-05	0	0	0	0	0	0	0	0	0	0	0	0	0	0	0	0	0	0	0	0	0	0	0	0	0	0
Firmicutes;Bacilli;Bacillales;Paenibacillaceae;Paenibacillus;__	0	0.00719753	0	0	0	0	0	0	6.43425e-05	0	0	0	0	0	0	0	0	0	0	0	0	0	0	0	0	0	0	0	0	0	0.000590446	0	0	0.00134274	0	0	0	0	0	0
Firmicutes;Bacilli;Bacillales;Planococcaceae;Caryophanon;Caryophanon_tenue	0	0	0	0	0	0.000726504	0.00262043	0.00352734	0.00100803	0.000779211	0.000430995	0.000902175	0	0	0	0	0	0	0	0	0	0	0	0	0	0	0	0	0	0	0	0	0	0	0	0	0	0	0	0
Firmicutes;Bacilli;Bacillales;Planococcaceae;Caryophanon;__	0	0	0	0	0	0	0	0.00389864	0	0.00259088	0	0.00154833	0	9.3264e-05	0	0	0	0	0	0	0	0	0	0	0	0	0	0	0	0	0	0	0	0	0	0	0	0	0	0
Firmicutes;Bacilli;Bacillales;Planococcaceae;Jeotgalibacillus;Jeotgalibacillus_malaysiensis	0	0	0	0	0	0.000924642	0	0	0.0100267	0	0	0	0	0	0	0	0	0	0	0	0	0	0	0	0	0	0	0	0	0	0	0	0	0	0	0	0	0	0	0
Firmicutes;Bacilli;Bacillales;Planococcaceae;Kurthia;Kurthia_huakuii	0	0	0	0	0	0	0.000520369	0.00250627	0.000332436	0.000964273	0	0.000365747	0	0	0	0	0	0	0	0	0	0	0	0	0	0	0	0	0	0	0.0003489	0.00211478	0	0.00337247	0.000532809	0	0	0	0	0
Firmicutes;Bacilli;Bacillales;Planococcaceae;Kurthia;Kurthia_sp._11kri321	0	0	0	0	0	0	0	0	9.65137e-05	0	0	0	0	0	0	0	0	0	0	0	0	0	0	0	0	0	0	0	0	0	0	0	0	0	0	0	0	0	0	0
Firmicutes;Bacilli;Bacillales;Planococcaceae;Planococcus;Planococcus_antarcticus	0	0	0	0	0	0	0	0	0	0	0	0	0	0	0	0	0	0	0	0	0	0	0	0	0	0	0	0	0	0	0	0.00692892	0	0	0	0	0	0	0	0
Firmicutes;Bacilli;Bacillales;Planococcaceae;Planococcus;Planococcus_donghaensis	0	0	0	0	0	0	0	0	0.000235922	0	0	0	0	0	0	0	0	0	0	0	0	0	0	0	0	0	0	0	0	0	0	0	0	0	0	0	0	0	0	0
Firmicutes;Bacilli;Bacillales;Planococcaceae;Planococcus;Planococcus_faecalis	0	0	0	0	0	0	0	0	0	0	0	0	0	0	0	0	0	0	0	0	0	0	0	0	0	0	0	0	0	0	0	0.0109522	0	0	0	0	0	0	0	0
Firmicutes;Bacilli;Bacillales;Planococcaceae;Planococcus;Planococcus_kocurii	0	0	0	0	0	0	0	0	0	0	0	0	0	0	0	0	0	0	0	0	0	0	0	0	0	0	0	0	0	0	0	0.00355902	0	0	0	0	0	0	0	0
Firmicutes;Bacilli;Bacillales;Planococcaceae;Planococcus;Planococcus_maritimus	0	0	0	0	0	0	0	0	7.50662e-05	0	0.00017445	0	0	0	0	0	0	0	0	0	0	0	0	0	0	0	0	0	0	0	0	0.144665	0.00867264	0	0	0	0	0	0	0
Firmicutes;Bacilli;Bacillales;Planococcaceae;Planococcus;Planococcus_massiliensis	0	0	0	0	0	0	0	0	4.2895e-05	0	0	0	0	0.00029145	0	0	0	0	0	0	0	0	0	0	0	0	0	0	0	0	0	0.0179499	0.00118263	0	0	0	0	0	0	0
Firmicutes;Bacilli;Bacillales;Planococcaceae;Planococcus;Planococcus_plakortidis	0	0	0	0	0	0	0	0	0	0	0	0	0	0	0	0	0	0	0	0	0	0	0	0	0	0	0	0	0	0	0	0.00529555	0.00388579	0	0	0	0	0	0	0
Firmicutes;Bacilli;Bacillales;Planococcaceae;Planococcus;Planococcus_rifietoensis	0	0	0	0	0	0	0	0	0	0	0	0	0	0	0	0	0	0	0	0	0	0	0	0	0	0	0	0	0	0	8.05153e-05	0.013342	0	0	0	0	0	0	0	0
Firmicutes;Bacilli;Bacillales;Planococcaceae;Planococcus;Planococcus_salinarum	0	0	0	0	0	0	0	0	0	0	0	0	0	0	0	0	0	0	0	0	0	0	0	0	0	0	0	0	0	0	0.00085883	0.0488291	0.0402658	0	0	0	0	0	0	0
Firmicutes;Bacilli;Bacillales;Planococcaceae;Planococcus;Planococcus_sp._PAMC_21323	0	0	0	0	0	0	0	0	0	0	0	0	0	0	0	0	0	0	0	0	0	0	0	0	0	0	0	0	0	0	0.000375738	0.0958014	0.00872895	0	0	0	0	0	0	0
Firmicutes;Bacilli;Bacillales;Planococcaceae;Planococcus;__	0	0	0	0	0	0	0	0	0.000579082	0	0	0	0	0.000139896	0	0	0	0	0	0	0	0	0	0	0	0	0	0	0	0	0.000751476	0.190262	0.000844737	0	0	0	0	0	0	0
Firmicutes;Bacilli;Bacillales;Planococcaceae;Rummeliibacillus;Rummeliibacillus_stabekisii	0	0	0	0	0	0.000709993	0.000334523	0	0.00747445	0	0	0	0	0	0	0	0	0	0	0	0	0	0	0	0	0	0	0	0	0	0.000912507	0	0	0.0014052	0	0	0	0	0	0
Firmicutes;Bacilli;Bacillales;Planococcaceae;Solibacillus;Solibacillus_silvestris	0	0	0	0	0	0.00885014	0.002416	0.0225564	0.000922242	0.000555188	0	0.00297474	0	0.000163212	0	0	0	0	0	0	0	0	0	0	0	0	0	0	0	0	0.00110038	0.00660225	0.00112632	0	0	0	0	0	0	0
Firmicutes;Bacilli;Bacillales;Planococcaceae;Solibacillus;Solibacillus_sp._R5-41	0	0	0	0	0	0.000264183	0	0.00408428	3.21712e-05	9.74013e-05	0	0.000987516	0	0	0	0	0	0	0	0	0	0	0	0	0	0	0	0	0	0	0.000751476	0.000894055	0	0.00265426	0	0	0	0	0	0
Firmicutes;Bacilli;Bacillales;Planococcaceae;Solibacillus;__	0	0	0	0	0	0.000247672	0	0.00621925	0.000107237	0	0	0.000121916	0	0	0	0	0	0	0	0	0	0	0	0	0	0	0	0	0	0	0	0	0	0	0	0	0	0	0	0
Firmicutes;Bacilli;Bacillales;Planococcaceae;Sporosarcina;Sporosarcina_globispora	0	0	0	0	0	0	0	0	0	0	0	0	0	0	0	0	0	0	0	0	0	0	0	0	0	0	0	0	0	0	0.000241546	0.0064647	0	0	0	0	0	0	0	0
Firmicutes;Bacilli;Bacillales;Planococcaceae;Sporosarcina;Sporosarcina_sp._P37	0	0	0	0	0	0	0	0	0	0	0	0	0	0	0	0	0	0	0	0	0	0	0	0	0	0	0	0	0	0	0	0	0	0.000405946	0	0	0	0	0	0
Firmicutes;Bacilli;Bacillales;Planococcaceae;Sporosarcina;__	0	0	0	0	0	0.00123836	0.000706215	0	0.000664872	0	0	0.00160929	0	0.000268134	0	0	0	0	0	0	0	0	0	0	0	0	0	0	0	0	0	0	0	0	0	0	0	0	0	0
Firmicutes;Bacilli;Bacillales;Planococcaceae;Ureibacillus;Ureibacillus_thermosphaericus	0	0	0	0	0	0.000544878	0	0	0	0.000233763	0	0	0	0	0	0	0	0	0	0	0	0	0	0	0	0	0	0	0	0	0.00271068	0.000120353	0	0.00156133	0	0	0	0	0	0
Firmicutes;Bacilli;Bacillales;Planococcaceae;__;__	0	0	0	0	0	0.000330229	0.00189563	0	0.00124395	0	0.000995392	0.000243831	0	0	0	0	0	0	0	0	0	0	0	0	0	0	0	0	0	0	0	0.00312919	0.00388579	0	0	0.0016441	0	0.015082	0	0.00103049
Firmicutes;Bacilli;Bacillales;Sporolactobacillaceae;[Bacillus]_clarkii;[Bacillus]_clarkii_strain_DSM_8720	0	0	0	0	0	0	0	0	0	0	0	0	0	0	0	0	0	0	0	0	0	0	0	0	0	0	0	0	0	0	0.00185185	0	0	0	0	0	0	0	0	0
Firmicutes;Bacilli;Bacillales;Staphylococcaceae;Jeotgalicoccus;Jeotgalicoccus_saudimassiliensis	0	0	0	0	0	0.11378	0.202962	0.0438132	0.118476	0.0179511	0.00767581	0.0901565	0	0.00763599	0	0	0	0	0	0	0	0	0	0	0	0	0	0	0	0	0	0	0.00129526	0	0	0	0	0	0	0
Firmicutes;Bacilli;Bacillales;Staphylococcaceae;Macrococcus;Macrococcus_caseolyticus	0	0	0	0	0	0	0	0	0	0	0.000236021	0	0	0	0	0	0	0	0	0	0	0	0	0	0	0	0	0	0	0	0	0	0	0	0	0	0	0	0	0
Firmicutes;Bacilli;Bacillales;Staphylococcaceae;Macrococcus;Macrococcus_sp._IME1552	0	0	0	0	0	0.00473879	0	0	0.00347449	0	0.000513089	0	0	0	0	0	0	0	0	0	0	0	0	0	0	0	0	0	0	0	0	0	0	0	0	0	0	0	0	0
Firmicutes;Bacilli;Bacillales;Staphylococcaceae;Salinicoccus;Salinicoccus_carnicancri	0	0	0	0	0	0	0	0	0	0	0.000307853	0	0	0	0	0	0	0	0	0	0	0	0	0	0	0	0	0	0	0	0	0	0	0	0	0	0	0	0	0
Firmicutes;Bacilli;Bacillales;Staphylococcaceae;Salinicoccus;__	0	0	0	0	0	0.000379764	0	0	0.00309916	0	0	0	0.000477669	0	0	0	0	0	0	0	0	0	0	0	0	0	0	0	0	0	0	0	0	0	0	0	0	0	0	0
Firmicutes;Bacilli;Bacillales;Staphylococcaceae;Staphylococcus;Staphylococcus_aureus	0	0	0.00245519	0	0.00612935	0.00242718	0.000390277	0.00148519	0.00337798	0.000603888	0.0003489	0.00638837	0	0.0478444	0	0	0	0	0	0	0	0	0	0	0	0	0	0	0	0	0.000778315	6.87734e-05	0	0	0	0	0	0	0	0
Firmicutes;Bacilli;Bacillales;Staphylococcaceae;Staphylococcus;Staphylococcus_capitis	0	0	0	0	0	0	0	0	0.000418226	0	0	0.000402321	0	0	0	0	0	0	0	0	0	0	0	0	0	0	0	0	0	0	0	0	0	0	0	0	0	0	0	0
Firmicutes;Bacilli;Bacillales;Staphylococcaceae;Staphylococcus;Staphylococcus_epidermidis	0	0	0	0	0	0.000165115	0	0.00167084	0.000954413	0	0.00092356	0	0	0.0042202	0	0	0	0	0	0	0	0	0	0	0	0	0	0	0	0	0	0	0	0	0	0	0	0	0	0
Firmicutes;Bacilli;Bacillales;Staphylococcaceae;Staphylococcus;Staphylococcus_equorum	0	0	0	0	0	0.012202	0.00239741	0	0.106669	0.000808431	0.000667016	0	0	0	0	0	0	0	0	0	0	0	0	0	0	0	0	0	0	0	0	0	0	0	0	0	0	0	0	0
Firmicutes;Bacilli;Bacillales;Staphylococcaceae;Staphylococcus;Staphylococcus_haemolyticus	0	0	0	0	0	0.000594413	0	0	0.000268094	0.000116882	0	0.000829026	0	0	0	0	0	0	0	0	0	0	0	0	0	0	0	0	0	0	0	0	0	0	0	0	0	0	0	0
Firmicutes;Bacilli;Bacillales;Staphylococcaceae;Staphylococcus;Staphylococcus_hominis	0	0	0	0	0	0	0	0	0	4.87007e-05	0	0.000207256	0	0	0	0	0	0	0	0	0	0	0	0	0	0	0	0	0	0	0	0	0	0.000655758	0.000737735	0	0	0	0	0
Firmicutes;Bacilli;Bacillales;Staphylococcaceae;Staphylococcus;Staphylococcus_hyicus	0	0	0	0	0	0	0	0	0.000193027	0	0	0	0	0	0	0	0	0	0	0	0	0	0	0	0	0	0	0	0	0	0	0	0	0	0	0	0	0	0	0
Firmicutes;Bacilli;Bacillales;Staphylococcaceae;Staphylococcus;Staphylococcus_lugdunensis	0	0	0	0	0	0	0	0	0.000525464	0	0	0	0	0	0	0	0	0	0	0	0	0	0	0	0	0	0	0	0	0	0	0	0	0	0	0	0	0	0	0
Firmicutes;Bacilli;Bacillales;Staphylococcaceae;Staphylococcus;Staphylococcus_lutrae	0	0	0	0	0	0.000643947	0	0	0	0	0	0	0	0	0	0	0	0	0	0	0	0	0	0	0	0	0	0	0	0	0	0	0	0	0	0	0	0	0	0
Firmicutes;Bacilli;Bacillales;Staphylococcaceae;Staphylococcus;Staphylococcus_nepalensis	0	0	0	0	0	0	0.00178412	0	0.000321712	0.0103148	0	0.00203599	0	0	0	0	0	0	0	0	0	0	0	0	0	0	0	0	0	0	0.000536769	0	0	0	0	0	0	0	0	0
Firmicutes;Bacilli;Bacillales;Staphylococcaceae;Staphylococcus;Staphylococcus_piscifermentans	0	0	0	0	0.00288854	0	0	0	0	0	0	0	0	5.829e-05	0	0	0	0	0	0	0	0	0	0	0	0	0	0	0	0	0	0	0	0	0	0	0	0	0	0
Firmicutes;Bacilli;Bacillales;Staphylococcaceae;Staphylococcus;Staphylococcus_saprophyticus	0	0	0	0	0	0	0.00208147	0	0	0.00168504	0	0.00237735	0	0	0	0	0	0	0	0	0	0	0	0	0	0	0	0	0	0	0.0003489	0	0	0	0	0	0	0	0	0
Firmicutes;Bacilli;Bacillales;Staphylococcaceae;Staphylococcus;Staphylococcus_schleiferi	0	0	0	0	0	0	0	0	0	0	0	0.00015849	0	0	0	0	0	0	0	0	0	0	0	0	0	0	0	0	0	0	0	0	0	0	0	0	0	0	0	0
Firmicutes;Bacilli;Bacillales;Staphylococcaceae;Staphylococcus;Staphylococcus_sciuri	0	0	0	0	0	0.000544878	0.000947814	0.0241344	0	0.000146102	0	0.0164952	0	0	0	0	0	0	0	0	0	0	0	0	0	0	0	0	0	0	0	0	0	0	0	0	0	0	0	0
Firmicutes;Bacilli;Bacillales;Staphylococcaceae;Staphylococcus;Staphylococcus_simiae	0	0	0	0	0	0	0	0	0	0.00264932	0	0.0020238	0	0.00052461	0	0	0	0	0	0	0	0	0	0	0	0	0	0	0	0	0	0	0	0	0	0	0	0	0	0
Firmicutes;Bacilli;Bacillales;Staphylococcaceae;Staphylococcus;Staphylococcus_simulans	0	0	0	0	0	0	0	0	0.000418226	0	0	0	0	0	0	0	0	0	0	0	0	0	0	0	0	0	0	0	0	0	0	0	0	0	0	0	0	0	0	0
Firmicutes;Bacilli;Bacillales;Staphylococcaceae;Staphylococcus;Staphylococcus_stepanovicii	0	0	0	0	0	0	0	0	0	0	0	0	0	0.000186528	0	0	0	0	0	0	0	0	0	0	0	0	0	0	0	0	0	0	0	0	0	0	0	0	0	0
Firmicutes;Bacilli;Bacillales;Staphylococcaceae;Staphylococcus;Staphylococcus_succinus	0	0	0	0	0	0.000709993	0.00791704	0.0475262	0.00094369	0.0630771	0.000595183	0.0136302	0.00429902	0.000186528	0	0	0	0	0	0	0	0	0	0	0	0	0	0	0	0	0	0	0.00101368	0	0	0	0	0	0	0
Firmicutes;Bacilli;Bacillales;Staphylococcaceae;Staphylococcus;Staphylococcus_xylosus	0	0	0	0	0	0.00769434	0.0351063	0.263158	0.0100481	0.103206	0.00107749	0.0170438	0	0.000804402	0.213885	7.30524e-05	0	0	0	0	0	0	0	0	0	0	0	0	0	0	0	0	0	0	0	0	0	0	0	0
Firmicutes;Bacilli;Bacillales;Staphylococcaceae;Staphylococcus;__	0	0	0	0	0	0.00690179	0.00369833	0.0148519	0.0208577	0.0131394	0.00127246	0.011009	0	0	0	0	0	0	0	0	0	0	0	0	0	0	0	0	0	0.000179337	0	0	0	0	0	0	0	0	0	0
Firmicutes;Bacilli;Bacillales;Staphylococcaceae;__;__	0	0	0.00196415	0	0	0.0438379	0.00873476	0.0196788	0.0228201	0.000876612	0.00215497	0.0101434	0	0.000746112	0	5.84419e-05	0	0	0	0	0	0	0	0	0	0	0	0	0	0	0	0	0	0	0	0	0	0	0.059824	0
Firmicutes;Bacilli;Bacillales;__;__;__	0	0	0.00145266	0.00201586	0.0160631	0.0297041	0.0156854	0.0102107	0.00994091	0.000818171	0.00074911	0.0116429	0	0.000664506	0	0	0	0	0	0	0.0014865	0	0	0	0	0	0	0	0	0	0.0290123	0.00280252	0	0.000218586	0.000860691	0.0365571	0.0155556	0.0720656	0	0.00436443
Firmicutes;Bacilli;Lactobacillales;Aerococcaceae;Aerococcus;Aerococcus_urinaeequi	0	0	0	0	0	0.00156859	0.0552706	0	0.00077211	0.0138992	0.000236021	0.00860724	0	0	0	0	0	0	0	0	0	0	0	0	0	0	0	0	0	0	0	0	0	0	0	0	0	0	0	0
Firmicutes;Bacilli;Lactobacillales;Aerococcaceae;Aerococcus;Aerococcus_viridans	0	0	0	0	0	0	0.00122658	0	0	0.000311684	0	0.000633961	0	0	0	0	0	0	0	0	0	0	0	0	0	0	0	0	0	0	0.000456253	0	0	0	0	0	0	0	0	0
Firmicutes;Bacilli;Lactobacillales;Aerococcaceae;Aerococcus;__	0	0	0	0	0	0	0	0	0	0	0.00122115	7.31493e-05	0	0	0	0	0	0	0	0	0	0	0	0	0	0	0	0	0	0	0	0	0	0	0	0	0	0	0	0
Firmicutes;Bacilli;Lactobacillales;Aerococcaceae;Facklamia;Facklamia_hominis	0	0	0.000572878	0	0	0.00885014	0.00189563	0	0.00528681	4.87007e-05	0.000328377	0.00814396	0	0.000512952	0	0	0	0	0	0	0	0	0	0	0	0	0	0	0	0	0	0	0	0	0	0	0	0	0	0
Firmicutes;Bacilli;Lactobacillales;Aerococcaceae;Facklamia;Facklamia_languida	0	0	0	0	0	0.0375636	0.0139199	0.00213497	0.0123859	0.00126622	0.00299644	0.0155686	0.00238834	0.00150388	0	0	0	0	0	0	0	0	0	0	0	0	0	0	0	0	0	0	0	0	0	0	0	0	0	0
Firmicutes;Bacilli;Lactobacillales;Aerococcaceae;Facklamia;__	0	0	0.000470579	0	0	0.00501948	0.0135296	0	0.00250936	0.00121752	0	0	0	0	0	0	0	0	0	0	0	0	0	0	0	0	0	0	0	0	0	0	0	0	0	0	0	0	0	0
Firmicutes;Bacilli;Lactobacillales;Aerococcaceae;__;__	0	0	0	0	0	0.000132092	0	0	0	0	0	0	0	0	0	0	0	0	0	0	0	0	0	0	0	0	0	0	0	0	0	0	0	0	0	0	0	0	0	0
Firmicutes;Bacilli;Lactobacillales;Carnobacteriaceae;Carnobacterium;Carnobacterium_alterfunditum	0	0	0	0	0	0.00170068	0	0	0.00025737	0	0	0	0	0	0	0	0	0	0	0	0	0	0	0	0	0	0	0	0	0	0.000161031	0	0	0	0	0	0	0	0	0
Firmicutes;Bacilli;Lactobacillales;Carnobacteriaceae;Carnobacterium;Carnobacterium_divergens	0	0	0	0	0	0	0	0	0	0	0	0	0	0	0	0.00030682	0	0	0	0	0	0	0	0	0	0	0	0	0	0	0	0	0	0	0	0	0	0	0	0
Firmicutes;Bacilli;Lactobacillales;Carnobacteriaceae;Carnobacterium;Carnobacterium_iners	0	0	0	0	0	0.0015851	0.00875335	0.0351805	0.000450397	0.00516227	0.000584921	0.0342461	0	0	0	0	0	0	0	0	0	0	0	0	0	0	0	0	0	0	0	0	0	0	0	0	0	0	0	0
Firmicutes;Bacilli;Lactobacillales;Carnobacteriaceae;Carnobacterium;Carnobacterium_mobile	0	0	0	0	0	0.000330229	0	0	0.000300265	0	0.000164188	0.000804643	0	0	0	0	0	0	0	0	0	0	0	0	0	0	0	0	0	0	0	0	0	0	0	0	0	0	0	0
Firmicutes;Bacilli;Lactobacillales;Carnobacteriaceae;Carnobacterium;__	0	0	0	0	0	0	0.000390277	0	0.000128685	0	0	0	0	0	0	0	0	0	0	0	0	0	0	0	0	0	0	0	0	0	0	0	0	0	0	0	0	0	0	0
Firmicutes;Bacilli;Lactobacillales;Carnobacteriaceae;Dolosigranulum;Dolosigranulum_pigrum	0	0	0	0	0	0.0127964	0.00717365	0.00937529	0.00714201	0.00073051	0.00850701	0.0149712	0.00246796	0.00142228	0.00443131	0	0	0	0	0	0	0	0	0	0	0	0	0	0	0	0	0	0	0	0	0	0	0	0	0
Firmicutes;Bacilli;Lactobacillales;Carnobacteriaceae;Jeotgalibaca;Jeotgalibaca_dankookensis	0	0	0	0	0	0.000247672	0	0	0.00025737	0	0	0	0	0	0	0	0	0	0	0	0	0	0	0	0	0	0	0	0	0	0	0	0	0	0	0	0	0	0	0
Firmicutes;Bacilli;Lactobacillales;Carnobacteriaceae;Jeotgalibaca;Jeotgalibaca_sp._PTS2502	0	0	0	0	0	0.000941153	0.0157226	0	0.000300265	0.00149024	0	0.000950941	0	0	0	0	0	0	0	0	0	0	0	0	0	0	0	0	0	0	0	0.00170214	0.00118263	0	0	0	0	0	0	0
Firmicutes;Bacilli;Lactobacillales;Carnobacteriaceae;Marinilactibacillus;Marinilactibacillus_sp._15R	0	0	0	0	0	0.0133743	0.0312035	0.0233918	0.00672379	0.00144154	0	0.00774164	0.00119417	0.000384714	0	0	0	0	0	0	0	0	0	0	0	0	0	0	0	0	0	0.000292287	0	0	0	0	0	0	0	0
Firmicutes;Bacilli;Lactobacillales;Carnobacteriaceae;Marinilactibacillus;__	0	0	0	0	0	0.00861898	0.00996134	0	0.00539404	0	0	0.00487662	0	0	0	0	0	0	0	0	0	0	0	0	0	0	0	0	0	0	0	0	0	0	0	0	0	0	0	0
Firmicutes;Bacilli;Lactobacillales;Carnobacteriaceae;Trichococcus;__	0	0	0	0	0	0	0	0	0	0	0	0	0	0	0	0	0	0	0	0	0	0	0	0	0	0	0	0	0	0	0	0.000378254	0	0	0	0	0	0	0	0
Firmicutes;Bacilli;Lactobacillales;Carnobacteriaceae;__;__	0	0	0	0	0	0.00889968	0.00263901	0	0.00468628	0.000448046	0.00460754	0.00885107	0	0.000326424	0	0	0	0	0	0	0	0	0	0	0	0	0	0	0	0	0	0	0	0	0	0	0	0	0	0
Firmicutes;Bacilli;Lactobacillales;Enterococcaceae;Enterococcus;Enterococcus_asini	0	0	0	0	0	0	0	0	0	0	0	0.000182873	0	0	0	0	0	0	0	0	0	0	0	0	0	0	0	0	0	0	0	0	0	0	0	0	0	0	0	0
Firmicutes;Bacilli;Lactobacillales;Enterococcaceae;Enterococcus;Enterococcus_casseliflavus	0	0	0	0	0	0	0	0	0	0	0	0.00039013	0	0	0	0	0	0	0	0	0	0	0	0	0	0	0	0	0	0	0	5.15801e-05	0	0	0	0	0	0	0	0
Firmicutes;Bacilli;Lactobacillales;Enterococcaceae;Enterococcus;Enterococcus_dispar	0	0	0	0	0	0	0	0	0	0	0	0.000658344	0	0	0	0	0	0	0	0	0	0	0	0	0	0	0	0	0	0	0	0	0	0	0	0	0	0	0	0
Firmicutes;Bacilli;Lactobacillales;Enterococcaceae;Enterococcus;Enterococcus_faecalis	0	0	0	0	0	0	0	0	0.00442891	4.87007e-05	0	0.000121916	0.0324815	0	0	0	0	0	0	0	0	0	0	0.000603682	0	0	0	0	0.000130322	0.0433399	0	0	0	0	0	0	0	0	0	0
Firmicutes;Bacilli;Lactobacillales;Enterococcaceae;Enterococcus;Enterococcus_faecium	0	0	0	0	0	0	0	0	0	0	0.00028733	0.00269433	0.0214155	0.000268134	0.00502216	0	0	0	0	0	0	0	0	0	0	0	0	0	0	0	0	0	0	0	0	0	0	0	0	0
Firmicutes;Bacilli;Lactobacillales;Enterococcaceae;Enterococcus;Enterococcus_gilvus	0	0	0	0	0	0	0	0	0	0	0	0	0.00326407	0	0	0	0	0	0	0	0	0	0	0	0	0	0	0	0	0	0	0	0	0	0	0	0	0	0	0
Firmicutes;Bacilli;Lactobacillales;Enterococcaceae;Enterococcus;Enterococcus_hirae	0	0	0	0	0	0	0	0	0	8.76612e-05	0	0	0	0.000244818	0	0	0	0	0	0	0	0	0	0	0	0	0	0	0	0	0	0	0.000506842	0	0	0	0	0	0	0
Firmicutes;Bacilli;Lactobacillales;Enterococcaceae;Enterococcus;Enterococcus_malodoratus	0	0	0	0	0	0	0	0	0	0	0	0	0.0193456	0	0	0	0	0	0	0	0	0	0	0	0	0	0	0	0	0	0	0	0	0	0	0	0	0	0	0
Firmicutes;Bacilli;Lactobacillales;Enterococcaceae;Enterococcus;Enterococcus_pallens	0	0	0	0	0	0.00108976	0	0	0.000557635	0	0	0	0	0	0	0	0	0	0	0	0	0	0	0	0	0	0	0	0	0	0.000187869	0	0	0	0	0	0	0	0	0
Firmicutes;Bacilli;Lactobacillales;Enterococcaceae;Enterococcus;Enterococcus_sulfureus	0	0	0	0	0	0.00229509	0.000371692	0	0.000332436	0.000594148	0	0.0011582	0.0105087	0	0	0	0	0	0	0	0	0	0	0	0	0	0	0	0	0.0112983	0	0	0	0	0	0	0	0	0	0
Firmicutes;Bacilli;Lactobacillales;Enterococcaceae;Enterococcus;__	0	0	0	0	0	0.0041774	0.00472049	0.0109533	0.00461121	0.00134414	0.00111853	0.00708329	0.00493591	0	0	0	0	0	0	0	0	0	0	0	0	0	0	0	0	0	0	5.15801e-05	0	0	0	0	0	0	0	0
Firmicutes;Bacilli;Lactobacillales;Enterococcaceae;Vagococcus;__	0	0	0.00214829	0.00327017	0.00352262	0.00011558	0	0	0.00113672	0	0	0.000207256	0	0	0	0	0	0	0	0	0	0	0	0	0	0	0	0	3.90966e-05	0	0	0	0	0	0	0	0	0	0	0
Firmicutes;Bacilli;Lactobacillales;Enterococcaceae;__;__	0	0	0	0	0	0.00118883	0.00148677	0	0.000782833	0	0	0.000170682	0	0	0	0	0	0	0	0	0	0	0	0	0	0	0	0	0	0	0	0	0	0	0	0	0	0	0	0
Firmicutes;Bacilli;Lactobacillales;Lactobacillaceae;Lactobacillus;Lactobacillus_acidipiscis	0	0	0	0	0	0	0	0	0	5.84408e-05	0	0	0	0	0	0	0	0	0	0	0	0	0	0	0	0	0	0	0	0	0	0	0	0	0	0	0	0	0	0
Firmicutes;Bacilli;Lactobacillales;Lactobacillaceae;Lactobacillus;Lactobacillus_amylovorus	0	0.000609315	0	0	0	0	0	0	0	0	0	0	0	0	0	0	0	0	0	0	0	0	0	0	0	0	0	0	0	0	0	0	0	0	0	0	0	0	0	0
Firmicutes;Bacilli;Lactobacillales;Lactobacillaceae;Lactobacillus;Lactobacillus_animalis	0	0	0	0	0	0	0	0	0	0	0	0	0	0	0	0	0	0	0	0	0	0	0	0	0	0	0	0	0	0	0	0	0	0	0	0	0	0	0	0
Firmicutes;Bacilli;Lactobacillales;Lactobacillaceae;Lactobacillus;Lactobacillus_brevis	0	0	0	0	0	0	0	0	0	0	0	0	0	0	0	0	0	0	0	0	0	0	0	0	0	0	0	0	0	0	0	0	0	0	0	0	0	0	0	0
Firmicutes;Bacilli;Lactobacillales;Lactobacillaceae;Lactobacillus;Lactobacillus_crispatus	0	0	0	0	0	0	0	0	0	0	0	0	0	0	0	0	0	0	0	0	0.966058	0.567582	0	0.000679143	0.63602	0.00327102	0.00137343	0.000123617	0.00634668	0.0321612	0.000375738	0	0	0	0	0	0	0	0	0
Firmicutes;Bacilli;Lactobacillales;Lactobacillaceae;Lactobacillus;Lactobacillus_delbrueckii	0	0.000190411	0	0	0	0	0	0	0	0	0	0.000219448	0	0	0	0	0	0	0	0	0	0	0	0	0	0.290207	0.185828	0.430373	0.0704782	0.0478681	0	0	0	0	0	0	0	0	0	0
Firmicutes;Bacilli;Lactobacillales;Lactobacillaceae;Lactobacillus;Lactobacillus_fermentum	0	0	0	0	0	3.30229e-05	0	0	0	0	0.000153927	0	0	0	0	0	0	0	0	0	0	0.000240419	0.00172191	0	0	0.00131572	0.000686716	0.00739642	0.00374024	0.0513951	0	0	0	0	0	0	0	0	0	0
Firmicutes;Bacilli;Lactobacillales;Lactobacillaceae;Lactobacillus;Lactobacillus_gasseri	0	0	0	0	0	0	0	0	0	0	0	0	0	0	0	0.00245456	0	0	0	0	0.00107358	0	0.0124839	0.837458	0	0.000493394	0.000663036	0.0057894	0.00449611	0.037616	0	0	0	0	0	0	0	0	0	0
Firmicutes;Bacilli;Lactobacillales;Lactobacillaceae;Lactobacillus;Lactobacillus_helveticus	0	0	0	0	0	0	0	0	0	0.000155842	0.00691644	0.00103628	0.00628931	0.00251813	0.0115214	0	0	0	0	0	0	0	0	0	0	0.616176	0.656536	0.367905	0.705629	0.279706	0	0	0	0	0	0	0	0	0	0
Firmicutes;Bacilli;Lactobacillales;Lactobacillaceae;Lactobacillus;Lactobacillus_iners	0	0	0	0	0	0	0	0	0	0	0	0	0	0	0	0	0	0	0	0	0	0.357311	0.604391	0	0.279875	0	0	0	0	0	0	0	0	0	0	0	0	0	0	0
Firmicutes;Bacilli;Lactobacillales;Lactobacillaceae;Lactobacillus;Lactobacillus_jensenii	0	0	0	0	0	0	0	0	0	0	0	0	0	0	0	0	0	0	0	0	0	0.0348608	0.349763	0	0.0709836	0	0	0	0	0	0	0	0	0	0	0	0	0	0	0
Firmicutes;Bacilli;Lactobacillales;Lactobacillaceae;Lactobacillus;Lactobacillus_johnsonii	0	0.0269241	0	0	0	0	0	0	0	0	0	0	0	0	0	0	0	0	0	0	0	0	0	0	0	0	0	0	0	0	0	0	0	0	0	0	0	0	0	0
Firmicutes;Bacilli;Lactobacillales;Lactobacillaceae;Lactobacillus;Lactobacillus_mucosae	0	0.000133288	0	0	0	0	0	0	0	0	0	0	0	0	0	0	0	0	0	0	0	0	0	0	0	0	0	0	0	0	0	0	0	0	0	0	0	0	0	0
Firmicutes;Bacilli;Lactobacillales;Lactobacillaceae;Lactobacillus;Lactobacillus_oris	0	0	0	0	0	0	0	0	0	0	0	0	0	0	0	0	0	0	0	0	0	0	0	0.150845	0	0	0	0	0	0.000104613	0	0	0	0	0	0	0	0	0	0
Firmicutes;Bacilli;Lactobacillales;Lactobacillaceae;Lactobacillus;Lactobacillus_parabuchneri	0	0	0	0	0	0	0	0	0	0	0	0	0	0	0	0	0	0	0	0	0	0	0	0	0	0	0	0	0	0.00159909	0	0	0	0	0	0	0	0	0	0
Firmicutes;Bacilli;Lactobacillales;Lactobacillaceae;Lactobacillus;Lactobacillus_paracasei	0	0	0	0	0	0	0	0	0	0	0	0	0.0156039	0	0	0	0	0	0	0	0	0	0	0	0	0	0	0	0	0	0	0	0	0	0	0	0	0	0	0
Firmicutes;Bacilli;Lactobacillales;Lactobacillaceae;Lactobacillus;Lactobacillus_reuteri	0	0.000799726	0	0	0	0	0	0	0	0	0	0	0	0	0	0.000189936	0	0	0	0	0	0.00062509	0	0.0104135	0	0	0	0	0.000104258	0.000358675	0	0	0	0	0	0	0	0	0	0
Firmicutes;Bacilli;Lactobacillales;Lactobacillaceae;Lactobacillus;Lactobacillus_rhamnosus	0	0	0	0	0	0	0	0	0	0	0.0385945	0.00961914	0.0177534	0.0182681	0.302216	0	0	0	0	0	0	0	0	0	0	0	0	0	0	0.000463288	0	0	0	0	0	0	0	0	0	0
Firmicutes;Bacilli;Lactobacillales;Lactobacillaceae;Lactobacillus;Lactobacillus_sakei	0	0	0	0	0	0.00090813	0.000427446	0	0.000879347	0.000311684	0.000225759	0.00335268	0	0.00017487	0	0.000248378	0	0	0	0	0	0	0	0	0	0	0	0	0	0	0	0	0	6.24532e-05	0	0	0	0	0	0
Firmicutes;Bacilli;Lactobacillales;Lactobacillaceae;Lactobacillus;__	0	0	0	0	0	0	0.00191421	0	0.000193027	0.00070129	0.000389948	0.00153614	0.000636892	0	0	0	0	0	0	0	0	0.00778959	0.0129143	0	0.00471965	0	0	0	0	0.000179337	0	0	0	0	0	0	0	0	0	0
Firmicutes;Bacilli;Lactobacillales;Lactobacillaceae;Pediococcus;Pediococcus_acidilactici	0	0	0.000859317	0	0	0	0	0	0	0	0	0	0	0	0	0	0	0	0	0	0	0	0	0	0	0	0	0	0	0	0	0	0	0	0	0	0	0	0	0
Firmicutes;Bacilli;Lactobacillales;Lactobacillaceae;Pediococcus;Pediococcus_damnosus	0	0	0	0	0	0.000511855	0.000278769	0	0.000235922	0	0	0	0	0	0	0	0	0	0	0	0	0	0	0	0	0	0	0	0	0	0	0	0	0	0	0	0	0	0	0
Firmicutes;Bacilli;Lactobacillales;Lactobacillaceae;Pediococcus;Pediococcus_pentosaceus	0	0	0	0	0	0.00128789	0	0	0	0	0	0	0	0	0	0	0	0	0	0	0	0	0	0	0	0	0	0	0	0	0	0	0	0	0	0.0139265	0.00851852	0	0	0.00139419
Firmicutes;Bacilli;Lactobacillales;Leuconostocaceae;Leuconostoc;Leuconostoc_pseudomesenteroides	0	0	0	0	0	0	0	0	0	0	0	0	0.0179922	0	0	0	0	0	0	0	0	0	0	0	0	0	0	0	0	0	0	0	0	0	0	0	0	0	0	0
Firmicutes;Bacilli;Lactobacillales;Leuconostocaceae;Weissella;Weissella_ceti	0	0	0	0	0	0	0	0	0	0	0	0	0	0	0	0.000102273	0	0	0	0	0	0	0	0	0	0	0	0	0	0	0	0	0	0	0	0	0	0	0	0
Firmicutes;Bacilli;Lactobacillales;Leuconostocaceae;Weissella;Weissella_cibaria	0	0	0	0	0	0	0	0	0	0.000389605	0	0	0	0	0	0	0	0	0	0	0	0	0	0	0	0	0	0	0	0	0	0	0	0	0	0	0	0	0	0
Firmicutes;Bacilli;Lactobacillales;Leuconostocaceae;Weissella;Weissella_paramesenteroides	0	0	0	0	0	0	0	0	0	0	0	0	0	0	0	0	0	0	0	0	0	0	0	0	0	0	0	0	0	0.000134503	0	0	0	0	0	0	0	0	0	0
Firmicutes;Bacilli;Lactobacillales;Leuconostocaceae;Weissella;__	0	0	0	0	0	0	0.00152394	0	0	0.00126622	0	0	0	0	0	0	0	0	0	0	0	0	0	0	0	0	0	0	0	0.000134503	0	0	0	0	0	0	0	0	0	0
Firmicutes;Bacilli;Lactobacillales;Streptococcaceae;Lactococcus;Lactococcus_garvieae	0	0	0	0	0	0	0	0	0	0	0	0	0	0	0	0	0	0	0	0	0	0	0	0	0	0	0	0	0	0	0	0	0	0	0	0	0	0	0	0
Firmicutes;Bacilli;Lactobacillales;Streptococcaceae;Lactococcus;Lactococcus_lactis	0	0	0	0	0	0	0	0	8.579e-05	0	0	0	0.288034	0	0	0	0	0	0	0	0	0	0	0	0	0	0	0	0	0	0.000429415	0.000171934	0	0	0.000327882	0	0	0	0	0
Firmicutes;Bacilli;Lactobacillales;Streptococcaceae;Lactococcus;Lactococcus_piscium	0	0	0.0146698	0.00394212	0.0612231	0	0	0	0	0.000116882	0.00017445	0.000560811	0	0	0	0	0	0	0	0	0	0	0	0	0	0	0	0	0.000286708	0	0	0	0	0	0	0	0	0	0	0
Firmicutes;Bacilli;Lactobacillales;Streptococcaceae;Lactococcus;Lactococcus_raffinolactis	0	0	0.000695638	0	0.00267719	0	0	0	0	0	0	0	0.0272271	0	0	0	0	0	0	0	0	0	0	0	0	0	0	0	0	0	0	0	0	0	0	0	0	0	0	0
Firmicutes;Bacilli;Lactobacillales;Streptococcaceae;Lactococcus;Lactococcus_reticulitermitis	0	0	0	0	0.0100042	0	0	0	0	0	0	0	0	0	0	0	0	0	0	0	0	0	0	0	0	0	0	0	0	0	0	0	0	0	0	0	0	0	0	0
Firmicutes;Bacilli;Lactobacillales;Streptococcaceae;Streptococcus;Streptococcus_agalactiae	0	0	0	0	0	0	0	0	0	0	0	0.00132888	0	0	0	0	0	0	0	0	0	0	0	0	0	0	0	0	0	0	0	0	0	0	0	0	0	0	0	0
Firmicutes;Bacilli;Lactobacillales;Streptococcaceae;Streptococcus;Streptococcus_cristatus	0	0	0	0	0	0	0	0	0	0	0	0	0	0	0	0	0	0	0	0	0	0	0	0	0	0	0	0	0	0	0	0	0	0	0	0.010735	0.0152346	0	0.023607	0.00412196
Firmicutes;Bacilli;Lactobacillales;Streptococcaceae;Streptococcus;Streptococcus_equinus	0.000643713	0	0	0	0	0.000280695	0	0	0.00060053	0	0.00107749	0.00313323	0	0.00218005	0	0.000219157	0	0	0	0	0	0	0	0	0	0	0	0	0	0	0	0	0	0	0	0.00512573	0.0462963	0.0123279	0.0313783	0.0333394
Firmicutes;Bacilli;Lactobacillales;Streptococcaceae;Streptococcus;Streptococcus_gallolyticus	0	0	0	0	0	0	0	0	0	0.000224023	0	0.000633961	0	0	0	0	0	0	0	0	0	0	0	0	0	0	0	0	0	0	0	0	0	0	0	0	0	0	0	0
Firmicutes;Bacilli;Lactobacillales;Streptococcaceae;Streptococcus;Streptococcus_gordonii	0	0.000247534	0	0	0	0	0	0	0	0	0	0	0	0	0	0	0	0	0	0	0	0	0	0	0	0	0	0	0	0	0	0	0	0	0	0	0.00155556	0	0	0
Firmicutes;Bacilli;Lactobacillales;Streptococcaceae;Streptococcus;Streptococcus_halotolerans	0	0	0	0	0	0	0	0	8.579e-05	0	0	0	0	0	0	0	0	0	0	0	0	0	0	0	0	0	0	0	0	0	0	0	0	0	0	0	0	0	0	0
Firmicutes;Bacilli;Lactobacillales;Streptococcaceae;Streptococcus;Streptococcus_macedonicus	0	0	0	0	0	0	0	0	0	0	0.000123141	0	0	0	0	0	0	0	0	0	0	0	0	0	0	0	0	0	0	0	0	0	0	0	0	0	0	0	0	0
Firmicutes;Bacilli;Lactobacillales;Streptococcaceae;Streptococcus;Streptococcus_merionis	0	0	0	0	0	0	0	0	0.000278817	0	0	0	0	0	0	0	0	0	0	0	0	0	0	0	0	0	0	0	0	0	0	0	0	0	0	0	0	0	0	0
Firmicutes;Bacilli;Lactobacillales;Streptococcaceae;Streptococcus;Streptococcus_mitis	0	0	0	0	0	0	0	0	0	0	0	0	0	0	0	0	0	0	0	0	0	0	0	0	0	0	0	0	0	0	0	0	0	0	0	0	0.0699506	0.170098	0.211584	0.168091
Firmicutes;Bacilli;Lactobacillales;Streptococcaceae;Streptococcus;Streptococcus_oralis	0	0	0	0	0	0	0	0	0	0	0	0	0	0	0	0.00243995	0	0	0	0	0	0	0	0	0	0	0	0	0	0	0	0	0	0	0	0	0	0.023541	0.018695	0
Firmicutes;Bacilli;Lactobacillales;Streptococcaceae;Streptococcus;Streptococcus_parasanguinis	0	0	0	0	0	0	0	0	0	0	0	0	0	0	0	0.0112209	0	0	0	0	0	0	0	0	0	0	0	0	0	0	0	0	0	0	0	0	0.0187407	0	0.00337243	0.00715282
Firmicutes;Bacilli;Lactobacillales;Streptococcaceae;Streptococcus;Streptococcus_parauberis	0	0	0	0	0	0	0	0	0	0	0	0	0.000796115	6.9948e-05	0	0	0	0	0	0	0	0	0	0	0	0	0	0	0	0	0	0	0	0	0	0	0	0	0	0
Firmicutes;Bacilli;Lactobacillales;Streptococcaceae;Streptococcus;Streptococcus_pasteurianus	0	0.0219353	0	0	0	0	0	0	0	0	0	0	0	0	0	0	0	0	0	0	0	0	0	0	0	0	0	0	0	0	0	0	0	0	0	0	0	0	0	0
Firmicutes;Bacilli;Lactobacillales;Streptococcaceae;Streptococcus;Streptococcus_pneumoniae	0	0	0	0	0	0	0	0	0	0	0	0	0	0	0	0	0	0	0	0	0	0	0	0	0	0	0	0	0	0	0	0	0	0	0	0.359381	0.161012	0.15541	0.1239	0.273019
Firmicutes;Bacilli;Lactobacillales;Streptococcaceae;Streptococcus;Streptococcus_pseudopneumoniae	0	0	0	0	0	0	0	0	0	0	0	0	0	0	0	0	0	0	0	0	0	0	0	0	0	0	0	0	0	0	0	0	0	0	0	0	0.00037037	0	0	0
Firmicutes;Bacilli;Lactobacillales;Streptococcaceae;Streptococcus;Streptococcus_salivarius	0	0	0	0	0	0	0	0	0	0	0	0	0	0	0	0.0127696	0	0	0	0	0	0	0	0	0	0	0	0	0	0	0	0	0	0	0	0	0.0077037	0	0.019868	0.0181245
Firmicutes;Bacilli;Lactobacillales;Streptococcaceae;Streptococcus;Streptococcus_sanguinis	0	0	0	0	0	0.0135064	0.000260184	0	0.000246646	7.79211e-05	0	0	0	0.000209844	0	0	0	0	0	0	0	0	0	0	0	0	0	0	0	0	0	0	0	0	0	0.00541586	0.0344938	0.00498361	0.0384164	0.00909256
Firmicutes;Bacilli;Lactobacillales;Streptococcaceae;Streptococcus;Streptococcus_suis	0	0	0	0	0	6.60458e-05	0	0	0	0.000282464	0	0.00031698	0	0	0	0	0	0	0	0	0	0	0	0	0	0	0	0	0	0	0	0	0	0	0	0	0	0	0	0
Firmicutes;Bacilli;Lactobacillales;Streptococcaceae;Streptococcus;Streptococcus_thermophilus	8.69883e-06	0	0	0	0	0	0	0	0	0	0.00932796	0.0062055	0.0138524	0.00666838	0.109897	0	0	0	0	0	0	0	0	0	0	0.0885368	0.15476	0.188331	0.204332	0.481057	0	0	0	0	0	0.00106383	0	0	0	0
Firmicutes;Bacilli;Lactobacillales;Streptococcaceae;Streptococcus;Streptococcus_timonensis	0	0	0	0	0	0	0	0	0	0	0	0	0	0	0	0	0	0	0	0	0	0	0	0	0	0	0	0	0	0	0	0	0	0	0	0.0232108	0.0260988	0.0125246	0	0
Firmicutes;Bacilli;Lactobacillales;Streptococcaceae;Streptococcus;Streptococcus_uberis	0	0	0	0	0	0	0	0	6.43425e-05	0	0	0.000207256	0	0	0	0	0	0	0	0	0	0	0	0	0	0	0.000118399	0	0.000156386	8.96687e-05	0	0	0	0	0	0.105706	0	0	0.00989736	0.0100624
Firmicutes;Bacilli;Lactobacillales;Streptococcaceae;Streptococcus;__	0	0	0	0	0	0	0	0	0	0	0	0	0	0	0	0.0395944	0	0	0	0	0	0	0.000215239	0	0	0	0	0	0	0	0.000805153	0.00015474	0	0.000624532	0.000122956	0.103385	0.335926	0.137639	0.204839	0.142147
Firmicutes;Bacilli;Lactobacillales;__;__;__	0	0	0	0	0	0.0596559	0.0311664	0.02859	0.0285895	0.0027175	0.010662	0.0311494	0.00294563	0.00423185	0	0	0	0	0	0	0	0	0	0	0	0	0	0	0	0	0	0.000498607	0	0.000156133	0.000532809	0	0	0	0	0
Firmicutes;Bacilli;Lactobacillales;unknown;Lactobacillales_bacterium;Lactobacillales_bacterium_strain_NIBRBAC000499792	0	0	0	0	0	0	0	0	0	0	0	0	0	0	0	0	0	0	0	0	0	0	0	0	0	0	0	0	0	0.000209227	0	0	0	0	0	0	0	0	0	0
Firmicutes;Bacilli;__;__;__;__	0	0	0.00155496	0	0	0.0484611	0.0624071	0.0132739	0.0282785	0.00306814	0.0030067	0.0185312	0	0.00362564	0	0	0	0	0	0	0	0	0	0	0	0	0	0	0	0	0.00252281	0.00235549	0.000788421	0.00112416	0	0	0	0	0.00747801	0
Firmicutes;Clostridia;Clostridiales;Christensenellaceae;Christensenella;__	0	0	0.000286439	0	0	0	0	0	0	0	0	0	0	0	0	0	0	0	0	0	0	0	0	0	0	0	0	0	0	0	0	0	0	0	0	0	0	0	0	0
Firmicutes;Clostridia;Clostridiales;Clostridiaceae;Alkaliphilus;Alkaliphilus_metalliredigens	0	0	0	0	0	0	0	0	0	0	0	0	0	0	0	0	0	0	0	0	0	0	0	0	0	0	0	0	0	0	0.00123457	0.000171934	0	0.000624532	0	0	0	0	0	0
Firmicutes;Clostridia;Clostridiales;Clostridiaceae;Alkaliphilus;Alkaliphilus_oremlandii	0	0	0	0	0	0	0	0	0	0	5.13089e-05	0.000134107	0	0	0	0	0	0	0	0	0	0	0	0	0	0	0	0	0	0	0.0105743	0.0015474	0	0	0	0	0	0	0	0
Firmicutes;Clostridia;Clostridiales;Clostridiaceae;Alkaliphilus;__	0	0	0	0	0	0	0	0	0	0	0	0	0	0	0	0	0	0	0	0	0	0	0	0	0	0	0	0	0	0	0.000724638	0	0	0	0	0	0	0	0	0
Firmicutes;Clostridia;Clostridiales;Clostridiaceae;Beduini;Beduini_massiliensis	0.011191	0.00422712	0.00194369	0.00940734	0.000422714	0.000577901	0.000594707	0	0.00110455	0.000340905	0	0.00299912	0	0.000967614	0	0	0.0505044	0	0	0	0	0	0	0	0	0	0	0	0	0	0	0	0	0	0	0	0	0	0	0
Firmicutes;Clostridia;Clostridiales;Clostridiaceae;Clostridium;Clostridium_aceticum	0	0	0	0	0	0	0	0	0	0	0	0	0	0	0	0	0	0	0	0	0	0	0	0	0	0	0	0	0	0	0.0003489	0	0	0	0	0	0	0	0	0
Firmicutes;Clostridia;Clostridiales;Clostridiaceae;Clostridium;Clostridium_algidicarnis	0	0	0.000429659	0	0	0	0	0	0	0	0	0	0	0.00319429	0	0	0	0	0	0	0	0	0	0	0	0	0	0	0	0	0	3.43867e-05	0.00152053	0	0	0	0	0	0	0
Firmicutes;Clostridia;Clostridiales;Clostridiaceae;Clostridium;Clostridium_argentinense	0	0	0	0	0	0	0	0	0	0	0	0.00125573	0	0	0	0	0	0	0	0	0	0	0	0	0	0	0	0	0	0	0.000831991	0.00125512	0.00174579	0.000593305	0	0	0	0	0	0
Firmicutes;Clostridia;Clostridiales;Clostridiaceae;Clostridium;Clostridium_baratii	0	0	0	0	0	0	0	0	0.00120106	0.000185063	0.00935874	0.00480347	0	0.00539765	0	0	0	0	0	0	0	0	0	0	0	0	0	0	0	0	0.0010467	0	0	0.000468399	0	0	0	0	0	0
Firmicutes;Clostridia;Clostridiales;Clostridiaceae;Clostridium;Clostridium_botulinum	0	0	0.000429659	0	0	0	0	0	0	0.000165582	0.000225759	6.09578e-05	0	0	0	0	0	0	0	0	0	0	0	0	0	0	0	0	0	0	0.000322061	0	0	0	0	0	0	0	0	0
Firmicutes;Clostridia;Clostridiales;Clostridiaceae;Clostridium;Clostridium_butyricum	0	0.000571233	0.000429659	0	0	0	0	0	0	0	0	0.000304789	0	0.00017487	0	0	0	0	0	0	0	0	0	0	0	0	0	0	0	0	0	0	0	0.00196727	0	0	0	0	0	0
Firmicutes;Clostridia;Clostridiales;Clostridiaceae;Clostridium;Clostridium_carboxidivorans	0	0	0	0	0	0	0	0	0	0	0	0	0	0	0	0	0	0	0	0	0	0	0	0	0	0	0	0	0	0	0.00152979	0	0	0	0	0	0	0	0	0
Firmicutes;Clostridia;Clostridiales;Clostridiaceae;Clostridium;Clostridium_chauvoei	0	0	0	0	0	0.000148603	0	0	0.00034316	0	0.00750136	0.000499854	0	0.0318613	0	0	0	0	0	0	0	0	0	0	0	0	0	0	0	0	0.000268384	0	0	9.36797e-05	0	0	0	0	0	0
Firmicutes;Clostridia;Clostridiales;Clostridiaceae;Clostridium;Clostridium_cochlearium	0	0	0	0	0	0	0	0	0	0	0	0	0	0	0	0	0	0	0	0	0	0	0	0	0	0	0	0	0	0	0	0	0.00067579	0.00121784	0.00172138	0	0	0	0	0
Firmicutes;Clostridia;Clostridiales;Clostridiaceae;Clostridium;Clostridium_formicaceticum	0	0.00129479	0.00773386	0.00120951	0.000845428	9.90688e-05	0	0	0.000407502	0	0.000759372	7.31493e-05	0	0.000676164	0	0	0	0	0	0	0	0	0	0	0	0	0	0	0	0	0.00287171	0	0	0	0	0.000193424	0	0	0	0
Firmicutes;Clostridia;Clostridiales;Clostridiaceae;Clostridium;Clostridium_magnum	0	0	0	0	0	0	0	0	0	0	0	0	0	0	0	0	0	0	0	0	0	0	0	0	0	0	0	0	0	0	0	0	0.000225263	0.000218586	0	0	0	0	0	0
Firmicutes;Clostridia;Clostridiales;Clostridiaceae;Clostridium;Clostridium_pasteurianum	0	0	0	0	0	0	0	0	0	0	0	0	0	0	0	0	0	0	0	0	0	0	0	0	0	0	0	0	0	0	0	0	0	0	0	0	0	0	0	0
Firmicutes;Clostridia;Clostridiales;Clostridiaceae;Clostridium;Clostridium_perfringens	0.000160928	0	4.09199e-05	0	0	0	0.000260184	0	0.000289541	0.000243503	0.00120063	0.0010119	0.000398057	0.00087435	0	0	0	0	0	0	0	0	0	0	0	0	0	0	0	0	0.0118357	0	0	0.000249813	0	0.00135397	0	0	0	0
Firmicutes;Clostridia;Clostridiales;Clostridiaceae;Clostridium;Clostridium_saccharobutylicum	0	0.000361781	0	0	0	6.60458e-05	0	0	0.000225199	0	0.0010467	8.53409e-05	0	0.00166709	0	0.00144644	0	0	0	0.00477454	0	0	0	0	0	0	0	0	0	0	0.000805153	0	0	0	0	0	0	0	0	0
Firmicutes;Clostridia;Clostridiales;Clostridiaceae;Clostridium;Clostridium_scatologenes	0	0	0	0	0	0	0	0	0	0.000136362	0	0.000365747	0	0	0	0	0	0	0	0	0	0	0	0	0	0	0	0	0	0	0	0.000876861	0	0	0	0	0	0	0	0
Firmicutes;Clostridia;Clostridiales;Clostridiaceae;Clostridium;Clostridium_sp._12(A)	0	0	0	0	0	0	0	0	0	0	0	0	0	0	0	0	0	0	0	0	0	0	0	0	0	0	0	0	0	0	0	0	0	0	0	0	0	0	0	0
Firmicutes;Clostridia;Clostridiales;Clostridiaceae;Clostridium;Clostridium_sp._BNL1100	0	0	0	0	0	0	0	0	0	0	0	0.000207256	0	0	0	0	0	0.0132726	0	0	0	0	0	0	0	0	0	0	0	0	0	0	0	0	0	0	0	0	0	0
Firmicutes;Clostridia;Clostridiales;Clostridiaceae;Clostridium;Clostridium_sp._K25	0	0	0	0	0	0	0	0	0	0	0	0	0	0	0	0	0	0	0	0	0	0	0	0	0	0	0	0	0	0	5.36769e-05	0	0	0	0	0	0	0	0	0
Firmicutes;Clostridia;Clostridiales;Clostridiaceae;Clostridium;Clostridium_sp._KNHs214	0	0	0	0.000895937	0	0	0	0	0	0	0	0.000341364	0	0	0	0	0	0	0	0	0	0	0	0	0	0	0	0	0	0	8.05153e-05	0	0	0	0	0	0	0	0	0
Firmicutes;Clostridia;Clostridiales;Clostridiaceae;Clostridium;Clostridium_sp._ND2	0	0	0	0	0	0	0	0	0	0	0	0	0	0	0	0	0	0	0	0	0.0245272	0	0	0	0	0	0	0	0	0	0	0	0	0	0	0	0	0	0	0
Firmicutes;Clostridia;Clostridiales;Clostridiaceae;Clostridium;Clostridium_sporogenes	0	0	0	0	0	0	0	0	0	0	0	9.75324e-05	0	0	0	0	0	0	0	0	0	0	0	0	0	0	0	0	0	0	0	0	0	0	0	0	0	0	0	0
Firmicutes;Clostridia;Clostridiales;Clostridiaceae;Clostridium;Clostridium_tertium	0	0	0	0	0	0	0	0	0	0	0	0	0	0.000314766	0	0	0	0	0	0	0	0	0	0	0	0	0	0	0	0	0	0	0	0	0	0	0	0	0	0
Firmicutes;Clostridia;Clostridiales;Clostridiaceae;Clostridium;Clostridium_tyrobutyricum	0	0	0	0	0	0	0	0	0	0	0	0	0	0	0.0183161	0	0	0	0	0	0	0	0	0	0	0	0	0	0	0	0	0	0	0	0	0	0	0	0	0
Firmicutes;Clostridia;Clostridiales;Clostridiaceae;Clostridium;__	0	0.00734986	0.00313037	0.00389733	0	4.95344e-05	0	0	0.00017158	0	0.0049667	0.00484005	0	0.0103756	0	0	0	0	0	0	0	0	0	0	0	0	0	0	0	0	0.00147611	0.00015474	0.000225263	0.000405946	0	0	0	0	0	0
Firmicutes;Clostridia;Clostridiales;Clostridiaceae;Geosporobacter;Geosporobacter_ferrireducens	0	0	0	0	0	0.000313718	0.000353107	0	0.000139409	0.000155842	0	0.000268214	0	0	0	0	0	0	0	0	0	0	0	0	0	0	0	0	0	0	0.00542136	0	0	0	8.19706e-05	0	0	0	0	0
Firmicutes;Clostridia;Clostridiales;Clostridiaceae;Massilioclostridium;Massilioclostridium_coli	0	0	0.000716098	0	0.00091588	0	0	0	0.000107237	0	0	0	0	0	0	0	0	0	0	0	0	0	0	0	0	0	0	0	0	0	0	0	0	0	0	0	0	0	0	0
Firmicutes;Clostridia;Clostridiales;Clostridiaceae;__;__	0	0	0	0	0	0	0	0	0	0	0	0	0	0	0	0	0	0	0	0	0	0	0	0	0	0	0	0	0	0	0	0	0.00692685	0.00103048	0.0118857	0	0	0	0	0
Firmicutes;Clostridia;Clostridiales;Clostridiales_Family_XVII._Incertae_Sedis;Sulfobacillus;Sulfobacillus_acidophilus	0	0	0	0	0	0	0	0	0.000954413	0	0	0	0	0	0	0	0	0	0	0	0	0	0	0	0	0	0	0	0	0	0	0	0	6.24532e-05	0	0	0	0	0	0
Firmicutes;Clostridia;Clostridiales;Clostridiales_Family_XVII._Incertae_Sedis;Sulfobacillus;Sulfobacillus_thermosulfidooxidans	0	0	0	0	0	0	0	0	0	0	0	0	0	0	0	0	0	0	0	0	0	0	0	0	0	0	0	0	0	0	0.000268384	0	0	0	0.00163941	0	0	0	0	0
Firmicutes;Clostridia;Clostridiales;Eubacteriaceae;Acetobacterium;Acetobacterium_woodii	0	0	0	0	0	0	5.57538e-05	0	0.000107237	0	0.000184712	0	0	0	0	0	0	0	0	0	0	0	0	0	0	0	0	0	0	0	0	0	0	0	0	0	0	0	0	0
Firmicutes;Clostridia;Clostridiales;Eubacteriaceae;Eubacterium;Eubacterium_limosum	0	0.00123767	0.000204599	0.00335976	0	0	0	0	0	0	0.000297592	0.000463279	0	0	0	0	0	0	0	0	0	0	0	0	0	0	0	0	0	0	0	0	0	0	0	0	0.000197531	0	0	0
Firmicutes;Clostridia;Clostridiales;Eubacteriaceae;Eubacterium;Eubacterium_sp._3_1_31	0	0	0	0.00246383	0	0	0	0	0.000107237	0	0	0	0	0	0	0	0	0	0	0	0	0	0	0	0	0	0	0	0	0	0	0	0	0	0	0	0	0	0	0
Firmicutes;Clostridia;Clostridiales;Eubacteriaceae;Eubacterium;[Eubacterium]_cellulosolvens	0	0	0	0	0	6.60458e-05	0	0	0	0	0	0.000219448	0	0	0	0	0	0	0	0	0	0	0	0	0	0	0	0	0	0	0	0	0	0	0	0	0	0	0	0
Firmicutes;Clostridia;Clostridiales;Eubacteriaceae;Eubacterium;[Eubacterium]_hallii	0	0	0	0	0	0	0.00102215	0	0	0.00116882	0.000625968	0.000243831	0	0	0	0	0	0	0	0	0	0	0	0	0	0	0	0	0	0	0.000724638	0	0	0.000218586	0	0	0	0	0	0
Firmicutes;Clostridia;Clostridiales;Eubacteriaceae;Eubacterium;__	0	0	0.000900237	0	0.00112724	0	0	0	0.000836452	0.000272724	0.000328377	0	0	0	0	0	0	0	0	0	0	0	0	0	0	0	0	0	0	0	0	0	0	0	0	0	0	0	0	0
Firmicutes;Clostridia;Clostridiales;Eubacteriaceae;__;__	0	0	0.00233243	0	0	0	0	0	0	0	0.000143665	0.0008656	0	0.000419688	0	0	0	0	0	0	0	0	0	0	0	0	0	0	0	0	0	0	0	0	0	0	0	0	0	0
Firmicutes;Clostridia;Clostridiales;Flavonifractor;Flavonifractor_plautii;Flavonifractor_plautii_strain_YL31	0	0	0.00145266	0	0	0	0	0	0	0	0	0	0	0	0	0	0	0	0	0	0	0	0	0	0	0	0	0	0	0	0	0	0	0	0	0	0	0	0	0
Firmicutes;Clostridia;Clostridiales;Flavonifractor;Flavonifractor_plautii;__	0	0	0.0015345	0	0	0	0	0	0	0	0	0	0	0	0	0	0	0	0	0	0	0	0	0	0	0	0	0	0	0	0	0	0	0	0	0	0	0	0	0
Firmicutes;Clostridia;Clostridiales;Flavonifractor;Flavonifractor_sp._An4;Flavonifractor_sp._An4_strain_An4	0	0	0	0	0	0	0	0	0	0	0	0	0	0	0	0	0	0	0	0	0	0	0	0	0	0	0	0	0	0	0	0	0	0	0	0	0	0	0	0
Firmicutes;Clostridia;Clostridiales;Flavonifractor;__;__	0	0	0.00538096	0.00344936	0.00197266	0	0	0	0.00100803	0	0.00127246	0.00125573	0	0.00238989	0	0	0	0	0	0	0	0	0	0	0	0	0	0	0	0	0	0	0	0	0	0	0	0	0	0
Firmicutes;Clostridia;Clostridiales;Heliobacteriaceae;Heliobacterium;Heliobacterium_modesticaldum	0	0	0	0	0.00091588	0	0	0	0	0	0	0	0	0	0	0	0	0	0	0	0	0	0	0	0	0	0	0	0	0	0	0	0	0	0	0	0	0	0	0
Firmicutes;Clostridia;Clostridiales;Intestinimonas;Intestinimonas_butyriciproducens;__	0	0	0.000450119	0	0	0	0	0	0	0	0	0	0	0	0	0.000657472	0	0	0	0	0	0	0	0	0	0	0	0	0	0	0	0	0	0	0	0	0	0	0	0
Firmicutes;Clostridia;Clostridiales;Lachnospiraceae;Anaerotignum;Anaerotignum_propionicum	0	0	0	0	0	0.000396275	0.00174695	0.00185649	0.00017158	0.000224023	0.000667016	0	0	0	0	0	0	0	0	0	0	0	0	0	0	0	0	0	0	0	0	0	0	0	0	0	0	0	0	0
Firmicutes;Clostridia;Clostridiales;Lachnospiraceae;Blautia;[Ruminococcus]_gnavus	0	0.000190411	0	0	0	0	0	0	0	0	0	0	0	6.9948e-05	0	0	0	0	0	0	0	0	0	0	0	0	0	0	0	0	0	0	0	0.000405946	0.000532809	0	0	0	0	0
Firmicutes;Clostridia;Clostridiales;Lachnospiraceae;Kineothrix;Kineothrix_alysoides	0	0	0	0	0	0	0	0	0	0	0	0.000633961	0	0	0	0	0	0	0	0	0	0	0	0	0	0	0	0	0	0	0	0	0	0	0	0	0	0	0	0
Firmicutes;Clostridia;Clostridiales;Lachnospiraceae;Lachnoclostridium;Lachnoclostridium_sp._An76	0	0	0	0	0	0	0	0	0	0	0	0	0	0	0	0	0	0	0	0	0	0	0	0	0	0	0	0	0	0	0.000456253	0	0	0	0	0	0	0	0	0
Firmicutes;Clostridia;Clostridiales;Lachnospiraceae;Lachnoclostridium;[Clostridium]_sphenoides	0	0	0	0	0	0	0	0	0	0	0.000194974	0	0	0	0	0	0	0	0	0	0	0	0	0	0	0	0	0	0	0	0	0	0	0	0	0	0	0	0	0
Firmicutes;Clostridia;Clostridiales;Lachnospiraceae;Lachnoclostridium;__	0	0	0	0	0	0	0	0	0	0	0	0	0	6.9948e-05	0	0	0	0	0	0	0	0	0	0	0	0	0	0	0	0	0	0	0	0	0	0	0	0	0	0
Firmicutes;Clostridia;Clostridiales;Lachnospiraceae;Oribacterium;__	0	0	0.000409199	0	0	0	0	0	0	0	0	0	0	0	0	0	0	0	0	0	0	0	0	0	0	0	0	0	0	0	0	0	0	0	0	0	0	0	0	0
Firmicutes;Clostridia;Clostridiales;Lachnospiraceae;__;__	0	0	0	0	0	0	0	0	4.2895e-05	1.94803e-05	0.000472042	0.000841217	0	0.000559584	0	2.9221e-05	0	0	0	0	0	0	0	0	0	0	0	0	0	0	0	0	0	0	0	0	0	0	0	0
Firmicutes;Clostridia;Clostridiales;Oscillospiraceae;Oscillibacter;__	0	0.00108534	0	0	0	0	0	0	0	0	0	0	0	0.000104922	0	0.00371106	0	0	0	0	0	0	0	0	0	0	0	0	0	0	0	0	0	0	0	0	0	0	0	0
Firmicutes;Clostridia;Clostridiales;Oscillospiraceae;__;__	0	0	0	0	0	0	0	0	0.000214475	0	0	0	0	0	0	0.000715914	0	0	0	0	0	0	0	0	0	0	0	0	0	0	0	0	0	0	0	0	0	0	0	0
Firmicutes;Clostridia;Clostridiales;Peptococcaceae;Dehalobacter;__	0	0	0	0	0	3.30229e-05	0	0	0	0	0	0.000280406	0	0	0	0	0	0	0	0	0	0	0	0	0	0	0	0	0	0	0	0	0	0	0	0	0	0	0	0
Firmicutes;Clostridia;Clostridiales;Peptococcaceae;Desulfitobacterium;Desulfitobacterium_hafniense	0	0	0	0	0	0	0	0	0	0	0	0	0	0	0	0	0	0	0	0	0	0	0	0	0	0	0	0	0	0	0	0	0	0	0	0	0	0	0	0
Firmicutes;Clostridia;Clostridiales;Peptococcaceae;Desulfitobacterium;Desulfitobacterium_metallireducens	0	0	0.000368279	0	0.000563618	0	0	0	0	0	0	0.000134107	0	0.000163212	0	0	0	0	0	0	0	0	0	0	0	0	0	0	0	0	0	0	0	0	0	0	0	0	0	0
Firmicutes;Clostridia;Clostridiales;Peptococcaceae;Desulfitobacterium;__	0	0.000380822	0.00990261	0	0	0	0	0	0	0	0.000841466	0.000377938	0	0	0	0.000175326	0	0	0	0	0	0	0	0	0	0	0	0	0	0	0	0	0	0	0	0	0	0	0	0
Firmicutes;Clostridia;Clostridiales;Peptococcaceae;Desulfosporosinus;Desulfosporosinus_acidiphilus	0	0	0.001023	0	0	0	0	0	0	0	0	0.000256023	0	0	0	0	0.000303877	0	0	0	0	0	0	0	0	0	0	0	0	0	0	0	0	0	0	0	0	0	0	0
Firmicutes;Clostridia;Clostridiales;Peptococcaceae;Desulfotomaculum;Desulfotomaculum_ferrireducens	0	0	0	0	0	0	0	0	0	0	0	0	0	0	0	0	0	0	0	0	0	0	0	0	0	0	0	0	0	0	0.000161031	0	0	0	0	0	0	0	0	0
Firmicutes;Clostridia;Clostridiales;Peptococcaceae;Desulfotomaculum;Desulfotomaculum_gibsoniae	0	0	0	0	0	0	0	0	0	0	0	0	0	0	0	0	0	0	0	0	0	0	0	0	0	0	0	0	0	0	0.00136876	0	0	0	0	0	0	0	0	0
Firmicutes;Clostridia;Clostridiales;Peptococcaceae;Desulfotomaculum;Desulfotomaculum_reducens	0	0	0	0	0	0	0	0	0	0	0	0	0	0	0	0	0	0	0	0	0	0	0	0	0	0	0	0	0	0	0	0	0	0	0	0	0	0	0	0
Firmicutes;Clostridia;Clostridiales;Peptococcaceae;Desulfotomaculum;__	0	0	0.000204599	0	0	0	0	0	0	0	0	0	0	0	0	0	0	0	0	0	0	0	0	0	0	0	0	0	0	0	0	0	0	0	0	0	0	0	0	0
Firmicutes;Clostridia;Clostridiales;Peptococcaceae;Thermincola;Thermincola_potens	0	0	0	0	0	0	0	0	0	0	0	0	0	0	0	0	0	0	0	0	0	0	0	0	0	0	0	0	0	0	0	0	0	0.000187359	0	0	0	0	0	0
Firmicutes;Clostridia;Clostridiales;Peptococcaceae;__;__	0	0	0	0.000671953	0	0	0	0	0	0	0.00011288	0.000438896	0	0	0	0	0	0	0	0	0	0	0	0	0	0	0	0	0	0	0.00185185	0	0	0.000187359	0	0	0	0	0	0
Firmicutes;Clostridia;Clostridiales;Peptostreptococcaceae;Acetoanaerobium;Acetoanaerobium_sticklandii	0	0	0.00218921	0.00250862	0	0.000132092	0	0	0.00138336	0	0.00353005	0.00594948	0	0.00169041	0	0	0	0	0	0	0	0	0	0	0	0	0	0	0	0	0	0	0	0	0.000286897	0	0	0	0	0
Firmicutes;Clostridia;Clostridiales;Peptostreptococcaceae;Clostridioides;Clostridioides_difficile	0.000543677	0.00175178	0.00106392	0.002867	0	0.00270788	0.000278769	0	0.0149167	0.00131492	0.0880255	0.0592388	0.0062097	0.0842174	0.054062	0	0.000911632	0.00154333	0	0	0	0	0	0	0	0	0	0	0	0.000104613	0.0158884	0.00218356	0.0222447	0	0	0	0.000592593	0.00786885	0	0.000363702
Firmicutes;Clostridia;Clostridiales;Peptostreptococcaceae;Clostridioides;Clostridioides_mangenotii	0	0	0	0	0	0	0	0	0	0	0	0.000134107	0	0	0	0	0	0	0	0	0	0	0	0	0	0	0	0	0	0	0	0	0	0	0	0	0	0	0	0
Firmicutes;Clostridia;Clostridiales;Peptostreptococcaceae;Clostridioides;__	0	0.0136905	0	0	0	0	0	0	0	0	0	0	0	0	0	0	0	0	0	0	0	0	0	0	0	0	0	0	0	0	0	0	0	0	0	0	0	0	0	0
Firmicutes;Clostridia;Clostridiales;Peptostreptococcaceae;Paeniclostridium;Paeniclostridium_sordellii	0	0.00536959	0.00666994	0.00774985	0.00683387	0.015917	0.00643027	0.0126242	0.0531147	0.0056298	0.316155	0.160124	0.0268291	0.228439	0.206795	0	0	0.00123466	0.00137159	0	0	0	0	0	0	0	0	0	0.00011729	0.000298896	0.0434246	0.0082872	0.0135158	0.000124906	0	0.00531915	0	0	0	0
Firmicutes;Clostridia;Clostridiales;Peptostreptococcaceae;Paraclostridium;Paraclostridium_bifermentans	0	0	0	0	0	0	0	0	0	0	0	0.000646152	0	0	0	0	0	0	0	0	0	0	0	0	0	0	0	0	0	0	0	0	0	0	0	0	0	0	0	0
Firmicutes;Clostridia;Clostridiales;Peptostreptococcaceae;Peptoclostridium;Peptoclostridium_acidaminophilum	0	0	0	0	0	0	0	0	0	0	0	0	0	0	0	0	0	0	0	0	0	0	0	0	0	0	0	0	0	0	0.00391841	0	0	0	0	0	0	0	0	0
Firmicutes;Clostridia;Clostridiales;Peptostreptococcaceae;Peptostreptococcaceae_bacterium_VA2;Peptostreptococcaceae_bacterium_VA2_strain_VA2	0	0	0	0	0	0	0	0	0	0	0.00389948	0.000743685	0.000238834	0.00286787	0.0118168	0	0	0	0	0	0	0	0	0	0	0	0	0	0	0	0	0	0	0	0	0	0	0	0	0
Firmicutes;Clostridia;Clostridiales;Peptostreptococcaceae;[Clostridium]_paradoxum;[Clostridium]_paradoxum_JW-YL-7___DSM_7308_strain_JW-YL-7	0	0	0	0	0	0.00023116	0	0	0.000117961	0	0	0.000512045	0	0	0	0	0	0	0	0	0	0	0	0	0	0	0	0	0	0	0.00805153	0.000343867	0	0.000124906	0	0	0	0	0	0
Firmicutes;Clostridia;Clostridiales;Peptostreptococcaceae;__;__	0	0.00268479	0	0	0.00641116	0	0	0	0.00179087	0	0.0256544	0.0202624	0.020699	0.0140246	0.0218612	0	0	0	0	0	0	0	0	0	0	0	0	0	5.21288e-05	0	0.0127214	0	0	0.000374719	0	0	0	0	0	0
Firmicutes;Clostridia;Clostridiales;Pseudoflavonifractor;Pseudoflavonifractor_sp._Marseille-P3106;Pseudoflavonifractor_sp._Marseille-P3106_strain_Marseille-P3106	0	0	0	0	0	0	0	0	0	0	0	0	0	0.00023316	0	0	0	0	0	0	0	0	0	0	0	0	0	0	0	0	0	0	0	0	0	0	0	0	0	0
Firmicutes;Clostridia;Clostridiales;Pseudoflavonifractor;__;__	0	0	0	0.0013887	0	0	0	0	0	0	0	0	0	0	0	0	0	0	0	0	0	0	0	0	0	0	0	0	0	0	0	0	0	0	0	0	0	0	0	0
Firmicutes;Clostridia;Clostridiales;Ruminococcaceae;Angelakisella;Angelakisella_massiliensis	0	0	0	0	0	0	0	0	0	0	0	0	0	0	0	5.84419e-05	0	0	0	0	0	0	0	0	0	0	0	0	0	0	0	0	0	0	0	0	0	0	0	0
Firmicutes;Clostridia;Clostridiales;Ruminococcaceae;Faecalibacterium;Faecalibacterium_prausnitzii	0	0.000666438	0.0116212	0	0	0	0	0	0	0	0	0.00160929	0	0.000151554	0	0.000350652	0.000850857	0	0	0	0	0	0	0	0	0	0	0	0	0	0	0	0	0	0	0	0	0	0	0
Firmicutes;Clostridia;Clostridiales;Ruminococcaceae;Neglecta;__	0	0	0	0	0	0	0	0	0	0	0	0	0	0	0	0	0	0	0	0	0	0	0	0	0	0	0	0	0	0	0	0	0	0	0	0	0	0	0	0
Firmicutes;Clostridia;Clostridiales;Ruminococcaceae;Pseudobacteroides;Pseudobacteroides_cellulosolvens	0	0	0.000511498	0	0	0	0	0	2.14475e-05	0	0.00017445	0	0	0	0	0	0	0	0	0	0	0	0	0	0	0	0	0	0	0	0	0	0	0.000156133	0	0	0	0	0	0
Firmicutes;Clostridia;Clostridiales;Ruminococcaceae;Ruminiclostridium;Ruminiclostridium_thermocellum	0	0	0.000286439	0	0	0	0	0	0	0	0	0	0	0	0	0	0	0	0	0	0	0	0	0	0	0	0	0	0	0	0	0	0	0	0	0	0.00037037	0	0	0
Firmicutes;Clostridia;Clostridiales;Ruminococcaceae;Ruminiclostridium;[Clostridium]_clariflavum	0	0	0	0	0	0	0	0	0	0	0	0	0	0	0	0	0	0	0	0	0	0	0	0	0	0	0	0	0	0	0	0	0	0.000156133	0	0	0	0	0	0
Firmicutes;Clostridia;Clostridiales;Ruminococcaceae;Ruminiclostridium;[Clostridium]_josui	0	0	0	0	0	0	0	0	0	6.81809e-05	0	0	0	0	0	0	0	0	0	0	0	0	0	0	0	0	0	0	0	0	0	0	0	0	0	0	0	0	0	0
Firmicutes;Clostridia;Clostridiales;Ruminococcaceae;Ruminiclostridium;[Clostridium]_stercorarium	0	0.000266575	0	0	0	0	0	0	0	5.84408e-05	0	0	0	0	0	0	0.00237024	0	0	0	0	0	0	0	0	0	0	0	0	0	0.00179817	0	0	0.000999251	0	0	0	0	0	0
Firmicutes;Clostridia;Clostridiales;Ruminococcaceae;Ruminiclostridium;__	0	0.00158041	0.00120714	0	0	0	0	0	0.000246646	0	0.000420733	0.00070711	0	0.000617874	0	0.0115277	0.0147077	0	0	0	0	0	0	0	0	0	0	0	0	0	0	0	0	0	0	0	0	0	0	0
Firmicutes;Clostridia;Clostridiales;Ruminococcaceae;Ruminococcus;Ruminococcus_albus	0	0	0	0	0	0	0	0	0	0	0	0	0	0	0	0	0	0	0	0	0	0	0	0	0	0	0	0	0	0	0	0	0	9.36797e-05	0	0	0	0	0	0
Firmicutes;Clostridia;Clostridiales;Ruminococcaceae;Ruminococcus;Ruminococcus_sp._A254.MGS-108	0	0	0	0	0.00154995	0.00163463	0.000371692	0	0.00344232	0.000467526	0.0448029	0.00351117	0	0.0813029	0	0	0	0	0	0	0	0	0	0	0	0	0	0	0	0	0	0.000876861	0.00259053	0	0	0	0	0	0	0
Firmicutes;Clostridia;Clostridiales;Ruminococcaceae;Ruminococcus;Ruminococcus_sp._HUN007	0	0	0.00315083	0.000627156	0.00274764	0	0	0	0	0	0.000728586	0.000170682	0	0	0	0.000160715	0	0	0	0	0	0	0	0	0	0	0	0	0	0	0	0	0	0	0	0	0	0	0	0
Firmicutes;Clostridia;Clostridiales;Ruminococcaceae;Ruminococcus;__	0	0.00260863	0.000838858	0.000223984	0.00154995	0	0	0	0.000461121	0	0.000153927	0	0	0.000443004	0	0	0.00158016	0	0	0	0	0	0	0	0	0	0	0	0	0	8.05153e-05	0	0	0	0	0	0	0	0	0
Firmicutes;Clostridia;Clostridiales;Ruminococcaceae;Ruminococcus;uncultured_Ruminococcus_sp.	0	0	0	0	0	0	0	0	0	0	0	0	0	0	0	0	0	0	0	0	0	0	0	0	0	0	0	0	0	0	0	0	0	0	0	0	0	0	0	0
Firmicutes;Clostridia;Clostridiales;Ruminococcaceae;__;__	0	0.00100918	0.00953433	0.00246383	0.000704523	0	0	0	6.43425e-05	0	6.15707e-05	0.00109724	0.000398057	0.00023316	0	0.000102273	0.000546979	0	0	0	0	0	0	0	0	0	0	0	0	0	0.000483092	0	0	0	0	0	0	0	0	0
Firmicutes;Clostridia;Clostridiales;__;__;__	0.000826389	0.0693286	0.0111302	0.0152309	0.0111315	0.00011558	7.43384e-05	0	0.00165146	0.000350645	0.0133916	0.00930216	0	0.0225815	0	0.00030682	0.0386532	0.0525504	0	0	0	0	0	0	0	0	0	0	0	0	0.00780998	5.15801e-05	0	0.000624532	0	0.000290135	0.000469136	0	0	0
Firmicutes;Clostridia;Halanaerobiales;Halanaerobiaceae;Halanaerobium;__	0	0	0	0	0	0	0	0	0	0	0	0	0	0	0	0	0	0	0	0	0	0	0	0	0	0	0	0	0	0	0.00050993	0	0	0	0	0	0	0	0	0
Firmicutes;Clostridia;Natranaerobiales;Natranaerobiaceae;Natranaerobius;Natranaerobius_thermophilus	0	0	0	0	0	0	0	0	0	0	0	0	0	0	0	0	0	0	0	0	0	0	0	0	0	0	0	0	0	0	0	0	0	0	0	0	0	0	0	0
Firmicutes;Clostridia;Thermoanaerobacterales;Thermoanaerobacteraceae;Moorella;Moorella_thermoacetica	0	0	0	0	0	0.0096592	0.0194023	0.00826139	0.00155494	0.00250321	0.000892775	0.0079367	0	0.000361398	0	0	0	0	0	0	0	0	0	0	0	0	0	0	0	0	0.000563607	5.15801e-05	0	0.000218586	0	0	0	0	0	0
Firmicutes;Clostridia;Thermoanaerobacterales;Thermoanaerobacteraceae;__;__	0	0	0	0	0	0	0	0	0	0	0	0	0	0	0	0	0	0	0	0	0	0	0	0	0	0	0	0	0	0	0	0	0	0	0	0	0	0	0	0
Firmicutes;Clostridia;Thermoanaerobacterales;Thermoanaerobacterales_Family_III._Incertae_Sedis;Caldicellulosiruptor;__	0	0	0	0	0	0	0	0	0	0	0	0.000182873	0	0	0	0	0	0	0	0	0	0	0	0	0	0	0	0	0	0	0.000724638	0	0	0	0	0	0	0	0	0
Firmicutes;Clostridia;Thermoanaerobacterales;Thermoanaerobacterales_Family_III._Incertae_Sedis;Thermoanaerobacterium;Thermoanaerobacterium_thermosaccharolyticum	0	0	0.00844995	0.00188147	0	0	0	0	0	0	8.20942e-05	0	0	0	0	0	0	0	0	0	0	0	0	0	0	0	0	0	0	0	0	0	0	0	0	0	0	0	0	0
Firmicutes;Clostridia;Thermoanaerobacterales;Thermoanaerobacterales_Family_III._Incertae_Sedis;Thermoanaerobacterium;__	0	0	0.00636304	0.00658514	0.00359307	0	0	0	0	0	0.000297592	0.000365747	0	6.9948e-05	0	0	0	0	0	0	0	0	0	0	0	0	0	0	0	0	0.00050993	0	0	0	0	0	0	0	0	0
Firmicutes;Clostridia;Thermoanaerobacterales;__;__;__	0	0	0.000347819	0	0	6.60458e-05	0	0	3.21712e-05	0	0	0	0	0	0	0	0	0	0	0	0	0	0	0	0	0	0	0	0	0	0	0	0	0	0	0	0	0	0	0
Firmicutes;Clostridia;__;__;__;__	0	0.0212689	0.000757018	0	0	0	0	0	0	0.000262984	0.00011288	0.00164586	0.000955338	0.00294947	0	0	0.0261335	0.0295547	0	0	0	0	0	0	0	0	0	0	0	0	0.0719538	0.000171934	0.00191474	0.000874344	0.00672159	0.00628627	0	0	0	0
Firmicutes;Erysipelotrichia;Erysipelotrichales;Erysipelotrichaceae;Allobaculum;Allobaculum_stercoricanis	0.000126133	0	0	0	0	0	0	0	0	0	0	0	0	0	0	0	0	0	0	0	0	0	0	0	0	0	0	0	0	0	0	0	0	0	0	0	0	0	0	0
Firmicutes;Erysipelotrichia;Erysipelotrichales;Erysipelotrichaceae;Candidatus_Stoquefichus;Candidatus_Stoquefichus_sp._SB1	0	0	0	0	0	0	0	0	0	0	0.000236021	0	0	0	0	0	0	0	0	0	0	0	0	0	0	0	0	0	0	0	0	0	0	0	0	0	0	0	0	0
Firmicutes;Erysipelotrichia;Erysipelotrichales;Erysipelotrichaceae;Candidatus_Stoquefichus;__	0.000782895	0	0	0	0	0	0	0	0	0	0	0	0	0	0	0	0	0	0	0	0	0	0	0	0	0	0	0	0	0	0	0	0	0	0	0	0	0	0	0
Firmicutes;Erysipelotrichia;Erysipelotrichales;Erysipelotrichaceae;Catenibacterium;Catenibacterium_mitsuokai	0	0	0	0.0105273	0	0	0	0	0	0	0	0	0	0	0	0	0	0	0	0	0	0	0	0	0	0	0	0	0	0	0	0	0	0	0	0	0	0	0	0
Firmicutes;Erysipelotrichia;Erysipelotrichales;Erysipelotrichaceae;Coprobacillus;Coprobacillus_cateniformis	0	0.000114247	0	0	0.0241651	0	0	0	0	0	0	0.000377938	0	0	0	0	0	0	0	0	0	0	0	0	0	0	0	0	0	0	0	0	0	0	0	0	0	0	0	0
Firmicutes;Erysipelotrichia;Erysipelotrichales;Erysipelotrichaceae;Coprobacillus;Coprobacillus_sp._LF-3_manually_corrected	0	0	0	0	0	0	0	0	0	0	6.15707e-05	0.000426704	0	0	0	0.00974519	0.00261335	0.00154333	0.0213739	0.0318302	0	0	0	0	0	0	0	0	0	0	0	0	0	0	0	0	0	0	0	0
Firmicutes;Erysipelotrichia;Erysipelotrichales;Erysipelotrichaceae;Eggerthia;Eggerthia_catenaformis	0	0	0	0	0	0	0	0	0	0	0	0	0	0.000547926	0	0	0	0	0	0	0	0	0	0	0	0	0	0	0	0	0	0	0	0	0	0.0032882	0.00133333	0	0	0
Firmicutes;Erysipelotrichia;Erysipelotrichales;Erysipelotrichaceae;Erysipelatoclostridium;[Clostridium]_innocuum	0	0	0.000736558	0	0	0	0	0	0.000954413	0	0.00111853	0.000109724	0	0	0	0	0	0	0	0	0	0	0	0	0	0	0	0	0	0	0	0	0	0	0	0	0	0	0	0
Firmicutes;Erysipelotrichia;Erysipelotrichales;Erysipelotrichaceae;Erysipelothrix;Erysipelothrix_rhusiopathiae	0	0.00034274	0.00130944	0.00842181	0.00317035	4.95344e-05	0	0	0.000332436	9.74013e-05	0.000451518	0.000768068	0	0.000244818	0	0	0	0	0	0	0	0	0	0	0	0	0	0	0	0	0	0	0	0	0	0	0	0	0	0
Firmicutes;Erysipelotrichia;Erysipelotrichales;Erysipelotrichaceae;Erysipelothrix;__	0	0.000304657	0.0012276	0	0.00105678	0	0	0	0	0	0	0	0	0	0	0	0	0	0	0	0	0	0	0	0	0	0	0	3.90966e-05	0	0	0	0	0	0	0	0	0	0	0
Firmicutes;Erysipelotrichia;Erysipelotrichales;Erysipelotrichaceae;Erysipelotrichaceae_bacterium_I46;Erysipelotrichaceae_bacterium_I46_strain_I46	0	0	0	0	0	0	0	0	0	0	0	0	0	0.000244818	0	0	0	0	0	0	0	0	0	0	0	0	0	0	0	0	0	0	0	0	0	0	0	0	0	0
Firmicutes;Erysipelotrichia;Erysipelotrichales;Erysipelotrichaceae;Faecalibaculum;Faecalibaculum_rodentium	0	0	0	0	0	0	0	0	0	0	0	0	0	0.000151554	0	0	0	0	0	0	0	0	0	0	0	0	0	0	0	0	0	0	0	0	0	0	0	0	0	0
Firmicutes;Erysipelotrichia;Erysipelotrichales;Erysipelotrichaceae;Turicibacter;Turicibacter_sp._H121	0	0.00278	0.0123987	0.0228464	0.014795	0.00969223	0.00529661	0.00473406	0.0285573	0.002961	0.306868	0.057093	0.00716503	0.248875	0.0298375	0.000102273	0.00540902	0.00123466	0	0.00159151	0	0	0	0	0	0	3.55198e-05	0	0.000104258	0.000224172	0.0430488	0.00907809	0.0163879	0	0.000327882	0.00725338	0	0	0	0
Firmicutes;Erysipelotrichia;Erysipelotrichales;Erysipelotrichaceae;Unclassified_Erysipelotrichaceae_genus;Unclassified_Erysipelotrichaceae_species	0	0	0.013033	0	0.00253628	0.000132092	0	0	0.000160856	0	5.13089e-05	0.000475471	0	0	0	0	0	0	0	0	0	0	0	0	0	0	0	0	0.000325805	0	0	0	0	0	0	0	0	0	0	0
Firmicutes;Erysipelotrichia;Erysipelotrichales;Erysipelotrichaceae;__;__	0.000695906	0.03336	0.0394877	0.0721677	0.0790475	6.60458e-05	0.000371692	0.000371299	0.00114744	0.000292204	0.00242178	0.00351117	0	0.013022	0	0.00629712	0.00151939	0	0.000685793	0	0	0	0	0	0	0	0	0	0.000195483	0	0.00249597	0	0	0	0	0	0	0	0.00293255	0
Firmicutes;Negativicutes;Acidaminococcales;Acidaminococcaceae;Acidaminococcus;Acidaminococcus_fermentans	0	0.00773068	0	0	0	0	0	0	0	0	0	0	0	0	0	0	0	0	0	0	0	0	0	0	0	0	0	0	0	0	0	0	0	0	0	0	0	0	0	0
Firmicutes;Negativicutes;Acidaminococcales;Acidaminococcaceae;Acidaminococcus;__	0	0.0199931	0.0179638	0.0245039	0.0271241	0	0	0	0.000203751	0.000253243	0.000225759	0.00371842	0	0.00176036	0	0	0.0175033	0.162358	0	0.00371353	0	0	0	0	0	0	0	0	0	0	0	0	0	0	0	0	0	0	0	0
Firmicutes;Negativicutes;Acidaminococcales;Acidaminococcaceae;Unclassified_Acidaminococcaceae_genus;Unclassified_Acidaminococcaceae_species	0	0	0.105901	0.331855	0.0556573	0.000743016	0	0	0.00185521	0.000779211	0.000820942	0.00119477	0	0.00213341	0	0	0	0	0	0	0	0	0	0	0	0	0	0	0.000390966	0	0	0	0	0	0	0	0	0	0	0
Firmicutes;Negativicutes;Acidaminococcales;Acidaminococcaceae;__;__	0	0	0.0101481	0.00640595	0.00324081	0	0	0	0.000235922	0.000126622	0	0.00120696	0	0.000244818	0	0	0	0	0	0	0	0	0	0	0	0	0	0	0	0	0	0	0	0	0	0	0	0	0	0
Firmicutes;Negativicutes;Selenomonadales;Selenomonadaceae;Megamonas;Megamonas_funiformis	0.00089163	0	0	0	0	0	0	0	0	0	0	0	0	0	0	0	0	0	0	0	0	0	0	0	0	0	0	0	0	0	0	0	0	0	0	0	0	0	0	0
Firmicutes;Negativicutes;Selenomonadales;Selenomonadaceae;Megamonas;__	0.00214861	0.000304657	0.0250839	0.0180083	0.0165563	0	0	0	0.000418226	0	0.000102618	0.000853409	0	0.000221502	0	0	0	0	0.000685793	0	0	0	0	0	0	0	0	0	9.12254e-05	0	0	0	0	0	0	0	0	0	0	0
Firmicutes;Negativicutes;Selenomonadales;Selenomonadaceae;Selenomonas;Selenomonas_ruminantium	0	0.00357973	0.00366233	0	0	6.60458e-05	0	0	0	0	0	0	0	0.000477978	0	0	0	0	0.0222883	0	0	0	0	0	0	0	0	0	0	0	0	0	0	0	0	0	0	0	0	0
Firmicutes;Negativicutes;Selenomonadales;Selenomonadaceae;Selenomonas;__	0	0.000266575	0	0	0	0	0	0	0	0	0	0	0	0	0	0	0	0	0	0	0	0	0	0	0	0	0	0	0	0	0	0	0	0	0	0.00251451	0	0	0	0.00169728
Firmicutes;Negativicutes;Selenomonadales;Selenomonadaceae;__;__	0	0	0	0	0	0	0	0	0	0	0	0	0	0	0	0	0	0	0	0	0	0	0	0	0	0	0	0	0	0	0	0	0	0	0	0	0	0	0	0
Firmicutes;Negativicutes;Selenomonadales;Sporomusaceae;Pelosinus;Pelosinus_fermentans	0	0	0	0	0	0	0	0	0	0	0	0	0	0	0	0	0	0	0	0	0	0	0	0	0	0	0	0	0	0	0.000134192	0	0	0	0	0	0	0	0	0
Firmicutes;Negativicutes;Selenomonadales;Sporomusaceae;Pelosinus;Pelosinus_sp._UFO1	0	0	0.00378509	0.00958653	0	0.000148603	0	0	0.000997308	0	0	0.000646152	0	0.000244818	0	0	0	0	0	0	0	0	0	0	0	0	0	0	0	0	0	0	0	0	0	0	0	0	0	0
Firmicutes;Negativicutes;Selenomonadales;Sporomusaceae;Pelosinus;__	0	0	0.000757018	0	0	0	0	0	0	0.000233763	0	0	0	0	0	0	0	0	0	0	0	0	0	0	0	0	0	0	0	0	0	0	0	0	0	0	0	0	0	0.000969873
Firmicutes;Negativicutes;Selenomonadales;Sporomusaceae;Sporomusa;Sporomusa_ovata	0	0	0.00016368	0.0029118	0	0	0	0	0	0	0	0	0	0	0	0	0	0	0	0	0	0	0	0	0	0	0	0	0	0	0	0	0	0	0	0	0	0	0	0
Firmicutes;Negativicutes;Selenomonadales;Sporomusaceae;Sporomusa;__	0	0	0	0	0	0	0	0	0	0	0	0	0	0	0	0	0	0	0	0	0	0	0	0	0	0	0	0	0	0	0	0	0	0	0	0	0	0	0	0
Firmicutes;Negativicutes;Selenomonadales;Sporomusaceae;Sporomusa;uncultured_Sporomusa_sp.	0	0	0.00290531	0.000627156	0	0	0	0	0	0	0.000277068	0.000121916	0	0.000489636	0	0	0	0	0	0	0	0	0	0	0	0	0	0	0	0	0.000268384	0	0	0	0	0.000193424	0	0	0	0
Firmicutes;Negativicutes;Selenomonadales;Sporomusaceae;Thermosinus;Thermosinus_carboxydivorans	0	0	0	0	0	0	0	0	0	0	0	0	0	0	0	0	0.000607755	0	0	0	0	0	0	0	0	0	0	0	0	0	0	0	0	0	0	0	0	0	0	0
Firmicutes;Negativicutes;Selenomonadales;__;__;__	0	0	0	0	0	0	0	0	0	0	0	0	0	0	0	0	0	0	0	0	0	0	0	0	0	0	0	0	0	0	0	0	0	0	0	0	0	0	0	0
Firmicutes;Negativicutes;Veillonellales;Veillonellaceae;Caecibacter;Caecibacter_massiliensis	0	0.00390342	0	0	0	0	0	0	0	0	0.000451518	0.000207256	0	0	0	0.00029221	0	0	0	0	0	0	0	0	0	0	0	0	0	0	0	0	0	0	0	0	0	0	0	0
Firmicutes;Negativicutes;Veillonellales;Veillonellaceae;Dialister;Dialister_pneumosintes	0	0	0	0	0	0	0	0	0	0	0	0	0	0	0	0	0	0	0	0	0	0	0	0	0	0	0	0	0	0	0	0	0	0	0	0	4.93827e-05	0	0	0
Firmicutes;Negativicutes;Veillonellales;Veillonellaceae;Dialister;__	0	0	0.0111916	0.00335976	0	0	0	0	0	0	0.000307853	0.000182873	0	0	0	0.0906288	0.00376808	0	0	0.0782493	0	0	0	0	0	0	0	0	0	0	0	0	0	0	0	0	0	0	0	0
Firmicutes;Negativicutes;Veillonellales;Veillonellaceae;Megasphaera;Megasphaera_elsdenii	0	0.329201	0	0	0	0	0	0	0	0	0	0	0	0	0	0	0.017868	0.278108	0	0.118302	0	0	0	0	0	0	0	0	0	0	0	0	0	0	0	0	0	0	0	0
Firmicutes;Negativicutes;Veillonellales;Veillonellaceae;Veillonella;Veillonella_parvula	0	0	0	0	0	0	0	0	0	0	0	0	0	0	0	0.0023669	0	0	0	0	0	0	0	0	0	0	0	0	0	0	0	8.59668e-05	0	0	0	0	0.00180247	0.00334426	0.00388563	0.00260653
Firmicutes;Negativicutes;Veillonellales;Veillonellaceae;Veillonella;Veillonella_rodentium	0	0	0	0	0	0	0	0	0	0	0	0	0	0	0	0	0	0	0	0	0	0	0	0	0	0	0	0	0	0	0	0	0	0	0	0	0	0	0	0
Firmicutes;Negativicutes;Veillonellales;Veillonellaceae;Veillonella;__	0	0	0.00519682	0.00255342	0	0	0	0	0.00025737	0	0.000790157	0.00134107	0	0	0	0.000555198	0	0	0	0	0	0	0	0	0	0	0	0	0	0	0.00190553	0	0.000957369	0	0	0	0.00279012	0.00104918	0	0.000909256
Firmicutes;Negativicutes;Veillonellales;Veillonellaceae;__;__	0	0.000285616	0	0	0	0	0	0.00120672	0	0	8.20942e-05	0.00792451	0	0	0	0	0	0	0	0	0	0	0	0	0	0	0	0	0	0	5.36769e-05	0	0	0	0	0.00174081	0	0	0	0
Firmicutes;Negativicutes;__;__;__;__	0	0	0.000347819	0	0	0	0	0	0	0	0.000256544	0.00054862	0	0	0	0	0	0	0	0	0	0	0	0	0	0	0	0	0	0	0.000214707	0	0	0	0	0	0.000148148	0	0	0
Firmicutes;Tissierellia;Tissierellales;Gottschalkiaceae;Gottschalkia;Gottschalkia_acidurici	0	0	0	0	0	0	0	0	0	0	0	0	0	0	0	0	0	0	0	0	0	0	0	0	0	0	0	0	0	0	0.00410628	0.00015474	0	0	0	0	0	0	0	0
Firmicutes;Tissierellia;Tissierellales;Peptoniphilaceae;Anaerococcus;__	0	0	0	0	0	6.60458e-05	0	0	0	0	0	0	0	0	0	0	0	0	0	0	0	0	0.00182953	0	0	0	0	0	0	0	0	0	0	0	0	0	0	0	0	0
Firmicutes;Tissierellia;Tissierellales;Peptoniphilaceae;Finegoldia;Finegoldia_magna	0	0	0	0	0	0	0	0	0	0	0	0	0	0	0	0	0	0	0	0	0.00346849	0	0.00365906	0	0	0	0	0	0	0	0	0	0	0.000312266	0	0	0	0	0	0
Firmicutes;Tissierellia;Tissierellales;Peptoniphilaceae;Lagierella;Lagierella_massiliensis	0	0	0	0	0	0.000363252	0.00312221	0	0.00017158	0.000272724	0	0	0	9.3264e-05	0	0	0	0	0	0	0	0	0	0	0	0	0	0	0	0	0	0	0	0	0	0	0	0	0	0
Firmicutes;Tissierellia;Tissierellales;Peptoniphilaceae;Parvimonas;Parvimonas_micra	0	0	0	0	0	0	0	0	0	0	0	0	0	0	0	0	0	0	0	0	0	0	0	0	0	0	0	0	0	0	0	0	0	0	0	0	0.000296296	0	0	0
Firmicutes;Tissierellia;Tissierellales;Peptoniphilaceae;Parvimonas;__	0	0	0	0	0	0.000181626	0	0	5.36187e-05	0	0	0.000268214	0	0	0	4.38315e-05	0	0	0	0	0	0	0	0	0	0	0	0	0	0	0	0	0	0	0	0.00270793	0.00595062	0.0012459	0.00205279	0.00103049
Firmicutes;Tissierellia;Tissierellales;Peptoniphilaceae;Peptoniphilus;Peptoniphilus_sp._ChDC_B134	0	0	0	0	0	0	0	0	0	8.76612e-05	0.000205236	0	0	0	0	0	0	0	0	0	0	0	0	0	0	0	0	0	0	0	0	0	0	0	0	0	0	0	0	0
Firmicutes;Tissierellia;Tissierellales;Peptoniphilaceae;Peptoniphilus;__	0	0.00070452	0	0	0	0.00011558	0	0	0.000128685	0.000146102	0	0.000463279	0	0	0	0.0183069	0.00583445	0	0	0	0	0	0	0	0	0	0	0	0	0	0.000402576	0	0	0	0	0	0	0	0	0
Firmicutes;Tissierellia;Tissierellales;Peptoniphilaceae;__;__	0	0.000304657	0.00343727	0.00694351	0.00415669	0	0	0.00139237	0.00034316	0	0.000543874	0.000304789	0	0.00064119	0	0	0.0066853	0	0	0	0	0	0	0	0	0	0	0	0	0	0.00330113	0	0	0.000593305	0	0	0	0	0	0
Firmicutes;Tissierellia;Tissierellales;__;__;__	0	0	0	0	0	0	0	0	0	0	0	0	0	0	0	0	0	0	0	0	0	0	0	0	0	0	0	0	0	0	0	0	0	0	0	0	0	0	0	0
Firmicutes;Tissierellia;__;__;__;__	0	0	0	0	0	0	0	0	0	0	0	0	0	0	0	0	0	0	0	0	0	0	0	0	0	0	0	0	0	0	0.000295223	0	0	0	0	0	0	0	0	0
Firmicutes;__;__;__;__;__	0.00120044	0.017613	0.0279892	0.232048	0.04361	0.223119	0.207014	0.00213497	0.044332	0.011133	0.00633152	0.0151785	0	0.00620206	0	0.00213313	0.249666	0.0620418	0	0	0.00338591	0	0	0	0	0	0	8.24114e-05	5.21288e-05	0	0.00483092	0	0	0	0.00192631	0.000676983	0	0	0.00513196	0.00691035
Firmicutes;unknown;unknown;Firmicutes_bacterium_ASF500;Firmicutes_bacterium_ASF500_strain_ASF500;unknown	0	0	0	0	0	0	0	0	0	0	0	0	0	0	0	0	0	0	0	0	0	0	0	0	0	0	0	0	0	0	0	0	0	0	0	0	0	0	0	0
Fusobacteria;Fusobacteriia;Fusobacteriales;Fusobacteriaceae;Fusobacterium;Fusobacterium_necrophorum	0	0	0	0	0	0	0	0	0.000160856	0	0	0.00171901	0	0	0	0	0	0	0	0	0	0	0	0	0	0	0	0	0	0	0	0	0	0	0	0	0	0	0	0
Fusobacteria;Fusobacteriia;Fusobacteriales;Fusobacteriaceae;Fusobacterium;Fusobacterium_nucleatum	0.0627012	0	0	0	0	0	0	0	0	0	5.13089e-05	0.000426704	0	0.0167759	0	0	0	0	0	0	0	0	0	0	0	0	0	0	0	0	0	0	0	0	0	0.0641199	0.0405432	0.0716721	0.0682551	0.020428
Fusobacteria;Fusobacteriia;Fusobacteriales;Fusobacteriaceae;Fusobacterium;Fusobacterium_periodonticum	0.00394057	0	0	0	0	0	0	0	0	0	0	0	0	0	0	0.000584419	0	0	0	0	0	0	0	0	0	0	0	0	0	0	0	0	0	0	0	0.0814313	0.0547654	0.151934	0.0330645	0.0195187
Fusobacteria;Fusobacteriia;Fusobacteriales;Fusobacteriaceae;Fusobacterium;Fusobacterium_varium	0.7609	7.61644e-05	0	0	0	0	0	0	0	0	0	0	0	0.00544429	0	0	0	0	0	0	0	0	0	0	0	0	0	0	0	0	0	0	0	0	0	0	0	0	0	0
Fusobacteria;Fusobacteriia;Fusobacteriales;Fusobacteriaceae;Fusobacterium;Unclassified_Fusobacterium_species	0.00343169	0	0	0	0	0	0	0	0	0	0	0	0	0	0	0	0	0	0	0	0	0	0	0	0	0	0	0	0	0	0	0	0	0	0	0	0	0	0	0
Fusobacteria;Fusobacteriia;Fusobacteriales;Fusobacteriaceae;Fusobacterium;__	0.0942127	0	0	0	0	0	0	0	0	0	0	0	0	0.000209844	0	0	0	0	0	0	0	0	0	0	0	0	0	0	0	0	0	0	0	0	0	0	0	0	0	0
Fusobacteria;Fusobacteriia;Fusobacteriales;Fusobacteriaceae;Ilyobacter;Ilyobacter_polytropus	0	0	0	0	0	0	0	0	0	0	0	0	0	0	0	0	0	0	0	0	0	0	0	0	0	0	0	0	0	0	0	0	0	0	0	0.0209865	0.00185185	0	0.00975073	0.00169728
Fusobacteria;Fusobacteriia;Fusobacteriales;Leptotrichiaceae;Leptotrichia;Leptotrichia_buccalis	0	0	0	0	0	0	0	0	0	0	0	0	0	0	0	0	0	0	0	0	0	0	0	0	0	0	0	0	0	0	0	0	0	0	0	0.0182785	0.00864198	0.0118689	0.00835777	0.0614051
Fusobacteria;Fusobacteriia;Fusobacteriales;Leptotrichiaceae;Leptotrichia;__	0	0	0	0	0	0.00394624	0.00117083	0.00306321	0.0149489	0.000282464	0	0.000573003	0	0.000373056	0	0	0	0	0	0	0	0	0	0	0	0	0	0	0	0	0.000322061	0	0	0	0	0.00696325	0.0104938	0.00629508	0.00982405	0.0295811
Fusobacteria;Fusobacteriia;Fusobacteriales;Leptotrichiaceae;Streptobacillus;Streptobacillus_moniliformis	0	0	0	0	0	0.000297206	0	0	0.000235922	0	0	0	0	0	0	0	0	0	0	0	0	0	0	0	0	0	0	0	0	0	0.000295223	0	0	0	0	0	0.00935802	0	0.0246334	0
Fusobacteria;Fusobacteriia;Fusobacteriales;Leptotrichiaceae;__;__	0	0	0	0	0	0.00161812	0	0.00232062	0.016032	0	3.07853e-05	0.000207256	0	0	0	0	0	0	0	0	0	0	0	0	0	0	0	0	0	0	0	0	0	0	0	0.0208897	0.00666667	0.0100328	0.00784457	0.012669
Gemmatimonadetes;__;__;__;__;__	0	0	0	0	0	0	0	0	0	0	0	0	0	0	0	0	0	0	0	0	0	0	0	0	0	0	0	0	0	0	0.00182501	0.000137547	0	0.00505871	0	0	0	0	0	0
Nitrospirae;Nitrospira;Nitrospirales;Nitrospiraceae;Leptospirillum;Leptospirillum_ferriphilum	0	0	0	0	0	0	0	0	0	0	0	0	0	0	0	0	0	0	0	0	0	0	0	0	0	0	0	0	0	0	0.000107354	0	0	0	0.00069675	0	0	0	0	0
Nitrospirae;Nitrospira;Nitrospirales;Nitrospiraceae;Nitrospira;__	0	0	0	0	0	0	0	0	0	0	0	0	0	0	0	0	0	0	0	0	0	0	0	0	0	0	0	0	0	0	0	0	0	0	0.000245912	0	0	0	0	0
Nitrospirae;__;__;__;__;__	0	0	0	0	0	0	0	0	0	0	0	0	0	0	0	0	0	0	0	0	0	0	0	0	0	0	0	0	0	0	0	0	0	0	0.00377065	0	0	0	0	0
Planctomycetes;Planctomycetia;Planctomycetales;Isosphaeraceae;Singulisphaera;Singulisphaera_sp._GP187	0	0	0	0	0	0	0	0	0	0	0	0	0	0	0	0	0	0	0	0	0	0	0	0	0	0	0	0	0	0	0.000241546	0	0.000337895	0	0.000245912	0	0	0	0	0
Proteobacteria;Alphaproteobacteria;Caulobacterales;Caulobacteraceae;Brevundimonas;__	0	0	0	0	0	0	0	0	0.000160856	0	0	0	0	0	0	0	0	0	0	0	0	0	0	0	0	0	0	0	0	0	0	0	0	0	0	0	0	0	0	0
Proteobacteria;Alphaproteobacteria;Rhizobiales;Aurantimonadaceae;Aureimonas;__	0	0	0	0	0	0	0	0	0	0	0	0	0	0	0	0	0	0	0	0	0	0	0	0	0	0	0	0	0	0	0	0	0.000788421	0	0	0	0	0	0	0
Proteobacteria;Alphaproteobacteria;Rhizobiales;Aurantimonadaceae;__;__	0	0	0	0	0	0	0	0	0	0	0	0	0	0	0	0	0	0	0	0	0	0	0	0	0	0	0	0	0	0	0.000563607	0	0	0	0	0	0	0	0	0
Proteobacteria;Alphaproteobacteria;Rhizobiales;Bartonellaceae;Bartonella;__	0	0	0	0	0	0	0	0	0	0	0	0.00015849	0	0	0	0	0	0	0	0	0	0	0	0	0	0	0	0	0	0	0.000187869	0	0.00529369	0.000218586	0.0030739	0	0	0	0	0
Proteobacteria;Alphaproteobacteria;Rhizobiales;Bradyrhizobiaceae;Bradyrhizobium;__	0	0	0	0	0	0	0	0	0	0	0	0	0	0	0	0	0	0	0	0	0	0	0	0	0	0	0	0	0	0	0.00260333	0	0	0.000249813	0	0	0	0	0	0
Proteobacteria;Alphaproteobacteria;Rhizobiales;Brucellaceae;Brucella;Brucella_suis	0	0	0	0	0	0	0	0	0	0	0	0	0	0	0	0	0	0	0	0	0	0	0	0	0	0	0	0	0	0	0	0	0	0.000718211	0	0	0	0	0	0
Proteobacteria;Alphaproteobacteria;Rhizobiales;Brucellaceae;Brucella;__	0	0	0	0	0	0	0	0	9.65137e-05	0	0	0	0.00151262	0	0	0	0	0	0	0	0	0	0	0	0	0	0	0	0	0	0	0	0	0	0	0	0	0	0	0
Proteobacteria;Alphaproteobacteria;Rhizobiales;Brucellaceae;Ochrobactrum;__	0	0	0	0	0	0	0	0	4.2895e-05	0	0	0	0	0	0	0	0	0	0	0	0	0	0	0	0	0	0	0	0	0	0	0.00101441	0.00670158	0.000499625	0.00569695	0	0	0	0	0
Proteobacteria;Alphaproteobacteria;Rhizobiales;Hyphomicrobiaceae;Devosia;__	0	0	0	0	0	0	0	0	3.21712e-05	0	0	0	0	0	0	0	0	0	0	0	0	0	0	0	0	0	0	0	0	0	0	0	0.000844737	0	0	0	0	0	0	0
Proteobacteria;Alphaproteobacteria;Rhizobiales;Hyphomicrobiaceae;__;__	0	0	0	0	0	0	0	0	0	0	0	0	0	0	0	0	0	0	0	0	0	0	0	0	0	0	0	0	0	0	0	0	0	0	0.00077872	0	0	0	0	0
Proteobacteria;Alphaproteobacteria;Rhizobiales;Methylobacteriaceae;Methylobacterium;Methylobacterium_populi	0	0	0	0	0	0	0	0	0	0	0	0	0	0	0	0	0	0	0	0	0	0	0	0	0	0	0	0	0	0	0	0	0	0.000530852	0	0	0	0	0	0
Proteobacteria;Alphaproteobacteria;Rhizobiales;Methylobacteriaceae;Methylobacterium;__	0	0	0	0	0	0	0	0	0	0	0	0	0	0	0	0	0	0	0	0	0	0	0	0	0	0	0	0	0	0	0	0	0.000281579	0.000405946	0.00274601	0	0	0	0	0
Proteobacteria;Alphaproteobacteria;Rhizobiales;Phyllobacteriaceae;Mesorhizobium;__	0	0	0	0	0	0.000379764	0	0	0.000407502	0	0	0	0.00350291	0	0	0	0	0	0	0	0	0	0	0	0	0	0	0	0	0	0	0	0.000957369	0	0	0	0	0	0	0
Proteobacteria;Alphaproteobacteria;Rhizobiales;Phyllobacteriaceae;__;__	0	0	0	0	0	0	0	0	0	0	0	0	0	0	0	0	0	0	0	0	0	0	0	0	0	0	0	0	0	0	0.000697799	0	0	0	0.00225419	0	0	0	0	0
Proteobacteria;Alphaproteobacteria;Rhizobiales;Rhizobiaceae;Liberibacter;Liberibacter_crescens	0	0	0	0	0	0	0	0	0	0	0	0	0	0	0	0	0	0	0	0	0	0	0	0	0	0	0	0	0	0	0	0	0	0	0.0011066	0	0	0	0	0
Proteobacteria;Alphaproteobacteria;Rhizobiales;Rhizobiaceae;Rhizobium;__	0	0	0	0	0	0	0	0	0.000235922	0	0	0	0	0	0	0	0	0	0	0	0	0	0	0	0	0	0	0	0	0	0	0.00137547	0.00574421	0.0019985	0.00594287	0	0	0	0	0
Proteobacteria;Alphaproteobacteria;Rhizobiales;__;__;__	0	0	0	0	0	0	0	0	0.000160856	0	0	0	0	0	0	0	0	0	0	0	0	0	0	0	0	0	0	0	0	0	0	0	0	0.000499625	0.000614779	0	0	0	0	0
Proteobacteria;Alphaproteobacteria;Rhodobacterales;Rhodobacteraceae;Jannaschia;__	0	0	0	0	0	0	0	0	0	0	0	0	0	0	0	0	0	0	0	0	0	0	0	0	0	0	0	0	0	0	0	0	0	0	0	0	0	0	0	0
Proteobacteria;Alphaproteobacteria;Rhodobacterales;Rhodobacteraceae;Paracoccus;__	0	0	0	0	0	0	0	0	0	0	0	0.000121916	0	0	0	0	0	0	0	0	0	0	0	0	0	0	0	0	0	0	0	0	0	0	0.000983647	0	0	0	0	0
Proteobacteria;Alphaproteobacteria;Rhodobacterales;Rhodobacteraceae;Yangia;__	0	0	0	0	0	0	0	0	0	0	0	0	0.00493591	0	0	0	0	0	0	0	0	0	0	0	0	0	0	0	0	0	0	0	0.00157684	0	0	0	0	0	0	0
Proteobacteria;Alphaproteobacteria;Rhodobacterales;Rhodobacteraceae;__;__	0	0	0	0	0	0	0	0	0	0	0	0	0	0	0	0	0	0	0	0	0	0	0	0	0	0	0	0	0	0	0	0	0.0014079	0	8.19706e-05	0	0	0	0	0
Proteobacteria;Alphaproteobacteria;Rhodospirillales;Acetobacteraceae;Acetobacter;__	0	0	0	0	0	0	0	0	0	0	0	0	0	0	0	0	0	0	0	0	0	0	0	0	0	0	0	0	0	0	0	0	0	0.00134274	0	0	0	0	0	0
Proteobacteria;Alphaproteobacteria;Rhodospirillales;Acetobacteraceae;Gluconobacter;Gluconobacter_oxydans	0	0	0	0	0	0	0	0	0	0	0	0	0	0	0	0	0	0	0	0	0	0	0	0	0	0	0	0	0	0	0	0	0	0	0	0	0	0	0	0
Proteobacteria;Alphaproteobacteria;Rhodospirillales;Acetobacteraceae;Gluconobacter;__	0	0	0	0	0	0	0	0	0	0	0	0	0	0	0	0	0	0	0	0	0	0	0	0	0	0	0	0	0	0	0	0	0	0	0	0	0	0	0	0
Proteobacteria;Alphaproteobacteria;Rhodospirillales;Acetobacteraceae;Komagataeibacter;Komagataeibacter_hansenii	0	0	0	0	0	0	0	0	0	0	0	0	0	0	0	0	0	0	0	0	0	0	0	0	0	0	0	0	0	0	0	0	0	0	0	0	0	0	0	0
Proteobacteria;Alphaproteobacteria;Rhodospirillales;Acetobacteraceae;Kozakia;Kozakia_baliensis	0	0	0	0	0	0	0	0	0.00025737	0	0	0	0	0	0	0	0	0	0	0	0	0	0	0	0	0	0	0	0	0	0	0	0	0	0	0	0	0	0	0
Proteobacteria;Alphaproteobacteria;Rhodospirillales;Acetobacteraceae;__;__	0	0	0	0	0.000211357	0	0	0	0	0	0	0	0	0	0	0	0	0	0	0	0	0	0	0	0	0	0	0	0	0	0	0	0.00264684	0.00115538	0	0	0	0	0	0
Proteobacteria;Alphaproteobacteria;Rhodospirillales;Rhodospirillaceae;Azospirillum;Azospirillum_humicireducens	0	0	0	0	0	0	0	0	4.2895e-05	0	0	0	0	0	0	0	0	0	0	0	0	0	0	0	0	0	0	0	0	0	0	0	0	0	0	0	0	0	0	0
Proteobacteria;Alphaproteobacteria;Rhodospirillales;Rhodospirillaceae;Azospirillum;Azospirillum_oryzae	0	0	0	0	0	0	0	0	0	0	0	0	0	0	0	0	0	0	0	0	0	0	0	0	0	0	0	0	0	0	0	0	0	0	0.000573794	0	0	0	0	0
Proteobacteria;Alphaproteobacteria;Rhodospirillales;Rhodospirillaceae;Inquilinus;Inquilinus_limosus	0	0	0	0	0	0	0	0	0	0	0	0	0	0	0	0	0	0	0	0	0	0	0	0	0	0	0	0	0	0	0	0	0	0.000780665	0.00491823	0	0	0	0	0
Proteobacteria;Alphaproteobacteria;Rhodospirillales;Rhodospirillaceae;Rhodospirillum;Rhodospirillum_rubrum	0	0	0	0	0	0	0	0	3.21712e-05	0	0	0	0	0	0	0	0	0	0	0	0	0	0	0	0	0	0	0	0	0	0	0	0	0	0	0	0	0	0	0
Proteobacteria;Alphaproteobacteria;Rhodospirillales;Rhodospirillaceae;Thalassobaculum;__	0	0	0	0	0	0	0	0	0	0	0	0	0	0	0	0	0	0	0	0	0	0	0	0	0	0	0	0	0	0	0	0	0.00388579	0	0.000819706	0	0	0	0	0
Proteobacteria;Alphaproteobacteria;Rhodospirillales;Rhodospirillaceae;Thalassospira;Thalassospira_sp._KO164	0	0	0	0	0	0	0	0	0	0	0	0	0	0	0	0	0	0	0	0	0	0	0	0	0	0	0	0	0	0	0	6.87734e-05	0	0	0	0	0	0	0	0
Proteobacteria;Alphaproteobacteria;Rhodospirillales;Rhodospirillaceae;Thalassospira;__	0	0	0	0	0	0	0	0	0	0	0	0	0	0	0	0	0	0	0	0	0	0	0	0	0	0	0	0	0	0	0	0	0	0.00262303	0	0	0	0	0	0
Proteobacteria;Alphaproteobacteria;Rhodospirillales;Rhodospirillaceae;__;__	0	0	0	0	0	0	0	0	0	0	0.000153927	0	0	0	0	0	0	0	0.00285747	0	0	0	0	0	0	0	0	0	0	0	0	0	0	0	0	0	0	0	0	0
Proteobacteria;Alphaproteobacteria;Sphingomonadales;Erythrobacteraceae;Croceicoccus;__	0	0	0	0	0	0	0	0	0	0	0	0	0	0	0	0	0	0	0	0	0	0	0	0	0	0	0	0	0	0	0.000536769	0	0	0	0	0	0	0	0	0
Proteobacteria;Alphaproteobacteria;Sphingomonadales;Erythrobacteraceae;Porphyrobacter;__	0	0	0	0	0	0	0	0	0	0	0	0	0	0	0	0	0	0	0	0	0	0	0	0	0	0	0	0	0	0	0	0	0.00619474	0.0030602	0.00512316	0	0	0	0	0
Proteobacteria;Alphaproteobacteria;Sphingomonadales;Erythrobacteraceae;__;__	0	0	0	0	0	0.000974176	0	0	0.000193027	0	0	0.000487662	0	0	0	0	0	0	0	0	0	0	0	0	0	0	0	0	0	0	0	0	0	0	0.00192631	0	0	0	0	0
Proteobacteria;Alphaproteobacteria;Sphingomonadales;Sphingomonadaceae;Novosphingobium;__	0	0	0	0	0	0	0	0	0	0	0	0	0	0	0	0	0	0	0	0	0	0	0	0	0	0	0	0	0	0	0	0	0	0	0.000327882	0	0	0	0	0
Proteobacteria;Alphaproteobacteria;Sphingomonadales;Sphingomonadaceae;Sphingobium;Sphingobium_lactosutens	0	0	0	0	0	0	0	0	0	0	0	0	0	0	0	0	0	0	0	0	0	0	0	0	0	0	0	0	0	0	0.000322061	0	0	0	0	0	0	0	0	0
Proteobacteria;Alphaproteobacteria;Sphingomonadales;Sphingomonadaceae;Sphingobium;__	0	0	0	0	0	0	0	0	0	0	0	0	0	0	0	0	0	0	0	0	0	0	0	0	0	0	0	0	0	0	0	0.000326674	0	0	0	0	0	0	0	0
Proteobacteria;Alphaproteobacteria;Sphingomonadales;Sphingomonadaceae;Sphingomonas;__	0	0	0	0	0	0.00023116	0	0	0.000193027	0	0	0	0	0	0	0	0	0	0	0	0	0	0	0	0	0	0	0	0	0	0	0	0.000563158	0	0	0	0	0	0	0
Proteobacteria;Alphaproteobacteria;Sphingomonadales;Sphingomonadaceae;__;__	0	0	0	0	0	0	0	0	3.21712e-05	0	0	0	0	0	0	0	0	0	0	0	0	0	0	0	0	0	0	0	0	0	0.000241546	0.00108318	0	0	0.00118857	0	0	0	0	0
Proteobacteria;Alphaproteobacteria;Sphingomonadales;__;__;__	0	0	0	0	0	0.00166766	0.00104074	0	0.000482569	9.74013e-05	0	0	0.00421941	0	0	0	0	0	0	0	0	0	0	0	0	0	0	0	0	0	0	0	0.00236526	0	0	0	0	0	0	0
Proteobacteria;Alphaproteobacteria;__;__;__;__	0	0	0	0	0	0	0.000427446	0.000835422	0.00140481	0.000214283	0	0.0011582	0	0.000804402	0	0	0	0	0	0	0	0	0	0	0	0	0	0	0	0	0.0183575	0.0028541	0.0243847	0.00477767	0.0198369	0.00106383	0	0	0	0
Proteobacteria;Alphaproteobacteria;unknown;__;__;__	0	0	0	0	0	0	0	0	0	0	0	9.75324e-05	0	0	0	0	0	0	0	0	0	0	0	0	0	0	0	0	0	0	0	0	0	0	0.00454937	0	0	0	0	0
Proteobacteria;Betaproteobacteria;Burkholderiales;Alcaligenaceae;Achromobacter;__	0	0	0	0	0	0	0	0	0	0	0	0	0	0	0	0	0	0	0	0	0	0	0	0	0	0	0	0	0	0	0	0	0.00067579	0	0.000163941	0	0	0	0	0
Proteobacteria;Betaproteobacteria;Burkholderiales;Alcaligenaceae;Advenella;Advenella_kashmirensis	0	0	0	0	0	0.000264183	0	0	0	0	0	0	0	0	0	0	0	0	0	0	0	0	0	0	0	0	0	0	0	0	0	0	0	0	0	0	0	0	0	0
Proteobacteria;Betaproteobacteria;Burkholderiales;Alcaligenaceae;Alcaligenes;Alcaligenes_faecalis	0	0	0	0	0	0.00128789	0	0	0.000546911	0	0	0	0	0	0	0	0	0	0	0	0	0	0	0	0	0	0	0	0	0	0	0	0	0	0	0	0	0	0	0
Proteobacteria;Betaproteobacteria;Burkholderiales;Alcaligenaceae;Bordetella;Bordetella_bronchialis	0	0	0	0	0	0	0	0	0	0	0	0	0	0	0	0	0	0	0	0	0	0	0	0	0	0	0	0	0	0	0	0	0.00174579	0	0	0	0	0	0	0
Proteobacteria;Betaproteobacteria;Burkholderiales;Alcaligenaceae;Bordetella;Bordetella_pertussis	0	0	0	0	0	0.000181626	0	0	0	0	0	0	0	0	0	0	0	0	0	0	0	0	0	0	0	0	0	0	0	0	0	0	0	0	0	0	0	0	0	0
Proteobacteria;Betaproteobacteria;Burkholderiales;Alcaligenaceae;Bordetella;Bordetella_trematum	0	0	0	0	0	0	0	0	0	0	0	0	0	0	0	0	0	0	0	0	0	0	0	0	0	0	0	0	0	0	0	0	0	0.00128029	0.000983647	0	0	0	0	0
Proteobacteria;Betaproteobacteria;Burkholderiales;Alcaligenaceae;Bordetella;__	0	0	0	0	0	0	0	0	0	9.74013e-05	0	0	0	0	0	0	0	0	0	0	0	0	0	0	0	0	0	0	0	0	0	0	0	0	0	0	0	0	0	0
Proteobacteria;Betaproteobacteria;Burkholderiales;Alcaligenaceae;Paenalcaligenes;Paenalcaligenes_hominis	0	0	0	0	0	0.000165115	0	0	0	0	0	0	0	0	0	0	0	0	0	0	0	0	0	0	0	0	0	0	0	0	0	0	0	0	0	0	0	0	0	0
Proteobacteria;Betaproteobacteria;Burkholderiales;Alcaligenaceae;Taylorella;Taylorella_equigenitalis	0	0	0	0	0	6.60458e-05	0	0	0	0	0	0	0	0	0	0	0	0	0	0	0	0	0	0	0	0	0	0	0	0	0	0	0	0	0	0	0	0	0	0
Proteobacteria;Betaproteobacteria;Burkholderiales;Alcaligenaceae;__;__	0	0	0	0	0	0.00199789	0	0	0.000332436	0	0	0	0	0	0	0	0	0	0	0	0	0	0	0	0	0	0	0	0	0	0	0	0	0	0	0	0	0	0	0
Proteobacteria;Betaproteobacteria;Burkholderiales;Burkholderiaceae;Burkholderia;Burkholderia_sp._GAS332	0	0	0	0	0	0	0	0	0	0	0	0	0	0	0	0	0	0	0	0	0	0	0	0	0	0	0	0	0	0	0	0	0	0.000811891	0.00233616	0	0	0	0	0
Proteobacteria;Betaproteobacteria;Burkholderiales;Burkholderiaceae;Burkholderia;Burkholderia_sp._OK233	0	0	0	0	0	0	0	0	0	0	0	0	0	0	0	0	0	0	0	0	0	0	0	0	0	0	0	0	0	0	0	0	0	0	0.00323784	0	0	0	0	0
Proteobacteria;Betaproteobacteria;Burkholderiales;Burkholderiaceae;Burkholderia;Burkholderia_sp._YR290	0	0	0	0	0	0	0	0	0	0	0	0	0	0	0	0	0	0	0	0	0	0	0	0	0	0	0	0	0	0	0	0	0	0	0.00913972	0	0	0	0	0
Proteobacteria;Betaproteobacteria;Burkholderiales;Burkholderiaceae;Burkholderia;__	0	0	0	0	0	0	0	0	0	0	0	0	0	0	0	0	0	0	0	0	0	0	0	0	0	0	0	0	0	0	0	0	0	0.000499625	0	0	0	0	0	0
Proteobacteria;Betaproteobacteria;Burkholderiales;Burkholderiaceae;Pandoraea;Pandoraea_apista	0	0	0	0	0	0	0	0.000742597	0.000107237	0	0	0	0	0	0	0	0	0	0	0	0	0	0	0	0	0	0	0	0	0	0.00609232	0	0.00067579	0.000405946	0	0	0	0	0	0
Proteobacteria;Betaproteobacteria;Burkholderiales;Burkholderiaceae;Pandoraea;__	0	0	0	0	0	0	0	0	0	0	0	0	0	0	0	0	0	0	0	0	0	0	0	0	0	0	0	0	0	0	0.00367687	0	0.000901053	0.000749438	0.00184434	0	0	0	0	0
Proteobacteria;Betaproteobacteria;Burkholderiales;Burkholderiaceae;Paraburkholderia;Paraburkholderia_phymatum	0	0	0	0	0	0	0	0	0	0	0	0	0	0	0	0	0	0	0	0	0	0	0	0	0	0	0	0	0	0	0	0	0	0	0.000860691	0	0	0	0	0
Proteobacteria;Betaproteobacteria;Burkholderiales;Burkholderiaceae;Polynucleobacter;Polynucleobacter_asymbioticus	0	0	0	0	0	0	0	0	0	0	0	0	0	0	0	0	0	0	0	0	0	0	0	0	0	0	0	0	0	0	0	0	0	0	0	0	0	0	0	0
Proteobacteria;Betaproteobacteria;Burkholderiales;Burkholderiaceae;__;__	0	0	0	0	0	0	0	0	0	0	0	0	0	0	0	0	0	0	0	0	0	0	0	0	0	0	0	0	0	0	0	0	0	0	0.000901676	0	0	0	0	0
Proteobacteria;Betaproteobacteria;Burkholderiales;Comamonadaceae;Acidovorax;Acidovorax_citrulli	0	0	0	0	0	0	0	0	0.000975861	0	0	0	0.00175145	0	0	0	0	0	0	0	0	0	0	0	0	0	0	0	0	0	0	0	0.00489948	0	0	0	0	0	0	0
Proteobacteria;Betaproteobacteria;Burkholderiales;Comamonadaceae;Acidovorax;__	0	0	0	0	0	0	0	0	0.000107237	0	0	0	0	0	0	0	0	0	0	0	0	0	0	0	0	0	0	0	0	0	0	0	0	0	0	0	0	0	0	0
Proteobacteria;Betaproteobacteria;Burkholderiales;Comamonadaceae;Hydrogenophaga;__	0	0	0	0	0	0	0	0	0	0	0	0	0	0	0	0	0	0	0	0	0	0	0	0	0	0	0	0	0	0	0	0	0.00456158	0	0.000163941	0	0	0	0	0
Proteobacteria;Betaproteobacteria;Burkholderiales;Comamonadaceae;Limnohabitans;Limnohabitans_sp._63ED37-2	0	0	0	0	0	0	0	0	0	0	0	0	0.00469708	0	0	0	0	0	0	0	0	0	0	0	0	0	0	0	0	0	0	0	0	0	0	0	0	0	0	0
Proteobacteria;Betaproteobacteria;Burkholderiales;Comamonadaceae;Pseudorhodoferax;__	0	0	0	0	0	0.000363252	0	0	0	0	0	0	0	0	0	0	0	0	0	0	0	0	0	0	0	0	0	0	0	0	0	0	0	0	0	0	0	0	0	0
Proteobacteria;Betaproteobacteria;Burkholderiales;Comamonadaceae;Rhodoferax;Rhodoferax_fermentans	0	0	0	0	0	0	0	0	0.000611253	0	0	0	0	0	0	0	0	0	0	0	0	0	0	0	0	0	0	0	0	0	0	0	0	0	0	0	0	0	0	0
Proteobacteria;Betaproteobacteria;Burkholderiales;Comamonadaceae;Variovorax;Variovorax_sp._URHB0020	0	0	0	0	0	0	0	0	0	0	0	0	0	0	0	0	0	0	0	0	0	0	0	0	0	0	0	0	0	0	0	0	0.00067579	0	0	0	0	0	0	0
Proteobacteria;Betaproteobacteria;Burkholderiales;Comamonadaceae;Variovorax;__	0	0	0	0	0	0	0	0	0.000310989	0	0	0	0	0	0	0	0	0	0	0	0	0	0	0	0	0	0	0	0	0	0	0	0	0	0.000614779	0	0	0	0	0
Proteobacteria;Betaproteobacteria;Burkholderiales;Comamonadaceae;__;__	0	0	0	0	0	0	0	0	0	0	0	0	0	0	0	0	0	0	0	0	0	0	0	0	0	0	0	0	0	0	0	0	0.00737737	0.000343492	0	0	0	0	0	0
Proteobacteria;Betaproteobacteria;Burkholderiales;Methylibium;__;__	0	0	0	0	0	0	0	0	0	0	0	0.000475471	0	0	0	0	0	0	0	0	0	0	0	0	0	0	0	0	0	0	0	0	0	0	0	0	0	0	0	0
Proteobacteria;Betaproteobacteria;Burkholderiales;Oxalobacteraceae;Collimonas;Collimonas_fungivorans	0	0	0	0	0	0	0	0	0	0	0	0	0	0	0	0	0	0	0	0	0	0	0	0	0	0	0	0	0	0	0	0	0	0	0.000819706	0	0	0	0	0
Proteobacteria;Betaproteobacteria;Burkholderiales;Oxalobacteraceae;Collimonas;__	0	0	0	0	0	0	0	0	0	0	0	0	0	0.000676164	0	0	0	0	0	0	0	0	0	0	0	0	0	0	0	0	0	0	0	0.00365351	0	0	0	0	0	0
Proteobacteria;Betaproteobacteria;Burkholderiales;Oxalobacteraceae;Duganella;__	0	0	0	0	0	0	0	0	0	0	0	0	0	0	0	0	0	0	0	0	0	0	0	0	0	0	0	0	0	0	0	0	0	0.000437172	0	0	0	0	0	0
Proteobacteria;Betaproteobacteria;Burkholderiales;Oxalobacteraceae;Herbaspirillum;__	0	0	0	0	0	0	0	0	0	0	0	0	0	0	0	0	0	0	0	0	0	0	0	0	0	0	0	0	0	0	0	0.000171934	0	0.00202973	0.000122956	0	0	0	0	0
Proteobacteria;Betaproteobacteria;Burkholderiales;Oxalobacteraceae;Janthinobacterium;__	0	0	0	0	0	0	0	0	0	0	0	0	0	0	0	0	0	0	0	0	0	0	0	0	0	0	0	0	0	0	0	0	0.00298474	0.00512116	0	0	0	0	0	0
Proteobacteria;Betaproteobacteria;Burkholderiales;Oxalobacteraceae;Massilia;Massilia_sp._9096	0	0	0	0	0	0	0	0	0.000782833	0	0	0	0	0	0	0	0	0	0	0	0	0	0	0	0	0	0	0	0	0	0	0.000137547	0	0.0019985	0	0	0	0	0	0
Proteobacteria;Betaproteobacteria;Burkholderiales;Oxalobacteraceae;Massilia;Massilia_sp._NR_4-1	0	0	0.000613798	0	0	0	0	0	0.000193027	0	0	0	0	0	0	0	0	0	0	0	0	0	0	0	0	0	0	0	0	0	0	0	0	0	0	0	0	0	0	0
Proteobacteria;Betaproteobacteria;Burkholderiales;Oxalobacteraceae;Massilia;Massilia_timonae	0	0.000437945	0	0	0	0.00310415	0	0	0.00094369	0.0030584	0	0	0	0	0	0	0	0	0	0	0	0	0	0	0	0	0	0	0	0	0	0.00185688	0.00377316	0.000187359	0	0	0	0	0	0
Proteobacteria;Betaproteobacteria;Burkholderiales;Oxalobacteraceae;Massilia;__	0	0	0	0	0	0.00409484	0	0	0	0.00109089	0	0	0	0	0	0	0	0	0	0	0	0	0	0	0	0	0	0	0	0	0	0.00385131	0.02461	0.00171746	0	0	0	0	0	0
Proteobacteria;Betaproteobacteria;Burkholderiales;Oxalobacteraceae;Noviherbaspirillum;Noviherbaspirillum_autotrophicum	0	0	0	0	0	0	0	0	0	0	0	0	0	0	0	0	0	0	0	0	0	0	0	0	0	0	0	0	0	0	0	0	0	0.000593305	0	0	0	0	0	0
Proteobacteria;Betaproteobacteria;Burkholderiales;Oxalobacteraceae;Noviherbaspirillum;__	0	0	0	0	0	0	0	0	0	0	0	0	0	0	0	0	0	0	0	0	0	0	0	0	0	0	0	0	0	0	0	0	0.000788421	0	0	0	0	0	0	0
Proteobacteria;Betaproteobacteria;Burkholderiales;Paucibacter;Paucibacter_sp._KCTC_42545;Paucibacter_sp._KCTC_42545_strain_KCTC_42545	0.000426243	0	0	0	0	0	0	0	0	0	0	0	0	0	0	0	0	0	0.000228598	0	0	0	0	0	0	0	0	0	0	0	0	0	0.00230895	0	0.00282798	0	0	0	0	0
Proteobacteria;Betaproteobacteria;Burkholderiales;Rhizobacter;__;__	0	0	0	0	0	0	0	0	0	0	0	0	0	0	0	0	0	0	0	0	0	0	0	0	0	0	0	0	0	0	0	0	0.0067579	0	0	0	0	0	0	0
Proteobacteria;Betaproteobacteria;Burkholderiales;Rubrivivax;__;__	0	0	0	0	0	0	0	0	0	0	0	0	0	0	0	0	0	0	0	0	0	0	0	0	0	0	0	0	0	0	0	0	0.00709579	0	0.00479528	0	0	0	0	0
Proteobacteria;Betaproteobacteria;Burkholderiales;Sutterellaceae;__;__	0	0	0	0	0	0	0	0	0	0	0	0	0	0	0	0	0	0	0	0	0	0	0	0	0	0	0	0	0	0	0	0	0	0	0	0	0	0	0	0
Proteobacteria;Betaproteobacteria;Burkholderiales;Thiomonas;__;__	0	0	0	0	0	0	0	0	9.65137e-05	0	0	0	0	0	0	0	0	0	0	0	0	0	0	0	0	0	0	0	0	0	0	0	0	0	0	0	0	0	0	0
Proteobacteria;Betaproteobacteria;Burkholderiales;__;__;__	0	0	0.000388739	0	0	0	0.000353107	0.000464123	0	0	0	0.000524237	0	0.00889505	0	0	0	0	0	0	0	0	0	0	0	0	0	0	0	0	0	0	0	0.000562078	0	0	0	0	0	0
Proteobacteria;Betaproteobacteria;Neisseriales;Chromobacteriaceae;Chromobacterium;Chromobacterium_sphagni	0	0	0	0	0	0	0	0	0	0	0	0	0	0	0	0	0	0	0	0	0	0	0	0	0	0	0	0	0	0	0.000134192	0	0	0	0.00118857	0	0	0	0	0
Proteobacteria;Betaproteobacteria;Neisseriales;Chromobacteriaceae;Chromobacterium;Chromobacterium_violaceum	0	0	0	0	0	0	0	0	0	0	0	0.000219448	0	0	0	0	0	0	0	0	0	0	0	0	0	0	0	0	0	0	0.0151637	0	0.000394211	0	0.00135251	0	0	0	0	0
Proteobacteria;Betaproteobacteria;Neisseriales;Chromobacteriaceae;__;__	0	0	0	0	0	0	0	0	0	0	0	0	0	0	0	0	0	0	0	0	0	0	0	0	0	0	0	0	0	0	0.000295223	0	0	0.000843118	0	0	0	0	0	0
Proteobacteria;Betaproteobacteria;Neisseriales;Neisseriaceae;Kingella;Kingella_negevensis	0	0	0	0	0	0	0	0	0	0	0	0	0	0	0	0	0	0	0	0	0	0	0	0	0	0	0	0	0	0	0	0	0	0	0	0	0	0.000918033	0	0
Proteobacteria;Betaproteobacteria;Neisseriales;Neisseriaceae;Neisseria;Neisseria_elongata	0	0	0	0	0	0	0	0	0	0	0	0	0	0	0	0	0	0	0	0	0	0	0	0	0	0	0	0	0	0	0	0	0	0	0	0	0.0011358	0	0	0
Proteobacteria;Betaproteobacteria;Neisseriales;Neisseriaceae;Neisseria;Neisseria_meningitidis	0	0	0.000491039	0	0	0	0	0	0	0	0	0	0	0	0	0	0	0	0	0	0	0	0	0	0	0	0	0	0	0	0	0	0	0	0	0	0	0.00334426	0	0
Proteobacteria;Betaproteobacteria;Neisseriales;Neisseriaceae;Neisseria;__	0	0	0	0	0	0	0	0	0	0	0	0	0	0	0	0	0	0	0	0	0	0	0	0	0	0	0	0	0	0	0.00531401	0	0	0	0	0.00338491	0.0461728	0	0.00535191	0
Proteobacteria;Betaproteobacteria;Neisseriales;Neisseriaceae;__;__	0	0	0	0	0	0	0	0	0	0	0	0	0	0	0	0	0	0	0	0	0	0	0	0	0	0	0	0	0	0	0.000375738	0	0	0	0	0	0	0	0	0
Proteobacteria;Betaproteobacteria;Neisseriales;__;__;__	0	0	0	0	0	0	0	0	0	0	0	0	0	0	0	0	0	0	0	0	0	0	0	0	0	0	0	0	0	0	8.05153e-05	0	0	0	0.000245912	0	0	0	0	0
Proteobacteria;Betaproteobacteria;Nitrosomonadales;Methylophilaceae;Methylotenera;Methylotenera_versatilis	0	0	0	0	0	0	0	0	0	0	0	0	0	0	0	0	0	0	0	0	0	0	0	0	0	0	0	0	0	0	0	0	0	0.000968024	0	0	0	0	0	0
Proteobacteria;Betaproteobacteria;Nitrosomonadales;Methylophilaceae;Methylotenera;__	0	0	0	0	0	0	0	0	0	0	0	0	0	0.00069948	0	0	0	0	0	0	0	0	0	0	0	0	0	0	0	0	0	0	0	0	0.000286897	0	0	0	0	0
Proteobacteria;Betaproteobacteria;Nitrosomonadales;Methylophilaceae;Methylovorus;Methylovorus_sp._MM2	0	0	0	0	0	0	0	0	0	0	0	0	0	0	0	0	0	0	0	0	0	0	0	0	0	0	0	0	0	0	0	0	0	0	0.00102463	0	0	0	0	0
Proteobacteria;Betaproteobacteria;Nitrosomonadales;Methylophilaceae;__;__	0	0.000437945	0	0	0	0	0	0	0	0	0	0	0	0	0	0	0	0	0	0	0	0	0	0	0	0	0	0	0	0	0	0	0	0	0	0	0	0	0	0
Proteobacteria;Betaproteobacteria;Nitrosomonadales;Nitrosomonadaceae;Nitrosomonas;Nitrosomonas_mobilis	0	0	0	0	0	0	0	0	0	0	0	0	0	0	0	0	0	0	0	0	0	0	0	0	0	0	0	0	0	0	0	0	0	0	0.00135251	0	0	0	0	0
Proteobacteria;Betaproteobacteria;Nitrosomonadales;Nitrosomonadaceae;Nitrosomonas;__	0	0	0	0	0	0	0	0	0	0	0	8.53409e-05	0	0	0	0	0	0	0	0	0	0	0	0	0	0	0	0	0	0	0	0	0	0	0.00274601	0	0	0	0	0
Proteobacteria;Betaproteobacteria;Nitrosomonadales;Nitrosomonadaceae;Nitrosospira;Nitrosospira_multiformis	0	0	0	0	0	0	0	0	0	0	0	0	0	0	0	0	0	0	0	0	0	0	0	0	0	0	0	0	0	0	0	0	0	0	0.00229518	0	0	0	0	0
Proteobacteria;Betaproteobacteria;Nitrosomonadales;Nitrosomonadaceae;Nitrosospira;__	0	0	0	0	0	0	0	0	0	0	0	0	0	0	0	0	0	0	0	0	0	0	0	0	0	0	0	0	0	0	0	0	0	0.0014052	0.00397557	0	0	0	0	0
Proteobacteria;Betaproteobacteria;Nitrosomonadales;Nitrosomonadaceae;__;__	0	0	0	0	0	0	0	0	0	0	0	0	0	0	0	0	0	0	0	0	0	0	0	0	0	0	0	0	0	0	0	0	0.0014079	0	0.00532809	0	0	0	0	0
Proteobacteria;Betaproteobacteria;Nitrosomonadales;__;__;__	0	0	0	0	0	0	0	0	0	0	0	0	0	0	0	0	0	0	0	0	0	0	0	0	0	0	0	0	0	0	0	0	0	0	0	0	0	0	0	0
Proteobacteria;Betaproteobacteria;Rhodocyclales;Azonexaceae;Dechloromonas;__	0	0	0	0	0	0	0	0	0	0	0	0	0	0	0	0	0	0	0	0	0	0	0	0	0	0	0	0	0	0	0	0	0	0	0.00217222	0	0	0	0	0
Proteobacteria;Betaproteobacteria;Rhodocyclales;Zoogloeaceae;Azoarcus;Azoarcus_sp._CIB	0	0	0	0	0	0	0	0	0.000203751	0	0	0	0	0	0	0	0	0	0	0	0	0	0	0	0	0	0	0	0	0	0	0	0	0	0	0	0	0	0	0
Proteobacteria;Betaproteobacteria;__;__;__;__	0	0	0	0	0	0	0	0.00129955	0	0	0	8.53409e-05	0	0	0	0	0.0209675	0	0	0	0	0	0	0	0	0	0	0	0	0	0.010306	0	0	0.012272	0.00893479	0	0	0	0	0
Proteobacteria;Betaproteobacteria;unknown;Candidatus_Kinetoplastibacterium;__;__	0	0	0.000450119	0	0	0	0	0	0	0	0	7.31493e-05	0	0	0	0	0	0	0	0	0	0	0	0	0	0	0	0	0	0	0	0	0	0	0	0	0	0	0	0
Proteobacteria;Deltaproteobacteria;Desulfobacterales;Desulfobacteraceae;Desulfococcus;Desulfococcus_multivorans	0	0	0	0	0	0	0	0	0	0	0	0	0	0	0	0	0	0	0	0	0	0	0	0	0	0	0	0	0	0	0	0	0	0	0	0	0	0	0	0
Proteobacteria;Deltaproteobacteria;Desulfobacterales;Desulfobacteraceae;__;__	0	0	0	0	0	0	0	0.0011139	0	0	0	0	0	0	0	0	0	0	0	0	0	0	0	0	0	0	0	0	0	0	0	0	0	0	0	0	0	0	0	0
Proteobacteria;Deltaproteobacteria;Desulfobacterales;Desulfobulbaceae;Desulfobulbus;__	0	0	0	0	0	0	0	0	0	0	0	0.000377938	0	0	0	0	0	0	0	0	0	0	0	0	0	0	0	0	0	0	0	0	0	0	0	0	0	0	0	0
Proteobacteria;Deltaproteobacteria;Desulfobacterales;Desulfobulbaceae;Desulfotalea;Desulfotalea_psychrophila	0	0	0	0	0	0	0	0	0.000182304	0	0	0	0	0	0	0	0	0	0	0	0	0	0	0	0	0	0	0	0	0	0	0	0	0	0	0	0	0	0	0
Proteobacteria;Deltaproteobacteria;Desulfobacterales;Desulfobulbaceae;__;__	0	0	0	0	0	0	0	0.00213497	0	0	0	0	0	0	0	0	0	0	0	0	0	0	0	0	0	0	0	0	0	0	0	0	0	0	0	0	0	0	0	0
Proteobacteria;Deltaproteobacteria;Desulfovibrionales;Desulfovibrionaceae;Desulfovibrio;Desulfovibrio_piger	0	0.00862561	0	0	0	0	0	0	0	0	0	0	0	0.000629532	0	0	0.0125198	0	0.00491485	0.245093	0	0	0	0	0	0	0	0	0	0	0	0	0	0	0	0	0	0	0	0
Proteobacteria;Deltaproteobacteria;Desulfovibrionales;Desulfovibrionaceae;Desulfovibrio;Desulfovibrio_sp._U5L	0	0.000152329	0	0	0	0	0	0	0	0	0	0	0	0	0	0	0	0	0	0	0	0	0	0	0	0	0	0	0	0	0	0	0	0	0	0	0	0	0	0
Proteobacteria;Deltaproteobacteria;Desulfovibrionales;Desulfovibrionaceae;Desulfovibrio;Desulfovibrio_vulgaris	0	0	0	0	0	0.000379764	0	0	0	0	0	0	0	0	0	0	0	0	0	0	0	0	0	0	0	0	0	0	0	0	0	0	0	0	0	0	0	0	0	0
Proteobacteria;Deltaproteobacteria;Desulfovibrionales;Desulfovibrionaceae;Desulfovibrio;__	0	0.000837808	0.000245519	0.000134391	0	0	0	0	0	0	0	0.000304789	0	0	0	0.00689615	0	0	0	0.00875332	0	0	0	0	0	0	0	0	0	0	0	0	0	0	0	0	0	0	0	0
Proteobacteria;Deltaproteobacteria;Desulfovibrionales;Desulfovibrionaceae;Pseudodesulfovibrio;__	0	0	0	0	0	0	0	0	0	0	0	0	0	0	0	0	0	0	0	0	0	0	0	0	0	0	0	0	0	0	0	0	0	0	0	0	0	0	0	0
Proteobacteria;Deltaproteobacteria;Desulfovibrionales;Desulfovibrionaceae;__;__	0	0	0.00887961	0.00506204	0.0193744	0	0	0	0.000107237	0.000146102	0	0.000780259	0.000796115	0	0	0.000102273	0.00218792	0	0.00251457	0.00318302	0	0	0	0	0	0	0	0	5.21288e-05	0	0.000187869	0	0	0	0	0	0	0	0	0
Proteobacteria;Deltaproteobacteria;Desulfovibrionales;__;__;__	0	0	0	0	0	0	0	0	0	0	0	0	0	0	0	0	0	0	0	0	0	0	0	0	0	0	0	0	0	0	0	0	0	0	0	0	0	0	0	0
Proteobacteria;Deltaproteobacteria;Desulfuromonadales;Geobacteraceae;Geobacter;Geobacter_sulfurreducens	0	0	0	0	0	0	0	0	0	0	0	0	0	0	0	0	0	0	0	0	0	0	0	0	0	0	0	0	0	0	0	0	0	0	0.00180335	0	0	0	0	0
Proteobacteria;Deltaproteobacteria;Desulfuromonadales;Geobacteraceae;Geobacter;__	0	0	0	0	0	0.00105673	0	0	0	0	0	0	0	0	0	0	0	0	0	0	0	0	0	0	0	0	0	0	0	0	0	0	0	0	0.000409853	0	0	0	0	0
Proteobacteria;Deltaproteobacteria;Desulfuromonadales;__;__;__	0	0	0	0	0	0	0	0	0.000804281	0	0	0	0	0	0	0	0	0	0	0	0	0	0	0	0	0	0	0	0	0	0	0	0	0	0	0	0	0	0	0
Proteobacteria;Deltaproteobacteria;Myxococcales;Anaeromyxobacteraceae;Anaeromyxobacter;__	0	0	0	0	0	0	0	0	0	0	0	0	0	0	0	0	0	0	0	0	0	0	0	0	0	0	0	0	0	0	0	0	0.000788421	0.00181114	0	0	0	0	0	0
Proteobacteria;Deltaproteobacteria;Myxococcales;Polyangiaceae;__;__	0	0	0	0	0	0.000264183	0	0	0	0	0	0	0	0	0	0	0	0	0	0	0	0	0	0	0	0	0	0	0	0	0	0	0	0	0	0	0	0	0	0
Proteobacteria;Deltaproteobacteria;Myxococcales;__;__;__	0	0	0	0	0	0.000132092	0	0	0	0	0	0	0	0	0	0	0	0	0	0	0	0	0	0	0	0	0	0	0	0	0	0	0.00191474	0.00612041	0.00737735	0	0	0	0	0
Proteobacteria;Deltaproteobacteria;Syntrophobacterales;Syntrophaceae;Desulfomonile;Desulfomonile_tiedjei	0	0	0	0	0	0	0	0	0	0	0	0	0	0	0	0	0	0	0	0	0	0	0	0	0	0	0	0	0	0	0	0	0	0	0.000327882	0	0	0	0	0
Proteobacteria;Deltaproteobacteria;Syntrophobacterales;Syntrophaceae;__;__	0	0	0	0	0	0	0	0	0	0	0	0	0	0	0	0	0	0	0	0	0	0	0	0	0	0	0	0	0	0	0	0	0	0	0.00409853	0	0	0	0	0
Proteobacteria;Deltaproteobacteria;__;__;__;__	0	0	0	0	0	0	0	0	0	0	0	0	0	0	0	0	0	0	0	0	0	0	0	0	0	0	0	0	0	0	0.000590446	0	0.00107	0	0.0030739	0	0	0	0	0
Proteobacteria;Epsilonproteobacteria;Campylobacterales;Campylobacteraceae;Campylobacter;Campylobacter_concisus	0	0	0	0	0	0	0	0	0	0	0	0	0	0	0	0	0	0	0	0	0	0	0	0	0	0	0	0	0	0	0	0	0.00185842	0	0	0	0	0	0	0
Proteobacteria;Epsilonproteobacteria;Campylobacterales;Campylobacteraceae;Campylobacter;Campylobacter_fetus	0	0	0	0	0	0	0	0	0	0	0	0	0	0	0	0	0	0	0	0	0	0	0	0	0	0	0	0	0	0	0	0	0	0	0	0	0	0	0	0
Proteobacteria;Epsilonproteobacteria;Campylobacterales;Campylobacteraceae;Campylobacter;Campylobacter_jejuni	0	0	0	0	0	0.00023116	0	0	0	0	0	0	0	0	0	0	0	0	0	0	0	0	0	0	0	0	0	0	0	0	0	0	0.00411105	0.000749438	0.00163941	0	0	0	0	0
Proteobacteria;Epsilonproteobacteria;Campylobacterales;Campylobacteraceae;Campylobacter;Campylobacter_lari	0	0	0	0	0	0	0	0	0	0	0	0	0	0	0	0.000482146	0	0	0	0	0	0	0	0	0	0	0	0	0	0	0	0	0	0	0	0	0	0	0	0
Proteobacteria;Epsilonproteobacteria;Campylobacterales;Campylobacteraceae;Campylobacter;Campylobacter_ureolyticus	0	0	0	0	0	0	0	0	0	0	0	0	0	0	0	0	0	0	0	0	0	0	0	0	0	0	0	0	0	0	0	0	0	0	0	0	0	0	0	0
Proteobacteria;Epsilonproteobacteria;Campylobacterales;Campylobacteraceae;Campylobacter;__	0	0	0.000204599	0	0	0	0	0	0	0	0	0	0	0	0	0.000847408	0	0	0	0	0	0	0	0	0	0	0	0	0	0	0	0	0	0	0	0	0	0	0	0
Proteobacteria;Epsilonproteobacteria;Campylobacterales;Campylobacteraceae;__;__	0	0	0	0	0	0	0	0	0	0	0	0	0	0	0	0	0	0	0	0	0	0	0	0	0	0	0	0	0	0	0	0	0	0	0.0016804	0	0	0	0	0
Proteobacteria;Epsilonproteobacteria;Campylobacterales;Helicobacteraceae;Sulfurimonas;Sulfurimonas_gotlandica	0	0	0.00595384	0	0	0	0	0	0	0	0	0.00132888	0	0	0	0	0	0	0	0	0	0	0	0	0	0	0	0	0	0	0	0	0	0	0	0	0	0	0	0
Proteobacteria;Epsilonproteobacteria;Campylobacterales;__;__;__	0	0	0	0	0	0	0	0	0	0	0	0	0	0.000489636	0	0	0	0	0	0	0	0	0	0	0	0	0	0	0	0	0	0	0	0	0	0	0	0	0	0
Proteobacteria;Gammaproteobacteria;Aeromonadales;Aeromonadaceae;Aeromonas;Aeromonas_salmonicida	0	0	0	0	0	0	0	0	0	0	0	0	0	0	0	0	0	0	0	0	0	0	0	0	0	0	0	0	0	0	0	0	0	0	0.000286897	0	0	0	0	0
Proteobacteria;Gammaproteobacteria;Aeromonadales;Aeromonadaceae;Aeromonas;__	0.00117869	0	0	0	0	0	0	0	0	0	0	0	0	0	0	0	0	0	0	0	0	0	0	0	0	0	0	0	0	0	0	0	0	0	0	0	0	0	0	0
Proteobacteria;Gammaproteobacteria;Aeromonadales;__;__;__	0	0	0.00920697	0	0	0	0	0	0.000107237	0	0	0.000377938	0	0	0	0	0	0	0	0	0	0	0	0	0	0	0	0	0	0	0	0	0	0	0	0	0	0	0	0
Proteobacteria;Gammaproteobacteria;Alteromonadales;Alteromonadaceae;Marinobacter;__	0	0	0	0	0	0.000842084	0	0.00213497	0.00249863	0	0	0.000134107	0	0	0	0	0	0	0	0	0	0	0	0	0	0	0	0	0	0	0.000322061	0	0	0	0	0	0	0	0	0
Proteobacteria;Gammaproteobacteria;Alteromonadales;Alteromonadaceae;__;__	0	0	0	0	0	0	0	0	3.21712e-05	0	0	0	0	0	0	0	0	0	0	0	0	0	0	0	0	0	0	0	0	0	0	0	0	0	0	0	0	0	0	0
Proteobacteria;Gammaproteobacteria;Alteromonadales;Colwelliaceae;Colwellia;Colwellia_sp._PAMC_21821	0	0	0	0	0	0.00112278	0	0.00362016	0.00494365	0	0	0	0	0	0	0	0	0	0	0	0	0	0	0	0	0	0	0	0	0	0	0	0	0	0	0	0	0	0	0
Proteobacteria;Gammaproteobacteria;Alteromonadales;Idiomarinaceae;Idiomarina;Idiomarina_loihiensis	0	0	0	0	0	0.00123836	0	0	0.00107237	0	0	0	0	0	0	0	0	0	0	0	0	0	0	0	0	0	0	0	0	0	0	0	0	0	0	0	0	0	0	0
Proteobacteria;Gammaproteobacteria;Alteromonadales;Idiomarinaceae;Idiomarina;__	0	0	0	0	0	0	0.000204431	0	0	0	0	0	0	0	0	0	0	0	0	0	0	0	0	0	0	0	0	0	0	0	0	0	0	0	0	0	0	0	0	0
Proteobacteria;Gammaproteobacteria;Alteromonadales;Pseudoalteromonadaceae;Pseudoalteromonas;__	0	0	0	0	0	0	0	0	0	0	0	0	0	0	0	0	0	0	0	0	0	0	0	0	0	0	0	0	0	0	0.000241546	0	0	0	0	0	0	0	0	0
Proteobacteria;Gammaproteobacteria;Cardiobacteriales;Cardiobacteriaceae;Cardiobacterium;Cardiobacterium_hominis	0	0	0	0	0	0	0	0	0	0	0	0	0	0	0	0	0	0	0	0	0	0	0	0	0	0	0	0	0	0	0	0	0	0	0	0	0	0	0	0.000303085
Proteobacteria;Gammaproteobacteria;Cardiobacteriales;Cardiobacteriaceae;Dichelobacter;Dichelobacter_nodosus	0	0.000590274	0	0	0	0	0	0	0	0	0	0	0	0	0	0	0	0	0	0	0	0	0	0	0	0	0	0	0	0	0	0	0	0	0	0	0	0	0	0
Proteobacteria;Gammaproteobacteria;Cellvibrionales;Cellvibrionaceae;Cellvibrio;Cellvibrio_sp._PSBB006	0	0	0	0	0	0	0	0	0.000536187	0	0	0	0	0	0	0	0	0	0	0	0	0	0	0	0	0	0	0	0	0	0	0	0	0	0	0	0	0	0	0
Proteobacteria;Gammaproteobacteria;Cellvibrionales;Cellvibrionaceae;Cellvibrio;__	0	0	0	0	0	0	0	0.00408428	0.000793557	0	0	0	0	0	0	0	0	0	0	0	0	0	0	0	0	0	0	0	0	0	0	0	0	0	0.00147547	0	0	0	0	0
Proteobacteria;Gammaproteobacteria;Cellvibrionales;Cellvibrionaceae;__;__	0	0	0	0	0	0	0	0	0.000203751	0	0	0	0	0	0	0	0	0	0	0	0	0	0	0	0	0	0	0	0	0	0	0	0	0	0	0	0	0	0	0
Proteobacteria;Gammaproteobacteria;Cellvibrionales;Microbulbiferaceae;Microbulbifer;Microbulbifer_aggregans	0	0	0	0	0	0	0	0	0.0102626	0	0	0	0	0	0	0	0	0	0	0	0	0	0	0	0	0	0	0	0	0	0	0	0	0	0	0	0	0	0	0
Proteobacteria;Gammaproteobacteria;Chromatiales;Chromatiaceae;Nitrosococcus;__	0	0	0	0	0	0	0	0	0	0	0	0	0	0	0	0	0	0	0	0	0	0	0	0	0	0	0	0	0	0	0.0140902	0.000223514	0	0	0	0.00309478	0	0	0	0
Proteobacteria;Gammaproteobacteria;Chromatiales;Chromatiaceae;__;__	0	0	0	0	0	0	0	0	0	0	0	0	0	0	0	0	0	0	0	0	0	0	0	0	0	0	0	0	0	0	0	0	0.015149	0	0.0234846	0	0	0	0	0
Proteobacteria;Gammaproteobacteria;Chromatiales;Ectothiorhodospiraceae;Ectothiorhodospira;__	0	0	0	0	0	0	0	0	0.000310989	0	0	0.000402321	0	0	0	0	0	0	0	0	0	0	0	0	0	0	0	0	0	0	0	0	0.000225263	0	0	0	0	0	0	0
Proteobacteria;Gammaproteobacteria;Chromatiales;__;__;__	0	0	0	0	0	0	0	0	0	0	0	0	0	0	0	0	0	0	0	0	0	0	0	0	0	0	0	0	0	0	0.000322061	0	0	0	0	0	0	0	0	0.000484937
Proteobacteria;Gammaproteobacteria;Enterobacterales;Budviciaceae;__;__	0	0	0	0	0	0	0	0	0	0	0	0	0	0	0	0	0	0	0	0	0	0	0	0	0	0	0	0	0	0	0.000134192	0	0	0	0	0	0	0	0	0
Proteobacteria;Gammaproteobacteria;Enterobacterales;Enterobacteriaceae;Citrobacter;Citrobacter_freundii	0	0	0	0	0	0	0	0	0	0	0	0	0.00366213	0	0	0	0	0	0	0	0	0	0	0	0	0	0	0	0	0	0	0.00165056	0	0	0	0	0	0	0	0
Proteobacteria;Gammaproteobacteria;Enterobacterales;Enterobacteriaceae;Enterobacter;Enterobacter_cloacae	0	0	0	0	0	0	0	0	0	0.000642849	0.000420733	0	0	0	0	0.00160715	0	0	0	0	0	0	0	0	0	0	0	0	0	0	0	8.59668e-05	0	0.0029353	0	0	0	0	0	0
Proteobacteria;Gammaproteobacteria;Enterobacterales;Enterobacteriaceae;Enterobacter;Enterobacter_cloacae_complex_'Hoffmann_cluster_III'	0	0	0	0	0	0	0	0	0	9.74013e-05	0	0	0	0	0	0	0	0	0	0	0	0	0	0	0	0	0	0	0	0	0	0	0	0	0	0	0	0	0	0
Proteobacteria;Gammaproteobacteria;Enterobacterales;Enterobacteriaceae;Enterobacter;__	0	0	0	0	0	0	0	0	0	0	0	0	0	0	0	0.000160715	0	0	0	0	0	0	0	0	0	0	0	0	0	0	0	0.000326674	0	0.00240445	0	0	0	0	0	0
Proteobacteria;Gammaproteobacteria;Enterobacterales;Enterobacteriaceae;Escherichia;Escherichia_coli	3.91447e-05	0.0128337	0	0.000492765	0	0	0	0.000556948	5.36187e-05	0	0.000164188	0.00763191	0	0	0	0.00243995	0.00103318	0.000694498	0.0200023	0.0233422	0	0	0	0	0	0	0	0	0	0	0	0	0	0	0	0	0	0	0	0
Proteobacteria;Gammaproteobacteria;Enterobacterales;Enterobacteriaceae;Escherichia;__	0	0	0	0	0	0	0	0	0	8.76612e-05	0	0	0	0	0	0	0	0	0	0	0	0	0	0	0	0	0	0	0	0	0	0	0	0	0	0	0	0	0	0
Proteobacteria;Gammaproteobacteria;Enterobacterales;Enterobacteriaceae;Klebsiella;Klebsiella_oxytoca	0	0	0	0	0	0	0	0	0	0	0.000328377	0	0	0	0	0	0	0	0	0	0	0	0	0	0	0	0	0	0	0	0	0	0	0	0	0	0	0	0	0
Proteobacteria;Gammaproteobacteria;Enterobacterales;Enterobacteriaceae;Klebsiella;Klebsiella_pneumoniae	0	0	0	0	0	0	0	0	0	0	0	6.09578e-05	0	0.000186528	0	0.0397843	0	0	0	0	0	0	0	0	0	0	0	0	0	0	0	0	0	0	0	0	0	0	0	0
Proteobacteria;Gammaproteobacteria;Enterobacterales;Enterobacteriaceae;Klebsiella;Klebsiella_variicola	0	0	0	0	0	0	0	0	0	0	0	0.000219448	0	0	0	0	0	0	0	0	0	0	0	0	0	0	0	0	0	0	0	0	0	0	0	0	0	0	0	0
Proteobacteria;Gammaproteobacteria;Enterobacterales;Enterobacteriaceae;Leclercia;Leclercia_adecarboxylata	0	0	0	0	0	0	0	0	0	0	0	0	0	0	0	0	0	0	0	0	0	0	0	0	0	0	0	0	0	0	0	0.000962828	0	0	0	0	0	0	0	0
Proteobacteria;Gammaproteobacteria;Enterobacterales;Enterobacteriaceae;Salmonella;Salmonella_enterica	0	0	0	0	0	0	0	0	0	0.000165582	0	0	0	0	0	0	0	0	0	0	0	0	0	0	0	0	0	0	0	0	0	0	0	0	0	0	0	0	0	0
Proteobacteria;Gammaproteobacteria;Enterobacterales;Enterobacteriaceae;Shigella;Shigella_flexneri	0	0	0	0	0	0	0	0	0	0	0.000133403	0	0	0	0	0	0	0	0	0	0	0	0	0	0	0	0	0	0	0	0	0	0	0	0	0	0	0	0	0
Proteobacteria;Gammaproteobacteria;Enterobacterales;Enterobacteriaceae;__;__	0	0.0073689	0.0161634	0	0	0	0	0	0	0.000204543	0	0.000292597	0	6.9948e-05	0	0	0	0	0	0	0	0	0	0	0	0	0	0	0	0	0	0.000378254	0	0	0	0	0	0	0	0
Proteobacteria;Gammaproteobacteria;Enterobacterales;Erwiniaceae;Erwinia;__	0	0	0	0	0	0	0	0	0	0	0	0	0	0	0	0	0	0	0	0	0	0	0	0	0	0	0	0	0	0	0	0	0.00112632	0	0	0	0	0	0	0
Proteobacteria;Gammaproteobacteria;Enterobacterales;Erwiniaceae;Pantoea;Pantoea_agglomerans	0	0	0	0	0	0	0	0	0.000300265	0.000847392	0	0	0	0	0	0	0	0	0	0	0	0	0	0	0	0	0	0	0	0	0	0	0.00647632	0.0064639	0	0	0	0	0	0
Proteobacteria;Gammaproteobacteria;Enterobacterales;Erwiniaceae;Pantoea;__	0	0	0	0	0	0	0	0	0	0	0	0	0	0	0	0	0	0	0	0	0	0	0	0	0	0	0	0	0	0	0	0	0.000281579	0	0	0	0	0	0	0
Proteobacteria;Gammaproteobacteria;Enterobacterales;Hafniaceae;Hafnia;__	0	0	0	0	0	0	0	0	0	0	0	0	0.00191068	0	0	0	0	0	0	0	0	0	0	0	0	0	0	0	0	0	0	0	0	0	0	0	0	0	0	0
Proteobacteria;Gammaproteobacteria;Enterobacterales;Morganellaceae;Proteus;Proteus_mirabilis	0	0	0	0	0	0	0	0	0.000117961	0	0	0	0	0	0	0	0	0	0	0	0	0	0	0	0	0	0	0	0	0	0	0	0	0	0	0	0	0	0	0
Proteobacteria;Gammaproteobacteria;Enterobacterales;Yersiniaceae;Serratia;Serratia_fonticola	0	0	0	0	0	0	0	0	0	0	0	0	0	0	0	0	0	0	0	0	0	0	0	0	0	0	0	0	0	0	0.000241546	0	0	0	0	0	0	0	0	0
Proteobacteria;Gammaproteobacteria;Enterobacterales;Yersiniaceae;Serratia;Serratia_marcescens	0	0	0	0	0	0	0	0	0	0	0	0	0	0.000198186	0	0	0	0	0	0	0	0	0	0	0	0	0	0	0	0	0	0	0	0	0	0	0	0	0	0
Proteobacteria;Gammaproteobacteria;Enterobacterales;Yersiniaceae;Yersinia;Yersinia_ruckeri	0	0	0	0	0	0	0	0	0	0	0	0	0	0	0	0	0	0	0	0	0	0	0	0	0	0	0	0	0	0	0	0	0.00107	0	0	0	0	0	0	0
Proteobacteria;Gammaproteobacteria;Enterobacterales;__;__;__	0	0.00668342	0	0	0	0	0	0	0.00138336	0	0	0	0	0	0	0	0	0	0	0	0	0	0	0	0	0	0	0	0	0	0	0	0.000901053	0	0	0	0	0	0	0
Proteobacteria;Gammaproteobacteria;Legionellales;Legionellaceae;Legionella;Legionella_longbeachae	0	0	0	0	0	0	0	0	0	0	0	0	0	0	0	0	0	0	0	0	0	0	0	0	0	0	0	0	0	0	0.000456253	0	0.000168947	0	0.000122956	0	0	0	0	0
Proteobacteria;Gammaproteobacteria;Legionellales;Legionellaceae;Legionella;Legionella_pneumophila	0	0	0	0	0	0	0	0	0	0	0	0	0	0	0	0	0	0	0	0	0	0	0	0	0	0	0	0	0	0	0	0	0	0	0.000204926	0	0	0	0	0
Proteobacteria;Gammaproteobacteria;Legionellales;Legionellaceae;Legionella;__	0	0	0	0	0	0	0	0	0	0	0	0	0	0	0	0	0	0	0	0	0	0	0	0	0	0	0	0	0	0	0.000912507	0	0	0	0	0	0	0	0	0
Proteobacteria;Gammaproteobacteria;Legionellales;Legionellaceae;__;__	0	0	0	0	0	0	0	0	0	0	0	0	0	0	0	0	0	0	0	0	0	0	0	0	0	0	0	0	0	0	0.000429415	0	0	0	0	0	0	0	0	0
Proteobacteria;Gammaproteobacteria;Methylococcales;Methylococcaceae;Methylomonas;Methylomonas_methanica	0	0	0	0	0	0	0	0	0	0	0	0	0	0	0	0	0	0	0	0	0	0	0	0	0	0	0	0	0	0	0	0	0	0	0.00176237	0	0	0	0	0
Proteobacteria;Gammaproteobacteria;Methylococcales;Methylococcaceae;Methylomonas;__	0	0	0	0	0	0	0	0	0	0	0	0	0	0	0	0	0	0	0	0	0	0	0	0	0	0	0	0	0	0	0	0	0.000901053	0.000905571	0.00688553	0	0	0	0	0
Proteobacteria;Gammaproteobacteria;Methylococcales;Methylococcaceae;__;__	0	0	0	0	0	0	0	0	0	0	0	0.00179216	0	0	0	0	0	0	0	0	0	0	0	0	0	0	0	0	0	0	0	0	0.00388579	0.00177992	0	0	0	0	0	0
Proteobacteria;Gammaproteobacteria;Oceanospirillales;Alcanivoracaceae;Alcanivorax;__	0	0	0	0	0	0	0	0	0.000150132	0	0	0	0	0	0	0	0	0	0	0	0	0	0	0	0	0	0	0	0	0	0	0	0	0	0	0	0	0	0	0
Proteobacteria;Gammaproteobacteria;Oceanospirillales;Hahellaceae;Hahella;Hahella_chejuensis	0	0	0	0	0	0.000198138	0	0.000835422	0.00196245	0	0	0	0	0	0	0	0	0	0	0	0	0	0	0	0	0	0	0	0	0	0	0	0	0	0	0	0	0	0	0
Proteobacteria;Gammaproteobacteria;Oceanospirillales;Halomonadaceae;Halomonas;Halomonas_beimenensis	0	0	0	0	0	0	0	0	0.000407502	0	0	0	0	0	0	0	0	0	0	0	0	0	0	0	0	0	0	0	0	0	0	0	0	0	0	0	0	0	0	0
Proteobacteria;Gammaproteobacteria;Oceanospirillales;Halomonadaceae;Halomonas;Halomonas_meridiana	0	0	0	0	0	0	0	0.00454841	0	0	0	0	0	0	0	0	0	0	0	0	0	0	0	0	0	0	0	0	0	0	0	0	0	0	0	0	0	0	0	0
Proteobacteria;Gammaproteobacteria;Oceanospirillales;Halomonadaceae;Halomonas;Halomonas_sp._hl-4	0	0	0	0	0	0	0	0	0	0	0	0	0	0	0	0	0	0	0	0	0	0	0	0	0	0	0	0	0	0	0.00220075	0	0	0	0	0	0	0	0	0
Proteobacteria;Gammaproteobacteria;Oceanospirillales;Halomonadaceae;Halomonas;Halomonas_utahensis	0	0	0	0	0	0	0	0	0.00034316	0	0	0	0	0	0	0	0	0	0	0	0	0	0	0	0	0	0	0	0	0	0	0	0	0	0	0	0	0	0	0
Proteobacteria;Gammaproteobacteria;Oceanospirillales;Halomonadaceae;Halomonas;__	0	0	0	0	0	0.00254276	0	0	0.00315278	0	0	8.53409e-05	0	0	0	0	0	0	0	0	0	0	0	0	0	0	0	0	0	0	0.000724638	0	0	0	0	0	0	0	0	0
Proteobacteria;Gammaproteobacteria;Oceanospirillales;Halomonadaceae;Halotalea;Halotalea_alkalilenta	0	0	0	0	0	0	0	0	0	0	0	0	0	0	0	0	0	0	0	0	0	0	0	0	0	0	0	0	0	0	0	0	0	0	0.00290996	0	0	0	0	0
Proteobacteria;Gammaproteobacteria;Oceanospirillales;Oceanospirillaceae;Marinomonas;Marinomonas_mediterranea	0	0	0	0	0	0	0	0	0	0	0	0.000134107	0	0	0	0	0	0	0	0	0	0	0	0	0	0	0	0	0	0	0	0	0	0	0	0	0	0	0	0
Proteobacteria;Gammaproteobacteria;Oceanospirillales;Oceanospirillaceae;Thalassolituus;Thalassolituus_oleivorans	0	0	0	0	0	0.00165115	0	0.0181008	0.00479351	0	0	0.000841217	0	0	0	0	0	0	0	0	0	0	0	0	0	0	0	0	0	0	0	0	0	0	0	0	0	0	0	0
Proteobacteria;Gammaproteobacteria;Oceanospirillales;Oceanospirillaceae;Thalassolituus;Thalassolituus_sp._HI0120	0	0	0	0	0	0	0	0.00362016	0	0	0	0	0	0	0	0	0	0	0	0	0	0	0	0	0	0	0	0	0	0	0	0	0	0	0	0	0	0	0	0
Proteobacteria;Gammaproteobacteria;Oceanospirillales;Oceanospirillaceae;Thalassolituus;__	0	0	0	0	0	0	0	0	0.000332436	0	0	0	0	0	0	0	0	0	0	0	0	0	0	0	0	0	0	0	0	0	0	0	0	0	0	0	0	0	0	0
Proteobacteria;Gammaproteobacteria;Oceanospirillales;__;__;__	0	0	0	0	0	0	0	0	0.000643425	0	0	0	0	0	0	0	0	0	0	0	0	0	0	0	0	0	0	0	0	0	0	0	0	0	0	0	0	0	0	0
Proteobacteria;Gammaproteobacteria;Orbales;Orbaceae;Gilliamella;Gilliamella_apicola	0	0	0.00245519	0	0.00197266	0	0	0	0.000117961	0.000175322	0	0	0	0	0	0	0	0	0	0	0	0	0	0	0	0	0	0	0	0	0	0	0	0	0	0	0	0	0	0
Proteobacteria;Gammaproteobacteria;Pasteurellales;Pasteurellaceae;Actinobacillus;__	0	0	0	0	0	0	0	0	0	0	0	0	0	0	0	0	0	0	0	0	0	0	0	0	0	0	0	0	0	0	0	0	0	0	0	0	0.00209877	0	0.00410557	0
Proteobacteria;Gammaproteobacteria;Pasteurellales;Pasteurellaceae;Aggregatibacter;__	0	0	0	0	0	0	0	0	0	0	0	0.000512045	0	0	0	0	0	0	0	0	0	0	0	0	0	0	0	0	0	0	0	0	0	0	0	0	0	0	0	0
Proteobacteria;Gammaproteobacteria;Pasteurellales;Pasteurellaceae;Haemophilus;Haemophilus_influenzae	0.00371005	0	0	0	0	0	0	0	0	0	0	0	0	0	0	0	0	0	0	0	0	0	0	0	0	0	0	0	0	0	0	0	0	0	0	0	0	0	0	0
Proteobacteria;Gammaproteobacteria;Pasteurellales;Pasteurellaceae;Haemophilus;Haemophilus_parainfluenzae	0	0	0	0	0	0	0	0	0	0	0	0	0	0	0	0	0	0	0	0	0	0	0	0	0	0	0	0	0	0	0	0	0	0	0	0	0	0	0.00234604	0
Proteobacteria;Gammaproteobacteria;Pasteurellales;Pasteurellaceae;Histophilus;Histophilus_somni	0	0	0	0	0	0	0	0	0	0	0	0	0	0	0	0	0	0	0	0	0	0	0	0	0	0	0	0	0	0	0	0	0	0	0	0	0	0	0	0
Proteobacteria;Gammaproteobacteria;Pasteurellales;Pasteurellaceae;Mannheimia;Mannheimia_haemolytica	0	0	0	0	0	0	0	0	0	0	0	0	0	0	0	0	0	0	0	0	0	0	0	0	0	0	0	0	0	0	0	0	0	0	0	0	0	0	0	0
Proteobacteria;Gammaproteobacteria;Pasteurellales;Pasteurellaceae;Mannheimia;Mannheimia_varigena	0	0	0	0	0	0	0	0	0	0	0	0	0	0	0	0.00030682	0	0	0	0	0	0	0	0	0	0	0	0	0	0	0	0	0	0	0	0	0	0	0	0
Proteobacteria;Gammaproteobacteria;Pasteurellales;Pasteurellaceae;__;__	0	0.000323699	0	0	0	0	0	0	0	0	0	0	0	0	0	0	0	0	0	0	0	0	0	0	0	0	0	0	0	0	0	0	0	0	0	0	0	0	0	0
Proteobacteria;Gammaproteobacteria;Pseudomonadales;Moraxellaceae;Acinetobacter;Acinetobacter_baumannii	0	0	0	0	0	0	0	0.00129955	0.000782833	0	0	0	0	0	0	0	0	0	0	0	0	0	0	0	0	0	0	0	0	0	0	0	0	0	0	0	0	0	0	0
Proteobacteria;Gammaproteobacteria;Pseudomonadales;Moraxellaceae;Acinetobacter;Acinetobacter_guillouiae	0	0	0	0	0	0	0	0	0	0	0	0	0.0195844	0	0	0	0	0	0	0	0	0	0	0	0	0	0	0	0	0	0	0	0	0	0	0	0	0	0	0
Proteobacteria;Gammaproteobacteria;Pseudomonadales;Moraxellaceae;Acinetobacter;Acinetobacter_indicus	0	0	0	0	0	0	0	0	0	0.000165582	0	0	0	0	0	0	0	0	0	0	0	0	0	0	0	0	0	0	0	0	0	0	0	0	0	0	0	0	0	0
Proteobacteria;Gammaproteobacteria;Pseudomonadales;Moraxellaceae;Acinetobacter;Acinetobacter_sp._TGL-Y2	0	0	0	0	0	0	0	0	0	0	0	0	0	0	0	0	0	0	0	0	0	0	0	0	0	0	0	0	0	0	0	0	0.00191474	0	0	0	0	0	0	0
Proteobacteria;Gammaproteobacteria;Pseudomonadales;Moraxellaceae;Acinetobacter;__	0	0	0	0	0	0	0	0	0	0.000116882	0	0.000243831	0	0	0	0	0	0	0	0	0	0	0	0	0	0	0	0	0	0	0	0	0	0	0	0	0	0	0	0
Proteobacteria;Gammaproteobacteria;Pseudomonadales;Moraxellaceae;Moraxella;Moraxella_bovoculi	0	0	0	0	0	0	0	0	0	0	0	0	0	0.00029145	0	0	0	0	0	0	0	0	0	0	0	0	0	0	0	0	0	0	0	0	0	0	0	0	0	0
Proteobacteria;Gammaproteobacteria;Pseudomonadales;Moraxellaceae;Moraxella;__	0	0.000399863	0.000818398	0	0	0	0	0	0	0	0.000400209	0	0	0	0	0	0	0	0	0	0	0	0	0	0	0	0	0	0	0	0	0	0	0	0	0	0.000469136	0	0	0.00206098
Proteobacteria;Gammaproteobacteria;Pseudomonadales;Moraxellaceae;Psychrobacter;__	0	0	0	0	0	0.0023116	0.0088091	0	0.000396779	0.000399345	4.10471e-05	0	0	9.3264e-05	0	0	0	0	0	0	0	0	0	0	0	0	0	0	0	0	0	0	0	0	0	0	0	0	0	0
Proteobacteria;Gammaproteobacteria;Pseudomonadales;Pseudomonadaceae;Oblitimonas;Oblitimonas_alkaliphila	0	0	0	0	0	0	0	0	0	0	0	0	0	0	0	0	0	0	0	0	0	0	0	0	0	0	0	0	0	0	0	0	0.00168947	0	0	0	0	0	0	0
Proteobacteria;Gammaproteobacteria;Pseudomonadales;Pseudomonadaceae;Pseudomonas;Pseudomonas_aeruginosa	0	0	0	0	0	0	0	0	0	0	0	0	0	0	0	0	0	0	0	0	0	0	0	0	0	0	0	0	0	0	0	0	0	0	0.00135251	0	0	0	0	0
Proteobacteria;Gammaproteobacteria;Pseudomonadales;Pseudomonadaceae;Pseudomonas;Pseudomonas_furukawaii	0	0	0	0	0	0	0	0	0.000225199	0	0	0	0	0	0	0	0	0	0	0	0	0	0	0	0	0	0	0	0	0	0	0	0	0	0	0	0	0	0	0
Proteobacteria;Gammaproteobacteria;Pseudomonadales;Pseudomonadaceae;Pseudomonas;Pseudomonas_kilonensis	0	0	0	0	0	0	0	0	0	0	0	0	0	0	0	0	0	0	0	0	0	0	0	0	0	0	0	0	0	0	0	0	0	0	0.00114759	0	0	0	0	0
Proteobacteria;Gammaproteobacteria;Pseudomonadales;Pseudomonadaceae;Pseudomonas;Pseudomonas_lutea	0	0	0	0	0	0	0	0	0	2.92204e-05	0	0	0	0	0	0	0	0	0	0	0	0	0	0	0	0	0	0	0	0	0	0	0	0	0	0	0	0	0	0
Proteobacteria;Gammaproteobacteria;Pseudomonadales;Pseudomonadaceae;Pseudomonas;Pseudomonas_mosselii	0	0	0	0	0	0	0	0	0	0	0	0	0	0	0	0	0	0	0	0	0	0	0	0	0	0	0	0	0	0	0	0	0	0.000468399	0	0	0	0	0	0
Proteobacteria;Gammaproteobacteria;Pseudomonadales;Pseudomonadaceae;Pseudomonas;Pseudomonas_oryzihabitans	0	0	0	0	0	0	0	0	0	0	0	0	0	0	0	0	0	0	0	0	0	0	0	0	0	0	0	0	0	0	0	0	0	0.0104921	0	0	0	0	0	0
Proteobacteria;Gammaproteobacteria;Pseudomonadales;Pseudomonadaceae;Pseudomonas;Pseudomonas_putida	0	0	0	0	0	0	0	0	0	0	0	0	0	0	0	0	0	0	0	0	0	0	0	0	0	0	0	0	0	0	0	0	0.0014079	0	0	0	0	0	0	0
Proteobacteria;Gammaproteobacteria;Pseudomonadales;Pseudomonadaceae;Pseudomonas;Pseudomonas_stutzeri	0	0	0	0	0	0	0	0	0	0	0	0	0	0.000186528	0	0	0	0	0	0	0	0	0	0	0	0	0	0	0	0	0	0	0	0	0	0	0	0	0	0
Proteobacteria;Gammaproteobacteria;Pseudomonadales;Pseudomonadaceae;Pseudomonas;Pseudomonas_syringae	0	0	0	0	0	0	0	0	0.00042895	0	0	0	0	0	0	0	0	0	0	0	0	0	0	0	0	0	0	0	0	0	0	0	0	0	0	0	0	0	0	0
Proteobacteria;Gammaproteobacteria;Pseudomonadales;Pseudomonadaceae;Pseudomonas;__	0	0	0	0	0	0.00146952	0.000538953	0.000371299	0.00620905	0.0013831	0	0.00015849	0.0115437	0	0	0	0	0	0	0	0	0	0	0	0	0	0	0	0	0	0.00142244	0.0028541	0.0113195	0.000187359	0.0135251	0	0	0	0	0
Proteobacteria;Gammaproteobacteria;Thiotrichales;Francisellaceae;Francisella;Francisella_noatunensis	0	0	0	0	0	0	0	0	0	0	0	0	0	0	0	0	0	0	0	0	0	0	0	0	0	0	0	0	0	0	0	0	0.000168947	0	0	0	0	0	0	0
Proteobacteria;Gammaproteobacteria;Thiotrichales;Francisellaceae;Francisella;Francisella_tularensis	0	0	0	0	0	0	0	0	0	0	0	0	0	0	0	0	0	0	0	0	0	0	0	0	0	0	0	0	0	0	0	0	0	0	0.00147547	0	0	0	0	0
Proteobacteria;Gammaproteobacteria;Thiotrichales;Francisellaceae;Francisella;__	0	0	0	0	0	0.000297206	0	0	0	0	0	0	0	0	0	0	0	0	0	0	0	0	0	0	0	0	0	0	0	0	0.00528717	0	0	0.00249813	0.00774622	0	0	0	0	0
Proteobacteria;Gammaproteobacteria;Thiotrichales;Piscirickettsiaceae;Cycloclasticus;__	0	0	0	0	0	0	0	0	0	0	0	0	0	0	0	0	0	0	0	0	0	0	0	0	0	0	0	0	0	0	0	0	0	0	0.00245912	0	0	0	0	0
Proteobacteria;Gammaproteobacteria;Thiotrichales;Piscirickettsiaceae;Methylophaga;__	0	0	0	0	0	0	0	0	0	0	0	0	0	0	0	0	0	0	0	0	0	0	0	0	0	0	0	0	0	0	0	0	0	0	0.00303291	0	0	0	0	0
Proteobacteria;Gammaproteobacteria;Thiotrichales;Thioflexothrix;Thioflexothrix_psekupsii;Thioflexothrix_psekupsii_strain_D3	0	0	0	0	0	0	0	0	0	0	0	0	0	0	0	0	0	0	0	0	0	0	0	0	0	0	0	0	0	0	0	0	0	0.000499625	0	0	0	0	0	0
Proteobacteria;Gammaproteobacteria;Thiotrichales;Thiotrichaceae;Thiothrix;__	0	0	0	0	0	0	0	0	0	0	0	0	0	0	0	0	0	0	0	0	0	0	0	0	0	0	0	0	0	0	0	0	0	0	0.000286897	0	0	0	0	0
Proteobacteria;Gammaproteobacteria;Thiotrichales;__;__;__	0	0	0	0	0	0	0	0	0	0	0	0	0	0	0	0	0	0	0	0	0	0	0	0	0	0	0	0	0	0	0	0	0	0	0.000409853	0	0	0	0	0
Proteobacteria;Gammaproteobacteria;Xanthomonadales;Rhodanobacteraceae;Frateuria;Frateuria_aurantia	0	0	0	0	0	0	0	0	0	0	0	0	0.00525436	0	0	0	0	0	0	0	0	0	0	0	0	0	0	0	0	0	0	0	0	0	0	0	0	0	0	0
Proteobacteria;Gammaproteobacteria;Xanthomonadales;Rhodanobacteraceae;__;__	0	0	0	0	0	0	0	0	0.00110455	0	0	7.31493e-05	0	0	0	0	0	0	0	0	0	0	0	0	0	0	0	0	0	0	0.00123457	0	0.0135721	0.00187359	0.0044674	0	0	0	0	0
Proteobacteria;Gammaproteobacteria;Xanthomonadales;Xanthomonadaceae;Luteimonas;Luteimonas_mephitis	0	0	0	0	0	0	0	0	0	0	0	0	0	0	0	0	0	0	0	0	0	0	0	0	0	0	0	0	0	0	0.000107354	0.000567381	0	0	0	0	0	0	0	0
Proteobacteria;Gammaproteobacteria;Xanthomonadales;Xanthomonadaceae;Luteimonas;Luteimonas_sp._JM171	0	0	0	0	0	0.00161812	0.000260184	0.00454841	0.00318495	0	0	0.00235297	0	0	0	0	0	0	0	0	0	0	0	0	0	0	0	0	0	0	0.000295223	0	0	0	0	0	0	0	0	0
Proteobacteria;Gammaproteobacteria;Xanthomonadales;Xanthomonadaceae;Lysobacter;Lysobacter_capsici	0	0	0	0	0	0	0	0	0.000718491	0	0	0	0	0	0	0	0	0	0	0	0	0	0	0	0	0	0	0	0	0	0	0	0.000225263	0	0	0	0	0	0	0
Proteobacteria;Gammaproteobacteria;Xanthomonadales;Xanthomonadaceae;Lysobacter;Lysobacter_concretionis	0	0	0	0	0	0	0	0	0	0	0	0	0	0	0	0	0	0	0	0	0	0	0	0	0	0	0	0	0	0	0	0	0.00135158	0	0.00176237	0	0	0	0	0
Proteobacteria;Gammaproteobacteria;Xanthomonadales;Xanthomonadaceae;Lysobacter;Lysobacter_gummosus	0	0	0	0	0	0	0	0	0	0	0	0	0	0	0	0	0	0	0	0	0	0	0	0	0	0	0	0	0	0	0	0	0	0.000874344	0	0	0	0	0	0
Proteobacteria;Gammaproteobacteria;Xanthomonadales;Xanthomonadaceae;Lysobacter;Lysobacter_tolerans	0	0	0	0	0	0	0	0	0	0	0	0	0.00055728	0	0	0	0	0	0	0	0	0	0	0	0	0	0	0	0	0	0	0	0	0	0	0	0	0	0	0
Proteobacteria;Gammaproteobacteria;Xanthomonadales;Xanthomonadaceae;Lysobacter;__	0	0	0	0	0	0	0	0	0	0	0	0	0	0	0	0	0	0	0	0	0	0	0	0	0	0	0	0	0	0	0	0	0.00856	0	0.00147547	0	0	0	0	0
Proteobacteria;Gammaproteobacteria;Xanthomonadales;Xanthomonadaceae;Pseudoxanthomonas;Pseudoxanthomonas_dokdonensis	0	0	0	0	0	0	0	0	0.00373186	0	0	0	0	0	0	0	0	0	0	0	0	0	0	0	0	0	0	0	0	0	0	0	0.00219632	0	0	0	0	0	0	0
Proteobacteria;Gammaproteobacteria;Xanthomonadales;Xanthomonadaceae;Pseudoxanthomonas;__	0	0	0	0	0	0	0	0	0.0017158	0	0	0	0	0	0	0	0	0	0	0	0	0	0	0	0	0	0	0	0	0	0	0	0.0272569	0	0.00106562	0	0	0	0	0
Proteobacteria;Gammaproteobacteria;Xanthomonadales;Xanthomonadaceae;Silanimonas;Silanimonas_lenta	0	0	0	0	0	0	0	0	0	0	0	0	0	0	0	0	0	0	0	0	0	0	0	0	0	0	0	0	0	0	0	0	0.00292842	0.000468399	0.00131153	0	0	0	0	0
Proteobacteria;Gammaproteobacteria;Xanthomonadales;Xanthomonadaceae;Stenotrophomonas;Stenotrophomonas_acidaminiphila	0	0	0	0	0	0	0	0	0	0	0	0	0	0	0	0	0	0	0	0	0	0	0	0	0	0	0	0	0	0	0	0	0.00574421	0	0.00274601	0	0	0	0	0
Proteobacteria;Gammaproteobacteria;Xanthomonadales;Xanthomonadaceae;Stenotrophomonas;Stenotrophomonas_maltophilia	0	0	0	0	0	9.90688e-05	0	0	0	0	0	0.000829026	0	0	0	0	0	0	0	0	0	0	0	0	0	0	0	0	0	0	0	0	0.00118263	0	0	0	0	0	0	0
Proteobacteria;Gammaproteobacteria;Xanthomonadales;Xanthomonadaceae;Stenotrophomonas;Stenotrophomonas_rhizophila	0	0	0	0	0	0	0	0	0.000300265	0	0	0	0	0	0	0	0	0	0	0	0	0	0	0	0	0	0	0	0	0	0	0	0	0	0	0	0	0	0	0
Proteobacteria;Gammaproteobacteria;Xanthomonadales;Xanthomonadaceae;Stenotrophomonas;__	0	0	0	0	0	0.00011558	0	0	0.000965137	8.76612e-05	0	0.000146299	0.00923493	4.6632e-05	0	0	0	0	0	0	0	0	0	0	0	0	0	0	0	0	0	0	0.00608211	0	0	0	0	0	0	0
Proteobacteria;Gammaproteobacteria;Xanthomonadales;Xanthomonadaceae;Thermomonas;Thermomonas_fusca	0	0	0	0	0	0	0	0	0	0	0	0	0	0	0	0	0	0	0	0	0	0	0	0	0	0	0	0	0	0	0	0	0.00163316	0	0	0	0	0	0	0
Proteobacteria;Gammaproteobacteria;Xanthomonadales;Xanthomonadaceae;Xanthomonas;Xanthomonas_oryzae	0	0	0	0	0	0	0	0	0.000471845	7.79211e-05	0	0	0	0	0	0	0	0	0	0	0	0	0	0	0	0	0	0	0	0	0	0	0	0	0	0	0	0	0	0
Proteobacteria;Gammaproteobacteria;Xanthomonadales;Xanthomonadaceae;Xanthomonas;Xanthomonas_phaseoli	0	0	0	0	0	0	0	0	0	0	0	0	0	0	0	0	0	0	0	0	0	0	0	0	0	0	0	0	0	0	0.000241546	0	0	0	0	0	0	0	0	0
Proteobacteria;Gammaproteobacteria;Xanthomonadales;Xanthomonadaceae;Xanthomonas;__	0	0	0	0	0	0.000528367	0	0	0	0	0	0	0	0	0	0	0	0	0	0	0	0	0	0	0	0	0	0	0	0	0	0	0	0	0	0	0	0	0	0
Proteobacteria;Gammaproteobacteria;Xanthomonadales;Xanthomonadaceae;Xylella;Xylella_fastidiosa	0	0	0	0	0	0	0	0	0	0	0	0	0	0	0	0	0	0	0	0	0	0	0	0	0	0	0	0	0	0	0	0	0	0.00209218	0	0	0	0	0	0
Proteobacteria;Gammaproteobacteria;Xanthomonadales;Xanthomonadaceae;__;__	0	0	0	0	0	0.00604319	0	0	0.00345305	0.000155842	0	0.00141422	0.0055728	0	0	0	0	0	0	0	0	0	0	0	0	0	0	0	0	0	0.0045357	0.000567381	0.00107	0.00165501	0.0011066	0	0	0	0	0
Proteobacteria;Gammaproteobacteria;Xanthomonadales;__;__;__	0	0	0	0	0	0	0	0	0.000664872	0	0	0	0	0	0	0	0	0	0	0	0	0	0	0	0	0	0	0	0	0	0.000483092	0	0.000563158	0	0.00184434	0	0	0	0	0
Proteobacteria;Gammaproteobacteria;__;__;__;__	0.000173977	0.00853041	0.00554464	0	0	0.00414438	0	0.00167084	0.00538332	0	0	0.000268214	0	0	0	0	0	0	0	0	0	0	0	0	0	0	0	0	0	0	0.00603865	0	0.000901053	0.000811891	0.0122136	0	0	0	0	0
Proteobacteria;Gammaproteobacteria;unknown;Wohlfahrtiimonas;Wohlfahrtiimonas_chitiniclastica;__	0	0	0	0	0	0	0	0	0	0	0	0	0	0	0	0	0	0	0	0	0	0	0	0	0	0	0	0	0	0	0	0	0	0.00958656	0	0	0	0	0	0
Proteobacteria;Gammaproteobacteria;unknown;__;__;__	0	0	0	0	0	0	0	0	0	0	0	0	0	0	0	0	0	0	0	0	0	0	0	0	0	0	0	0	0	0	0	0	0	0	0.000286897	0	0	0	0	0
Proteobacteria;Oligoflexia;Bacteriovoracales;Halobacteriovoraceae;Halobacteriovorax;__	0	0	0	0	0	0	0	0	0.000160856	0	0	0	0	0	0	0	0	0	0	0	0	0	0	0	0	0	0	0	0	0	0	0	0	0	0	0	0	0	0	0
Proteobacteria;Oligoflexia;Bdellovibrionales;Bdellovibrionaceae;Bdellovibrio;Bdellovibrio_bacteriovorus	0	0	0	0	0	0	0	0	9.65137e-05	0	0	0	0.0191864	0	0	0	0	0	0	0	0	0	0	0	0	0	0	0	0	0	0	0	0	0	0	0	0	0	0	0
Proteobacteria;Oligoflexia;__;__;__;__	0	0	0	0	0	0	0	0	0.00017158	2.92204e-05	0	7.31493e-05	0.0376562	0	0	0	0	0	0	0	0	0	0	0	0	0	0	0	0	0	0	0	0.000225263	0	0	0	0	0	0	0
Proteobacteria;__;__;__;__;__	0	0	0	0	0	0.000165115	0	0	0.00159784	0	0	0.000585195	0	0	0	0	0	0	0	0	0	0	0	0	0	0	0	0	0	0	0.0230811	0.00104879	0.0113195	0.059955	0.0497152	0	0	0	0	0
Spirochaetes;Spirochaetia;Spirochaetales;Borreliaceae;Borreliella;Borreliella_burgdorferi	0	0.00184699	0.00736558	0	0.000634071	0	0	0	0.000289541	0	0	0	0	0	0	0	0	0	0	0	0	0	0	0	0	0	0	0	0.000508256	0	0	0	0	0	0	0	0	0	0	0
Spirochaetes;Spirochaetia;Spirochaetales;Borreliaceae;Borreliella;__	0	0.000971096	0.0112939	0.00183667	0.000845428	0	0	0	3.21712e-05	0	0	0.000438896	0	0	0	0	0	0	0	0	0	0	0	0	0	0	0	0	0.000104258	0	0	0	0	0	0	0	0.000345679	0	0	0
Spirochaetes;Spirochaetia;Spirochaetales;Spirochaetaceae;Sphaerochaeta;__	0	0.00337027	0	0	0	0	0	0	0	0	0	0	0	0	0	0	0	0	0	0	0	0	0	0	0	0	0	0	0	0	0	0	0	0	0.000409853	0	0	0	0	0
Spirochaetes;Spirochaetia;Spirochaetales;Spirochaetaceae;Spirochaeta;Spirochaeta_thermophila	0	0	0	0	0	0	0	0	0	0	0	0	0	0	0	0	0	0	0	0	0	0	0	0	0	0	0	0	0	0	0	0	0	0	0.00184434	0	0	0	0	0
Spirochaetes;Spirochaetia;Spirochaetales;Spirochaetaceae;Treponema;Treponema_denticola	0	0	0.000552418	0	0	0	0	0	0	0	0	0	0	0	0	0	0	0	0	0	0	0	0	0	0	0	0	0	0	0	0	0	0	0	0	0	0	0	0	0
Spirochaetes;Spirochaetia;Spirochaetales;Spirochaetaceae;Treponema;Treponema_pallidum	0	0.00139	0.00145266	0	0	0	0	0	0	0	0	0	0	0	0	0	0	0	0	0	0	0	0	0	0	0	0	0	0	0	0	0	0	0	0.000163941	0	0	0	0	0
Spirochaetes;Spirochaetia;Spirochaetales;Spirochaetaceae;Treponema;Treponema_pedis	0	0	0	0	0	0	0	0	0	0	0	0	0	0	0	0	0	0	0	0	0	0	0	0	0	0	0	0	0	0	0	0	0	0	0	0	0	0	0	0
Spirochaetes;Spirochaetia;Spirochaetales;Spirochaetaceae;Treponema;__	0	0.00274192	0.0191505	0.0135734	0.0161336	0.000313718	0	0	0.000525464	0.000438306	0.000872251	0.000646152	0	0.000139896	0	0	0	0	0	0	0	0	0	0	0	0	0	0	0.000182451	0	0	0	0	0	0	0.00106383	0.00017284	0	0	0
Spirochaetes;Spirochaetia;Spirochaetales;Spirochaetaceae;__;__	0	0	0.00834766	0	0	0	0	0	0	3.89605e-05	0	0	0	0	0	0	0	0	0	0	0	0	0	0	0	0	0	0	0	0	0	0	0	0	0	0	0	0	0	0
Tenericutes;Mollicutes;Acholeplasmatales;Acholeplasmataceae;Acholeplasma;Acholeplasma_brassicae	0	0	0	0	0	0.000809061	0.000669045	0	0.00125468	4.87007e-05	0	8.53409e-05	0	0	0	0	0	0	0	0	0	0	0	0	0	0	0	0	0	0	0	0	0	0	0	0	0	0	0	0
Tenericutes;Mollicutes;Acholeplasmatales;Acholeplasmataceae;Acholeplasma;Acholeplasma_palmae	0	0	0	0.0014335	0	0	0	0	0	0	0	0	0	0	0	0	0	0	0	0	0	0	0	0	0	0	0	0	0	0	0	0	0	0	0	0	0	0	0	0
Tenericutes;Mollicutes;Acholeplasmatales;Acholeplasmataceae;Acholeplasma;__	0	0	0.00448073	0.00725709	0.0639002	0	0.000353107	0	7.50662e-05	0.000194803	0	0.000109724	0	0	0	0	0	0	0	0	0	0	0	0	0	0	0	0	0	0	0	0	0	0	0	0	0	0	0	0
Tenericutes;Mollicutes;Acholeplasmatales;Acholeplasmataceae;Candidatus_Phytoplasma;__	0	0	0	0	0	6.60458e-05	0	0	0	0	0	0	0	0	0	0.00219157	0	0	0	0	0	0	0	0	0	0	0	0	0	0	0	0	0	0	0	0	0	0	0	0
Tenericutes;Mollicutes;Entomoplasmatales;Spiroplasmataceae;Spiroplasma;__	0	0.000837808	0.000511498	0.00300139	0.00246583	0	0	0	0	1.94803e-05	0	0	0	0.000711138	0	0	0	0	0	0	0	0	0	0	0	0	0	0	0	0	0	0	0	0	0	0	0	0	0	0
Tenericutes;Mollicutes;Mycoplasmatales;Mycoplasmataceae;Mycoplasma;Mycoplasma_hominis	0	0	0	0	0	0	0	0	0	0	0	0	0	0	0	0	0	0	0	0	0	0	0	0	0	0	0	0	0	0	0	0	0	0	0	0	0	0	0	0
Tenericutes;Mollicutes;Mycoplasmatales;Mycoplasmataceae;Mycoplasma;Mycoplasma_hyosynoviae	0	0	0.00280301	0.0116024	0	0	0	0	0	2.92204e-05	0	0.000524237	0	0	0	0	0	0	0	0	0	0	0	0	0	0	0	0	0	0	0	0	0	0	0	0.00106383	0.000395062	0	0	0
Tenericutes;Mollicutes;Mycoplasmatales;Mycoplasmataceae;Mycoplasma;Mycoplasma_mycoides	0	0	0	0	0	0	0	0	0	0	0	0	0	0	0	0	0	0	0	0	0	0	0	0	0	0	0	0	0	0	0	0	0	0	0	0	0	0	0	0
Tenericutes;Mollicutes;Mycoplasmatales;Mycoplasmataceae;Mycoplasma;Mycoplasma_pneumoniae	0	0	0	0	0	0	0	0	0	0	0	0	0	0	0	0	0	0	0	0	0	0	0	0	0	0	0	0	0	0	0	0	0	0	0	0	0	0	0	0
Tenericutes;Mollicutes;Mycoplasmatales;Mycoplasmataceae;Mycoplasma;__	0	0.00679767	0.000920697	0	0	8.25573e-05	0	0	0	0	0.000133403	0	0	0	0	0	0	0	0	0	0	0	0	0	0	0	0	0	0	0	0	0	0	0	0	0	0	0	0	0
Tenericutes;Mollicutes;Mycoplasmatales;Mycoplasmataceae;Ureaplasma;Ureaplasma_parvum	0	0.00306562	0	0	0	0	0	0	0	0	0	0	0	0	0	0	0	0	0	0	0	0	0	0	0	0	0	0	0	0	0	0	0	0	0	0	0	0	0	0
Tenericutes;Mollicutes;Mycoplasmatales;Mycoplasmataceae;__;__	0	0	0	0	0	0	0	0	0	0	0	0.000243831	0	0	0	0	0	0	0	0	0	0	0	0	0	0	0	0	0	0	0	0	0	0	0	0	0	0	0	0
Tenericutes;Mollicutes;__;__;__;__	0	0	0.00245519	0.00604757	0.00514302	0	0	0	0	6.81809e-05	0.000266806	0.000731493	0	0	0	0	0	0	0	0	0	0	0	0	0	0	0	0	0	0	0	0	0	0	0	0	0	0	0	0
Tenericutes;__;__;__;__;__	0	0	0	0	0.00126814	0	0	0	0	0	0	0	0	0	0	0	0	0	0	0	0	0	0	0	0	0	0	0	0	0	0	0	0	0	0	0	0	0	0	0
Tenericutes;unknown;unknown;Tenericutes_bacterium_RIFOXYD12_FULL_36_9;Tenericutes_bacterium_RIFOXYD12_FULL_36_9_UnknownStrain;unknown	0	0	0.00280301	0	0.002959	0	0	0	0	0	0	0	0	8.1606e-05	0	0	0	0	0	0	0	0	0	0	0	0	0	0	0	0	0	0	0	0	0	0	0	0	0	0
Thermodesulfobacteria;Thermodesulfobacteria;Thermodesulfobacteriales;Thermodesulfobacteriaceae;Thermosulfurimonas;Thermosulfurimonas_dismutans	0	0	0	0	0.00218402	0	0	0	0	0	0	0.000170682	0	0	0	0	0	0	0	0	0	0	0	0	0	0	0	0	0	0	0	0	0	0	0	0	0	0	0	0
Thermotogae;Thermotogae;Thermotogales;Fervidobacteriaceae;Fervidobacterium;__	0	0	0	0	0	0	0	0	0.000150132	7.79211e-05	0.00017445	0.000987516	0	0	0	0	0	0	0	0	0	0	0	0	0	0	0	0	0	0	0	0	0	0	0	0	0	0	0	0
Thermotogae;Thermotogae;Thermotogales;Fervidobacteriaceae;__;__	0	0	0	0	0	0	0	0	0	0	0	0	0	0	0	0	0	0	0	0	0	0	0	0	0	0	0	0	0	0	0.000268384	0	0	0	0	0	0	0	0	0
Thermotogae;Thermotogae;Thermotogales;Thermotogaceae;Thermotoga;__	0	0	0	0	0	0	0	0	0	0	0	0	0	0	0	0	0	0	0	0	0	0	0	0	0	0	0	0	0	0	0	0	0	0	0.000163941	0	0	0	0	0
Thermotogae;Thermotogae;__;__;__;__	0	0	0	0	0	0	0	0	0	0	0	0	0	0	0	0	0	0	0	0	0	0	0	0	0	0	0	0	0	0	0.00110038	0	0	0	0	0	0	0	0	0
Unassigned;__;__;__;__;__	0.029763	0.00241822	0.0220354	0.019845	0.0145132	0.105938	0.140239	0.107862	0.100707	0.00885378	0.0115753	0.0897176	0.0290582	0.021136	0.00856721	0.000438315	0	0	0	0	0	0.0315911	0.013022	0	0.00840098	0	0	0	0.000443095	0.000911632	0.0501879	0.0885974	0.197105	0.428991	0.190172	0.0121857	0.00748148	0.0231475	0.0107038	0.0297024
Verrucomicrobia;Opitutae;Opitutales;Opitutaceae;__;__	0	0	0.000245519	0	0.00183176	0	0	0	0	0	0	0	0	0	0	0	0	0	0	0	0	0	0	0	0	0	0	0	0	0	0	0	0	0	0	0	0	0	0	0
Verrucomicrobia;Verrucomicrobiae;Verrucomicrobiales;Akkermansiaceae;Akkermansia;Akkermansia_muciniphila	0	0	0	0	0	0	0	0	0	0	0	0.000109724	0	6.9948e-05	0	0	0	0	0	0	0	0	0	0	0	0	0	0	0	0	0	0	0	0	0	0	0	0	0	0
Verrucomicrobia;Verrucomicrobiae;Verrucomicrobiales;Akkermansiaceae;Akkermansia;__	0	0	0.000572878	0	0.00345216	0	0	0	0	0	0	0	0	0	0	0	0	0	0	0	0	0	0	0	0	0	0	0	0	0	0	0	0	0	0	0	0	0	0	0
Verrucomicrobia;Verrucomicrobiae;Verrucomicrobiales;Verrucomicrobiaceae;Verrucomicrobium;Verrucomicrobium_sp._GAS474	0	0	0	0	0	0	0	0	0	0	0	0	0	0	0	0	0	0	0	0	0	0	0	0	0	0	0	0	0	0	0	0	0	0.000593305	0	0	0	0	0	0
Verrucomicrobia;Verrucomicrobiae;Verrucomicrobiales;__;__;__	0	0	0	0	0	0	0	0	0.000160856	0	0	0	0	0	0	0	0	0	0	0	0	0	0	0	0	0	0	0	0	0	0	0	0	0.000905571	0.000737735	0	0	0	0	0
Verrucomicrobia;__;__;__;__;__	0	0.000933013	0	0.000582359	0.00704523	4.95344e-05	0	0	6.43425e-05	0	4.10471e-05	0.000621769	0	0	0	0	0	0	0	0	0	0	0	0	0	0	0	0	0	0	0	0	0	0	0.00188532	0	0	0	0	0
Verrucomicrobia;unknown;unknown;Verrucomicrobia_bacterium_IMCC26134;Verrucomicrobia_bacterium_IMCC26134_strain_IMCC26134;unknown	0	0	0	0	0	0	0	0	0	0	0	0	0	0	0	0	0	0	0	0	0	0	0	0	0	0	0	0	0	0	0	0	0	0	0	0	0	0	0	0
Verrucomicrobia;unknown;unknown;__;__;__	0	0	0	0	0	0	0	0	0	0	0	0	0	0	0	0	0	0	0	0	0	0	0	0	0	0	0	0	0	0	0.00107354	0	0	0	0.000245912	0	0	0	0	0
candidate_division_NC10;unknown;__;__;__;__	0	0	0	0	0	0	0	0	0	0	0	0	0	0	0	0	0	0	0	0	0	0	0	0	0	0	0	0	0	0	0	0	0	0	0.00315587	0	0	0	0	0
unknown;unknown;unknown;bacterium_MS4;bacterium_MS4_UnknownStrain;unknown	0	0	0.00130944	0	0	0	0	0	0	0	0	0	0	0	0	0	0	0	0	0	0	0	0	0	0	0	0	0	0	0	0	0	0	0	0	0	0	0	0	0

## Sheet: ITS_profiling_alpha-diversity
	Chao1 diversity index
Sample_Name	depth-1	depth-1112	depth-2223	depth-3334	depth-4445	depth-5556	depth-6667	depth-7778	depth-8889	depth-10000
Animal_Faeces_1	1	52.5	63.1	66.5	70.8	75.2	75.9	78.6	79.4	80.4
Animal_Faeces_2	1	204.7	251.8	276.4	290.6	296.3	304.6	307.7	313.1	315.4
Animal_Faeces_3	1	49.6	58.6	63.7	67.7	68.7	70.1	71.6	72.3	73.1
Animal_Faeces_4	1	340.4	436	490.4	518.6	536.2	546.6	553.6	561.5	567.3
Animal_Faeces_5	1	154.2	175.5	181.2	185.2	187.5	189.5	190.5	190.4	191.1
Cow_Litter_1	1	225.5	290	316.5	335.8	353.7	362.9	372.7	376	382.1
Cow_Litter_2	1	125.9	153.8	171.9	180.1	183.2	188.9	192.4	192.9	196.8
Cow_Litter_3	1	106.3	120.6	124.4	126.6	127.7	128.7	128.8	129	129
Cow_Litter_4	1	364.9	511.5	597.9	655.6	700.6	731.5	762.2	783.9	806.5
Cow_Litter_5	1	127.5	172.3	212.5	233.5	257.4	269.2	283.2	291	300.2
Cow_Milk_1	1	210.4	284.8	328.8	363.9	384.1	404.2	417.8	429.3	438.3
Cow_Milk_2	1	333.6	469.4	545	595.7	632	670.2	699.5	717.4	727.7
Cow_Milk_3	1	86.7	96.5	100.7	102.2	103.1	103.8	104.4	104.9	105
Cow_Milk_4	1	225.7	298.4	333.5	365.4	387.1	404.7	418.8	423.7	432.5
Cow_Milk_5	1	22	22	22
Human_Feces_1	1	80.5	97	107.6	113.8	118.1	120.3	123.8	126.4	127.8
Human_Feces_2	1	62.1	66.8	70.7	70.5	71.3	71.7	71.6	71.8	71.8
Human_Feces_3	1	24.3	26.4	26.9	26.8	27	27	27	27	27
Human_Feces_4	1	32.7	34.4	35.2	35.4	35.9	35.9	36
Human_Feces_5	1	34.7	36.3	37	37
Human_Vagina_1	1	9.6	9.9	10	10	10	10	10	10	10
Human_Vagina_2	1	13	14.3	14.5	14.9	14.4	14.7	14.9	15	15
Human_Vagina_3	1	11.3	12	12.3	12.8	12.5	12.9	13	13
Human_Vagina_4	1	8	8.8	8.7	9	9	9	9	9	9
Human_Vagina_5	1	8	8	8	8	8	8	8	8	8
Parmesan_Cheese_1	1	21.4	23.2	24.6	24.7	24.8	25.3	25.1	25.3	25.2
Parmesan_Cheese_2	1	25.7	28.1	30.2	30	31.9	32.5	33.4	33	33.9
Parmesan_Cheese_3	1	20.6	22.8	24.1	24.1	24.7	24.9	24.8	25.1	25.6
Parmesan_Cheese_4	1	28.9	35.7	41	43.4	46.7	48.7	50.3	52.3	54.9
Parmesan_Cheese_5	1	40.2	46.7	51.8	55.2	57.2	59	60.9	61.7	63
Soil_1	1	345.1	470.8	549.1	600.9	633.6	656.1	677.5	691.3	700.5
Soil_2	1	186.2	239.1	266.6	287.1	298.5	310.4	317.1	323.9	328.9
Soil_3	1	325.3	387.9	416.4	432.3	438.3	444.8	446.6	450.2	450.6
Soil_4	1	271	356.6	402	428.8	442.6	453	463.2	467.5	472.9
Soil_5	1	369.1	469.9	519.7	550.6	569.3	580.6	587.4	593.2	599
Sputum_1	1	73.4	82.6	85.2	88.4	89.6	90.9	91.2	92	92
Sputum_2	1	99	118.4	126.1	133.2	134.8	136.4	138.7	141.3	141.3
Sputum_3	1	68.8	75.3	77.7	77.9	78.3	78.9	79	78.8	79
Sputum_4	1	66.3	73	75.8	76.1	76.5	76.8	77	76.9	76.9
Sputum_5	1	61.6	67.5	68.8	70.1	70	70.7	70.9	70.9	71

## Sheet: 16S_profiling_genus_level
Sample_Name	Animal_Faeces_1	Animal_Faeces_2	Animal_Faeces_3	Animal_Faeces_4	Animal_Faeces_5	Cow_Litter_1	Cow_Litter_2	Cow_Litter_3	Cow_Litter_4	Cow_Litter_5	Cow_Milk_1	Cow_Milk_2	Cow_Milk_3	Cow_Milk_4	Cow_Milk_5	Human_Feces_1	Human_Feces_2	Human_Feces_3	Human_Feces_4	Human_Feces_5	Human_Vagina_1	Human_Vagina_2	Human_Vagina_3	Human_Vagina_4	Human_Vagina_5	Parmesan_Cheese_1	Parmesan_Cheese_2	Parmesan_Cheese_3	Parmesan_Cheese_4	Parmesan_Cheese_5	Soil_1	Soil_2	Soil_3	Soil_4	Soil_5	Sputum_1	Sputum_2	Sputum_3	Sputum_4	Sputum_5
D_0__Archaea;D_1__Euryarchaeota;D_2__Methanobacteria;D_3__Methanobacteriales;D_4__Methanobacteriaceae;D_5__Methanobrevibacter	0	0	0	0.000198113	0	0	0	0	0	0	0	0	0	0	0	0	0	0	0	0	0	0	0	0	0	0	0	0	0	0	0	0	0	0	0	0	0	0	0	0
D_0__Archaea;D_1__Euryarchaeota;D_2__Methanomicrobia;D_3__Methanomicrobiales;D_4__Methanocorpusculaceae;D_5__Methanocorpusculum	0	0	0	0.000180102	0	0	0	0	0	0	0	0	0	0	0	0	0	0	0	0	0	0	0	0	0	0	0	0	0	0	0	0	0	0	0	0	0	0	0	0
D_0__Archaea;D_1__Nanoarchaeaeota;D_2__Woesearchaeia;__;__;__	0	0	0	0	0	0	0	0	0	0	0	0	0	0	0	0	0	0	0	0	0	0	0	0	0	0	0	0	0	0	4.76313e-05	0	0	0	0	0	0	0	0	0
D_0__Archaea;D_1__Nanoarchaeaeota;__;__;__;__	0	0	0	0	0	0	0	0	0	0	0.000263918	0	0	0	0	0	0	0	0	0	0	0	0	0	0	0	0	0	0	0	0	0	0	0	0	0	0	0	0	0
D_0__Bacteria;D_1__Acidobacteria;D_2__Acidobacteriia;D_3__Solibacterales;D_4__Solibacteraceae (Subgroup 3);D_5__Bryobacter	0	0	0	0	0	0	0	0	0	0	0	0	0	0	0	0	0	0	0	0	0	0	0	0	0	0	0	0	0	0	0	0	0.00978662	0.0123801	0	0	0	0	0	0
D_0__Bacteria;D_1__Acidobacteria;D_2__Acidobacteriia;D_3__Solibacterales;D_4__Solibacteraceae (Subgroup 3);D_5__Candidatus Solibacter	0	0	0	0	0	0	0	0	0	0	0	0	0	0	0	0	0	0	0	0	0	0	0	0	0	0	0	0	0	0	0	0	0	0.00417713	0	0	0	0	0	0
D_0__Bacteria;D_1__Acidobacteria;D_2__Acidobacteriia;D_3__Solibacterales;D_4__Solibacteraceae (Subgroup 3);__	0	0	0	0	0	0	0	0	0	0	0	0	0	0	0	0	0	0	0	0	0	0	0	0	0	0	0	0	0	0	0.000695417	0.00295567	0	0.0135	0.0184852	0	0	0	0	0
D_0__Bacteria;D_1__Acidobacteria;D_2__Blastocatellia (Subgroup 4);D_3__11-24;__;__	0	0	0	0	0	0	0	0	0	0	0	0	0	0	0	0	0	0	0	0	0	0	0	0	0	0	0	0	0	0	0	0	0	0.00193722	0.00410783	0	0	0	0	0
D_0__Bacteria;D_1__Acidobacteria;D_2__Blastocatellia (Subgroup 4);D_3__Blastocatellales;D_4__Blastocatellaceae;D_5__Aridibacter	0	0	0	0	0	0	0	0	0	0	0	0	0	0	0	0	0	0	0	0	0	0	0	0	0	0	0	0	0	0	0.000238156	0	0.00577571	0.00133184	0	0	0	0	0	0
D_0__Bacteria;D_1__Acidobacteria;D_2__Blastocatellia (Subgroup 4);D_3__Blastocatellales;D_4__Blastocatellaceae;D_5__Blastocatella	0	0	0	0	0	0	0	0	0	0	0	0	0	0	0	0	0	0	0	0	0	0	0	0	0	0	0	0	0	0	0.000276262	0	0	0.00723431	0	6.97075e-05	0	0	0	0
D_0__Bacteria;D_1__Acidobacteria;D_2__Blastocatellia (Subgroup 4);D_3__Blastocatellales;D_4__Blastocatellaceae;D_5__uncultured	0	0	0	0	0	0	0	0	0	0	0	0	0	0	0	0	0	0	0	0	0	0	0	0	0	0	0	0	0	0	0	0	0	0.000302691	0	0	0	0	0	0
D_0__Bacteria;D_1__Acidobacteria;D_2__Blastocatellia (Subgroup 4);D_3__Blastocatellales;D_4__Blastocatellaceae;__	0	0	0	0	0	0	0	0	0	0	0	0	0	0	0	0	0	0	0	0	0	0	0	0	0	0	0	0	0	0	0.00433445	0	0.0136371	0.00889911	0.0112965	0	0	0	0	0
D_0__Bacteria;D_1__Acidobacteria;D_2__Blastocatellia (Subgroup 4);D_3__DS-100;__;__	0	0	0	0	0	0	0	0	0	0	0	0	0	0	0	0	0	0	0	0	0	0	0	0	0	0	0	0	0	0	2.85788e-05	0	0	0	0	0	0	0	0	0
D_0__Bacteria;D_1__Acidobacteria;D_2__Blastocatellia (Subgroup 4);D_3__Pyrinomonadales;D_4__Pyrinomonadaceae;D_5__RB41	0	0	0	0	0	0	0	0	0	0	0	0	0	0	0	0	0	0	0	0	0	0	0	0	0	0	0	0	0	0	0	0	0	0.0416503	0.0105263	0	0	0	0	0
D_0__Bacteria;D_1__Acidobacteria;D_2__Blastocatellia (Subgroup 4);__;__;__	0	0	0	0	0	0	0	0	0	0	0	0	0	0	0	0	0	0	0	0	0	0	0	0	0	0	0	0	0	0	0	0	0	0.0025426	0.00372272	0	0	0	0	0
D_0__Bacteria;D_1__Acidobacteria;D_2__Holophagae;D_3__Subgroup 7;__;__	0	0	0	0	0	0	0	0	0	0	0	0	0	0	0	0	0	0	0	0	0	0	0	0	0	0	0	0	0	0	0	0	0.00288785	0.00121076	0.00795892	0	0	0	0	0
D_0__Bacteria;D_1__Acidobacteria;D_2__Subgroup 11;__;__;__	0	0	0	0	0	0	0	0	0	0	0	0	0	0	0	0	0	0	0	0	0	0	0	0	0	0	0	0	0	0	0	0	0	0	0.00243902	0	0	0	0	0
D_0__Bacteria;D_1__Acidobacteria;D_2__Subgroup 17;__;__;__	0	0	0	0	0	0	0	0	0	0	0	0	0	0	0	0	0	0	0	0	0	0	0	0	0	0	0	0	0	0	0	0	0	0.000302691	0.00243902	0	0	0	0	0
D_0__Bacteria;D_1__Acidobacteria;D_2__Subgroup 18;D_3__uncultured bacterium;D_4__uncultured bacterium;D_5__uncultured bacterium	0	0	0	0	0	0	0	0	0	0	0	0	0	0	0	0	0	0	0	0	0	0	0	0	0	0	0	0	0	0	0	0	0	0	0.00154044	0	0	0	0	0
D_0__Bacteria;D_1__Acidobacteria;D_2__Subgroup 5;__;__;__	0	0	0	0	0	0	0	0	0	0	0	0	0	0	0	0	0	0	0	0	0	0	0	0	0	0	0	0	0	0	0	0	0	0.000151345	0	0	0	0	0	0
D_0__Bacteria;D_1__Acidobacteria;D_2__Subgroup 6;D_3__Acidobacteria bacterium IGE-011;D_4__Acidobacteria bacterium IGE-011;D_5__Acidobacteria bacterium IGE-011	0	0	0	0	0	0	0	0	0	0	0	0	0	0	0	0	0	0	0	0	0	0	0	0	0	0	0	0	0	0	0	0	0.00673833	0.000635651	0.00154044	0	0	0	0	0
D_0__Bacteria;D_1__Acidobacteria;D_2__Subgroup 6;D_3__Acidobacteria bacterium SCN 69-37;D_4__Acidobacteria bacterium SCN 69-37;D_5__Acidobacteria bacterium SCN 69-37	0	0	0	0	0	0	0	0	0	0	0	0	0	0	0	0	0	0	0	0	0	0	0	0	0	0	0	0	0	0	0.000914521	0	0	0	0	0	0	0	0	0
D_0__Bacteria;D_1__Acidobacteria;D_2__Subgroup 6;D_3__Unknown Order;D_4__Unknown Family;D_5__Luteitalea	0	0	0	0	0	0	0	0	0	0	0	0	0	0	0	0	0	0	0	0	0	0	0	0	0	0	0	0	0	0	0.000285788	0	0.00192524	0.000726458	0.00102696	0	0	0	0	0
D_0__Bacteria;D_1__Acidobacteria;D_2__Subgroup 6;D_3__Unknown Order;D_4__Unknown Family;D_5__Vicinamibacter	0	0	0	0	0	0	0	0	0	0	0	0	0	0	0	0	0	0	0	0	0	0	0	0	0	0	0	0	0	0	0	0	0	0.000817265	0.00410783	0	0	0	0	0
D_0__Bacteria;D_1__Acidobacteria;D_2__Subgroup 6;D_3__uncultivated soil bacterium clone C028;D_4__uncultivated soil bacterium clone C028;D_5__uncultivated soil bacterium clone C028	0	0	0	0	0	0	0	0	0	0	0	0	0	0	0	0	0	0	0	0	0	0	0	0	0	0	0	0	0	0	0	0	0	0	0.00243902	0	0	0	0	0
D_0__Bacteria;D_1__Acidobacteria;D_2__Subgroup 6;D_3__uncultivated soil bacterium clone C112;D_4__uncultivated soil bacterium clone C112;D_5__uncultivated soil bacterium clone C112	0	0	0	0	0	0	0	0	0	0	0	0	0	0	0	0	0	0	0	0	0	0	0	0	0	0	0	0	0	0	0	0	0	0.00108969	0.00564827	0	0	0	0	0
D_0__Bacteria;D_1__Acidobacteria;D_2__Subgroup 6;D_3__uncultured Candidatus Desulforudis sp.;D_4__uncultured Candidatus Desulforudis sp.;D_5__uncultured Candidatus Desulforudis sp.	0	0	0	0	0	0	0	0	0	0	0	0	0	0	0	0	0	0	0	0	0	0	0	0	0	0	0	0	0	0	0	0	0	0.000938342	0.00410783	0	0	0	0	0
D_0__Bacteria;D_1__Acidobacteria;D_2__Subgroup 6;D_3__uncultured bacterium 259;D_4__uncultured bacterium 259;D_5__uncultured bacterium 259	0	0	0	0	0	0	0	0	0	0	0	0	0	0	0	0	0	0	0	0	0	0	0	0	0	0	0	0	0	0	0	0	0	0.000302691	0	0	0	0	0	0
D_0__Bacteria;D_1__Acidobacteria;D_2__Subgroup 6;D_3__uncultured bacterium mle1-25;D_4__uncultured bacterium mle1-25;D_5__uncultured bacterium mle1-25	0	0	0	0	0	0	0	0	0	0	0	0	0	0	0	0	0	0	0	0	0	0	0	0	0	0	0	0	0	0	0	0	0.00304829	0	0	0	0	0	0	0
D_0__Bacteria;D_1__Acidobacteria;D_2__Subgroup 6;D_3__wastewater metagenome;D_4__wastewater metagenome;D_5__wastewater metagenome	0	0	0	0	0	0	0	0	0	0	0	0	0	0	0	0	0	0	0	0	0	0	0	0	0	0	0	0	0	0	0.000161946	0	0	0	0	0	0	0	0	0
D_0__Bacteria;D_1__Acidobacteria;D_2__Subgroup 6;__;__;__	0	0	0	0	0	0	0	0	0	0	0	0	0	0	0	0	0	0	0	0	0	0	0	0	0	0	0	0	0	0	0.00171473	0	0.0137975	0.0283016	0.0543004	0	0	0	0	0
D_0__Bacteria;D_1__Acidobacteria;D_2__Thermoanaerobaculia;D_3__Thermoanaerobaculales;D_4__Thermoanaerobaculaceae;D_5__Subgroup 10	0	0	0	0	0	0	0	0	0	0	0	0	0	0	0	0	0	0	0	0	0	0	0	0	0	0	0	0	0	0	0	0	0.00224611	0	0.00487805	0	0	0	0	0
D_0__Bacteria;D_1__Actinobacteria;D_2__Acidimicrobiia;D_3__Actinomarinales;D_4__uncultured;D_5__uncultured Actinomycetales bacterium	0	0	0	0	0	0	0	0	0	0	0	0	0	0	0	0	0	0	0	0	0	0	0	0	0	0	0	0	0	0	0.000400103	0	0	0	0	0	0	0	0	0
D_0__Bacteria;D_1__Actinobacteria;D_2__Acidimicrobiia;D_3__Actinomarinales;D_4__uncultured;__	0	0	0	0	0	0	0	0.000262216	0	0	0	0	0	0	0	0	0	0	0	0	0	0	0	0	0	0	0	0	0	0	0	0	0	0	0.00731707	0	0	0	0	0
D_0__Bacteria;D_1__Actinobacteria;D_2__Acidimicrobiia;D_3__IMCC26256;__;__	0	0	0	0	0	0	0	0	0	0	0	0	0	0	0	0	0	0	0	0	0	0	0	0	0	0	0	0	0	0	7.62101e-05	0	0	0.00160426	0	0	0	0	0	0
D_0__Bacteria;D_1__Actinobacteria;D_2__Acidimicrobiia;D_3__Microtrichales;D_4__Iamiaceae;D_5__Iamia	0	0	0	0	0	0.000335186	0	0	0	0	0	0	0	0	0	0	0	0	0	0	0	0	0	0	0	0	0	0	0	0	0.000914521	0	0	0.00326906	0	0	0	0	0	0
D_0__Bacteria;D_1__Actinobacteria;D_2__Acidimicrobiia;D_3__Microtrichales;D_4__Ilumatobacteraceae;D_5__Ilumatobacter	0	0	0	0	0	0	0	0.000401037	0	0	0	0	0	0	0	0	0	0	0	0	0	0	0	0	0	0	0	0	0	0	0.00136226	0	0.008824	0.00066592	0.00282413	0	0	0	0	0
D_0__Bacteria;D_1__Actinobacteria;D_2__Acidimicrobiia;D_3__Microtrichales;D_4__Ilumatobacteraceae;__	0	0	0	0	0	0	0	0.000231367	0	0	0	0	0	0	0	0	0	0	0	0	0	0	0	0	0	0	0	0	0	0	0.000142894	0	0	0	0	0	0	0	0	0
D_0__Bacteria;D_1__Actinobacteria;D_2__Acidimicrobiia;D_3__Microtrichales;D_4__Microtrichaceae;D_5__IMCC26207	0	0	0	0	0	0	0	0.00058613	0	0	0	0	0	0	0.00107667	0	0	0	0	0	0	0	0	0	0	0	0	0	0	0	0.0104598	0	0	0	0	0	0	0	0	0
D_0__Bacteria;D_1__Actinobacteria;D_2__Acidimicrobiia;D_3__Microtrichales;D_4__Microtrichaceae;D_5__uncultured	0	0	0	0	0	0	0	0	0	0	0	0	0	0	0	0	0	0	0	0	0	0	0	0	0	0	0	0	0	0	0.013051	0.00492611	0	0	0	0	0	0	0	0
D_0__Bacteria;D_1__Actinobacteria;D_2__Acidimicrobiia;D_3__Microtrichales;D_4__Microtrichaceae;__	0	0	0	0	0	0	0	0	0	0	0	0.00116749	0	0	0	0	0	0	0	0	0	0	0	0	0	0	0	0	0	0	0	0	0	0	0	0	0	0	0	0
D_0__Bacteria;D_1__Actinobacteria;D_2__Acidimicrobiia;D_3__Microtrichales;__;__	0	0	0	0	0	0	0	0.000339339	0	0	0	0	0	0	0	0	0	0	0	0	0	0	0	0	0	0	0	0	0	0	0.00482981	0	0.00545484	0.00160426	0	0	0	0	0	0
D_0__Bacteria;D_1__Actinobacteria;D_2__Acidimicrobiia;D_3__uncultured;__;__	0	0	0	0	0	0	0	0	0	0	0	0	0	0	0	0	0	0	0	0	0	0	0	0	0	0	0	0	0	0	0.00107647	0	0.0017648	0	0	0	0	0	0	0
D_0__Bacteria;D_1__Actinobacteria;D_2__Acidimicrobiia;__;__;__	0	0	0	0	0	0	0	0.00285353	0	0	0	0.00308552	0	0	0	0	0	0	0	0	0	0	0	0	0	0	0	0	0	0	0.020672	0	0.0154019	0.000786996	0	0	0	0	0	0
D_0__Bacteria;D_1__Actinobacteria;D_2__Actinobacteria;D_3__Actinomycetales;D_4__Actinomycetaceae;D_5__Actinomyces	0	0	0	0	0	0	0	0	0	0	0	0	0.00918329	0	0	0	0	0	0	0	0	0	0.000384742	0	0	0	0	0	0	0.00217641	0	0	0	0	0	0.00501894	0.00726731	0.00162395	0	0.012639
D_0__Bacteria;D_1__Actinobacteria;D_2__Actinobacteria;D_3__Actinomycetales;D_4__Actinomycetaceae;D_5__F0332	0	0	0	0	0	0	0	0	0	0	0	0	0	0	0	0	0	0	0	0	0	0	0	0	0	0	0	0	0	0	0	0	0	0	0	0.000139415	9.08414e-05	0	0	0
D_0__Bacteria;D_1__Actinobacteria;D_2__Actinobacteria;D_3__Actinomycetales;D_4__Actinomycetaceae;D_5__Flaviflexus	0	0	0	0	0	0.00252271	0.00275398	0.00174297	0	0	0.000125014	0.00110495	0	0	0.000275427	0	0	0	0	0	0	0	0	0	0	0	0	0	0	0	0	0	0	0	0	0	0	0	0	0
D_0__Bacteria;D_1__Actinobacteria;D_2__Actinobacteria;D_3__Actinomycetales;D_4__Actinomycetaceae;D_5__Mobiluncus	0	0	0	0	0	0	0	0	0	0	0	0	0	0	0	0	0	0	0	0	0	0	0	0	0	0	0	0	0	0	0	0	0	0	0	0	5.45048e-05	0	0	0.0046995
D_0__Bacteria;D_1__Actinobacteria;D_2__Actinobacteria;D_3__Actinomycetales;D_4__Actinomycetaceae;D_5__Trueperella	0	0	0	0	0	0.000511599	0.00180474	0.000339339	0	0.000373402	0.000527836	0.003294	0	0	0	0	0	0	0	0	0	0	0	0	0	0	0	0	0	0	0	0	0	0	0	0	0	0	0	0
D_0__Bacteria;D_1__Actinobacteria;D_2__Actinobacteria;D_3__Actinomycetales;D_4__Actinomycetaceae;D_5__uncultured	0	0	0	0	0	0	0	0	0	5.97443e-05	0	0	0	6.1192e-05	0	0	0	0	0	0	0	0	0	0	0	0	0	0	0	0	0	0	0	0	0	0	0	0	0	0
D_0__Bacteria;D_1__Actinobacteria;D_2__Actinobacteria;D_3__Bifidobacteriales;D_4__Bifidobacteriaceae;D_5__Aeriscardovia	0	0	0	0	1.68112e-05	0	0	0	0.00013973	0	0	0	0	0.000198874	0	0	0	0	0	0	0	0	0	0	0	0	0	0	0	0	0	0	0	0	0	0	0	0	0	0
D_0__Bacteria;D_1__Actinobacteria;D_2__Actinobacteria;D_3__Bifidobacteriales;D_4__Bifidobacteriaceae;D_5__Alloscardovia	0	0	0	0	0	0	0	0	0.000512343	0.000298721	8.33426e-05	0	0	0.000642516	0	0	0	0	0	0	0	0	0	0	0	0	0	0	0	0	0	0	0	0	0	0	0	0	0	0
D_0__Bacteria;D_1__Actinobacteria;D_2__Actinobacteria;D_3__Bifidobacteriales;D_4__Bifidobacteriaceae;D_5__Bifidobacterium	0.00169164	0.00010222	0.000203142	0	0	0.000882068	0.000210943	0.00129566	0.165394	0.0441958	0.64828	0.00231414	0.110056	0.314374	0.0267414	0.0187146	0.00257257	0.000615852	0.000298092	0.000491636	0	0	0	0.000430549	0	0.0002062	0.000137993	0.000159206	0.000781174	0.00686005	0.00100978	0	0.000962618	0	0	0	0	0	0	0
D_0__Bacteria;D_1__Actinobacteria;D_2__Actinobacteria;D_3__Bifidobacteriales;D_4__Bifidobacteriaceae;D_5__Bombiscardovia	0	0	0	0	0	0	0	0	0.0117218	0.000821484	0.0403239	0	0	0.0517073	0	0	0	0	0	0	0	0	0	0	0	0	0	0	0	0	0	0	0	0	0	0	0	0	0	0
D_0__Bacteria;D_1__Actinobacteria;D_2__Actinobacteria;D_3__Bifidobacteriales;D_4__Bifidobacteriaceae;D_5__Gardnerella	0	0	0	0	0	0	0	0	0	0	0	0	0	0	0	0	0	0	0	0	0	0	0	0	0.000182638	0	0	0	0	0	0.000200051	0	0	0.00151345	0	0	0	0	0	0
D_0__Bacteria;D_1__Actinobacteria;D_2__Actinobacteria;D_3__Bifidobacteriales;D_4__Bifidobacteriaceae;D_5__Scardovia	0	0	0	0	0	0	0	0	0	0	0	0	0	0	0	0	0	0	0	0	0	0	0	0	0	0	0	0	0	0	0	0	0	0	0	0	0.000308861	0	0	0
D_0__Bacteria;D_1__Actinobacteria;D_2__Actinobacteria;D_3__Corynebacteriales;D_4__Corynebacteriaceae;D_5__Corynebacterium	0	0	0	0	0	0.000864426	0.00378526	0.00089462	0	0.00180726	0	0.00287704	0	0	0	0	0	0	0	0	0	0	0.000302297	0	0	0	0	0	0	0	0	0	0	0	0	0.000790018	0.00147163	0.000667379	0	0.00256867
D_0__Bacteria;D_1__Actinobacteria;D_2__Actinobacteria;D_3__Corynebacteriales;D_4__Corynebacteriaceae;D_5__Corynebacterium 1	0	0	0	0	0	0.15355	0.313872	0.0801765	0.00124204	0.0876598	0.005959	0.172476	0.0049227	0.00038245	0.0132706	0	0	0	0	0	0	0	0.00574365	0	0	0.000223383	0	0	0.000139495	0.0404464	0.000161946	0.00123153	0	0	0	0	0	0	0	0
D_0__Bacteria;D_1__Actinobacteria;D_2__Actinobacteria;D_3__Corynebacteriales;D_4__Corynebacteriaceae;__	0	0	0	0	0	0.0206051	0.0553492	0.00832922	0.000201832	0.00177739	0.000500056	0.0458658	0.00313786	0	0.0127197	0	0	0	0	0	0	0.000360218	0.000961856	0	0	0	0	0	0	0	0	0.00825123	0	0	0	0	0.000272524	0	0	0
D_0__Bacteria;D_1__Actinobacteria;D_2__Actinobacteria;D_3__Corynebacteriales;D_4__Dietziaceae;D_5__Dietzia	0	0	0	0	0	0.00765635	0.00357432	0.0331781	0	0.000627315	0.000472275	0.0339824	0	0	0.00237869	0	0	0	0	0	0	0	0	0	0	0	0	0	0	0	0.000581102	0.0067734	0	0	0	0	0	0	0	0
D_0__Bacteria;D_1__Actinobacteria;D_2__Actinobacteria;D_3__Corynebacteriales;D_4__Mycobacteriaceae;D_5__Mycobacterium	0	0	0	0	0	0	0.00126566	0	0	0	0	0	0	0	0	0	0	0	0	0	0	0	0	0	0	0	0	0	0	0	0.00494413	0	0.00641746	0.00438902	0	0	0	0	0	0
D_0__Bacteria;D_1__Actinobacteria;D_2__Actinobacteria;D_3__Corynebacteriales;D_4__Nocardiaceae;D_5__Nocardia	0	0	0	0	0	0	0	0	0	0	0	0	0	0	0	0	0	0	0	0	0	0	0	0	0	0	0	0	0	0	0	0	0	0.000726458	0	0	0	0	0	0
D_0__Bacteria;D_1__Actinobacteria;D_2__Actinobacteria;D_3__Corynebacteriales;D_4__Nocardiaceae;D_5__Rhodococcus	0	0	0	0	0	0.000635089	0.000515639	0	0	0.0010754	0	0	0.000921208	0	0	0	0	0	0	0	0	0	0	0	0	0	0	0	0	0	0.000200051	0	0	0	0	0	0	0	0	0
D_0__Bacteria;D_1__Actinobacteria;D_2__Actinobacteria;D_3__Corynebacteriales;__;__	0	0	0	0	0	0.00091735	0.000433606	0.000493583	0	0.000985781	0	0.00460743	0.14178	0	0	0	0	0	0	0	0	0	0	0	0	0	0	0	0	6.96452e-05	0	0	0	0	0	0	0	0	0	0
D_0__Bacteria;D_1__Actinobacteria;D_2__Actinobacteria;D_3__Frankiales;D_4__Geodermatophilaceae;D_5__Geodermatophilus	0	0	0	0	0	0	0	0	0	0	0	0	0	0	0	0	0	0	0	0	0	0	0	0	0	0	0	0	0	0	0	0	0	0.00569059	0	0	0	0	0	0
D_0__Bacteria;D_1__Actinobacteria;D_2__Actinobacteria;D_3__Frankiales;D_4__Geodermatophilaceae;__	0	0	0	0	0	0	0	0	0	0	0	0	0	0	0	0	0	0	0	0	0	0	0	0	0	0	0	0	0	0	0	0	0	0.00472198	0	0	0	0	0	0
D_0__Bacteria;D_1__Actinobacteria;D_2__Actinobacteria;D_3__Frankiales;D_4__Nakamurellaceae;D_5__Nakamurella	0	0	0	0	0	0	0	0	0	0	0	0	0	0	0	0	0	0	0	0	0	0	0	0	0	0	0	0	0	0	0	0	0.00320873	0	0	0	0	0	0	0
D_0__Bacteria;D_1__Actinobacteria;D_2__Actinobacteria;D_3__Frankiales;__;__	0	0	0	0	0	0	0	0	0	0	0	0	0	0	0	0	0	0	0	0	0	0	0	0	0	0	0	0	0	0	0.00177188	0.00935961	0	0.0485819	0.0129653	0	0	0	0	0
D_0__Bacteria;D_1__Actinobacteria;D_2__Actinobacteria;D_3__Glycomycetales;D_4__Glycomycetaceae;D_5__Glycomyces	0	0	0	0	0	0	0	0.000169669	0	0.000597443	0	0	0	0	0	0	0	0	0	0	0	0	0	0	0	0	0	0	0	0	0	0	0	0	0	0	0	0	0	0
D_0__Bacteria;D_1__Actinobacteria;D_2__Actinobacteria;D_3__Kineosporiales;D_4__Kineosporiaceae;__	0	0	0	0	0	0	0	0	0	0	0	0	0	0	0	0	0	0	0	0	0	0	0	0	0	0	0	0	0	0	0	0	0	0.0185247	0	0	0	0	0	0
D_0__Bacteria;D_1__Actinobacteria;D_2__Actinobacteria;D_3__Micrococcales;D_4__Brevibacteriaceae;D_5__Brevibacterium	0	0	0	0	0	0.00160536	0.000785178	0.0182317	0	0.0101565	0	0.00371096	0.000863632	0	0	0	0	0	0	0	0	0	0	0	0	0.0001031	0	0	0	0.00271616	0	0	0	0	0	0	0	0	0	0
D_0__Bacteria;D_1__Actinobacteria;D_2__Actinobacteria;D_3__Micrococcales;D_4__Dermatophilaceae;D_5__uncultured	0	0	0	0	0	0	0	0	0	0	0	0	0	0	0	0	0	0	0	0	0	0	0	0	0	0	0	0	0	0	0.000142894	0	0	0	0	0	0	0	0	0
D_0__Bacteria;D_1__Actinobacteria;D_2__Actinobacteria;D_3__Micrococcales;D_4__Intrasporangiaceae;D_5__Ornithinimicrobium	0	0	0	0	0	0.000529241	0	0.000832922	0	0	0	0	0	0	0	0	0	0	0	0	0	0	0	0	0	0	0	0	0	0	0.00683033	0.0137931	0	0	0	0	0	0	0	0
D_0__Bacteria;D_1__Actinobacteria;D_2__Actinobacteria;D_3__Micrococcales;D_4__Jonesiaceae;D_5__Jonesia	0	0	0	0	0	0.000441034	8.20335e-05	0.000293065	0	0	0	0	0	0	0	0	0	0	0	0	0	0	0	0	0	0	0	0	0	0	0	0.0314039	0	0	0	0	0	0	0	0
D_0__Bacteria;D_1__Actinobacteria;D_2__Actinobacteria;D_3__Micrococcales;D_4__Microbacteriaceae;D_5__Agromyces	0	0	0	0	0	0	0	0	0	0	0	0	0	0	0	0	0	0	0	0	0	0	0	0	0	0	0	0	0	0	0.000171473	0.00529557	0	0.00281503	0	0	0	0	0	0
D_0__Bacteria;D_1__Actinobacteria;D_2__Actinobacteria;D_3__Micrococcales;D_4__Microbacteriaceae;D_5__Microbacterium	0	0	0	0	0	0.00333422	0.000644549	0.00347051	0.000978109	0.000731868	0	0	0.0114863	0	0	0	0	0	0	0	0	0	0	0	0	0	0	0.00151246	0.000237142	0.0266393	0.000590628	0.00160099	0	0	0	0	0	0	0	0
D_0__Bacteria;D_1__Actinobacteria;D_2__Actinobacteria;D_3__Micrococcales;D_4__Microbacteriaceae;__	0	0	0	0	0	0.0150657	0.00741817	0.0218411	0.000403664	0.0132184	0.00106956	0.00523287	0.0108242	0	0.000676048	0	0	0	0	0	0	0	0	0	0	0	0	0	0	0.00242017	0.00349614	0.0192118	0.0181293	0.00632624	0.00667522	0	0	0	0	0
D_0__Bacteria;D_1__Actinobacteria;D_2__Actinobacteria;D_3__Micrococcales;D_4__Micrococcaceae;D_5__Enteractinococcus	0	0	0	0	0	0.0038811	0.000515639	0.00197433	0	0	0	0.00179294	0	0	0.00215334	0	0	0	0	0	0	0	0	0	0	0	0	0	0	0	0	0	0	0	0	0	0	0	0	0
D_0__Bacteria;D_1__Actinobacteria;D_2__Actinobacteria;D_3__Micrococcales;D_4__Micrococcaceae;D_5__Garicola	0	0	0	0	0	0.000246979	0.000316415	0.000215943	0	0.000104553	0	0	0	0	0	0	0	0	0	0	0	0	0	0	0	0	0	0	0	0	0.000209578	0	0	0	0	0	0	0	0	0
D_0__Bacteria;D_1__Actinobacteria;D_2__Actinobacteria;D_3__Micrococcales;D_4__Micrococcaceae;D_5__Rothia	0	0	0	0	0	0	0	0	0	0	0	0	0.000978783	0	0	0	0	0	0	0	0	0	0	0	0	0	0	0	0	0	0	0	0	0	0	0.0219346	0.123399	0.00714095	0.0254417	0.0311159
D_0__Bacteria;D_1__Actinobacteria;D_2__Actinobacteria;D_3__Micrococcales;D_4__Micrococcaceae;__	0	0	0	0	0	0.00148187	0.00063283	0	0	0.000224041	0	0.0010841	0	0	0	0	0	0	0	0	0	0	0	0	0	0	0	0	0	0	0.00127652	0	0	0	0	0	0	0	0	0.0041449
D_0__Bacteria;D_1__Actinobacteria;D_2__Actinobacteria;D_3__Micrococcales;D_4__Micrococcales Incertae Sedis;D_5__Timonella	0	0	0	0	0	0	0	0.000154245	0	0	0	0.00102156	0	0	0	0	0	0	0	0	0	0	0	0	0	0	0	0	0	0	0	0	0	0	0	0	0	0	0	0
D_0__Bacteria;D_1__Actinobacteria;D_2__Actinobacteria;D_3__Micrococcales;__;__	0	0	0	0	0	0.00566287	0.00535562	0.00843719	0.00172333	0.00295734	0.000444494	0.00321061	0.0014106	0	0.000575893	0	0	0	0	0	0	0	0	0	0	0	0	0	0	0	0.000619207	0	0	0	0	0	0	0	0	0
D_0__Bacteria;D_1__Actinobacteria;D_2__Actinobacteria;D_3__Micromonosporales;D_4__Micromonosporaceae;D_5__Micromonospora	0	0	0	0	0	0	0	0	0	0	0	0	0	0	0	0	0	0	0	0	0	0	0	0	0	0	0	0	0	0	0.00221962	0	0	0	0	0	0	0	0	0
D_0__Bacteria;D_1__Actinobacteria;D_2__Actinobacteria;D_3__Micromonosporales;D_4__Micromonosporaceae;D_5__Salinispora	0	0	0	0	0	0	0	0	0	0	0	0	0	0	0	0	0	0	0	0	0	0	0	0	0	0	0	0	0	0	0.000123841	0	0	0	0	0	0	0	0	0
D_0__Bacteria;D_1__Actinobacteria;D_2__Actinobacteria;D_3__Micromonosporales;D_4__Micromonosporaceae;__	0	0	0	0	0	0	0	0.000200518	0	0	0	0.000125089	0	0	0.000375582	0	0	0	0	0	0	0	0	0	0	0	0	0	0	0	0.0194621	0.0264778	0.0367399	0.00590247	0.0139923	0	0	0	0	0
D_0__Bacteria;D_1__Actinobacteria;D_2__Actinobacteria;D_3__Propionibacteriales;D_4__Nocardioidaceae;D_5__Aeromicrobium	0	0	0	0	0	0.00038811	0	0.00257589	0	0	0	0	0	0	0	0	0	0	0	0	0	0	0	0	0	0	0	0	0	0	0.000238156	0	0	0.00154372	0	0	0	0	0	0
D_0__Bacteria;D_1__Actinobacteria;D_2__Actinobacteria;D_3__Propionibacteriales;D_4__Nocardioidaceae;D_5__Kribbella	0	0	0	0	0	0	0	0	0	0	0	0	0	0	0	0	0	0	0	0	0	0	0	0	0	0	0	0	0	0	0	0	0	0.00193722	0	0	0	0	0	0
D_0__Bacteria;D_1__Actinobacteria;D_2__Actinobacteria;D_3__Propionibacteriales;D_4__Nocardioidaceae;D_5__Nocardioides	0	0	0	0	0	0.00144659	0.000199224	0.00525975	0	0.000866292	0	0.00173039	0	0	0	0	0	0	0	0	0	0	0	0	0	0	0	0	0	0	0.0013051	0.00948276	0.0344938	0.00550897	0	0	0	0	0	0
D_0__Bacteria;D_1__Actinobacteria;D_2__Actinobacteria;D_3__Propionibacteriales;D_4__Nocardioidaceae;__	0	0	0	0	0	0.000317544	0	0.000987167	0	0.00216573	0	0	0	0	0	0	0	0	0	0	0	0	0	0	0	0	0	0	0	0	0.00171473	0.00874384	0.00433178	0.00980719	0	0	0	0	0	0
D_0__Bacteria;D_1__Actinobacteria;D_2__Actinobacteria;D_3__Propionibacteriales;D_4__Propionibacteriaceae;D_5__Acidipropionibacterium	0	0	0	0	0	0	0	0	0	0	0	0	0.00538331	0	0	0	0	0	0	0	0	0	0	0	0	0	0	0	0	0.00518856	0	0	0	0	0	0	0	0	0	0
D_0__Bacteria;D_1__Actinobacteria;D_2__Actinobacteria;D_3__Propionibacteriales;D_4__Propionibacteriaceae;D_5__Cutibacterium	0	0	0	0	0	0	5.85954e-05	7.71224e-05	0.0173731	0.00359959	0.00318091	0.00308552	0.0105939	0.0175621	0.00190295	0.0038253	0	0	0	0	0.000659784	0	0	0.000198715	0.000204554	0	0	0	6.97477e-05	0	0.000200051	0	0	0	0	0.000650603	0.000127178	0	0	0.000321084
D_0__Bacteria;D_1__Actinobacteria;D_2__Actinobacteria;D_3__Propionibacteriales;D_4__Propionibacteriaceae;D_5__Luteococcus	0	0	0	0	0	0	0	0	0	0	0	0	0	7.649e-05	0	0	0	0	0	0	0	0	0	0	0	0	0	0	0	0	0.0146038	0	0	0	0	0	0	0	0	0
D_0__Bacteria;D_1__Actinobacteria;D_2__Actinobacteria;D_3__Propionibacteriales;D_4__Propionibacteriaceae;D_5__Microlunatus	0	0	0	0	0	0	0	0	0	0	0	0	0.000806057	0	0	0	0	0	0	0	0	0	0	0	0	0	0	0	0	0	0.000219104	0.00332512	0.00657789	0.000968611	0.00629012	0	0	0	0	0
D_0__Bacteria;D_1__Actinobacteria;D_2__Actinobacteria;D_3__Propionibacteriales;D_4__Propionibacteriaceae;D_5__Propioniciclava	0	0	0	0	0	0	0	0	0	0	0	0	0.023462	0.000489536	0	0	0	0	0	0	0	0	0	0	0	0	0	0	0	0	9.52626e-05	0	0	0	0	0	0	0	0	0
D_0__Bacteria;D_1__Actinobacteria;D_2__Actinobacteria;D_3__Propionibacteriales;D_4__Propionibacteriaceae;D_5__Pseudopropionibacterium	0	0	0	0	0	0	0	0	0	0	0	0	0	0	0	0	0	0	0	0	0	0	0	0	0	0	0	0	0	0	0	0	0	0	0	0.000162651	0.000163514	8.89838e-05	0	0.000204326
D_0__Bacteria;D_1__Actinobacteria;D_2__Actinobacteria;D_3__Propionibacteriales;D_4__Propionibacteriaceae;D_5__Tessaracoccus	0	0	0	0	0	0.00167593	0.000738301	0.00206688	0	0	0	0.000896468	0	0.000244768	0	0	0	0	0	0	0	0	0	0	0	0	0	0	0	0	0	0	0	0	0	0	0	0	0	0
D_0__Bacteria;D_1__Actinobacteria;D_2__Actinobacteria;D_3__Propionibacteriales;D_4__Propionibacteriaceae;__	0	0	0	0	0	0	0.00182817	0.000616979	0	0.0016579	0	0.000396114	0.0185105	0	0.00020031	0	0	0	0	0	0	0	0	0	0	0	0	0	0	0.000208935	0.00226725	0.00431034	0	0.00339014	0	0	0	0	0	0
D_0__Bacteria;D_1__Actinobacteria;D_2__Actinobacteria;D_3__Pseudonocardiales;D_4__Pseudonocardiaceae;D_5__Actinomycetospora	0	0	0	0	0	0	0	0	0	0	0	0	0	0	0	0	0	0	0	0	0	0	0	0	0	0	0	0	0	0	0.00142894	0	0.00192524	0.000544844	0	0	0	0	0	0
D_0__Bacteria;D_1__Actinobacteria;D_2__Actinobacteria;D_3__Pseudonocardiales;D_4__Pseudonocardiaceae;D_5__Pseudonocardia	0	0	0	0	0	0	0	0	0	0	0	0	0	0	0	0	0	0	0	0	0	0	0	0	0	0	0	0	0	0	0.00698275	0.00985222	0.00786138	0.00675001	0.00282413	0	0	0	0	0
D_0__Bacteria;D_1__Actinobacteria;D_2__Actinobacteria;D_3__Pseudonocardiales;D_4__Pseudonocardiaceae;D_5__Saccharomonospora	0	0	0	0	0	0	0	0.000509008	0	0	0	0	0	0	0	0	0	0	0	0	0	0	0	0	0	0	0	0	0	0	9.52626e-05	0	0	0	0	0	0	0	0	0
D_0__Bacteria;D_1__Actinobacteria;D_2__Actinobacteria;D_3__Pseudonocardiales;D_4__Pseudonocardiaceae;D_5__Saccharopolyspora	0	0	0	0	0	0	0.00152348	0.00131108	0	0.0311566	0	0.000979861	0	0	0	0	0	0	0	0	0	0	0	0	0	0	0	0	0	0	0	0	0	0	0	0	0	0	0	0
D_0__Bacteria;D_1__Actinobacteria;D_2__Actinobacteria;D_3__Pseudonocardiales;D_4__Pseudonocardiaceae;D_5__Saccharopolyspora rectivirgula	0	0	0	0	0	0	0	0.000154245	0	0.00743816	0	0	0	0	0	0	0	0	0	0	0	0	0	0	0	0	0	0	0	0	0.000200051	0	0	0	0	0	0	0	0	0
D_0__Bacteria;D_1__Actinobacteria;D_2__Actinobacteria;D_3__Pseudonocardiales;D_4__Pseudonocardiaceae;__	0	0	0	0	0	0	0	0.000385612	0	0.000373402	0	0	0	0	0	0	0	0	0	0	0	0	0	0	0	0	0	0	0	0	0	0	0	0	0	0	0	0	0	0
D_0__Bacteria;D_1__Actinobacteria;D_2__Actinobacteria;D_3__Streptomycetales;D_4__Streptomycetaceae;D_5__Streptomyces	0	0	0	0	0	0.00134074	0	0.017152	0.00170781	0.00464512	0	0.0153859	0.0044621	0	0.000976514	0	0	0	0	0	0	0	0	0	0	0	0	0	0	0	0.00184809	0.0241379	0.0275951	0.00339014	0	0	0	0	0	0
D_0__Bacteria;D_1__Actinobacteria;D_2__Actinobacteria;D_3__Streptomycetales;D_4__Streptomycetaceae;__	0	0	0	0	0	0	0	0.000802073	0	0.0153393	0	0	0	0	0	0	0	0	0	0	0	0	0	0	0	0	0	0	0	0	0.000209578	0.00554187	0	0	0	0	0	0	0	0
D_0__Bacteria;D_1__Actinobacteria;D_2__Actinobacteria;D_3__Streptosporangiales;D_4__Nocardiopsaceae;D_5__Nocardiopsis	0	0	0	0	0	0	0	0.00280726	0	0.00137412	0	0.000542051	0	0	0	0	0	0	0	0	0	0	0	0	0	0	0	0	0	0	0.000409629	0	0	0	0	0	0	0	0	0
D_0__Bacteria;D_1__Actinobacteria;D_2__Actinobacteria;D_3__Streptosporangiales;D_4__Nocardiopsaceae;D_5__Thermobifida	0	0	0	0	0	0	0	0	0	0	0	0	0	0	0	0	0	0	0	0	0	0	0	0	0	0	0	0	0	0	0.000114315	0	0	0	0	0	0	0	0	0
D_0__Bacteria;D_1__Actinobacteria;D_2__Actinobacteria;D_3__Streptosporangiales;__;__	0	0	0	0	0	0	0	0	0	0	0	0.000187633	0	0	0	0	0	0	0	0	0	0	0	0	0	0	0	0	0	0	7.62101e-05	0	0	0	0	0	0	0	0	0
D_0__Bacteria;D_1__Actinobacteria;D_2__Actinobacteria;__;__;__	0	0	0	0	5.32355e-05	0.0559584	0.0181997	0.0911124	0.0107747	0.0400137	0.00572286	0.1111	0.0306302	0.00208053	0.0142972	0	0	0	0	0	0	0	0	0	0	0.00321328	0.00208714	0.00130018	0.00259461	0.01325	0.0652835	0.046798	0.0271137	0.0401065	0.0437741	0	0	0	0	0.000758925
D_0__Bacteria;D_1__Actinobacteria;D_2__Coriobacteriia;D_3__Coriobacteriales;D_4__Atopobiaceae;D_5__Atopobium	0	0	0	0	4.76317e-05	0	0	0	0	0	0	0	0	0	0	0	0	0	0	0	0	0	0	0	0	0	0	0	0	0	0	0	0	0	0	0	0	0	0	0
D_0__Bacteria;D_1__Actinobacteria;D_2__Coriobacteriia;D_3__Coriobacteriales;D_4__Atopobiaceae;D_5__Libanicoccus	0	0.000323696	0	0	0	0	0	0	0	0	0	0	0	0	0	0	0	0	0	0	0	0	0	0	0	0	0	0	0	0	0	0	0	0	0	0	0	0	0	0
D_0__Bacteria;D_1__Actinobacteria;D_2__Coriobacteriia;D_3__Coriobacteriales;D_4__Atopobiaceae;D_5__Olsenella	0	0	0	0.000540307	0.000890993	0	0.00050392	0	0	0	0	0	0	0	0.00102659	0	0	0	0	0	0	0	0	0	0	0	0	0	0	0	0.000638259	0	0	0	0	0.00127797	0	0	0	0
D_0__Bacteria;D_1__Actinobacteria;D_2__Coriobacteriia;D_3__Coriobacteriales;D_4__Atopobiaceae;D_5__uncultured	0	0.000238513	0.000135428	0	0	0	0	0	0	0	0	0	0	0	0	0	0	0	0	0	0	0	0	0	0	0	0	0	0	0	0	0	0	0	0	0	0	0	0	0
D_0__Bacteria;D_1__Actinobacteria;D_2__Coriobacteriia;D_3__Coriobacteriales;D_4__Atopobiaceae;__	0.000437007	0.000715539	0	0	0	0	0	0	0	0	0.000472275	0	0	0	0.00220342	0	0	0	0	0	0	0	0	0	0	0	0	0	0	0	0	0	0	0	0	0	0.00112643	0.00113454	0.00188457	0.00324002
D_0__Bacteria;D_1__Actinobacteria;D_2__Coriobacteriia;D_3__Coriobacteriales;D_4__Coriobacteriaceae;D_5__Collinsella	0.00148019	0.00103924	0	0	0	0	0	0	0.000124204	0	0.000236137	0	0	0	0	0.000478163	0.000462391	0.000131968	0.000278219	0.000167876	0	0	0	9.93575e-05	0	0	0	0	0	0	0.000238156	0	0	0	0	0	0	0	0	0
D_0__Bacteria;D_1__Actinobacteria;D_2__Coriobacteriia;D_3__Coriobacteriales;D_4__Coriobacteriales Incertae Sedis;D_5__uncultured	0	0	0	0	0	0	0	0	0	0	2.77809e-05	0	0	0	0	0.00024276	0	0	0	7.19468e-05	0	0	0	0	0	0	0	0	0	0	0	0	0	0	0	0	0	0	0	0
D_0__Bacteria;D_1__Actinobacteria;D_2__Coriobacteriia;D_3__Coriobacteriales;D_4__Eggerthellaceae;D_5__DNF00809	0	0	0	0	0.000218546	0	0.000363291	0	0	0	0	0	0	0	0	0	0	0	0	0	0	0	0	0	0	0	0	0	0	0	0.000295314	0	0	0	0	0	0	0	0	0
D_0__Bacteria;D_1__Actinobacteria;D_2__Coriobacteriia;D_3__Coriobacteriales;D_4__Eggerthellaceae;D_5__Eggerthella	0	0	0	0	0	0	0	0	0	0	0	0	0	0	0	0.000250116	0	0	0	0	0	0	0	0	0	0	0	0	0	0	0	0	0	0	0	0	0	0	0	0
D_0__Bacteria;D_1__Actinobacteria;D_2__Coriobacteriia;D_3__Coriobacteriales;D_4__Eggerthellaceae;D_5__Enterorhabdus	0.000324231	0	0	0	0	0	0	0	0	0	0	0	0	0	0	0	0	0	0	0	0	0	0	0	0	0	0	0	0	0	0	0	0	0	0	0	0	0	0	0
D_0__Bacteria;D_1__Actinobacteria;D_2__Coriobacteriia;D_3__Coriobacteriales;D_4__Eggerthellaceae;D_5__Senegalimassilia	0	0	0	0	0	0	0	0	0	0	0	0	0	0	0	3.67817e-05	0.000142921	2.19947e-05	0	0	0	0	0	0	0	0	0	0	0	0	0	0	0	0	0	0	0	0	0	0
D_0__Bacteria;D_1__Actinobacteria;D_2__Coriobacteriia;D_3__Coriobacteriales;D_4__Eggerthellaceae;D_5__Slackia	0	0.000289623	0	0	0	0	0	0	0	0	0	0	0	0	0	0	0	0	0	0	0	0	0	0	0	0	0	0	0	0	0	0	0	0	0	0	0	0	0	0
D_0__Bacteria;D_1__Actinobacteria;D_2__Coriobacteriia;D_3__Coriobacteriales;D_4__Eggerthellaceae;D_5__uncultured	0	0.000187403	0	0	0	0	0	0	0	0	0	0	0	0	0	0	0	0	0	0	0	0	0	0	0	0	0	0	0	0	0	0	0	0	0	0	0	0	0	0
D_0__Bacteria;D_1__Actinobacteria;D_2__Coriobacteriia;D_3__Coriobacteriales;D_4__Eggerthellaceae;__	0.00042291	0.000477026	0	0	0.000137291	0	0	0	0	0	0	0	0	0	0.000976514	0	0	0	0	0.000179867	0	0	0	0	0	0	0	0	0	0	0	0	0	0	0	0	0	0	0	0
D_0__Bacteria;D_1__Actinobacteria;D_2__Coriobacteriia;D_3__Coriobacteriales;D_4__uncultured;D_5__uncultured bacterium	0	0	0	0	0	0	0.00025782	0.000339339	0	0	0	0	0	0	0	0	0	0	0	0	0	0	0	0	0	0	0	0	0	0	0	0	0	0	0	0	0	0	0	0
D_0__Bacteria;D_1__Actinobacteria;D_2__Coriobacteriia;D_3__OPB41;__;__	0	0	0	0	0	0	0	0	0	0	0	0	0	0	0	0	0	0	0	0	0	0	0	0	0	0	0	0	0	0	0.000266735	0	0	0	0	0	0	0	0	0
D_0__Bacteria;D_1__Actinobacteria;D_2__Coriobacteriia;__;__;__	0	0	0	0	0	0	0	0.00013882	0	0	0	0	0	0	0	0	0	0	0	0	0	0	0	0	0	0	0	0	0	0	0	0	0	0	0	0	0	0	0	0
D_0__Bacteria;D_1__Actinobacteria;D_2__MB-A2-108;__;__;__	0	0	0	0	0	0	0	0	0	0	0	0	0	0	0	0	0	0	0	0	0	0	0	0	0	0	0	0	0	0	0	0	0	0	0.00590501	0	0	0	0	0
D_0__Bacteria;D_1__Actinobacteria;D_2__Nitriliruptoria;D_3__Euzebyales;D_4__Euzebyaceae;D_5__Euzebya	0	0	0	0	0	0	0	0	0	0	0	0	0	0	0	0	0	0	0	0	0	0	0	0	0	0	0	0	0	0	0.000447734	0	0	0	0	0	0	0	0	0
D_0__Bacteria;D_1__Actinobacteria;D_2__Nitriliruptoria;D_3__Euzebyales;D_4__Euzebyaceae;D_5__uncultured	0	0	0	0	0	0	0	0	0	0	0	0	0	0	0	0	0	0	0	0	0	0	0	0	0	0	0	0	0	0	0.031208	0	0	0	0	0	0	0	0	0
D_0__Bacteria;D_1__Actinobacteria;D_2__Nitriliruptoria;D_3__Nitriliruptorales;D_4__Nitriliruptoraceae;D_5__Egicoccus	0	0	0	0	0	0	0	0	0	0	0	0	0	0	0	0	0	0	0	0	0	0	0	0	0	0	0	0	0	0	0.00662075	0	0	0	0	0	0	0	0	0
D_0__Bacteria;D_1__Actinobacteria;D_2__Nitriliruptoria;D_3__Nitriliruptorales;D_4__Nitriliruptoraceae;D_5__Nitriliruptor	0	0	0	0	0	0	0	0	0	0	0	0	0	0	0	0	0	0	0	0	0	0	0	0	0	0	0	0	0	0	0.00196241	0	0	0	0	0	0	0	0	0
D_0__Bacteria;D_1__Actinobacteria;D_2__Nitriliruptoria;D_3__Nitriliruptorales;D_4__Nitriliruptoraceae;__	0	0	0	0	0	0	0	0	0	0	0	0	0	0	0	0	0	0	0	0	0	0	0	0	0	0	0	0	0	0	0.0147562	0	0	0	0	0	0	0	0	0
D_0__Bacteria;D_1__Actinobacteria;D_2__Nitriliruptoria;__;__;__	0	0	0	0	0	0	0	0.000616979	0	0	0	0	0	0	0	0	0	0	0	0	0	0	0	0	0	0	0	0	0	0	0.00846884	0	0	0	0	0	0	0	0	0
D_0__Bacteria;D_1__Actinobacteria;D_2__Rubrobacteria;D_3__Rubrobacterales;D_4__Rubrobacteriaceae;D_5__Rubrobacter	0	0	0	0	0	0	0	0	0	0	0	0	0	0	0	0	0	0	0	0	0	0	0	0	0	0	0	0	0	0	0.000104789	0.00123153	0.00192524	0.00266368	0.00872914	0	0	0	0	0
D_0__Bacteria;D_1__Actinobacteria;D_2__Thermoleophilia;D_3__Gaiellales;D_4__Gaiellaceae;D_5__Gaiella	0	0	0	0	0	0	0	0	0	0	0	0	0	0	0	0	0	0	0	0	0	0	0	0	0	0	0	0	0	0	0	0	0	0.00572086	0	0	0	0	0	0
D_0__Bacteria;D_1__Actinobacteria;D_2__Thermoleophilia;D_3__Gaiellales;D_4__uncultured;D_5__Gaiella sp. EBR4-RS1	0	0	0	0	0	0	0	0	0	0	0	0	0	0	0	0	0	0	0	0	0	0	0	0	0	0	0	0	0	0	0.000323893	0	0	0	0	0	0	0	0	0
D_0__Bacteria;D_1__Actinobacteria;D_2__Thermoleophilia;D_3__Gaiellales;D_4__uncultured;D_5__metagenome	0	0	0	0	0	0	0	0	0	0	0	0	0	0	0	0	0	0	0	0	0	0	0	0	0	0	0	0	0	0	0	0	0	0.000454036	0	0	0	0	0	0
D_0__Bacteria;D_1__Actinobacteria;D_2__Thermoleophilia;D_3__Gaiellales;__;__	0	0	0	0	0	0	0	0	0	0	0	0	0	0	0	0	0	0	0	0	0	0	0	0	0	0	0	0	0	0	0	0	0	0.00187668	0.00436457	0	0	0	0	0
D_0__Bacteria;D_1__Actinobacteria;D_2__Thermoleophilia;D_3__Solirubrobacterales;D_4__67-14;D_5__Solirubrobacterales bacterium 67-14	0	0	0	0	0	7.05654e-05	0	0.000215943	0	0	0	0	0	0	0	0	0	0	0	0	0	0	0	0	0	0	0	0	0	0	0.000571576	0.00135468	0	0	0	0	0	0	0	0
D_0__Bacteria;D_1__Actinobacteria;D_2__Thermoleophilia;D_3__Solirubrobacterales;D_4__67-14;D_5__uncultured Rubrobacteria bacterium	0	0	0	0	0	0	0	0	0	0	0	0	0	0	0	0	0	0	0	0	0	0	0	0	0	0	0	0	0	0	0	0	0.0035296	0	0	0	0	0	0	0
D_0__Bacteria;D_1__Actinobacteria;D_2__Thermoleophilia;D_3__Solirubrobacterales;D_4__67-14;D_5__uncultured actinobacterium	0	0	0	0	0	0	0	0	0	0	0	0	0	0	0	0	0	0	0	0	0	0	0	0	0	0	0	0	0	0	0	0	0	0.000151345	0	0	0	0	0	0
D_0__Bacteria;D_1__Actinobacteria;D_2__Thermoleophilia;D_3__Solirubrobacterales;D_4__67-14;__	0	0	0	0	0	0	0	0.00030849	0	0	0	0	0	0	0	0	0	0	0	0	0	0	0	0	0	0	0	0	0	0	0.00142894	0.00332512	0.00561527	0.019009	0.00346598	0	0	0	0	0
D_0__Bacteria;D_1__Actinobacteria;D_2__Thermoleophilia;D_3__Solirubrobacterales;D_4__Solirubrobacteraceae;D_5__Conexibacter	0	0	0	0	0	0	0	0	0	0	0	0	0	0	0	0	0	0	0	0	0	0	0	0	0	0	0	0	0	0	0	0	0	0.000454036	0	0	0	0	0	0
D_0__Bacteria;D_1__Actinobacteria;D_2__Thermoleophilia;D_3__Solirubrobacterales;D_4__Solirubrobacteraceae;D_5__Solirubrobacter	0	0	0	0	0	0	0	0	0	0	0	0	0	0	0	0	0	0	0	0	0	0	0	0	0	0	0	0	0	0	0.000161946	0	0	0.00323879	0	0	0	0	0	0
D_0__Bacteria;D_1__Actinobacteria;D_2__Thermoleophilia;D_3__Solirubrobacterales;D_4__Solirubrobacteraceae;D_5__uncultured	0	0	0	0	0	0.000740937	0.000105472	0	0	0	0	0	0	0	0	0	0	0	0	0	0	0	0	0	0	0	0	0	0	0	0	0	0	0	0	0	0	0	0	0
D_0__Bacteria;D_1__Actinobacteria;D_2__Thermoleophilia;D_3__Solirubrobacterales;D_4__Solirubrobacteraceae;__	0	0	0	0	0	0	0	0	0	0	0	0	0	0	0	0	0	0	0	0	0	0	0	0	0	0	0	0	0	0	0.000361998	0	0	0.0105942	0	0	0	0	0	0
D_0__Bacteria;D_1__Actinobacteria;D_2__Thermoleophilia;D_3__Solirubrobacterales;__;__	0	0	0	0	0	0	0	0	0	0	0	0	0	0	0	0	0	0	0	0	0	0	0	0	0	0	0	0	0	0	0	0	0	0.00802131	0	0	0	0	0	0
D_0__Bacteria;D_1__Actinobacteria;__;__;__;__	0	0	0	0	0	3.52827e-05	0	0.000262216	0	0	0	0	0	0	0	0	0	0	0	0	0	0	0	0	0	0	0	0	0	0	0.00313414	0	0	0.000242153	0.00102696	0	0	0	0	0
D_0__Bacteria;D_1__Armatimonadetes;D_2__Fimbriimonadia;D_3__Fimbriimonadales;D_4__Fimbriimonadaceae;D_5__uncultured bacterium	0	0	0	0	0	0	0	0	0	0	0	0	0	0	0	0	0	0	0	0	0	0	0	0	0	0	0	0	0	0	0	0	0	0.000211884	0	0	0	0	0	0
D_0__Bacteria;D_1__Armatimonadetes;D_2__Fimbriimonadia;D_3__Fimbriimonadales;D_4__Fimbriimonadaceae;__	0	0	0	0	0	0.000229338	0	0	0	0	0	0	0	0	0	0	0	0	0	0	0	0	0	0	0	0	0	0	0	0	0.000209578	0	0	0	0	0	0	0	0	0
D_0__Bacteria;D_1__BRC1;D_2__uncultured Acidobacteria bacterium;D_3__uncultured Acidobacteria bacterium;D_4__uncultured Acidobacteria bacterium;D_5__uncultured Acidobacteria bacterium	0	0	0	0	0	0	0	0	0	0	0	0	0	0	0	0	0	0	0	0	0	0	0	0	0	0	0	0	0	0	0	0	0	0	0.00141207	0	0	0	0	0
D_0__Bacteria;D_1__BRC1;D_2__uncultured Telmatobacter sp.;D_3__uncultured Telmatobacter sp.;D_4__uncultured Telmatobacter sp.;D_5__uncultured Telmatobacter sp.	0	0	0	0	0	0	0	0.000123396	0	0	0	0	0	0	0	0	0	0	0	0	0	0	0	0	0	0	0	0	0	0	0.000171473	0	0	0	0	0	0	0	0	0
D_0__Bacteria;D_1__BRC1;D_2__uncultured bacterium;D_3__uncultured bacterium;D_4__uncultured bacterium;D_5__uncultured bacterium	0	0	0	0	0	0	0	0	0	0	0	0	0	0	0	0	0	0	0	0	0	0	0	0	0	0	0	0	0	0	0.000133368	0	0	0.00033296	0	0	0	0	0	0
D_0__Bacteria;D_1__BRC1;__;__;__;__	0	0	0	0	0	0	0	0.000169669	0	0	0	0	0	0	0	0	0	0	0	0	0	0	0	0	0	0	0	0	0	0	0.00163852	0	0	0	0	0	0	0	0	0
D_0__Bacteria;D_1__Bacteroidetes;D_2__Bacteroidia;D_3__Bacteroidales;D_4__Bacteroidaceae;D_5__Bacteroides	0.031972	0	0.0580534	0.038668	0.0498424	0.00139367	0.000597673	0.00404121	0.00208042	0.00106046	0.0222108	0.00435725	0.00025909	0.00289132	0.00165256	0.350662	0.283	0.59577	0.698072	0.207866	0.00135838	0.00234141	0.00266571	0.000960456	0.000343359	0	0	0	0	0	0.00481076	0	0	0.000726458	0	0.00139415	0.00248905	0.0008231	0.00259128	0.0016638
D_0__Bacteria;D_1__Bacteroidetes;D_2__Bacteroidia;D_3__Bacteroidales;D_4__Bacteroidales Incertae Sedis;D_5__Phocaeicola	0	0	0	0	0	0	0	0	0	0	0	0	0	0	0	0	0	0	0	0	0	0	0	0	0	0	0	0	0	0	0	0	0	0	0	0.000627367	0	0	0	0
D_0__Bacteria;D_1__Bacteroidetes;D_2__Bacteroidia;D_3__Bacteroidales;D_4__Bacteroidales RF16 group;D_5__uncultured Parabacteroides sp.	0	0	0.000157999	0.000540307	0.00218265	0	0	0.000200518	0	0	0	0.000271025	0	0	0	0	0	0	0	0	0	0	0	0	0	0	0	0	0	0	0	0	0	0	0	0	0	0	0	0
D_0__Bacteria;D_1__Bacteroidetes;D_2__Bacteroidia;D_3__Bacteroidales;D_4__Bacteroidales RF16 group;D_5__uncultured Porphyromonadaceae bacterium	0	0	0.00602654	0.0103199	0.012642	0.000564523	0.000316415	0.00252962	0	0.000567571	0	0.00181378	0	0.00053543	0	0	0	0	0	0	0	0	0	0	0	0	0	0	0	0	0	0	0	0	0	0	0	0	0	0
D_0__Bacteria;D_1__Bacteroidetes;D_2__Bacteroidia;D_3__Bacteroidales;D_4__Bacteroidales RF16 group;D_5__uncultured bacterium	0	0	0	0.000486276	0.00033062	0	0	0	0	0	0	0.000145937	0	0	0	0	0	0	0	0	0	0	0	0	0	0	0	0	0	0	0	0	0	0	0	0	0	0	0	0
D_0__Bacteria;D_1__Bacteroidetes;D_2__Bacteroidia;D_3__Bacteroidales;D_4__Bacteroidales RF16 group;__	0	0.000136293	0.00665854	0.00812261	0.00747538	0	0	0.000724951	0	0	0.000444494	0	0	0	0	0	0	0	0	0	0	0	0	0	0	0	0	0	0	0	0	0	0	0	0	0	0	0	0	0
D_0__Bacteria;D_1__Bacteroidetes;D_2__Bacteroidia;D_3__Bacteroidales;D_4__Barnesiellaceae;D_5__Barnesiella	0	0	0	0	0	0	0	0	0.000341562	0	0.00395877	0	0	0.000183576	0	0.00016184	0.00905445	0	0.00284181	0.0646322	0	0	0	0	0	0	0	0	2.78991e-05	0	0.000390577	0	0	0	0	0	0	0	0	0
D_0__Bacteria;D_1__Bacteroidetes;D_2__Bacteroidia;D_3__Bacteroidales;D_4__Barnesiellaceae;D_5__Coprobacter	0	0	0	0	0	0	0	0	0	0	0	0	0	0	0	9.56325e-05	0.00158894	0	0.000457075	5.99556e-05	0	0	0	0	0	0	0	0	0	0	0	0	0	0	0	0	0	0	0	0
D_0__Bacteria;D_1__Bacteroidetes;D_2__Bacteroidia;D_3__Bacteroidales;D_4__Barnesiellaceae;D_5__uncultured	0	0	0.00112857	0.00163893	0.00122161	0	0	0	0	0	0	0	0	0	0	0	0	0	0	0	0	0	0	0	0	0	0	0	0	0	0	0	0	0	0	0	0	0	0	0
D_0__Bacteria;D_1__Bacteroidetes;D_2__Bacteroidia;D_3__Bacteroidales;D_4__Dysgonomonadaceae;D_5__Dysgonomonas	0	0	0	0	0	0	0	0	0	0	0	0	0	0	0	0	0	0	0	0	0	0	0	0	0	0	0	0	0	0	0.000638259	0	0	0	0	0	0	0	0	0
D_0__Bacteria;D_1__Bacteroidetes;D_2__Bacteroidia;D_3__Bacteroidales;D_4__Dysgonomonadaceae;D_5__Fermentimonas	0	0	0	0	0	0.00178178	0.00111331	0.00161957	0	0	0	0.00100071	0	0	0.000500776	0	0	0	0	0	0	0	0	0	0	0	0	0	0	0	0	0	0	0	0	0	0	0	0	0
D_0__Bacteria;D_1__Bacteroidetes;D_2__Bacteroidia;D_3__Bacteroidales;D_4__Dysgonomonadaceae;D_5__Proteiniphilum	0	0	0	0	0	0.000158772	0	0.000169669	0	0	0	0	0	0	0	0	0	0	0	0	0	0	0	0	0	0	0	0	0	0	0	0	0	0	0	0	0	0	0	0
D_0__Bacteria;D_1__Bacteroidetes;D_2__Bacteroidia;D_3__Bacteroidales;D_4__Dysgonomonadaceae;__	0	0	0	0	0	0.0010232	0.000105472	0	0	0.000149361	0	0	0	0	0	0	0	0	0	0	0	0	0	0	0	0	0	0	0	0	0	0	0	0	0	0	0	0	0	0
D_0__Bacteria;D_1__Bacteroidetes;D_2__Bacteroidia;D_3__Bacteroidales;D_4__F082;D_5__uncultured rumen bacterium	0	0	0	0	3.08205e-05	0	0	0	0	0	0	0	0	0	0	0	0	0	0	0	0	0	0	0	0	0	0	0	0	0	0	0	0	0	0	0	0	0	0	0
D_0__Bacteria;D_1__Bacteroidetes;D_2__Bacteroidia;D_3__Bacteroidales;D_4__F082;__	0	0	0	0	1.68112e-05	0	0	0	0	0	0	0	0	0	0	0	0	0	0	0	0	0	0	0	0	0	0	0	0	0	0	0	0	0	0	0	0	0	0	0
D_0__Bacteria;D_1__Bacteroidetes;D_2__Bacteroidia;D_3__Bacteroidales;D_4__M2PB4-65 termite group;D_5__uncultured bacterium	0	0	0	0.00167495	0	0	0	7.71224e-05	0	0	0	0.000813076	0	0	0	0	0	0	0	0	0	0	0	0	0	0	0	0	0	0	0	0	0	0	0	0	0	0	0	0
D_0__Bacteria;D_1__Bacteroidetes;D_2__Bacteroidia;D_3__Bacteroidales;D_4__ML635J-40 aquatic group;__	0	0	0	0	0	0	0	0	0	0	0	0	0	0	0	0	0	0	0	0	0	0	0	0	0	0	0	0	0	0	0.000161946	0	0	0	0	0	0	0	0	0
D_0__Bacteria;D_1__Bacteroidetes;D_2__Bacteroidia;D_3__Bacteroidales;D_4__Marinifilaceae;D_5__Butyricimonas	0	5.11099e-05	0	0	0	0	0	0	0	0	0.000138904	0	0	0	0	0.00166989	0.000445577	0	0.00727345	0.0043288	0	0	0	0	0	0	0	0	0	0	6.66838e-05	0	0	0	0	0	0	0	0	0
D_0__Bacteria;D_1__Bacteroidetes;D_2__Bacteroidia;D_3__Bacteroidales;D_4__Marinifilaceae;D_5__Odoribacter	0	0	0.000383713	0.00126072	0.000947031	0	0	6.16979e-05	0	0	0.000388932	0	0	0	0.000300466	0.00251587	0.00205974	0.00128669	0.00941971	0.00773428	0	0	0	0	0	0	0	0	0	0	9.52626e-05	0	0	0	0	0	0	0	0	0
D_0__Bacteria;D_1__Bacteroidetes;D_2__Bacteroidia;D_3__Bacteroidales;D_4__Marinifilaceae;D_5__Sanguibacteroides	0	0	0	0	0	0	0	0	0	0	0	0	0	0	0	0	0	0	0	0	0	0	0	0	0	0	0	0	0	0	0	0	0	0	0	0	0	0	0	0
D_0__Bacteria;D_1__Bacteroidetes;D_2__Bacteroidia;D_3__Bacteroidales;D_4__Marinilabiliaceae;__	0	0	0	0	0	0.000176414	0	0.000262216	0	0	0	0.0011258	0	0	0	0	0	0	0	0	0	0	0	0	0	0	0	0	0	0	0.000238156	0	0	0	0	0	0	0	0	0
D_0__Bacteria;D_1__Bacteroidetes;D_2__Bacteroidia;D_3__Bacteroidales;D_4__Muribaculaceae;D_5__CAG-873	0	0.00182292	0	0	0	0	0	0	0	0	0	0	0	0	0	0	0	0	0	0	0	0	0	0	0	0	0	0	0	0	0	0	0	0	0	0	0	0	0	0
D_0__Bacteria;D_1__Bacteroidetes;D_2__Bacteroidia;D_3__Bacteroidales;D_4__Muribaculaceae;D_5__Gram-negative bacterium cTPY-13	0.00919125	0	0	0	0	0	0	0	0.000170781	0	0.000597289	0	0	0	0	0	0	0	0	0	0	0	0	0.000198715	2.19165e-05	0	0	0	0	0	0	0	0	0	0	0	0	0	0	0.000204326
D_0__Bacteria;D_1__Bacteroidetes;D_2__Bacteroidia;D_3__Bacteroidales;D_4__Muribaculaceae;D_5__Muribaculum	0.00343967	0	0	0	0	0	0	0	0	0	0	0	0	0	0	0	0	0	0	0	0	0	0	0	0	0	0	0	0	0	0	0	0	0	0	0	0	0	0	0
D_0__Bacteria;D_1__Bacteroidetes;D_2__Bacteroidia;D_3__Bacteroidales;D_4__Muribaculaceae;D_5__Porphyromonadaceae bacterium C941	0	0	0	0	0	0	0	0	0	0	0	0	0	0	0	0	0	0	0	0	0	0	0	0	0	0	0	0	0	0	0	0	0	0	0	0	0	0	0	0
D_0__Bacteria;D_1__Bacteroidetes;D_2__Bacteroidia;D_3__Bacteroidales;D_4__Muribaculaceae;D_5__gut metagenome	0	0	0	0	0	0	0	0	0	0	0	0	0	0	0	0	0.00172346	0	0	0	0	0	0	0	0	0	0	0	0	0	0	0	0	0	0	0	0	0	0	0
D_0__Bacteria;D_1__Bacteroidetes;D_2__Bacteroidia;D_3__Bacteroidales;D_4__Muribaculaceae;D_5__metagenome	0	0.00124368	0	0	0	0	0	0	0	0	0	0	0	0	0	0	0	0	0	0	0	0	0	0	0	0	0	0	0	0	0.000161946	0	0	0	0	0	0	0	0	0
D_0__Bacteria;D_1__Bacteroidetes;D_2__Bacteroidia;D_3__Bacteroidales;D_4__Muribaculaceae;D_5__mouse gut metagenome	0.000479299	0	0	0	0	0	0	0	4.65766e-05	0	0.000111123	0	0	0	0	0	1.68142e-05	0	0	0	0	0	0	0	0	0	0	0	0	0	0	0	0	0	0	0	0	0	0	0
D_0__Bacteria;D_1__Bacteroidetes;D_2__Bacteroidia;D_3__Bacteroidales;D_4__Muribaculaceae;D_5__uncultured Bacteroidales bacterium	0.00321412	0	0	0	0	0	0	0	0	0	0.000486165	0	0	0	0	0	0	0	0	0	0	0	0	0	0	0	0	0	0	0	0	0	0	0	0	0	0	0	0	0
D_0__Bacteria;D_1__Bacteroidetes;D_2__Bacteroidia;D_3__Bacteroidales;D_4__Muribaculaceae;D_5__uncultured Porphyromonadaceae bacterium	0	0.0210232	0.00128657	0	0.00033062	0	0	0	0	0	0	0	0	0	0	0	0	0	0	0	0	0	0	0	0	0	0	0	0	0	0	0	0	0	0	0	0	0	0	0
D_0__Bacteria;D_1__Bacteroidetes;D_2__Bacteroidia;D_3__Bacteroidales;D_4__Muribaculaceae;D_5__uncultured bacterium	0.00716128	0.000545173	0.000722282	9.00511e-05	0.000182121	0	0	0	7.76277e-05	0	0.00102789	0	0	0	0	7.35635e-05	0	0	0	0	0	0	0	0	0	0	0	0	0	0	9.52626e-05	0	0	0	0	0	9.08414e-05	0	0	0
D_0__Bacteria;D_1__Bacteroidetes;D_2__Bacteroidia;D_3__Bacteroidales;D_4__Muribaculaceae;__	0.0150979	0.00495766	0.00300199	0.000828471	0.00640226	0.00038811	0.000199224	0.00030849	0.000900481	0.000224041	0.000597289	0.00100071	0	0	0.000550854	0	0.00360665	0	0	0	0	0	0	0	0	0	0	0	0	0	9.52626e-05	0	0	0	0	0.000162651	0	0	0	0
D_0__Bacteria;D_1__Bacteroidetes;D_2__Bacteroidia;D_3__Bacteroidales;D_4__Paludibacteraceae;D_5__F0058	0	0	0	0	0	0	0	0	0	0	0	0	0	0	0	0	0	0	0	0	0	0	0	0	0	0	0	0	0	0	0	0	0	0	0	0.000534424	0	0.000645133	0	0.000729735
D_0__Bacteria;D_1__Bacteroidetes;D_2__Bacteroidia;D_3__Bacteroidales;D_4__Paludibacteraceae;D_5__Paludibacter	0	0	0	0	0	0	0	4.62734e-05	0	0	0	0	0	0	0	0	0	0	0	0	0	0	0	0	0	0	0	0	0	0	0	0	0	0	0	0	0	0	0	0
D_0__Bacteria;D_1__Bacteroidetes;D_2__Bacteroidia;D_3__Bacteroidales;D_4__Paludibacteraceae;D_5__uncultured	0	0	0.000947996	0.00536705	0.0049509	0	0	0.00058613	0	0	0	0.000979861	0	0	0	0	0	0	0	0	0	0	0	0	0	0	0	0	0	0	0	0	0	0	0	0	0	0	0	0
D_0__Bacteria;D_1__Bacteroidetes;D_2__Bacteroidia;D_3__Bacteroidales;D_4__Porphyromonadaceae;D_5__Porphyromonas	0	0	0	0	0	0	0.00012891	4.62734e-05	0	0	0	0.000896468	0	0	0	0	0	0	0	0	0	0	0	0	0	0	0	0	0	0	0	0	0	0	0	0.0247926	0.0260896	0.0690069	0.00895171	0.00645086
D_0__Bacteria;D_1__Bacteroidetes;D_2__Bacteroidia;D_3__Bacteroidales;D_4__Prevotellaceae;D_5__Alloprevotella	0.00828905	0.0119938	0.00947996	0.00731215	0.0123927	0.000317544	0.000187505	0.000416461	0.000310511	0.000164297	0.000263918	0.000312722	0	0	0	0	0	0	0	0.0209605	0	0	0	0.000132477	0	0	0	0	0	0	0	0	0	0	0	0.0194251	0.00652241	0.124689	0.0348645	0.0140109
D_0__Bacteria;D_1__Bacteroidetes;D_2__Bacteroidia;D_3__Bacteroidales;D_4__Prevotellaceae;D_5__Paraprevotella	0	0	0	0	0	0	0	0	0	0	0	0	0	0	0	0.0212304	0	0	0	0	0	0	0	0	0	0	0	0	0	0	0	0	0	0	0	0	0	0	0	0
D_0__Bacteria;D_1__Bacteroidetes;D_2__Bacteroidia;D_3__Bacteroidales;D_4__Prevotellaceae;D_5__Prevotella	0	0.000613319	0	0	0	0	0	0	0	0	0	0	0	0	0.000250388	0	0	0	0	0	0	0	0	0.0038087	0.00014611	0	0	0	0	0	0	0	0	0	0	0.0207961	0.0138987	0.0466275	0.0176678	0.00802709
D_0__Bacteria;D_1__Bacteroidetes;D_2__Bacteroidia;D_3__Bacteroidales;D_4__Prevotellaceae;D_5__Prevotella 1	0	0	0	0	5.88392e-05	0	0	0	0	0	0	0	0	0	0	0	0	0	0	0	0	0	0	0	0	0	0	0	0	0	0	0	0	0	0	0	0	0	0	0
D_0__Bacteria;D_1__Bacteroidetes;D_2__Bacteroidia;D_3__Bacteroidales;D_4__Prevotellaceae;D_5__Prevotella 2	0	0.00913164	0	0	0	0	0	0	0	0	0	0	0	0	0	0	0	0	0	0	0	0	0	0	0	0	0	0	0	0	0	0	0	0	0	0.00148709	0.000454207	0.00206887	0	0.00227677
D_0__Bacteria;D_1__Bacteroidetes;D_2__Bacteroidia;D_3__Bacteroidales;D_4__Prevotellaceae;D_5__Prevotella 6	0	0	0	0	0	0	0	0	0	0	0	0	0	0	0	0	0	0	0	0	0	0	0	0	0	0	0	0	0	0	0	0	0	0	0	0	0.000181683	0.000734116	0.00683157	0.00288975
D_0__Bacteria;D_1__Bacteroidetes;D_2__Bacteroidia;D_3__Bacteroidales;D_4__Prevotellaceae;D_5__Prevotella 7	0	0.0289282	0.00144456	0	0	0.000194055	0	0	0	0	0	0	0	0	0	0	0.0375714	0	0	0	0	0	0	0	0	0	0	0	0	0	0.000971678	0	0	0	0	0.0234914	0.0250722	0.0451593	0.0923439	0.0339181
D_0__Bacteria;D_1__Bacteroidetes;D_2__Bacteroidia;D_3__Bacteroidales;D_4__Prevotellaceae;D_5__Prevotella 9	0.249503	0.230046	0	0	0	0	0	0	0.000512343	0	0.0118485	0	0	0.00102497	0	0.00438438	0.000184956	0	0	0.0854608	0	0	0	0.000529907	0	0	0	0	0	0	0.00231488	0	0	0	0	0	0.000799404	0	0.0113074	0
D_0__Bacteria;D_1__Bacteroidetes;D_2__Bacteroidia;D_3__Bacteroidales;D_4__Prevotellaceae;D_5__Prevotellaceae Ga6A1 group	0	0	0.000315999	0.000252143	0.000112075	0	0	0	0	0	0	0	0	0	0	0	0	0	0	0	0	0	0	0	0	0	0	0	0	0	0	0	0	0	0	0	0	0	0	0
D_0__Bacteria;D_1__Bacteroidetes;D_2__Bacteroidia;D_3__Bacteroidales;D_4__Prevotellaceae;D_5__Prevotellaceae NK3B31 group	0	0.00846721	0	0	0	0	0	0	0	0	0.000222247	0	0	0	0	0	0	0	0	0	0	0	0	0	0	0	0	0	0	0	0.000562049	0	0	0	0	0	0	0	0	0
D_0__Bacteria;D_1__Bacteroidetes;D_2__Bacteroidia;D_3__Bacteroidales;D_4__Prevotellaceae;D_5__Prevotellaceae UCG-001	0	0	0.00363398	0.000990563	0.00203135	0.000211696	0.000105472	0.000478159	0	0.000149361	0	0.000354418	0	0.00022947	0.000976514	0	0	0	0	0	0	0	0	0	0	0	0	0	0	0	0	0	0	0	0	0	0	0	0	0
D_0__Bacteria;D_1__Bacteroidetes;D_2__Bacteroidia;D_3__Bacteroidales;D_4__Prevotellaceae;D_5__Prevotellaceae UCG-003	0	0.00240217	0.0264987	0.0179202	0.030319	0.000299903	0.000210943	0.00175839	0.000155255	0.000687059	0.000166685	0.00321061	0	0.000168278	0.000726125	0	0	0	0	0	0	0	0	0	0	0	0	0	0	0	0	0	0	0	0	0	0	0	0	0
D_0__Bacteria;D_1__Bacteroidetes;D_2__Bacteroidia;D_3__Bacteroidales;D_4__Prevotellaceae;D_5__Prevotellaceae UCG-004	0	0	0.00153485	0.00842879	0.00741934	0	5.85954e-05	0.0007558	0	5.97443e-05	0	0.000542051	0	0	0	0	0	0	0	0	0	0	0	0	0	0	0	0	0	0	0	0	0	0	0	0	0	0	0	0
D_0__Bacteria;D_1__Bacteroidetes;D_2__Bacteroidia;D_3__Bacteroidales;D_4__Prevotellaceae;D_5__uncultured	0	0.0195581	0	0	0	0	0	0	0	0	0	0	0	0	0	0.00172139	0	0	0	0	0	0	0	0	0	0	0	0	0	0	0	0	0	0	0	0	0	0	0	0
D_0__Bacteria;D_1__Bacteroidetes;D_2__Bacteroidia;D_3__Bacteroidales;D_4__Prevotellaceae;__	0.00105728	0.0716391	0.00950253	0.0033499	0.00355557	0.000405751	0	0.000293065	0.000294985	0.000179233	0.000500056	0.00246008	0	0.000321258	0.00020031	0.000537013	0	0	0	0	0	0	0.000494669	0	4.38331e-05	0	0	0	0	0	0.000342945	0	0	0	0	0.00411274	0.00198034	0.00169069	0	0.00116758
D_0__Bacteria;D_1__Bacteroidetes;D_2__Bacteroidia;D_3__Bacteroidales;D_4__Prolixibacteraceae;D_5__BSV13	0	0	0	0	0	0	0	0	0	0	0	0	0	4.5894e-05	0	0	0	0	0	0	0	0	0	0	0	0	0	0	0	0	0	0	0	0	0	0	0	0	0	0
D_0__Bacteria;D_1__Bacteroidetes;D_2__Bacteroidia;D_3__Bacteroidales;D_4__Prolixibacteraceae;D_5__Roseimarinus	0	0	0	0	0	0	0	0	0	0	0	0.000396114	0	0	0	0	0	0	0	0	0	0	0	0	0	0	0	0	0	0	0	0	0	0	0	0	0	0	0	0
D_0__Bacteria;D_1__Bacteroidetes;D_2__Bacteroidia;D_3__Bacteroidales;D_4__Prolixibacteraceae;D_5__uncultured	0	0	0	0	0	0	0	0	0	0	0	0	0	0	0	0	0	0	0	0	0	0	0	0	0	0	0	0	0	0	0.000104789	0	0	0	0	0	0	0	0	0
D_0__Bacteria;D_1__Bacteroidetes;D_2__Bacteroidia;D_3__Bacteroidales;D_4__Prolixibacteraceae;__	0	0	0	0	0	0	0	0.000493583	0	0	0	0	0	0	0	0	0	0	0	0	0	0	0	0	0	0	0	0	0	0	0.000857363	0	0	0	0	0	0	0	0	0
D_0__Bacteria;D_1__Bacteroidetes;D_2__Bacteroidia;D_3__Bacteroidales;D_4__Rikenellaceae;D_5__Alistipes	0.00228372	0	0.0268599	0.0434947	0.0596293	0.0010232	0.00050392	0.00343966	0.000993635	0.00140399	0.00594511	0.00300213	0.000143939	0.00139212	0.00132706	0.0539368	0.0612794	0.000571862	0.0256161	0.0584448	0	0	0	0	0	0	0	0	0	0	0.000600154	0	0	0	0	0	0.000236188	0	0	0
D_0__Bacteria;D_1__Bacteroidetes;D_2__Bacteroidia;D_3__Bacteroidales;D_4__Rikenellaceae;D_5__DMER64	0	0	0	0	0	0	0	0	0	0	0	0.000583747	0	0	0	0	0	0	0	0	0	0	0	0	0	0	0	0	0	0	0	0	0	0	0	0	0	0	0	0
D_0__Bacteria;D_1__Bacteroidetes;D_2__Bacteroidia;D_3__Bacteroidales;D_4__Rikenellaceae;D_5__M2PB4-61 termite group	0	0	0	0.000126072	0	0	0	0	0	0	0	0	0	0	0	0	0	0	0	0	0	0	0	0	0	0	0	0	0	0	0	0	0	0	0	0	0	0	0	0
D_0__Bacteria;D_1__Bacteroidetes;D_2__Bacteroidia;D_3__Bacteroidales;D_4__Rikenellaceae;D_5__Rikenellaceae RC9 gut group	0.000366522	0.0208188	0.0497021	0.0489878	0.0592679	0.00218753	0.0015352	0.00538314	0.000341562	0.00149361	0.00115291	0.00479506	0.000230302	0.00099437	0.00210326	0	0	0	0	0.017555	0	0	0	0	0	0	0	0	0	0	0.000123841	0	0	0	0	0.000302066	0.00010901	0	0	0
D_0__Bacteria;D_1__Bacteroidetes;D_2__Bacteroidia;D_3__Bacteroidales;D_4__Rikenellaceae;D_5__dgA-11 gut group	0	0.00177181	0.00340827	0.00707802	0.00622575	0	0.00012891	0.000539857	0	0	0	0	0	0	0	0	0	0	0	0	0	0	0	0	0	0	0	0	0	0	0	0	0	0	0	0	0	0	0	0
D_0__Bacteria;D_1__Bacteroidetes;D_2__Bacteroidia;D_3__Bacteroidales;D_4__Rikenellaceae;D_5__hoa5-07d05 gut group	0	0	0.000157999	0.000108061	0	0	0	0	0	0	0	0	0	0	0	0	0	0	0	0	0	0	0	0	0	0	0	0	0	0	0	0	0	0	0	0	0	0	0	0
D_0__Bacteria;D_1__Bacteroidetes;D_2__Bacteroidia;D_3__Bacteroidales;D_4__Rikenellaceae;__	0	0	0	0.00306174	0.00305403	0	0	0.000354763	0	0	5.55617e-05	0	0	0	0	0	0	0	0	0	0	0	0	0	0	0	0	0	0	0	0	0	0	0	0	0	0	0	0	0
D_0__Bacteria;D_1__Bacteroidetes;D_2__Bacteroidia;D_3__Bacteroidales;D_4__Tannerellaceae;D_5__Parabacteroides	0.000126873	0.00178885	0	0	0	0	0	0	0	0	0.00119458	0	0.000287877	0.000122384	0	0.00812141	0.0212952	0.125601	0.015779	0.0151808	0	0	0	0	9.49716e-05	0	0	0	0	0	0.000552523	0	0	0	0	0	0	0	0.00259128	0.000233515
D_0__Bacteria;D_1__Bacteroidetes;D_2__Bacteroidia;D_3__Bacteroidales;D_4__Tannerellaceae;D_5__Tannerella	0	0	0	0	0	0	0	0	0	0	0	0	0	0	0	0	0	0	0	0	0	0	0	0	0	0	0	0	0	0	0	0	0	0	0	0.000790018	0.000890245	0.000378181	0	0.00178055
D_0__Bacteria;D_1__Bacteroidetes;D_2__Bacteroidia;D_3__Bacteroidales;D_4__Tannerellaceae;__	0	0.000221476	0.0033857	0.00081046	0.000392261	0	0	0.000246792	0	0.000149361	0	0	0	0.000244768	0	0	0	0	0	0	0	0	0	0	0	0	0	0	0	0	0	0	0	0	0	0	0	0	0	0
D_0__Bacteria;D_1__Bacteroidetes;D_2__Bacteroidia;D_3__Bacteroidales;D_4__gir-aah93h0;D_5__uncultured bacterium	0	0	0.000631997	0.000216123	0.000114877	0	0	0	0	0	0	0	0	0	0	0	0	0	0	0	0	0	0	0	0	0	0	0	0	0	0	0	0	0	0	0	0	0	0	0
D_0__Bacteria;D_1__Bacteroidetes;D_2__Bacteroidia;D_3__Bacteroidales;D_4__p-251-o5;D_5__uncultured Bacteroidales bacterium	0	0	0	0.00136878	0.00349673	0	0	9.25469e-05	0	0	0	0.000354418	0	0	0	0	0	0	0	0	0	0	0	0	0	0	0	0	0	0	0	0	0	0	0	0	0	0	0	0
D_0__Bacteria;D_1__Bacteroidetes;D_2__Bacteroidia;D_3__Bacteroidales;D_4__p-251-o5;__	0	0	0.000293427	0.000846481	0.000103669	0	0	0	0	0	0	0	0	0	0	0	0	0	0	0	0	0	0	0	0	0	0	0	0	0	0	0	0	0	0	0	0	0	0	0
D_0__Bacteria;D_1__Bacteroidetes;D_2__Bacteroidia;D_3__Bacteroidales;D_4__p-2534-18B5 gut group;D_5__uncultured bacterium	0	0	0	0.00480873	0.00554769	0	0	0.000678677	0	0	0	0.00133428	0	0	0.00042566	0	0	0	0	0	0	0	0	0	0	0	0	0	0	0	0	0	0	0	0	0	0	0	0	0
D_0__Bacteria;D_1__Bacteroidetes;D_2__Bacteroidia;D_3__Bacteroidales;D_4__uncultured;D_5__gut metagenome	0	0	0	0	0	0	0	0	0	0	0	0	0	0	0	0.000971038	0	0	0	0	0	0	0	0	0	0	0	0	0	0	0	0	0	0	0	0	0	0	0	0
D_0__Bacteria;D_1__Bacteroidetes;D_2__Bacteroidia;D_3__Bacteroidales;D_4__uncultured;D_5__uncultured Bacteroidales bacterium	0	0	0.000835139	0.0156869	0.0153542	0	7.03144e-05	0.000940893	0	0	0	0.000187633	0	0	0.000350543	0	0	0	0	0	0	0	0	0	0	0	0	0	0	0	0	0	0	0	0	0	0	0	0	0
D_0__Bacteria;D_1__Bacteroidetes;D_2__Bacteroidia;D_3__Bacteroidales;D_4__uncultured;__	0	0	0	0.000414235	0.000409072	0	0	0	0	0	0	0	0	0	0	0	0	0	0	0	0	0	0	0	0	0	0	0	0	0	0	0	0	0	0	0	0	0	0	0
D_0__Bacteria;D_1__Bacteroidetes;D_2__Bacteroidia;D_3__Bacteroidales;__;__	0.111803	0.00327104	0.0271082	0.015759	0.0173828	0.00105848	0.000328134	0.00171212	0	0.000477954	0	0.000396114	0	0	0.000500776	0	0	0	0	0	0	0	0	0	0	0	0	0	0	0	0.00045726	0	0	0	0	0	0	0	0	0
D_0__Bacteria;D_1__Bacteroidetes;D_2__Bacteroidia;D_3__Bacteroidetes VC2.1 Bac22;D_4__metagenome;D_5__metagenome	0	0	0	0	0	0	0	0	0	0	0	0	0	0	0	0	0	0	0	0	0	0	0	0	0	0	0	0	0	0	3.8105e-05	0	0	0	0	0	0	0	0	0
D_0__Bacteria;D_1__Bacteroidetes;D_2__Bacteroidia;D_3__Chitinophagales;D_4__Chitinophagaceae;D_5__Chitinophaga	0	0	0	0	0	0	0.000234381	0	0	0	0	0	0	0	0	0	0	0	0	0	0	0	0	0	0	0	0	0	0	0	0	0	0	0	0	0	0	0	0	0
D_0__Bacteria;D_1__Bacteroidetes;D_2__Bacteroidia;D_3__Chitinophagales;D_4__Chitinophagaceae;D_5__Cnuella	0	0	0	0	0	0	0	0	0	0	0	0	0	0	0	0	0	0	0	0	0	0	0	0	0	0	0	0	0	0	0	0	0.0035296	0.00251233	0	0	0	0	0	0
D_0__Bacteria;D_1__Bacteroidetes;D_2__Bacteroidia;D_3__Chitinophagales;D_4__Chitinophagaceae;D_5__Ferruginibacter	0	0	0	0	0	0	0	0	0	0	0	0	0	0	0	0	0	0	0	0	0	0	0	0	0	0	0	0	0	0	0.00022863	0	0.00818226	0.000302691	0.00372272	0	0	0	0	0
D_0__Bacteria;D_1__Bacteroidetes;D_2__Bacteroidia;D_3__Chitinophagales;D_4__Chitinophagaceae;D_5__Flaviaesturariibacter	0	0	0	0	0	0	0	0	0	0	0	0	0	0	0	0	0	0	0	0	0	0	0	0	0	0	0	0	0	0	0	0.00307882	0	0.000544844	0	0	0	0	0	0
D_0__Bacteria;D_1__Bacteroidetes;D_2__Bacteroidia;D_3__Chitinophagales;D_4__Chitinophagaceae;D_5__Flavisolibacter	0	0	0	0	0	0	0	0	0	0	0	0	0	0	0	0	0	0	0	0	0	0	0	0	0	0	0	0	0	0	0.000361998	0	0	0.0153767	0	0	0	0	0	0
D_0__Bacteria;D_1__Bacteroidetes;D_2__Bacteroidia;D_3__Chitinophagales;D_4__Chitinophagaceae;D_5__Flavitalea	0	0	0	0	0	0	0	0	0	0	0	0	0	0	0	0	0	0	0	0	0	0	0	0	0	0	0	0	0	0	0.000114315	0	0	0	0	0	0	0	0	0
D_0__Bacteria;D_1__Bacteroidetes;D_2__Bacteroidia;D_3__Chitinophagales;D_4__Chitinophagaceae;D_5__Lacibacter	0	0	0	0	0	0	0	0	0	0	0	0	0	0	0.000250388	0	0	0	0	0	0	0	0	0	0	0	0	0	0	0	0	0	0	0	0	0	0	0	0	0
D_0__Bacteria;D_1__Bacteroidetes;D_2__Bacteroidia;D_3__Chitinophagales;D_4__Chitinophagaceae;D_5__Parasegetibacter	0	0	0	0	0	0	0	0	0	0	0	0	0	0	0	0	0	0	0	0	0	0	0	0	0	0	0	0	0	0	0	0	0.00497353	0.000393498	0	0	0	0	0	0
D_0__Bacteria;D_1__Bacteroidetes;D_2__Bacteroidia;D_3__Chitinophagales;D_4__Chitinophagaceae;D_5__Sediminibacterium	0	0	0	0	0	0	0	0	0	0	0	0	0	0	0	0	0	0	0	0	0	0.000144087	0	0	0	0	0	0	0	0	0	0	0	0	0	0	0	0	0	0
D_0__Bacteria;D_1__Bacteroidetes;D_2__Bacteroidia;D_3__Chitinophagales;D_4__Chitinophagaceae;D_5__Segetibacter	0	0	0	0	0	0	0	0	0	0	0	0	0	0	0	0	0	0	0	0	0	0	0	0	0	0	0	0	0	0	0	0	0	0.000575113	0	0	0	0	0	0
D_0__Bacteria;D_1__Bacteroidetes;D_2__Bacteroidia;D_3__Chitinophagales;D_4__Chitinophagaceae;D_5__Taibaiella	0	0	0	0	0	0	0	0.00239079	0	0.000149361	0	0	0.00578634	0	0	0	0	0	0	0	0	0	0	0	0	0	0	0	0	0	0.000390577	0	0	0	0	0	0	0	0	0
D_0__Bacteria;D_1__Bacteroidetes;D_2__Bacteroidia;D_3__Chitinophagales;D_4__Chitinophagaceae;D_5__Terrimonas	0	0	0	0	0	0	0	0	0	0	0	0	0	0	0	0	0	0	0	0	0	0	0	0	0	0	0	0	0	0	0	0	0	0.000726458	0.00256739	0	0	0	0	0
D_0__Bacteria;D_1__Bacteroidetes;D_2__Bacteroidia;D_3__Chitinophagales;D_4__Chitinophagaceae;D_5__uncultured	0	0	0	0	0	0.000370468	0	0	0	0	0	0	0	0	0	0	0	0	0	0	0	0	0	0	0	0	0	0	0	0	0.000666838	0	0.00673833	0.00529709	0.00154044	0	0	0	0	0
D_0__Bacteria;D_1__Bacteroidetes;D_2__Bacteroidia;D_3__Chitinophagales;D_4__Chitinophagaceae;__	0	0	0	0	0	0.000493958	0	0.000293065	0	5.97443e-05	0	0	0.000172726	0	0	0	0	0	0	0	0	0	0	0	0	0	0	0	0	0	0.0043535	0.000985222	0.0107492	0.0104731	0.0178434	0	0	0	0	0
D_0__Bacteria;D_1__Bacteroidetes;D_2__Bacteroidia;D_3__Chitinophagales;D_4__Saprospiraceae;D_5__Membranicola	0	0	0	0	0	0.000123489	0	0.00211315	0	0	0	0.00314806	0	0	0	0	0	0	0	0	0	0	0	0	0	0	0	0	0	0	0	0	0	0	0	0	0	0	0	0
D_0__Bacteria;D_1__Bacteroidetes;D_2__Bacteroidia;D_3__Chitinophagales;D_4__Saprospiraceae;D_5__uncultured	0	0	0	0	0	0	0	0	0	0	0	0	0	0	0	0	0	0	0	0	0	0	0	0	0	0	0	0	0	0	0.00022863	0	0.00385047	0	0.00308087	0	0	0	0	0
D_0__Bacteria;D_1__Bacteroidetes;D_2__Bacteroidia;D_3__Chitinophagales;D_4__uncultured;D_5__uncultured soil bacterium	0	0	0	0	0	0	0	0	0	0	0	0	0	0	0	0	0	0	0	0	0	0	0	0	0	0	0	0	0	0	0	0	0	0.000211884	0	0	0	0	0	0
D_0__Bacteria;D_1__Bacteroidetes;D_2__Bacteroidia;D_3__Cytophagales;D_4__Amoebophilaceae;D_5__Candidatus Amoebophilus	0	0	0	0	0	0	0	0	0	0	0	0	0	0	0	0	0	0	0	0	0	0	0	0	0	0	0	0	0	0	0.000238156	0	0	0	0	0	0	0	0	0
D_0__Bacteria;D_1__Bacteroidetes;D_2__Bacteroidia;D_3__Cytophagales;D_4__Cyclobacteriaceae;D_5__Algoriphagus	0	0	0	0	0	7.05654e-05	0	0.000154245	0	0	0	0	0	0	0	0	0	0	0	0	0	0	0	0	0	0	0	0	0	0	0.000523944	0	0	0	0	0	0	0	0	0
D_0__Bacteria;D_1__Bacteroidetes;D_2__Bacteroidia;D_3__Cytophagales;D_4__Cyclobacteriaceae;D_5__Imperialibacter	0	0	0	0	0	0	0	0	0	0	0	0	0	0	0	0	0	0	0	0	0	0	0	0	0	0	0	0	0	0	0.000685891	0	0	0	0	0	0	0	0	0
D_0__Bacteria;D_1__Bacteroidetes;D_2__Bacteroidia;D_3__Cytophagales;D_4__Cyclobacteriaceae;D_5__Lunatimonas	0	0	0	0	0	0	0	0	0	0	0	0	0	0	0	0	0	0	0	0	0	0	0	0	0	0	0	0	0	0	9.52626e-05	0	0	0	0	0	0	0	0	0
D_0__Bacteria;D_1__Bacteroidetes;D_2__Bacteroidia;D_3__Cytophagales;D_4__Cyclobacteriaceae;D_5__Mariniradius	0	0	0	0	0	0	0	0.000709526	0	0	0	0.000833924	0	0	0	0	0	0	0	0	0	0	0	0	0	0	0	0	0	0	0	0	0	0	0	0	0	0	0	0
D_0__Bacteria;D_1__Bacteroidetes;D_2__Bacteroidia;D_3__Cytophagales;D_4__Cyclobacteriaceae;D_5__uncultured	0	0	0	0	0	0	0	0	0	0	0	0	0	0	0	0	0	0	0	0	0	0	0	0	0	0	0	0	0	0	0	0	0	0.000363229	0	0	0	0	0	0
D_0__Bacteria;D_1__Bacteroidetes;D_2__Bacteroidia;D_3__Cytophagales;D_4__Cyclobacteriaceae;__	0	0	0	0	0	0.000299903	0	0.00615437	0	0	0	0	0	0	0	0	0	0	0	0	0	0	0	0	0	0	0	0	0	0	0.000371524	0.0023399	0	0	0	0	0	0	0	0
D_0__Bacteria;D_1__Bacteroidetes;D_2__Bacteroidia;D_3__Cytophagales;D_4__Cytophagaceae;D_5__Cytophaga	0	0	0	0	0	0	0	0	0	0	0	0	0	0	0	0	0	0	0	0	0	0	0	0	0	0	0	0	0	0	5.71576e-05	0	0	0	0	0	0	0	0	0
D_0__Bacteria;D_1__Bacteroidetes;D_2__Bacteroidia;D_3__Cytophagales;D_4__Cytophagaceae;D_5__Rhodocytophaga	0	0	0	0	0	0	0	0	0	0	0	0	0	0	0	0	0	0	0	0	0	0	0	0	0	0	0	0	0	0	0	0	0	0.000938342	0	0	0	0	0	0
D_0__Bacteria;D_1__Bacteroidetes;D_2__Bacteroidia;D_3__Cytophagales;D_4__Cytophagaceae;D_5__Sporocytophaga	0	0	0	0	0	0	0	0	0	0	0	0	0	0	0	0	0	0	0	0	0	0	0	0	0	0	0	0	0	0	8.57363e-05	0	0	0.000242153	0	0	0	0	0	0
D_0__Bacteria;D_1__Bacteroidetes;D_2__Bacteroidia;D_3__Cytophagales;D_4__Cytophagaceae;D_5__uncultured bacterium	0	0	0	0	0	0	0	0	0	0	0	0	0	0	0	0	0	0	0	0	0	0	0	0	0	0	0	0	0	0	0	0	0	0.000544844	0	0	0	0	0	0
D_0__Bacteria;D_1__Bacteroidetes;D_2__Bacteroidia;D_3__Cytophagales;D_4__Hymenobacteraceae;D_5__Adhaeribacter	0	0	0	0	0	0	0	0	0	0	0	0	0	0	0	0	0	0	0	0	0	0	0	0	0	0	0	0	0	0	0	0.00160099	0	0.00108969	0	0	0	0	0	0
D_0__Bacteria;D_1__Bacteroidetes;D_2__Bacteroidia;D_3__Cytophagales;D_4__Hymenobacteraceae;D_5__Hymenobacter	0	0	0	0	0	0.000176414	0.000574234	0	0	0.00227028	0	0	0	0	0	0	0	0	0	0	0	0	0	0	0	0	0	0	0	0	0	0	0.00369004	0.000211884	0	0	0	0	0	0
D_0__Bacteria;D_1__Bacteroidetes;D_2__Bacteroidia;D_3__Cytophagales;D_4__Hymenobacteraceae;D_5__Pontibacter	0	0	0	0	0	0	0	0	0	0	0	0	0	0	0	0	0	0	0	0	0	0	0	0	0	0	0	0	0	0	0.000704943	0.0198276	0	0	0.00385109	0	0	0	0	0
D_0__Bacteria;D_1__Bacteroidetes;D_2__Bacteroidia;D_3__Cytophagales;D_4__MWH-CFBk5;__	0	0	0	0	0	0	0	0.000154245	0	0	0	0	0	0	0	0	0	0	0	0	0	0	0	0	0	0	0	0	0	0	0	0	0	0	0	0	0	0	0	0
D_0__Bacteria;D_1__Bacteroidetes;D_2__Bacteroidia;D_3__Cytophagales;D_4__Microscillaceae;D_5__Chryseolinea	0	0	0	0	0	0	0	0	0	0	0	0	0	0	0	0	0	0	0	0	0	0	0	0	0	0	0	0	0	0	0	0.000615764	0.00609658	0	0	0	0	0	0	0
D_0__Bacteria;D_1__Bacteroidetes;D_2__Bacteroidia;D_3__Cytophagales;D_4__Microscillaceae;D_5__Flexibacter	0	0	0	0	0	0	0	0	0	0	0	0	0	0	0	0	0	0	0	0	0	0	0	0	0	0	0	0	0	0	0	0	0.00112305	0	0	0	0	0	0	0
D_0__Bacteria;D_1__Bacteroidetes;D_2__Bacteroidia;D_3__Cytophagales;D_4__Microscillaceae;D_5__OLB12	0	0	0	0	0	0	0	0	0	0	0	0	0	0	0	0	0	0	0	0	0	0	0	0	0	0	0	0	0	0	0	0	0	0	0.0029525	0	0	0	0	0
D_0__Bacteria;D_1__Bacteroidetes;D_2__Bacteroidia;D_3__Cytophagales;D_4__Microscillaceae;D_5__Ohtaekwangia	0	0	0	0	0	0	0	0	0	0	0	0	0	0	0	0	0	0	0	0	0	0	0	0	0	0	0	0	0	0	0.000447734	0	0	0.0042074	0	0	0	0	0	0
D_0__Bacteria;D_1__Bacteroidetes;D_2__Bacteroidia;D_3__Cytophagales;D_4__Microscillaceae;D_5__uncultured	0	0	0	0	0	0	0	0	0	0	0	0	0	0	0.000550854	0	0	0	0	0	0	0	0	0	0	0	0	0	0	0	0.000666838	0.00172414	0	0.013046	0.014249	0	0	0	0	0
D_0__Bacteria;D_1__Bacteroidetes;D_2__Bacteroidia;D_3__Cytophagales;D_4__Microscillaceae;__	0	0	0	0	0	0	0	0	0	0	0	0	0	0	0	0	0	0	0	0	0	0	0	0	0	0	0	0	0	0	0.000695417	0	0.0128349	0.00178588	0.024647	0	0	0	0	0
D_0__Bacteria;D_1__Bacteroidetes;D_2__Bacteroidia;D_3__Cytophagales;D_4__Spirosomaceae;D_5__Dyadobacter	0	0	0	0	0	0.00271677	0.000304696	0	0	0.000507827	0	0	0	0	0	0	0	0	0	0	0	0	0	0	0	0	0	0	0	0	0.000133368	0	0.00561527	0.000151345	0	0	0	0	0	0
D_0__Bacteria;D_1__Bacteroidetes;D_2__Bacteroidia;D_3__Cytophagales;D_4__Spirosomaceae;D_5__Fibrella	0	0	0	0	0	0.000282262	0	0	0	0	0	0	0	0	0	0	0	0	0	0	0	0	0	0	0	0	0	0	0	0	0	0	0	0	0	0	0	0	0	0
D_0__Bacteria;D_1__Bacteroidetes;D_2__Bacteroidia;D_3__Cytophagales;D_4__Spirosomaceae;D_5__Persicitalea	0	0	0	0	0	0	0	0	0	0	0	0	0.000287877	0	0	0	0	0	0	0	0	0	0	0	0	0	0	0	0	0	0.000123841	0	0	0	0	0	0	0	0	0
D_0__Bacteria;D_1__Bacteroidetes;D_2__Bacteroidia;D_3__Cytophagales;D_4__Spirosomaceae;D_5__Spirosoma	0	0	0	0	0	0.000282262	0	0	0	0.000134425	0	0	0	0	0	0	0	0	0	0	0	0	0	0	0	0	0	0	0	0	0	0	0	0	0	0	0	0	0	0
D_0__Bacteria;D_1__Bacteroidetes;D_2__Bacteroidia;D_3__Cytophagales;D_4__Spirosomaceae;D_5__uncultured	0	0	0	0	0	0	0	0	0	0	0	0	0	0	0	0	0	0	0	0	0	0	0	0	0	0	0	0	0	0	0	0	0	0.00066592	0	0	0	0	0	0
D_0__Bacteria;D_1__Bacteroidetes;D_2__Bacteroidia;D_3__Cytophagales;__;__	0	0	0	0	0	0	0	6.16979e-05	0	0	0	0	0	0	0	0	0	0	0	0	0	0	0	0	0	0	0	0	0	0	0.000276262	0	0	0	0	0	0	0	0	0
D_0__Bacteria;D_1__Bacteroidetes;D_2__Bacteroidia;D_3__Flavobacteriales;D_4__Crocinitomicaceae;D_5__Brumimicrobium	0	0	0	0	1.12075e-05	0.000105848	0	0.00044731	0	0	0	0.000500354	0	0	0	0	0	0	0	0	0	0	0	0	0	0	0	0	0	0	0	0	0	0	0	0	0	0	0	0
D_0__Bacteria;D_1__Bacteroidetes;D_2__Bacteroidia;D_3__Flavobacteriales;D_4__Crocinitomicaceae;D_5__Crocinitomix	0	0	0	0	0	0	0	0	0	0	0	0	0	0	0	0	0	0	0	0	0	0	0	0	0	0	0	0	0	0	0.00115268	0	0	0	0.000898588	0	0	0	0	0
D_0__Bacteria;D_1__Bacteroidetes;D_2__Bacteroidia;D_3__Flavobacteriales;D_4__Crocinitomicaceae;D_5__Fluviicola	0	0	0	0	0	0.00105848	0	0.00328541	0	0	0	0	0.000403028	0	0	0	0	0	0	0	0	0	0	0	0	0	0	0	0	0	0.000733522	0	0	0	0	0	0	0	0	0
D_0__Bacteria;D_1__Bacteroidetes;D_2__Bacteroidia;D_3__Flavobacteriales;D_4__Crocinitomicaceae;D_5__Wandonia	0	0	0	0	0	0	0	0	0	0	0	0	0	0	0	0	0	0	0	0	0	0	0	0	0	0	0	0	0	0	0.000314367	0	0	0	0	0	0	0	0	0
D_0__Bacteria;D_1__Bacteroidetes;D_2__Bacteroidia;D_3__Flavobacteriales;D_4__Crocinitomicaceae;__	0	0	0	0	0	0	0	0.000478159	0	0	0	0	0	0	0	0	0	0	0	0	0	0	0	0	0	0	0	0	0	0	0	0	0	0	0	0	0	0	0	0
D_0__Bacteria;D_1__Bacteroidetes;D_2__Bacteroidia;D_3__Flavobacteriales;D_4__Cryomorphaceae;D_5__Cryomorpha	0	0	0	0	0	0	0	0.000200518	0	0	0	0.000667139	0	0	0	0	0	0	0	0	0	0	0	0	0	0	0	0	0	0	0	0	0	0	0	0	0	0	0	0
D_0__Bacteria;D_1__Bacteroidetes;D_2__Bacteroidia;D_3__Flavobacteriales;D_4__Flavobacteriaceae;D_5__Capnocytophaga	0	0	0	0	0	0	0	0	0	0	0	0	0	0	0	0	0	0	0	0	0	0	0	0	0	0	0	0	0	0	0	0	0	0	0	0.0164045	0.0130448	0.0350374	0.0266196	0.0100703
D_0__Bacteria;D_1__Bacteroidetes;D_2__Bacteroidia;D_3__Flavobacteriales;D_4__Flavobacteriaceae;D_5__Confluentibacter	0	0	0	0	0	0	0	0.0007558	0	0	0	0	0	0	0	0	0	0	0	0	0	0	0	0	0	0	0	0	0	0	0	0	0	0	0	0	0	0	0	0
D_0__Bacteria;D_1__Bacteroidetes;D_2__Bacteroidia;D_3__Flavobacteriales;D_4__Flavobacteriaceae;D_5__Flavobacterium	0	0	0	0	0	0.0127194	0.000949245	0.00357848	0	0.00209105	0	0.000813076	0.0258226	0	0	0	6.72568e-05	0	0	0	0	0	0.000219853	0	0	0	0	0	0	0	0.00490602	0.00197044	0.00770095	0.000575113	0.00513479	0	0	0	0	0
D_0__Bacteria;D_1__Bacteroidetes;D_2__Bacteroidia;D_3__Flavobacteriales;D_4__Flavobacteriaceae;D_5__Galbibacter	0	0	0	0	0	0	0	0.000956318	0	0	0	0	0	0	0	0	0	0	0	0	0	0	0	0	0	0	0	0	0	0	0	0	0	0	0	0	0	0	0	0
D_0__Bacteria;D_1__Bacteroidetes;D_2__Bacteroidia;D_3__Flavobacteriales;D_4__Flavobacteriaceae;D_5__Gillisia	0	0	0	0	0	0	0	0	0	0	0	0	0	0	0	0	0	0	0	0	0	0	0	0	0	0	0	0	0	0	0.000142894	0.00110837	0	0	0	0	0	0	0	0
D_0__Bacteria;D_1__Bacteroidetes;D_2__Bacteroidia;D_3__Flavobacteriales;D_4__Flavobacteriaceae;D_5__Myroides	0	0	0	0	0	0.000299903	0.000925807	0.00225197	0	0.000328594	0	0.000833924	0	0	0	0	0	0	0	0	0	0	0	0	0	0	0	0	0	0	0.00102884	0	0	0	0	0	0	0	0	0
D_0__Bacteria;D_1__Bacteroidetes;D_2__Bacteroidia;D_3__Flavobacteriales;D_4__Flavobacteriaceae;D_5__uncultured	0	0	0	0	0	0	0	0	0	0	0.000138904	0	0	0	0	0	0	0	5.96184e-05	0	0	0	0	0	0	0	0	0	0	0	0	0	0	0	0	0	0	0	0	0
D_0__Bacteria;D_1__Bacteroidetes;D_2__Bacteroidia;D_3__Flavobacteriales;D_4__Flavobacteriaceae;__	0	0	0	0	0	0.00598042	0.00900025	0.0385149	0	0.000657187	0	0.00629613	8.63632e-05	0	0.00140217	0	0	0	0	0	0	0	0	0	0	0	0	0	0	0	0.000409629	0	0	0	0	0	0	0	0	0
D_0__Bacteria;D_1__Bacteroidetes;D_2__Bacteroidia;D_3__Flavobacteriales;D_4__NS9 marine group;__	0	0	0	0	0	0	0	0	0	0	0	0	0	0	0	0	0	0	0	0	0	0	0	0	0	0	0	0	0	0	0.000619207	0	0	0	0	0	0	0	0	0
D_0__Bacteria;D_1__Bacteroidetes;D_2__Bacteroidia;D_3__Flavobacteriales;D_4__Weeksellaceae;D_5__Bergeyella	0	0	0	0	0	0	0	0	0	0	0	0	0	0	0	0	0	0	0	0	0	0	0	0	0	0	0	0	0	0	0	0	0	0	0	0.00181239	0.00248905	0.0103666	0.000942285	0.00227677
D_0__Bacteria;D_1__Bacteroidetes;D_2__Bacteroidia;D_3__Flavobacteriales;D_4__Weeksellaceae;D_5__Chryseobacterium	0	0	0	0	0	0.00141131	0.000914087	0	0.00633442	0.0018222	0	0	0.139419	0	0	0	0	0	0	0	0	0	0	0	0	0	0	0.00639478	6.97477e-05	0.0023157	0.000276262	0.00184729	0.00240655	0.00033296	0	0	0	0	0	0
D_0__Bacteria;D_1__Bacteroidetes;D_2__Bacteroidia;D_3__Flavobacteriales;D_4__Weeksellaceae;D_5__Empedobacter	0	0	0	0	0	0	0	0	0	0	0	0	0.000374241	0	0	0	0	0	0	0	0	0	0	0	0	0	0	0	0	0	0	0	0	0	0	0	0	0	0	0
D_0__Bacteria;D_1__Bacteroidetes;D_2__Bacteroidia;D_3__Flavobacteriales;D_4__Weeksellaceae;D_5__Moheibacter	0	0	0	0	0	0.00305195	0	0.012972	0	0	0	0.00179294	0	0	0	0	0	0	0	0	0	0	0	0	0	0	0	0	0	0	0	0	0	0	0	0	0	0	0	0
D_0__Bacteria;D_1__Bacteroidetes;D_2__Bacteroidia;D_3__Flavobacteriales;D_4__Weeksellaceae;D_5__uncultured	0	0	0	0	0	0.00026462	4.68763e-05	0.00237537	0	0.000313658	0	0	0	0	0	0	0	0	0	0	0	0	0	0	0	0	0	0	0	0	0	0	0	0	0	0	0	0	0	0
D_0__Bacteria;D_1__Bacteroidetes;D_2__Bacteroidia;D_3__Flavobacteriales;D_4__Weeksellaceae;__	0	0	0	0	0	0	0.000292977	0.00177382	0	0.000746804	0	0.000187633	0	0	0	0	0	0	0	0	0	0	0	0	0	0	0	0	0	0	0	0	0	0	0	0	0	0	0	0
D_0__Bacteria;D_1__Bacteroidetes;D_2__Bacteroidia;D_3__Flavobacteriales;__;__	0	0	0	0	0	0.000211696	0	0.00174297	0	0	0	0	0	0	0	0	0	0	0	0	0	0	0	0	0	0	0	0	0	0	0	0	0	0	0	0	0	0	0	0
D_0__Bacteria;D_1__Bacteroidetes;D_2__Bacteroidia;D_3__Sphingobacteriales;D_4__AKYH767;D_5__uncultured bacterium	0	0	0	0	0	0	0	0	0	0	0	0	0	0	0	0	0	0	0	0	0	0	0	0	0	0	0	0	0	0	0.0016671	0	0	0	0	0	0	0	0	0
D_0__Bacteria;D_1__Bacteroidetes;D_2__Bacteroidia;D_3__Sphingobacteriales;D_4__KD3-93;__	0	0	0	0	0	0	0	0	0	0	0	0	0	0	0	0	0	0	0	0	0	0	0	0	0	0	0	0	0	0	0	0	0.00112305	0	0	0	0	0	0	0
D_0__Bacteria;D_1__Bacteroidetes;D_2__Bacteroidia;D_3__Sphingobacteriales;D_4__Lentimicrobiaceae;D_5__uncultured eubacterium E1-K9	0	0	0	0	0	0	0	0	0	0	0	0	0	0	0	0	0	0	0	0	0	0	0	0	0	0	0	0	0	0	0	0	0	0	0	0.000418245	0.000254356	0	0	0
D_0__Bacteria;D_1__Bacteroidetes;D_2__Bacteroidia;D_3__Sphingobacteriales;D_4__NS11-12 marine group;D_5__Bacteroidetes bacterium UKL13-3	0	0	0	0	0	0	0	0	0	0	0	0	0	0	0	0	0	0	0	0	0	0	0	0	0	0	0	0	0	0	0.00015242	0	0	0	0	0	0	0	0	0
D_0__Bacteria;D_1__Bacteroidetes;D_2__Bacteroidia;D_3__Sphingobacteriales;D_4__NS11-12 marine group;D_5__metagenome	0	0	0	0	0	0	0	0	0	0	0	0	0	0	0	0	0	0	0	0	0	0	0	0	0	0	0	0	0	0	0.000142894	0	0	0	0	0	0	0	0	0
D_0__Bacteria;D_1__Bacteroidetes;D_2__Bacteroidia;D_3__Sphingobacteriales;D_4__NS11-12 marine group;__	0	0	0	0	0	0	0	0	0	0	0	0	0	0	0	0	0	0	0	0	0	0	0	0	0	0	0	0	0	0	0.000590628	0	0	0	0	0	0	0	0	0
D_0__Bacteria;D_1__Bacteroidetes;D_2__Bacteroidia;D_3__Sphingobacteriales;D_4__Sphingobacteriaceae;D_5__Mucilaginibacter	0	0	0	0	0	0.000476316	0	7.71224e-05	0	0	0	0	0	0	0	0	0	0	0	0	0	0	0	0	0	0	0	0	0	0	0	0	0	0	0	0	0	0	0	0
D_0__Bacteria;D_1__Bacteroidetes;D_2__Bacteroidia;D_3__Sphingobacteriales;D_4__Sphingobacteriaceae;D_5__Nubsella	0	0	0	0	0	0	0	0	0	0	0	0	0.000604543	0	0	0	0	0	0	0	0	0	0	0	0	0	0	0	0	0	0	0	0	0	0	0	0	0	0	0
D_0__Bacteria;D_1__Bacteroidetes;D_2__Bacteroidia;D_3__Sphingobacteriales;D_4__Sphingobacteriaceae;D_5__Parapedobacter	0	0	0	0	0	0	0	0.00195891	0	0.000388338	0	0	0	0	0	0	0	0	0	0	0	0	0	0	0	0	0	0	0	0	0	0	0	0	0	0	0	0	0	0
D_0__Bacteria;D_1__Bacteroidetes;D_2__Bacteroidia;D_3__Sphingobacteriales;D_4__Sphingobacteriaceae;D_5__Pedobacter	0	0	0	0	0	0.00529241	0.00193365	0.00114141	0	0.00594456	0	0	0.0028212	0	0	0	0	0	0	0	0	0	0	0	0	0	0	0	0	0	0.000676364	0	0.00385047	0	0	0	0	0	0	0
D_0__Bacteria;D_1__Bacteroidetes;D_2__Bacteroidia;D_3__Sphingobacteriales;D_4__Sphingobacteriaceae;D_5__Solitalea	0	0	0	0	0	0	0	0	0	5.97443e-05	0	0	0	0	0	0	0	0	0	0	0	0	0	0	0	0	0	0	0	0	0	0	0	0	0	0	0	0	0	0
D_0__Bacteria;D_1__Bacteroidetes;D_2__Bacteroidia;D_3__Sphingobacteriales;D_4__Sphingobacteriaceae;D_5__Sphingobacterium	0	0	0	0	0	0.000582165	0.000105472	0.0343966	0.000108679	0.00392819	0	0.00237668	0.00440453	0	0	0	0	0	0	0	0	0	0	0	0	0	0	0	0	0	0.000200051	0.00960591	0	0	0	0	0	0	0	0
D_0__Bacteria;D_1__Bacteroidetes;D_2__Bacteroidia;D_3__Sphingobacteriales;D_4__Sphingobacteriaceae;D_5__uncultured	0	0	0	0	0	0.000670371	0	0.00354763	0	0	0	0.00033357	0	0	0	0	0	0	0	0	0	0	0	0	0	0	0	0	0	0	0	0	0	0	0	0	0	0	0	0
D_0__Bacteria;D_1__Bacteroidetes;D_2__Bacteroidia;D_3__Sphingobacteriales;D_4__Sphingobacteriaceae;__	0	0	0	0	0	0.00576872	0.000421887	0.0432657	0	0.00621341	0	0.00250177	0.0184817	0	0	0	0	0	0	0	0	0	0	0	0	0	0	0.000344947	0	0	0.000219104	0.000985222	0.000962618	0.00148319	0	0	0	0	0	0
D_0__Bacteria;D_1__Bacteroidetes;D_2__Bacteroidia;D_3__Sphingobacteriales;D_4__env.OPS 17;D_5__uncultured Alistipes sp.	0	0	0	0	0	0	0	0	0	0	0	0	0	0	0	0	0	0	0	0	0	0	0	0	0	0	0	0	0	0	0.000361998	0	0	0	0	0	0	0	0	0
D_0__Bacteria;D_1__Bacteroidetes;D_2__Bacteroidia;D_3__Sphingobacteriales;D_4__env.OPS 17;D_5__uncultured soil bacterium	0	0	0	0	0	0	0	0	0	0	0	0	0	0	0	0	0	0	0	0	0	0	0	0	0	0	0	0	0	0	0.000200051	0	0	0	0	0	0	0	0	0
D_0__Bacteria;D_1__Bacteroidetes;D_2__Bacteroidia;D_3__Sphingobacteriales;D_4__env.OPS 17;__	0	0	0	0	0	0	0	0	0	0	0	0	0.0123499	0	0	0	0	0	0	0	0	0	0	0	0	0	0	0	0	0	0.00143847	0	0.0017648	0.0012713	0.000898588	0	0	0	0	0
D_0__Bacteria;D_1__Bacteroidetes;D_2__Bacteroidia;D_3__Sphingobacteriales;__;__	0	0	0	0	0	0	0	0	0	0	0	0	0	0	0	0	0	0	0	0	0	0	0	0	0	0	0	0	0	0	0.000400103	0	0	0	0	0	0	0	0	0
D_0__Bacteria;D_1__Bacteroidetes;D_2__Bacteroidia;__;__;__	0	5.11099e-05	0.00530426	0.00803256	0.00483322	0.00148187	0	0.0060464	9.31532e-05	0.000552635	0	0.000917316	0	0	0	0	0	0	0	0	0	0	0	0	0	0	0	0	0	0	0.00123841	0	0	0	0.000385109	0.00306713	0	0	0	0
D_0__Bacteria;D_1__Bacteroidetes;D_2__Chlorobia;D_3__Chlorobiales;D_4__Chlorobiaceae;D_5__Chlorobium	0	0	0	0	0	0	0	0	0	0	0	0	0	0	0	0	0	0	0	0	0	0	0	0	0	0	0	0	0	0	5.71576e-05	0	0	0	0	0	0	0	0	0
D_0__Bacteria;D_1__Bacteroidetes;D_2__Ignavibacteria;D_3__Ignavibacteriales;__;__	0	0	0	0	0	0	0	0	0	0	0	0	0	0	0	0	0	0	0	0	0	0	0	0	0	0	0	0	0	0	1.90525e-05	0	0	0	0	0	0	0	0	0
D_0__Bacteria;D_1__Bacteroidetes;D_2__Ignavibacteria;D_3__OPB56;D_4__uncultured bacterium KF-JG30-B11;D_5__uncultured bacterium KF-JG30-B11	0	0	0	0	0	0	0	0	0	0	0	0	0	0	0	0	0	0	0	0	0	0	0	0	0	0	0	0	0	0	0.000133368	0	0.000320873	0	0	0	0	0	0	0
D_0__Bacteria;D_1__Bacteroidetes;D_2__Ignavibacteria;D_3__OPB56;D_4__uncultured bacterium;__	0	0	0	0	0	0	0	0	0	0	0	0	0	0	0	0	0	0	0	0	0	0	0	0	0	0	0	0	0	0	0	0	0	0.000484305	0	0	0	0	0	0
D_0__Bacteria;D_1__Bacteroidetes;D_2__Ignavibacteria;D_3__OPB56;__;__	0	0	0	0	0	0	0	0	0	0	0	0.00264771	0	0	0	0	0	0	0	0	0	0	0	0	0	0	0	0	0	0	3.8105e-05	0	0	0	0	0	0	0	0	0
D_0__Bacteria;D_1__Bacteroidetes;D_2__Ignavibacteria;D_3__SJA-28;D_4__uncultured Ignavibacterium sp.;D_5__uncultured Ignavibacterium sp.	0	0	0	0	0	0	0	0	0	0	0	0	0	0	0	0	0	0	0	0	0	0	0	0	0	0	0	0	0	0	0	0	0.000320873	0	0	0	0	0	0	0
D_0__Bacteria;D_1__Bacteroidetes;D_2__Ignavibacteria;D_3__SJA-28;D_4__uncultured bacterium;D_5__uncultured bacterium	0	0	0	0	0	0	0	0	0	0	0	0	0	0	0	0	0	0	0	0	0	0	0	0	0	0	0	0	0	0	0	0	0	0	0.00141207	0	0	0	0	0
D_0__Bacteria;D_1__Bacteroidetes;D_2__Rhodothermia;D_3__Balneolales;D_4__Balneolaceae;D_5__A815	0	0	0	0	0	0	0	0	0	0	0	0	0	0	0	0	0	0	0	0	0	0	0	0	0	0	0	0	0	0	0.000180999	0	0	0	0	0	0	0	0	0
D_0__Bacteria;D_1__Bacteroidetes;D_2__Rhodothermia;D_3__Balneolales;D_4__Balneolaceae;D_5__F1-37X2	0	0	0	0	0	0	0	0	0	0	0	0	0	0	0	0	0	0	0	0	0	0	0	0	0	0	0	0	0	0	4.76313e-05	0	0	0	0	0	0	0	0	0
D_0__Bacteria;D_1__Bacteroidetes;D_2__Rhodothermia;D_3__Balneolales;D_4__Balneolaceae;D_5__uncultured	0	0	0	0	0	0.000511599	0	0.00107971	0	0	0	0.000208481	0	0	0	0	0	0	0	0	0	0	0	0	0	0	0	0	0	0	0.000819258	0	0	0	0	0	0	0	0	0
D_0__Bacteria;D_1__Bacteroidetes;D_2__Rhodothermia;D_3__Balneolales;D_4__Balneolaceae;__	0	0	0	0	0	0	0	0	0	0	0	0	0	0	0	0	0	0	0	0	0	0	0	0	0	0	0	0	0	0	0.000171473	0	0	0	0	0	0	0	0	0
D_0__Bacteria;D_1__Bacteroidetes;D_2__Rhodothermia;D_3__Rhodothermales;D_4__Rhodothermaceae;D_5__uncultured	0	0	0	0	0	0.000158772	0	0.000724951	0	0	0	0.000667139	0	0	0	0	0	0	0	0	0	0	0	0	0	0	0	0	0	0	0.00135273	0	0	0	0	0	0	0	0	0
D_0__Bacteria;D_1__Bacteroidetes;D_2__Rhodothermia;D_3__Rhodothermales;D_4__Rhodothermaceae;D_5__uncultured Bacteroidetes bacterium	0	0	0	0	0	0	0	0	0	0	0	0	0	0	0	0	0	0	0	0	0	0	0	0	0	0	0	0	0	0	0	0	0.000641746	0	0	0	0	0	0	0
D_0__Bacteria;D_1__Bacteroidetes;D_2__Rhodothermia;D_3__Rhodothermales;D_4__Rhodothermaceae;__	0	0	0	0	0	0	0	0	0	0	0	0	0	0	0	0	0	0	0	0	0	0	0	0	0	0	0	0	0	0	0.000504892	0	0	0	0	0	0	0	0	0
D_0__Bacteria;D_1__Bacteroidetes;__;__;__;__	0	0	0	0	0	0	0	0	0	0	0	0	0	0	0	0	0	0	0	0	0	0	0	0	0	0	0	0	0	0	3.8105e-05	0	0	0	0	0	0	0	0	0
D_0__Bacteria;D_1__Chloroflexi;D_2__Anaerolineae;D_3__Anaerolineales;D_4__Anaerolineaceae;D_5__Anaerolinea	0	0	0	0	0	0	0	0	0	0	0	0	0	0	0	0	0	0	0	0	0	0	0	0	0	0	0	0	0	0	0.000962152	0	0	0	0	0	0	0	0	0
D_0__Bacteria;D_1__Chloroflexi;D_2__Anaerolineae;D_3__Anaerolineales;D_4__Anaerolineaceae;D_5__Flexilinea	0	0	0	7.20409e-05	3.08205e-05	0	0	0	0	0	0	0	0	0	0	0	0	0	0	0	0	0	0	0	0	0	0	0	0	0	0	0	0	0	0	0	0	0	0	0
D_0__Bacteria;D_1__Chloroflexi;D_2__Anaerolineae;D_3__Anaerolineales;D_4__Anaerolineaceae;D_5__uncultured	0	0	0	0	0	0	0	0	0	0	0	0	0	0	0	0	0	0	0	0	0	0	0	0	0	0	0	0	0	0	2.85788e-05	0	0	0	0	0	0	0	0	0
D_0__Bacteria;D_1__Chloroflexi;D_2__Anaerolineae;D_3__Anaerolineales;D_4__Anaerolineaceae;__	0	0	0	0	0	0	0	0	0	0	0	0	0	0	0	0	0	0	0	0	0	0	0	0	0	0	0	0	0	0	0	0	0	0.000423767	0.00449294	0	0	0	0	0
D_0__Bacteria;D_1__Chloroflexi;D_2__Anaerolineae;D_3__Ardenticatenales;D_4__Ardenticatenaceae;D_5__uncultured	0	0	0	0	0	0	0	0	0	0	0	0	0	0	0	0	0	0	0	0	0	0	0	0	0	0	0	0	0	0	0.000914521	0	0	0	0.00166881	0	0	0	0	0
D_0__Bacteria;D_1__Chloroflexi;D_2__Anaerolineae;D_3__Ardenticatenales;D_4__Ardenticatenaceae;D_5__uncultured bacterium	0	0	0	0	0	0	0	0	0	0	0	0	0	0	0	0	0	0	0	0	0	0	0	0	0	0	0	0	0	0	0.000142894	0	0	0	0	0	0	0	0	0
D_0__Bacteria;D_1__Chloroflexi;D_2__Anaerolineae;D_3__Ardenticatenales;D_4__uncultured;D_5__uncultured Chloroflexi bacterium	0	0	0	0	0	0	0	0	0	0	0	0	0	0	0	0	0	0	0	0	0	0	0	0	0	0	0	0	0	0	0	0.000738916	0	0	0	0	0	0	0	0
D_0__Bacteria;D_1__Chloroflexi;D_2__Anaerolineae;D_3__Caldilineales;D_4__Caldilineaceae;D_5__uncultured	0	0	0	0	0	0	0	0	0	0	0	0.00133428	0	0	0	0	0	0	0	0	0	0	0	0	0	0	0	0	0	0	0.0129652	0	0.00208567	0.00444956	0.00205392	0	0	0	0	0
D_0__Bacteria;D_1__Chloroflexi;D_2__Anaerolineae;D_3__SBR1031;D_4__A4b;D_5__OLB13	0	0	0	0	0	0	0	0	0	0	0	0	0	0	0	0	0	0	0	0	0	0	0	0	0	0	0	0	0	0	0.000619207	0.00172414	0.00336916	0	0	0	0	0	0	0
D_0__Bacteria;D_1__Chloroflexi;D_2__Anaerolineae;D_3__SBR1031;D_4__A4b;D_5__uncultured gamma proteobacterium	0	0	0	0	0	0	0	0	0	0	0	0	0	0	0	0	0	0	0	0	0	0	0	0	0	0	0	0	0	0	0.000190525	0	0	0	0	0	0	0	0	0
D_0__Bacteria;D_1__Chloroflexi;D_2__Anaerolineae;D_3__SBR1031;D_4__A4b;D_5__uncultured organism	0	0	0	0	0	0	0	0	0	0	0	0	0	0	0	0	0	0	0	0	0	0	0	0	0	0	0	0	0	0	0.000161946	0	0	0	0	0	0	0	0	0
D_0__Bacteria;D_1__Chloroflexi;D_2__Anaerolineae;D_3__SBR1031;D_4__A4b;D_5__uncultured soil bacterium	0	0	0	0	0	0	0	0	0	0	0	0	0	0	0	0	0	0	0	0	0	0	0	0	0	0	0	0	0	0	0.000142894	0	0	0	0.0097561	0	0	0	0	0
D_0__Bacteria;D_1__Chloroflexi;D_2__Anaerolineae;D_3__SBR1031;D_4__A4b;__	0	0	0	0	0	0	0	0	0	0	0	0	0	0	0	0	0	0	0	0	0	0	0	0	0	0	0	0	0	0	0.00703991	0.00295567	0.015081	0.00136211	0.00192555	0	0	0	0	0
D_0__Bacteria;D_1__Chloroflexi;D_2__Anaerolineae;D_3__SBR1031;__;__	0	0	0	0	0	0	0	0.000478159	0	0	0	0.000250177	0	0	0	0	0	0	0	0	0	0	0	0	0	0	0	0	0	0	0.000133368	0	0	0	0.0012837	0	0	0	0	0
D_0__Bacteria;D_1__Chloroflexi;D_2__Anaerolineae;__;__;__	0	0	0	0	0	0	0	0	0	0	0	0	0	0	0	0	0	0	0	0	0	0	0	0	0	0	0	0	0	0	0.000171473	0.000246305	0	0	0	0	0	0	0	0
D_0__Bacteria;D_1__Chloroflexi;D_2__Chloroflexia;D_3__Chloroflexales;D_4__Chloroflexaceae;D_5__FFCH7168	0	0	0	0	0	0	0	0	0	0	0	0	0	0	0	0	0	0	0	0	0	0	0	0	0	0	0	0	0	0	0	0	0	0.0112904	0	0	0	0	0	0
D_0__Bacteria;D_1__Chloroflexi;D_2__Chloroflexia;D_3__Chloroflexales;D_4__Chloroflexaceae;__	0	0	0	0	0	0	0	0	0	0	0	0	0	0	0	0	0	0	0	0	0	0	0	0	0	0	0	0	0	0	0.00030484	0	0	0.00169507	0	0	0	0	0	0
D_0__Bacteria;D_1__Chloroflexi;D_2__Chloroflexia;D_3__Chloroflexales;D_4__Herpetosiphonaceae;D_5__Herpetosiphon	0	0	0	0	0	0	0	0	0	0.000164297	0	0	0	0	0	0	0	0	0	0	0	0	0	0	0	0	0	0	0	0	0.000342945	0	0.00577571	0	0	0	0	0	0	0
D_0__Bacteria;D_1__Chloroflexi;D_2__Chloroflexia;D_3__Chloroflexales;D_4__Roseiflexaceae;D_5__Roseiflexus	0	0	0	0	0	0	0	0	0	0	0	0	0	0	0	0	0	0	0	0	0	0	0	0	0	0	0	0	0	0	8.57363e-05	0	0	0	0	0	0	0	0	0
D_0__Bacteria;D_1__Chloroflexi;D_2__Chloroflexia;D_3__Chloroflexales;D_4__Roseiflexaceae;D_5__uncultured	0	0	0	0	0	0	0	0	0	0	0	0	0	0	0	0	0	0	0	0	0	0	0	0	0	0	0	0	0	0	0.000104789	0.000862069	0.00208567	0.00944396	0.00397946	0	0	0	0	0
D_0__Bacteria;D_1__Chloroflexi;D_2__Chloroflexia;D_3__Chloroflexales;D_4__Roseiflexaceae;__	0	0	0	0	0	0	0	0	0	0	0	0	0	0	0	0	0	0	0	0	0	0	0	0	0	0	0	0	0	0	0	0	0	0.0020583	0	0	0	0	0	0
D_0__Bacteria;D_1__Chloroflexi;D_2__Chloroflexia;D_3__Chloroflexales;__;__	0	0	0	0	0	0	0	0	0	0	0	0	0	0	0	0	0	0	0	0	0	0	0	0	0	0	0	0	0	0	0	0	0	0.0024518	0	0	0	0	0	0
D_0__Bacteria;D_1__Chloroflexi;D_2__Chloroflexia;D_3__Kallotenuales;D_4__AKIW781;D_5__uncultured Chloroflexi bacterium	0	0	0	0	0	0	0	0	0	0	0	0	0	0	0	0	0	0	0	0	0	0	0	0	0	0	0	0	0	0	0	0	0	0.00469171	0	0	0	0	0	0
D_0__Bacteria;D_1__Chloroflexi;D_2__Chloroflexia;D_3__Kallotenuales;D_4__AKIW781;D_5__uncultured bacterium	0	0	0	0	0	0	0	0	0	0	0	0	0	0	0	0	0	0	0	0	0	0	0	0	0	0	0	0	0	0	0	0	0	0.00532736	0	0	0	0	0	0
D_0__Bacteria;D_1__Chloroflexi;D_2__Chloroflexia;D_3__Kallotenuales;D_4__AKIW781;__	0	0	0	0	0	0	0	0	0	0	0	0	0	0	0	0	0	0	0	0	0	0	0	0	0	0	0	0	0	0	0.000180999	0	0	0.00438902	0	0	0	0	0	0
D_0__Bacteria;D_1__Chloroflexi;D_2__Chloroflexia;D_3__Kallotenuales;__;__	0	0	0	0	0	0	0	0	0	0	0	0	0	0	0	0	0	0	0	0	0	0	0	0	0	0	0	0	0	0	0	0	0	0.000181615	0	0	0	0	0	0
D_0__Bacteria;D_1__Chloroflexi;D_2__Chloroflexia;D_3__Thermomicrobiales;D_4__AKYG1722;D_5__uncultured Sphaerobacter sp.	0	0	0	0	0	0	0	6.16979e-05	0	0	0	0	0	0	0	0	0	0	0	0	0	0	0	0	0	0	0	0	0	0	0	0	0	0	0	0	0	0	0	0
[truncated: 730 more rows]

## Sheet: 16S_profiling_species_level
Sample_Name	Animal_Faeces_1	Animal_Faeces_2	Animal_Faeces_3	Animal_Faeces_4	Animal_Faeces_5	Cow_Litter_1	Cow_Litter_2	Cow_Litter_3	Cow_Litter_4	Cow_Litter_5	Cow_Milk_1	Cow_Milk_2	Cow_Milk_3	Cow_Milk_4	Cow_Milk_5	Human_Feces_1	Human_Feces_2	Human_Feces_3	Human_Feces_4	Human_Feces_5	Human_Vagina_1	Human_Vagina_2	Human_Vagina_3	Human_Vagina_4	Human_Vagina_5	Parmesan_Cheese_1	Parmesan_Cheese_2	Parmesan_Cheese_3	Parmesan_Cheese_4	Parmesan_Cheese_5	Soil_1	Soil_2	Soil_3	Soil_4	Soil_5	Sputum_1	Sputum_2	Sputum_3	Sputum_4	Sputum_5
[truncated: 1,572 more rows]

[truncated: 7 more sheets: %_of_reads_classif._at_species, Genera_profiled_by_both_16S_ITS, Shotgun_data_METAnnotatorX, Shotgun_data_MetaPhlAn2, Comparison_ITS_vs_Shotgun, Impact of read lenght, ITS profiling CRC pilot study]
