# Supplementary material for: Untangling Species-Level Composition of Complex Bacterial Communities through a Novel Metagenomic Approach
Source: mSystems. 2020 Jul 28;5(4):e00404-20. doi: 10.1128/mSystems.00404-20 (PMC7394355; doi:10.1128/mSystems.00404-20)
Supplement: DATA SET S5 [file mSystems.00404-20-sd005.txt]

CLUSTAL 2.1 multiple sequence alignment


Bacteria;Chlamydiae;Chlamydiae;Chlamydiales;Chlamydiaceae;Chlamydia;Chlamydia          --------------------------GAATTTG-ATCT-TGGTTCAGATT
Bacteria;Chlamydiae;Chlamydiae;Chlamydiales;Parachlamydiaceae;Candidatus              -------------------------AGAATTTG-ATCT-TGGTTCAGATT
Bacteria;Actinobacteria;Actinobacteria;Corynebacteriales;Mycobacteriaceae;Mycobacterium;Mycobacterium            -------------------------AGAGTTTG-ATCC-TGGCTCAGGAC
Bacteria;Actinobacteria;Actinobacteria;Corynebacteriales;Nocardiaceae;Nocardia;Nocardia          -------------------------AGAGTTTG-ATCC-TGGCTCAGGAC
Bacteria;Actinobacteria;Actinobacteria;Corynebacteriales;Corynebacteriaceae;Corynebacterium;Corynebacterium          ----------------TTTTTGTGGAGAGTTTG-ATCC-TGGCTCAGGAC
Bacteria;Actinobacteria;Actinobacteria;Micromonosporales;Micromonosporaceae;Micromonospora;Micromonospora          -------------------------AGAGTTTG-ATCC-TGGCTCAGGAC
Bacteria;Actinobacteria;Actinobacteria;Pseudonocardiales;Pseudonocardiaceae;Actinoalloteichus;Actinoalloteichus          ----------------CATTGATGGAGAGTTTG-ATCC-TGGCTCAGGAC
Bacteria;Actinobacteria;Actinobacteria;Propionibacteriales;Nocardioidaceae;Aeromicrobium;Aeromicrobium            -----------------TTCAACGGAGAGTTTG-ATCC-TGGCTCAGGAC
Bacteria;Actinobacteria;Actinobacteria;Propionibacteriales;Propionibacteriaceae;Auraticoccus;Auraticoccus          ----------------CTTCAATGGAGAGTTTG-ATCC-TGGCTCAGGAC
Bacteria;Actinobacteria;Actinobacteria;Streptosporangiales;Streptosporangiaceae;Sphaerisporangium;Astrosporangium                   ---------------------------AGTTTG-ATCC-TGGCTCAGGAC
Bacteria;Actinobacteria;Actinobacteria;Streptosporangiales;Thermomonosporaceae;Thermobispora;Thermobispora                   -----------------ATCGGTGGAGAGTTTG-ATCC-TGGCTCAGGAC
Bacteria;Actinobacteria;Actinobacteria;Frankiales;Geodermatophilaceae;Blastococcus;Blastococcus          -------------------------AGAGTTTG-ATCC-TGGCTCAGGAC
Bacteria;Actinobacteria;Actinobacteria;Micrococcales;Brevibacteriaceae;Brevibacterium;Brevibacterium                   -----------------------------------TCC-TGGCTCAGGAC
Bacteria;Actinobacteria;Actinobacteria;Micrococcales;Micrococcaceae;Arthrobacter;Arthrobacter             -------------------------AGAGTTTG-ATCC-TGGCTCAGGAT
Bacteria;Actinobacteria;Actinobacteria;Micrococcales;Intrasporangiaceae;Janibacter;Janibacter             ------------------TCAACGGAGAGTTTG-ATCC-TGGCTCAGGAC
Bacteria;Actinobacteria;Actinobacteria;Micrococcales;Sanguibacteraceae;Sanguibacter;Sanguibacter             -------------------------AGAGTTTG-ATCC-TGGCTCAGGAC
Bacteria;Actinobacteria;Actinobacteria;Micrococcales;Demequinaceae;Demequina;Demequina            -------------------------AGAGTTTG-ATCC-TGGCTCAGGAC
Bacteria;Actinobacteria;Actinobacteria;Micrococcales;Cellulomonadaceae;Cellulomonas;Cellulomonas          -------------------------AGAGTTTG-ATTC-TGGCTCAGGAC
Bacteria;Actinobacteria;Actinobacteria;Micrococcales;Microbacteriaceae;Agromyces;Agromyces                   -----------------------------TTTG-ATCC-TGGCTCAG-AC
Bacteria;Actinobacteria;Actinobacteria;Streptomycetales;Streptomycetaceae;Kitasatospora;Kitasatospora                   -----------------ATTNACGGAGAGTTTG-ATCC-TGGCTCAGGAC
Bacteria;Actinobacteria;Actinobacteria;Bifidobacteriales;Bifidobacteriaceae;Bifidobacterium;Bifidobacterium        -------------------------AGGGTTCG-ATTC-TGGCTCAGGAT
Bacteria;Actinobacteria;Coriobacteriia;Coriobacteriales;Atopobiaceae;Olsenella;Olsenella             ----------------TTTGAACGGAGAGTTCG-ATCC-TGGCTCAGGAT
Bacteria;Actinobacteria;Coriobacteriia;Coriobacteriales;Eggerthellaceae;Slackia;Slackia            -------------------------AGAGTTTG-ATCC-TGGCTCAGGAT
Bacteria;Thermotogae;Thermotogae;Kosmotogales;Kosmotogaceae;Kosmotoga;Kosmotoga             ------------------TGGATGGAGGGTTTG-ATCC-TGGCTCAGGGC
Bacteria;Deinococcus-Thermus;Deinococci;Thermales;Thermaceae;Thermus;Thermus          -------------------------AGAGTTTG-ATCC-TGGCTCAGGGT
Bacteria;Elusimicrobia;Elusimicrobia;Lineage          ---------------------TTGGAGAGTTTG-ATCC-TGGCTCAGAGT
Bacteria;Nitrospirae;Nitrospira;Nitrospirales;Nitrospiraceae;Leptospirillum;Leptospirillum          -------------------------AGAGTTTG-ATCC-TGGCTCAGAAC
Bacteria;Proteobacteria;Alphaproteobacteria;Rhizobiales;Beijerinckiaceae;Methylobacterium;Methylobacterium                   CCGAATGGATTCTAGATTGG-----AGAGTTAG-ATCT-TGGGTCAGAGC
Bacteria;Proteobacteria;Alphaproteobacteria;Rhizobiales;Stappiaceae;Labrenzia;Labrenzia               ACTTTTTAGT--TAAACCTG-----AGAGTTTG-ATCC-TGGCTCAGAAC
Bacteria;Proteobacteria;Alphaproteobacteria;Rickettsiales;Rickettsiaceae;Rickettsia;Rickettsia            --GACAGAAT--CAAACTTG-----AGAGTTTG-ATCC-TGGCTCAGAAC
Bacteria;Proteobacteria;Alphaproteobacteria;Acetobacterales;Acetobacteraceae;Gluconacetobacter;Gluconacetobacter                   CCGCCTGGGGNGTACGGCCGCAANTAGAGTTTG-ATCC-TGGCTCAGAGC
Bacteria;Proteobacteria;Gammaproteobacteria;Aeromonadales;Aeromonadaceae;Aeromonas;Aeromonas          -------------------------AGAGTTTG-ATCA-TGGCTCAGATT
Bacteria;Proteobacteria;Gammaproteobacteria;Alteromonadales;Shewanellaceae;Shewanella;Shewanella                   ---------------------------AGTTTG-ATCA-TGGCTCAGATT
Bacteria;Proteobacteria;Gammaproteobacteria;Vibrionales;Vibrionaceae;Candidatus          -------------------------AGAGTTTG-ATCA-TGGCTCAGATT
Bacteria;Proteobacteria;Gammaproteobacteria;Alteromonadales;Pseudoalteromonadaceae;Pseudoalteromonas;Pseudoalteromonas          -------------------------AGAGTTTG-ATCA-TGGCTCAGATT
Bacteria;Proteobacteria;Gammaproteobacteria;Alteromonadales;Alteromonadaceae;Alteromonas;Alteromonas          -------------------------AGAGTTTG-ATCA-TGGCTCAGATT
Bacteria;Proteobacteria;Gammaproteobacteria;Orbales;Orbaceae;Gilliamella;Gilliamella            -------------------------AGAGTTTG-ATCA-TGGCTCAGATT
Bacteria;Proteobacteria;Gammaproteobacteria;Pasteurellales;Pasteurellaceae;Actinobacillus;[Haemophilus]            ----------------TTAAATTGAAGAGTTTG-ATCA-TGGCTCAGATT
Bacteria;Proteobacteria;Gammaproteobacteria;Cellvibrionales;Microbulbiferaceae;Microbulbifer;Microbulbifer                   ------------------------------------CC-TGGCTCAGATT
Bacteria;Proteobacteria;Gammaproteobacteria;Oceanospirillales;Saccharospirillaceae;Reinekea;Reinekea                   ------------------------------------CC-TGGCTCAGATT
Bacteria;Proteobacteria;Gammaproteobacteria;Arenicellales;Arenicellaceae;Candidatus                   -------------------------------------------TCAGATT
Bacteria;Proteobacteria;Gammaproteobacteria;Methylococcales;Methylomonaceae;Methylomicrobium;Methylomicrobium      -------------------------AGAGTTTG-ATCA-TGGCTCAGATT
Bacteria;Proteobacteria;Gammaproteobacteria;Methylococcales;Cycloclasticaceae;Cycloclasticus;Cycloclasticus                   ---------------------CTGAAGAGTTTG-ATCA-TGGCTCAGATT
Bacteria;Proteobacteria;Gammaproteobacteria;Thiomicrospirales;Thiomicrospiraceae;Thiomicrospira;Thiomicrospira      -------------------------AGAGTTTG-ATCC-TGGCTCAGAAT
Bacteria;Proteobacteria;Gammaproteobacteria;Oceanospirillales;Halomonadaceae;Candidatus                   --------------------------------------------------
Bacteria;Proteobacteria;Gammaproteobacteria;Pseudomonadales;Moraxellaceae;[Agitococcus]                   --------------------------GAGTTTG-ATCC-TGGCTCAGAAC
Bacteria;Proteobacteria;Gammaproteobacteria;Cardiobacteriales;Cardiobacteriaceae;Suttonella;Rappaport            -------------------------AGAGTTTG-ATTC-TGGCTCAGATT
Bacteria;Proteobacteria;Gammaproteobacteria;Piscirickettsiales;Piscirickettsiaceae;Piscirickettsia;Piscirickettsia          ------------AAGATTAAACTGAAGAGTTTG-ATCC-TGGCTCAGATT
Bacteria;Proteobacteria;Gammaproteobacteria;Francisellales;Francisellaceae;Allofrancisella;Allofrancisella          -------------AGATTAAACTGAAGAGTTTG-ATCC-TGGCTCAGATT
Bacteria;Proteobacteria;Gammaproteobacteria;Nitrosococcales;Nitrosococcaceae;Candidatus          -------------------------AGAGTTTG-ATCA-TGGCTCAGATT
Bacteria;Proteobacteria;Gammaproteobacteria;Betaproteobacteriales;Chromobacteriaceae;Chromobacterium;Chromobacterium                   -------------------------AGAGTTTG-ATCC-TGGCTCAGATT
Bacteria;Proteobacteria;Gammaproteobacteria;Betaproteobacteriales;Neisseriaceae;Kingella;Kingella          -------------------------AGAGTTTG-ATCC-TGGCTCAGATT
Bacteria;Proteobacteria;Gammaproteobacteria;Betaproteobacteriales;Hydrogenophilaceae;Thiobacillus;Thiobacillus            -------------------------AGAGTTTG-ATCC-TGGCTCAGATT
Bacteria;Proteobacteria;Gammaproteobacteria;Betaproteobacteriales;Rhodocyclaceae;Methyloversatilis;Methyloversatilis      -------------------------AGAGTTTG-ATCC-TGGCTCAGATT
Bacteria;Proteobacteria;Gammaproteobacteria;Betaproteobacteriales;Ferrovaceae;Ferrovum;mine             -------------------------AGAGTTTG-ATCC-TGGCTCAGATT
Bacteria;Proteobacteria;Gammaproteobacteria;Betaproteobacteriales;Gallionellaceae;Gallionella;Gallionella                   -----------------------TTAGAGTTTG-ATCA-TGGCTCAGATT
Bacteria;Proteobacteria;Gammaproteobacteria;Betaproteobacteriales;Methylophilaceae;Methylotenera;Methylotenera            -------------------------AGAGTTTG-ATCC-TGGCTCAGATT
Bacteria;Proteobacteria;Gammaproteobacteria;Betaproteobacteriales;Burkholderiaceae;Acidovorax;Acidovorax                   -------------------------AGAGTTTG-ATCCCTGGCTCAGATT
Bacteria;Proteobacteria;Gammaproteobacteria;Cardiobacteriales;Wohlfahrtiimonadaceae;Ignatzschineria;Ignatzschineria                   --------------------------GAGTTTG-ATCA-TGGCTCAGATT
Bacteria;Proteobacteria;Gammaproteobacteria;Xanthomonadales;Xanthomonadaceae;Lysobacter;Lysobacter                   ------------------------------------------CTCAGAGT
Bacteria;Proteobacteria;Deltaproteobacteria;Desulfuromonadales;Desulfuromonadaceae;Desulfuromonas;Desulfuromonas          ----------------TACAACTGGAGAGTTTG-ATCC-TGGCTCAGAAC
Bacteria;Proteobacteria;Deltaproteobacteria;Syntrophobacterales;Syntrophaceae;Desulfomonile;Desulfomonile                   ----------------------------GTTTG-ATCC-TGGCTCAGAAC
Bacteria;Proteobacteria;Deltaproteobacteria;Myxococcales;Haliangiaceae;Haliangium;Haliangium            -------------------------AGAGTTTG-ATCC-TGGCTCAGAGC
Bacteria;Proteobacteria;Deltaproteobacteria;Myxococcales;Polyangiaceae;Chondromyces;Chondromyces                   -------------------------------TG-ATCC-TGGCTCAGAGC
Bacteria;Proteobacteria;Deltaproteobacteria;Myxococcales;Myxococcaceae;Myxococcus;Myxococcus                   ----------------------------GTTTG-ATCC-TGGCTCAGAAC
Bacteria;Proteobacteria;Deltaproteobacteria;Desulfovibrionales;Desulfohalobiaceae;Desulfonatronovibrio;Desulfobulbus          -------------------------AGGGTTTG-ATTC-TGGCTCAGAAT
Bacteria;Epsilonbacteraeota;Campylobacteria;Campylobacterales;Campylobacteraceae;Campylobacter;Campylobacter            ----------------TTTTTATGGAGAGTTTG-ATCC-TGGCTCAGAGT
Bacteria;Firmicutes;Clostridia;Clostridiales;Peptococcaceae;Desulfosporosinus;Desulfosporosinus            -------------------------AGAGTTTG-ATCC-TGGCTCAGGAC
Bacteria;Firmicutes;Negativicutes;Selenomonadales;Acidaminococcaceae;Succinispira;Succinispira           -------------------------AGAGTTTG-ATCC-TGGCTCAGGAC
Bacteria;Firmicutes;Bacilli;Bacillales;Alicyclobacillaceae;Alicyclobacillus;Alicyclobacillus                   -------------------------AGAGTTTG-ATCC-TGGCTCAGGAC
Bacteria;Firmicutes;Erysipelotrichia;Erysipelotrichales;Erysipelotrichaceae;Eggerthia;Eggerthia          -------------------------AGAGTTTG-ATCC-TGGCTCAGGAT
Bacteria;Firmicutes;Bacilli;Bacillales;Bacillaceae;Alkalibacillus;Alkalibacillus                   -------------------------AGAGTTTG-ATCC-TGGCTCAGGAC
Bacteria;Firmicutes;Bacilli;Bacillales;Planococcaceae;Filibacter;Filibacter                   ------------------------------------CC-TGGCTCAGGAC
Bacteria;Firmicutes;Bacilli;Bacillales;Sporolactobacillaceae;Salipaludibacillus;[Bacillus]          -------------------------AGAGTTTG-ATCC-TGGCTCAGGAC
Bacteria;Firmicutes;Bacilli;Bacillales;Paenibacillaceae;Paenibacillus;Paenibacillus                   --------------------------------------------CAGGAC
Bacteria;Firmicutes;Bacilli;Lactobacillales;Aerococcaceae;Aerococcus;Aerococcus              -------------------------AGAGTTTG-ATCC-TGGCTCAGGAC
Bacteria;Firmicutes;Bacilli;Lactobacillales;Lactobacillaceae;Lactobacillus;Lactobacillus                   -------------------------------------------------T
Bacteria;Firmicutes;Bacilli;Lactobacillales;Enterococcaceae;Enterococcus;Enterococcus        -------------------------AGAGTTTG-ATCC-TGGCTCAGGAC
Bacteria;Firmicutes;Bacilli;Bacillales;Staphylococcaceae;Nosocomiicoccus;Nosocomiicoccus                   --------------------------------------------------
Bacteria;Firmicutes;Bacilli;Lactobacillales;Leuconostocaceae;Leuconostoc;Leuconostoc                   ------------------------TAGAGTTTG-ATCA-TGGCTCAGGAT
Bacteria;Tenericutes;Mollicutes;Mycoplasmatales;Mycoplasmataceae;Mycoplasma;Mycoplasma            -------------CAAATATTTTTAAGAGTTTG-ATCC-TGGCTCAGGAT
Bacteria;Chrysiogenetes;Chrysiogenetes;Chrysiogenales;Chrysiogenaceae;Desulfurispirillum;Desulfurispirillum          -------------------------AGAGTTTG-ATCC-TGGCTCAGGAC
Bacteria;Firmicutes;Clostridia;Clostridiales;Lachnospiraceae;[Eubacterium]        -------------------------AGAGTTTG-ATCC-TGGCTCAGGAT
Bacteria;Firmicutes;Clostridia;Clostridiales;Peptostreptococcaceae;Clostridioides;Clostridioides              ------------------TTATTTGAGAGTTTG-ATCC-TGGCTCAGGAT
Bacteria;Firmicutes;Clostridia;Clostridiales;Christensenellaceae;Catabacter;Christensenella            -------------------------AGAGTTTG-ATCC-TGGCTCAGGAC
Bacteria;Fusobacteria;Fusobacteriia;Fusobacteriales;Fusobacteriaceae;Fusobacterium;Fusobacterium            -------------------------AGAGTTTG-ATCC-TGGCTCAGGAT
Bacteria;Bacteroidetes;Bacteroidia;Bacteroidales;Bacteroidaceae;Bacteroides;Bacteroides          -------------------------AGAGTTTG-ATCC-TGGCTCAGGAT
Bacteria;Bacteroidetes;Bacteroidia;Bacteroidales;Prevotellaceae;Prevotella;Prevotella              -------------------------AGAGTTTG-ATCC-TGGCTCAGGAT
Bacteria;Bacteroidetes;Bacteroidia;Bacteroidales;Marinifilaceae;Odoribacter;Odoribacter          -------------------------AGAGTTTG-ATCC-TGGCTCAGGAT
Bacteria;Bacteroidetes;Bacteroidia;Bacteroidales;Marinilabiliaceae;[Cytophaga]                   --------------------------GAGTTTG-ATCC-TGGCTCAGGAT
Bacteria;Bacteroidetes;Bacteroidia;Bacteroidales;Rikenellaceae;Rikenellaceae                   -------------------------AGAGTTTG-ATCC-TGGCTCAGGAT
Bacteria;Bacteroidetes;Bacteroidia;Flavobacteriales;Flavobacteriaceae;Aequorivita;Aequorivita             ----------------ATACAATGAAGAGTTTG-ATCC-TGGCTCAGGAT
Bacteria;Bacteroidetes;Bacteroidia;Sphingobacteriales;Sphingobacteriaceae;Pedobacter;Pedobacter            -------------------------AGAGTTTG-ATCC-TGGCTCAGGAT
Bacteria;Bacteroidetes;Bacteroidia;Chitinophagales;Chitinophagaceae;Niastella;Niastella              -----------------TACAATGGAGAGTTTG-ATCC-TGGCTCAGGAT
Bacteria;Bacteroidetes;Bacteroidia;Cytophagales;Hymenobacteraceae;Pontibacter;Pontibacter            ----------------TTACAATGGAGAGTTTG-ATCC-TGGCTCAGGAT
Bacteria;Bacteroidetes;Bacteroidia;Cytophagales;Spirosomaceae;Spirosoma;Spirosoma          ---------------TTTACGATGGAGAGTTTG-ATCC-TGGCTCAGGAT
Bacteria;Bacteroidetes;Ignavibacteria;Ignavibacteriales;Melioribacteraceae;Melioribacter;Melioribacter          ------------------------GAGAGTTTG-ATCC-TGGCTCAGGAC
Bacteria;Planctomycetes;Planctomycetacia;Pirellulales;Pirellulaceae;Rhodopirellula;Rhodopirellula                  -----------------------------------CC--TGGCTCAGAAT
Bacteria;Verrucomicrobia;Verrucomicrobiae;Verrucomicrobiales;Akkermansiaceae;Akkermansia;Akkermansia            -------------------------AGAGTTTGATTC--TGGCTCAGAAC
Bacteria;Cyanobacteria;Oxyphotobacteria;Nostocales;Nostocaceae;Calothrix                   --------------------------------------------------
                                                                                    

Bacteria;Chlamydiae;Chlamydiae;Chlamydiales;Chlamydiaceae;Chlamydia;Chlamydia          GAACGCTGGCGG-CGTGGATGAGGCATGCAAGTCGAACGGAATAATGA--
Bacteria;Chlamydiae;Chlamydiae;Chlamydiales;Parachlamydiaceae;Candidatus              GAATGCTGACGG-CGTGGATGAGGCATGCAAGTCGAACGAAAC-------
Bacteria;Actinobacteria;Actinobacteria;Corynebacteriales;Mycobacteriaceae;Mycobacterium;Mycobacterium            GAACGCTGGCGG-CGTGCTTAACACATGCAAGTCGAACGGAAA-------
Bacteria;Actinobacteria;Actinobacteria;Corynebacteriales;Nocardiaceae;Nocardia;Nocardia          GAACGCTGGCGG-CGTGCTTAACACATGCAAGTCGAGCGGTAA-------
Bacteria;Actinobacteria;Actinobacteria;Corynebacteriales;Corynebacteriaceae;Corynebacterium;Corynebacterium          GAACGCTGGCGG-CGTGCTTAACACATGCAAGTCGAACGGAAA-------
Bacteria;Actinobacteria;Actinobacteria;Micromonosporales;Micromonosporaceae;Micromonospora;Micromonospora          GAACGCTGGCGG-CGTGCTTAACACATGCAAGTCGAGCGGAAA-------
Bacteria;Actinobacteria;Actinobacteria;Pseudonocardiales;Pseudonocardiaceae;Actinoalloteichus;Actinoalloteichus          GAACGCTGGCGG-CGTGCTTAACACATGCAAGTCGAGCGGTAA-------
Bacteria;Actinobacteria;Actinobacteria;Propionibacteriales;Nocardioidaceae;Aeromicrobium;Aeromicrobium            GAACGCTGGCGG-CGTGCTTAACACATGCAAGTCGAGCGGTAA-------
Bacteria;Actinobacteria;Actinobacteria;Propionibacteriales;Propionibacteriaceae;Auraticoccus;Auraticoccus          GAACGCTGGCGG-CGTGCTTAACACATGCAAGTCGAACGGTAA-------
Bacteria;Actinobacteria;Actinobacteria;Streptosporangiales;Streptosporangiaceae;Sphaerisporangium;Astrosporangium                   GAACGCTGGCGG-CGTGCTTAACACATGCAAGTCGAGCGGAAA-------
Bacteria;Actinobacteria;Actinobacteria;Streptosporangiales;Thermomonosporaceae;Thermobispora;Thermobispora                   GAACGCTGGCGG-CGTGCTTAACACATGCAAGTCGAGCGAGGA-------
Bacteria;Actinobacteria;Actinobacteria;Frankiales;Geodermatophilaceae;Blastococcus;Blastococcus          GAACGCTGGCGG-CGTGCTTAACACATGCAAGTCGAACGGTGA-------
Bacteria;Actinobacteria;Actinobacteria;Micrococcales;Brevibacteriaceae;Brevibacterium;Brevibacterium                   GAACGCTGGCTG-CGTGCTTAACACATGCAAGTCGAACGCTGAAGCCC--
Bacteria;Actinobacteria;Actinobacteria;Micrococcales;Micrococcaceae;Arthrobacter;Arthrobacter             GAACGCTGGCGG-CGTGCTTAACACATGCAAGTCGGACGATGAAGC----
Bacteria;Actinobacteria;Actinobacteria;Micrococcales;Intrasporangiaceae;Janibacter;Janibacter             GAACGCTGGCGG-CGTGCTTAACACATGCAAGTCGAACGGTGAACCTT--
Bacteria;Actinobacteria;Actinobacteria;Micrococcales;Sanguibacteraceae;Sanguibacter;Sanguibacter             GAACGCTGGCGG-CGTGCTTAACACATGCAAGTCGAACGGTGA-TGGA--
Bacteria;Actinobacteria;Actinobacteria;Micrococcales;Demequinaceae;Demequina;Demequina            GAACGCTGGCGG-CGTGCTTAACACATGCAAGTCGAACGGTGA--AGC--
Bacteria;Actinobacteria;Actinobacteria;Micrococcales;Cellulomonadaceae;Cellulomonas;Cellulomonas          GAACGCTGGCGG-CGTGCTTAACACATGCAAGTCGAACGGTGA--AGA--
Bacteria;Actinobacteria;Actinobacteria;Micrococcales;Microbacteriaceae;Agromyces;Agromyces                   GAACGCTGGCGG-CGTGCTTAACACATGCAAGTCGAACGATGA--ACC--
Bacteria;Actinobacteria;Actinobacteria;Streptomycetales;Streptomycetaceae;Kitasatospora;Kitasatospora                   GAACGCTGGCGG-CGTGCTTAACACATGCAAGTCGAACGGTGA-------
Bacteria;Actinobacteria;Actinobacteria;Bifidobacteriales;Bifidobacteriaceae;Bifidobacterium;Bifidobacterium        GAACGCTGGCGG-CGTGCTTAACACATGCAAGTCGAACGGGATCCCGG--
Bacteria;Actinobacteria;Coriobacteriia;Coriobacteriales;Atopobiaceae;Olsenella;Olsenella             GAACGCTGGCGG-CGCGCCTAACACATGCAAGTCGAACGGTTA-------
Bacteria;Actinobacteria;Coriobacteriia;Coriobacteriales;Eggerthellaceae;Slackia;Slackia            GAACGCTGGCGG-CGCGCCTAACACATGCAAGTCGAACGATTA-------
Bacteria;Thermotogae;Thermotogae;Kosmotogales;Kosmotogaceae;Kosmotoga;Kosmotoga             GAACGCTGGCGG-CGTGCTTGACACATGCAAGTCGAACG------CCG--
Bacteria;Deinococcus-Thermus;Deinococci;Thermales;Thermaceae;Thermus;Thermus          GAACGCTGGCGG-CGTGCCTAAGACATGCAAGTCGTGCGG----GCCG--
Bacteria;Elusimicrobia;Elusimicrobia;Lineage          TAACGCTGGCGG-CGTGCCTAACACATGCAAGTCGAGCGAAGA--GTA--
Bacteria;Nitrospirae;Nitrospira;Nitrospirales;Nitrospiraceae;Leptospirillum;Leptospirillum          GAACGCTGGCGG-CGTGCCTAACACATGCAAGTCCAACGTGAA--AGG--
Bacteria;Proteobacteria;Alphaproteobacteria;Rhizobiales;Beijerinckiaceae;Methylobacterium;Methylobacterium                   GAACGCTGGCGG-CAGGCTTAACACATGCAAGTCGAGCGGG---------
Bacteria;Proteobacteria;Alphaproteobacteria;Rhizobiales;Stappiaceae;Labrenzia;Labrenzia               GAACGCTGGCGG-CAGGCTTAACACATGCAAGTCGAACGAA---------
Bacteria;Proteobacteria;Alphaproteobacteria;Rickettsiales;Rickettsiaceae;Rickettsia;Rickettsia            GAACGCTATCGG-TATGCTTAACACATGCAAGTCGAACGGATTAACTA--
Bacteria;Proteobacteria;Alphaproteobacteria;Acetobacterales;Acetobacteraceae;Gluconacetobacter;Gluconacetobacter                   GAACGCTGGCGGGCATGCTTAACACATGCAAGTCGCACGAA---------
Bacteria;Proteobacteria;Gammaproteobacteria;Aeromonadales;Aeromonadaceae;Aeromonas;Aeromonas          GAACGCTGGCGG-CAGGCCTAACACATGCAAGTCGAGCGGCAGCGGGA--
Bacteria;Proteobacteria;Gammaproteobacteria;Alteromonadales;Shewanellaceae;Shewanella;Shewanella                   GAACGCTGGCGG-CAGGCCTAACACATGCAAGTCGAGCGGCAGCGGGA--
Bacteria;Proteobacteria;Gammaproteobacteria;Vibrionales;Vibrionaceae;Candidatus          GAACGCTGGCGG-CAGGCCTAACACATGCAAGTCGAGCGGAAACAACA--
Bacteria;Proteobacteria;Gammaproteobacteria;Alteromonadales;Pseudoalteromonadaceae;Pseudoalteromonas;Pseudoalteromonas          GAACGCTGGCGG-CAGGCCTAACACATGCAAGTCGAGCGGTAACAT----
Bacteria;Proteobacteria;Gammaproteobacteria;Alteromonadales;Alteromonadaceae;Alteromonas;Alteromonas          GAACGCTGGCGG-CAGGCCTAACACATGCAAGTCGAACGGTAACAG----
Bacteria;Proteobacteria;Gammaproteobacteria;Orbales;Orbaceae;Gilliamella;Gilliamella            GAACGCTGGCGG-CAGGCTTAACACATGCAAGTCGAACGGTAACATGA--
Bacteria;Proteobacteria;Gammaproteobacteria;Pasteurellales;Pasteurellaceae;Actinobacillus;[Haemophilus]            GAACGCTGGCGG-CAGGCTTAACACATGCAAGTCGAACGGTAGCAGGA--
Bacteria;Proteobacteria;Gammaproteobacteria;Cellvibrionales;Microbulbiferaceae;Microbulbifer;Microbulbifer                   GAACGCTGGCGG-CAGGCCTAACACATGCAAGTCGAGCGCGAACGGT---
Bacteria;Proteobacteria;Gammaproteobacteria;Oceanospirillales;Saccharospirillaceae;Reinekea;Reinekea                   GAACGCTGGCGG-TAGGCTTAACACATGCAAGTCGAGCGGTAACATT---
Bacteria;Proteobacteria;Gammaproteobacteria;Arenicellales;Arenicellaceae;Candidatus                   GAACGCTGGCGG-CATGCCTAACACATGCAAGTCGAACGCGAAAACC---
Bacteria;Proteobacteria;Gammaproteobacteria;Methylococcales;Methylomonaceae;Methylomicrobium;Methylomicrobium      GAACGCTGGCGG-TATGCTTAACACATGCAAGTCGAACGGTAACAG----
Bacteria;Proteobacteria;Gammaproteobacteria;Methylococcales;Cycloclasticaceae;Cycloclasticus;Cycloclasticus                   GAACGCTGGCGG-CATGCCTAACACATGCAAGTCGAACGGAAACGAT---
Bacteria;Proteobacteria;Gammaproteobacteria;Thiomicrospirales;Thiomicrospiraceae;Thiomicrospira;Thiomicrospira      GAACGCTGGCGG-CAGGCTTAACACATGCAAGTCGAACGGTAACAGAA--
Bacteria;Proteobacteria;Gammaproteobacteria;Oceanospirillales;Halomonadaceae;Candidatus                   -AACGCTAGCGG-CAGACCTAACACATGCAAGTCGAGCGGCAACAGTA--
Bacteria;Proteobacteria;Gammaproteobacteria;Pseudomonadales;Moraxellaceae;[Agitococcus]                   GAACGCTGGCGG-CATGCCTAACACATGCAAGTCGAACGG--ACCCTT--
Bacteria;Proteobacteria;Gammaproteobacteria;Cardiobacteriales;Cardiobacteriaceae;Suttonella;Rappaport            GAACGCTGGCGG-CATGCTTAACACATGCAAGTCGAACGGTAGCAGGG--
Bacteria;Proteobacteria;Gammaproteobacteria;Piscirickettsiales;Piscirickettsiaceae;Piscirickettsia;Piscirickettsia          GAACGCTGGTGG-CATGCTTAACACATGCAAGTCGAACGGTAGCAGAT--
Bacteria;Proteobacteria;Gammaproteobacteria;Francisellales;Francisellaceae;Allofrancisella;Allofrancisella          GAACGCTGGTGG-TATGCTTAACACATGCAAGTCGAACGGTAGCAGGT--
Bacteria;Proteobacteria;Gammaproteobacteria;Nitrosococcales;Nitrosococcaceae;Candidatus          GAACGCTGGCGG-CATGCTTAACACATGCAAGTCGAACGGCAGCAGCG--
Bacteria;Proteobacteria;Gammaproteobacteria;Betaproteobacteriales;Chromobacteriaceae;Chromobacterium;Chromobacterium                   GAACGCTGGCGG-CATGCTTTACACATGCAAGTCGAACGGTAACA-----
Bacteria;Proteobacteria;Gammaproteobacteria;Betaproteobacteriales;Neisseriaceae;Kingella;Kingella          GAACGCTGGCGG-CATGCTTTACACATGCAAGTCGGACGGCAGCAC----
Bacteria;Proteobacteria;Gammaproteobacteria;Betaproteobacteriales;Hydrogenophilaceae;Thiobacillus;Thiobacillus            GAACGCTGGCGG-AATGCTTTACACATGCAAGTCGAACGGCAGCAC----
Bacteria;Proteobacteria;Gammaproteobacteria;Betaproteobacteriales;Rhodocyclaceae;Methyloversatilis;Methyloversatilis      GAACGCTGGCGG-AATGCTTTACACATGCAAGTCGAGCGGCAGCGC----
Bacteria;Proteobacteria;Gammaproteobacteria;Betaproteobacteriales;Ferrovaceae;Ferrovum;mine             GAACGCTGGCGG-CATGCTTTACACATGCAAGTCGAACGGCAGCAC----
Bacteria;Proteobacteria;Gammaproteobacteria;Betaproteobacteriales;Gallionellaceae;Gallionella;Gallionella                   GAACGCTGGCGG-TATGCTTTACACATGCAAGTCGAACGG--ATTAA---
Bacteria;Proteobacteria;Gammaproteobacteria;Betaproteobacteriales;Methylophilaceae;Methylotenera;Methylotenera            GAACGCTGGCGG-AATGCTTTACACATGCAAGTCGAACGATGATTT----
Bacteria;Proteobacteria;Gammaproteobacteria;Betaproteobacteriales;Burkholderiaceae;Acidovorax;Acidovorax                   GAACGCTGGCGG-CATGCCTTACACATGCAAGTCGAACGGTAACA-----
Bacteria;Proteobacteria;Gammaproteobacteria;Cardiobacteriales;Wohlfahrtiimonadaceae;Ignatzschineria;Ignatzschineria                   GAACGCTGGCGG-TATGCTTAACACATGCAAGTCGAACGGCAGCACGA--
Bacteria;Proteobacteria;Gammaproteobacteria;Xanthomonadales;Xanthomonadaceae;Lysobacter;Lysobacter                   GAACGCTGGCGG-CAGGCCTAACACATGCAAGTCGAACGGCAGCAC-A--
Bacteria;Proteobacteria;Deltaproteobacteria;Desulfuromonadales;Desulfuromonadaceae;Desulfuromonas;Desulfuromonas          GAACGCTGGCGG-CGTGCTTAACACATGCAAGTCGAACGTGAAGGGGA--
Bacteria;Proteobacteria;Deltaproteobacteria;Syntrophobacterales;Syntrophaceae;Desulfomonile;Desulfomonile                   GAACGCTGGCGG-CGTGCCTAACACATGCAAGTCGTACGAGAAACACA--
Bacteria;Proteobacteria;Deltaproteobacteria;Myxococcales;Haliangiaceae;Haliangium;Haliangium            GAACGTTAGCGG-CGGGCTTAACACATGCAAGTCGAGCGAGAAAGGAG--
Bacteria;Proteobacteria;Deltaproteobacteria;Myxococcales;Polyangiaceae;Chondromyces;Chondromyces                   GAACGTTAGCGG-CGCGCTTAACACATGCAAGTCGAGCGAGAAAGGG---
Bacteria;Proteobacteria;Deltaproteobacteria;Myxococcales;Myxococcaceae;Myxococcus;Myxococcus                   GAACGCTGGCGG-CGTGCCTAACACATGCAAGTCGAGCGCGAATAGGG--
Bacteria;Proteobacteria;Deltaproteobacteria;Desulfovibrionales;Desulfohalobiaceae;Desulfonatronovibrio;Desulfobulbus          GAACGCTGGCGG-CGTGCCTAACACATGCAAGTCGAGCGAGAAAG--A--
Bacteria;Epsilonbacteraeota;Campylobacteria;Campylobacterales;Campylobacteraceae;Campylobacter;Campylobacter            GAACGCTGGCGG-CGTGCCTAATACATGCAAGTCGAACGATGAAGCTT--
Bacteria;Firmicutes;Clostridia;Clostridiales;Peptococcaceae;Desulfosporosinus;Desulfosporosinus            GAACGCTGGCGG-CGTGCCTAACACATGCAAGTCGAACGGAGA------C
Bacteria;Firmicutes;Negativicutes;Selenomonadales;Acidaminococcaceae;Succinispira;Succinispira           GAACGCTGGCGG-CGTGCCTAACACATGCAAGTCGAACGG--A------G
Bacteria;Firmicutes;Bacilli;Bacillales;Alicyclobacillaceae;Alicyclobacillus;Alicyclobacillus                   GAACGCTGGCGG-CGTGCCTAATACATGCAAGTCGAGCGGAC-------C
Bacteria;Firmicutes;Erysipelotrichia;Erysipelotrichales;Erysipelotrichaceae;Eggerthia;Eggerthia          GAACGCTGGCGG-CGTGCCTAATACATGCAAGTCGAACGGG---------
Bacteria;Firmicutes;Bacilli;Bacillales;Bacillaceae;Alkalibacillus;Alkalibacillus                   GAACGCTGGCGG-CGTGCCTAATACATGCAAGTCGAGCGCGGGAAGCA--
Bacteria;Firmicutes;Bacilli;Bacillales;Planococcaceae;Filibacter;Filibacter                   GAACGCTGGCGG-CGTGCCTAATACATGCAAGTCGAGCGGA---------
Bacteria;Firmicutes;Bacilli;Bacillales;Sporolactobacillaceae;Salipaludibacillus;[Bacillus]          GAACGCTGGCGG-CATGCCTAATACATGCAAGTCGAGCGCAGGAAGCT--
Bacteria;Firmicutes;Bacilli;Bacillales;Paenibacillaceae;Paenibacillus;Paenibacillus                   GAACGCTGGCGG-CATGCCTAATACATGCAAGTCGAGCGGANT-------
Bacteria;Firmicutes;Bacilli;Lactobacillales;Aerococcaceae;Aerococcus;Aerococcus              GAACGCTGGCGG-CGTGCCTAATACATGCAAGTCGAGCGAA--CAGA---
Bacteria;Firmicutes;Bacilli;Lactobacillales;Lactobacillaceae;Lactobacillus;Lactobacillus                   GAACGCTGGCGG-CGTGCCTAATACATGCAAGTCGAACGAGTTCTGATT-
Bacteria;Firmicutes;Bacilli;Lactobacillales;Enterococcaceae;Enterococcus;Enterococcus        GAACGCTGGCGG-CGTGCCTAATACATGCAAGTCGAACGCATTTTCT---
Bacteria;Firmicutes;Bacilli;Bacillales;Staphylococcaceae;Nosocomiicoccus;Nosocomiicoccus                   -------------------TAATACATGCAAGTCGAGCGC-GACTGAT--
Bacteria;Firmicutes;Bacilli;Lactobacillales;Leuconostocaceae;Leuconostoc;Leuconostoc                   GAACGCTGGCGG-CGTGCCTAATACATGCAAGTCGAACGCACA-------
Bacteria;Tenericutes;Mollicutes;Mycoplasmatales;Mycoplasmataceae;Mycoplasma;Mycoplasma            GAACGCTGGCTG-TGTGCCTAATACATGCATGTCGAGCGGAAG-------
Bacteria;Chrysiogenetes;Chrysiogenetes;Chrysiogenales;Chrysiogenaceae;Desulfurispirillum;Desulfurispirillum          GAACGCTGGCGG-CGTGCCTAACACATGCAAGTCAAGGGG----------
Bacteria;Firmicutes;Clostridia;Clostridiales;Lachnospiraceae;[Eubacterium]        GAACGCTGGCGG-CGTGCTTAACACATGCAAGTCGAGCGAAGCACT----
Bacteria;Firmicutes;Clostridia;Clostridiales;Peptostreptococcaceae;Clostridioides;Clostridioides              GAACGCTGGCGG-CGTGCCTAACACATGCAAGTTGAGCGAT---------
Bacteria;Firmicutes;Clostridia;Clostridiales;Christensenellaceae;Catabacter;Christensenella            GAACGCTGGCGG-CGTGCTTAACACATGCAAGTCGAACG-AGGTTGCTCT
Bacteria;Fusobacteria;Fusobacteriia;Fusobacteriales;Fusobacteriaceae;Fusobacterium;Fusobacterium            GAACGCTGACAG-AATGCTTAACACATGCAAGTCAACTTGAATTTGGG--
Bacteria;Bacteroidetes;Bacteroidia;Bacteroidales;Bacteroidaceae;Bacteroides;Bacteroides          GAACGCTAGCTA-CAGGCTTAACACATGCAAGTCGAGGGGCATCAGGA--
Bacteria;Bacteroidetes;Bacteroidia;Bacteroidales;Prevotellaceae;Prevotella;Prevotella              GAACGCTGGCTA-CAGGCTTAACACATGCAAGTCGTGGGGAAACGGCA--
Bacteria;Bacteroidetes;Bacteroidia;Bacteroidales;Marinifilaceae;Odoribacter;Odoribacter          GAACGCTAGCGA-CAGGCTTAACACATGCAAGTCGAGGGGCAGCATGA--
Bacteria;Bacteroidetes;Bacteroidia;Bacteroidales;Marinilabiliaceae;[Cytophaga]                   GAACGCTAGCGA-CAGGCCTAACACATGCAAGTCGAGGGAAAG-------
Bacteria;Bacteroidetes;Bacteroidia;Bacteroidales;Rikenellaceae;Rikenellaceae                   GAACGCTAGCGG-CAGGCTTAACACATGCAAGTCGAGGGGCAGCG-GG--
Bacteria;Bacteroidetes;Bacteroidia;Flavobacteriales;Flavobacteriaceae;Aequorivita;Aequorivita             GAACGCTAGCGG-CAGGCCTAACACATGCAAGTCGAGGGGTAG-AAAG--
Bacteria;Bacteroidetes;Bacteroidia;Sphingobacteriales;Sphingobacteriaceae;Pedobacter;Pedobacter            GAACGCTAGCGG-CAGGCCTAATACATGCAAGTCGAACGAGATTAAGG--
Bacteria;Bacteroidetes;Bacteroidia;Chitinophagales;Chitinophagaceae;Niastella;Niastella              GAACGCTAGCGG-CAGGCTTAATACATGCAAGTCGAGGGGCAGCGCAG--
Bacteria;Bacteroidetes;Bacteroidia;Cytophagales;Hymenobacteraceae;Pontibacter;Pontibacter            GAACGCTAGCGG-CAGGCCTAATACATGCAAGTCGAACGAATCCGGGG--
Bacteria;Bacteroidetes;Bacteroidia;Cytophagales;Spirosomaceae;Spirosoma;Spirosoma          GAACGCTAGCGG-CAGGCCTAATACATGCAAGTCGAACGGGTCGCAAG--
Bacteria;Bacteroidetes;Ignavibacteria;Ignavibacteriales;Melioribacteraceae;Melioribacter;Melioribacter          GAACGCTGGCGG-CGTGCTTAACACATGCAAGTC-TAGGGGAA-ATTC--
Bacteria;Planctomycetes;Planctomycetacia;Pirellulales;Pirellulaceae;Rhodopirellula;Rhodopirellula                  GAACGTTGGCGG-CATGGATTAGGCATGCAAGTCGCACGAGAAGTGGA--
Bacteria;Verrucomicrobia;Verrucomicrobiae;Verrucomicrobiales;Akkermansiaceae;Akkermansia;Akkermansia            GAACGCTGGCGG-CGTGGATAAGACATGCAAGTCGAACGAGAGAATTG--
Bacteria;Cyanobacteria;Oxyphotobacteria;Nostocales;Nostocaceae;Calothrix                   -------------------------------------CGGTAC-------
                                                                                    

Bacteria;Chlamydiae;Chlamydiae;Chlamydiales;Chlamydiaceae;Chlamydia;Chlamydia          --CT--------------------TCGGTTGTTAT------------TTA
Bacteria;Chlamydiae;Chlamydiae;Chlamydiales;Parachlamydiaceae;Candidatus              --CT--------------------TCGG-----GT------------TTA
Bacteria;Actinobacteria;Actinobacteria;Corynebacteriales;Mycobacteriaceae;Mycobacterium;Mycobacterium            ---GG-------------TCTCTTCGGAGATACT-------------CGA
Bacteria;Actinobacteria;Actinobacteria;Corynebacteriales;Nocardiaceae;Nocardia;Nocardia          ---GG--------------CCCTTCGG-GGTACA-------------CGA
Bacteria;Actinobacteria;Actinobacteria;Corynebacteriales;Corynebacteriaceae;Corynebacterium;Corynebacterium          ---GG-------------CCCCTTCGGGGGTACT-------------CGA
Bacteria;Actinobacteria;Actinobacteria;Micromonosporales;Micromonosporaceae;Micromonospora;Micromonospora          --G-G-------------CCCTTC--GGGGTACT-------------CGA
Bacteria;Actinobacteria;Actinobacteria;Pseudonocardiales;Pseudonocardiaceae;Actinoalloteichus;Actinoalloteichus          --G-G-------------CCCTTC--GGGGTACA-------------CGA
Bacteria;Actinobacteria;Actinobacteria;Propionibacteriales;Nocardioidaceae;Aeromicrobium;Aeromicrobium            --G-G-------------CCCTTTCGGGGGTACA-------------CGA
Bacteria;Actinobacteria;Actinobacteria;Propionibacteriales;Propionibacteriaceae;Auraticoccus;Auraticoccus          --G-G-------------CCCCTTCGGGGGTACA-------------CGA
Bacteria;Actinobacteria;Actinobacteria;Streptosporangiales;Streptosporangiaceae;Sphaerisporangium;Astrosporangium                   ----G--------------GCCCTTCGGGGTACT-------------CGA
Bacteria;Actinobacteria;Actinobacteria;Streptosporangiales;Thermomonosporaceae;Thermobispora;Thermobispora                   --CCG-------------CACTCTTTTGGGTGTGGAG---------CCGA
Bacteria;Actinobacteria;Actinobacteria;Frankiales;Geodermatophilaceae;Blastococcus;Blastococcus          ----A-C-----------TCCGCTTGCGGGGGGA-------------TCA
Bacteria;Actinobacteria;Actinobacteria;Micrococcales;Brevibacteriaceae;Brevibacterium;Brevibacterium                   --GAA-------------GCTTGCTTCGGGTGGA-------------TGA
Bacteria;Actinobacteria;Actinobacteria;Micrococcales;Micrococcaceae;Arthrobacter;Arthrobacter             --GGT-------------GCTTGCACCG--TGGA-------------TTA
Bacteria;Actinobacteria;Actinobacteria;Micrococcales;Intrasporangiaceae;Janibacter;Janibacter             --GGA-------------GCTTGCTTCGAGGGGA-------------TCA
Bacteria;Actinobacteria;Actinobacteria;Micrococcales;Sanguibacteraceae;Sanguibacter;Sanguibacter             --GGA-------------GCTTGCTCTTCCTG-A-------------TCA
Bacteria;Actinobacteria;Actinobacteria;Micrococcales;Demequinaceae;Demequina;Demequina            --CCA-------------GCTTGCT--GGGTGGA-------------TCA
Bacteria;Actinobacteria;Actinobacteria;Micrococcales;Cellulomonadaceae;Cellulomonas;Cellulomonas          --CCA-------------GCTTGCT--GGTTGGA-------------TCA
Bacteria;Actinobacteria;Actinobacteria;Micrococcales;Microbacteriaceae;Agromyces;Agromyces                   --GGT-------------GCTTGCACCGG--GGA-------------TTA
Bacteria;Actinobacteria;Actinobacteria;Streptomycetales;Streptomycetaceae;Kitasatospora;Kitasatospora                   ----A-------------GCCTTC--GGGGTGGA-------------TCA
Bacteria;Actinobacteria;Actinobacteria;Bifidobacteriales;Bifidobacteriaceae;Bifidobacterium;Bifidobacterium        --GGG-------------TTCGCCTCCGGGTGAG---------------A
Bacteria;Actinobacteria;Coriobacteriia;Coriobacteriales;Atopobiaceae;Olsenella;Olsenella             ----A-------------AGCACCTTCGGGTGTGTA----------TAAA
Bacteria;Actinobacteria;Coriobacteriia;Coriobacteriales;Eggerthellaceae;Slackia;Slackia            ----A-------------ACCGCCCTCGGGCGGACA----------TACA
Bacteria;Thermotogae;Thermotogae;Kosmotogales;Kosmotogaceae;Kosmotoga;Kosmotoga             --AAG-------------CCCCCTTCGGGGGGTGAT----------AGGA
Bacteria;Deinococcus-Thermus;Deinococci;Thermales;Thermaceae;Thermus;Thermus          --TGG-------------GGTTTCTCACGGTC-----------------A
Bacteria;Elusimicrobia;Elusimicrobia;Lineage          --CCA--------------GAATATCGGGCTCTTA---------------
Bacteria;Nitrospirae;Nitrospira;Nitrospirales;Nitrospiraceae;Leptospirillum;Leptospirillum          --GGA-------------GCAATCCCCCGGTAGG----------------
Bacteria;Proteobacteria;Alphaproteobacteria;Rhizobiales;Beijerinckiaceae;Methylobacterium;Methylobacterium                   -------------------------CCCTTCGG------------GGTCA
Bacteria;Proteobacteria;Alphaproteobacteria;Rhizobiales;Stappiaceae;Labrenzia;Labrenzia               -------------------------CTCTTCGG------------AGTTA
Bacteria;Proteobacteria;Alphaproteobacteria;Rickettsiales;Rickettsiaceae;Rickettsia;Rickettsia            --G------------------AGCTCGCTTTAGT----------TAATTA
Bacteria;Proteobacteria;Alphaproteobacteria;Acetobacterales;Acetobacteraceae;Gluconacetobacter;Gluconacetobacter                   -------------------------CCTTTCGG------------GGTTA
Bacteria;Proteobacteria;Gammaproteobacteria;Aeromonadales;Aeromonadaceae;Aeromonas;Aeromonas          --A---------------AGTAGCTTGCTACTTT-------TGCCGGCGA
Bacteria;Proteobacteria;Gammaproteobacteria;Alteromonadales;Shewanellaceae;Shewanella;Shewanella                   --A---------------GATAGTTTACTATCTT-------TGCCGGCGA
Bacteria;Proteobacteria;Gammaproteobacteria;Vibrionales;Vibrionaceae;Candidatus          --GCT-------------ATCCTTTTTTTAAAAGGATAATTGGTTGTCGA
Bacteria;Proteobacteria;Gammaproteobacteria;Alteromonadales;Pseudoalteromonadaceae;Pseudoalteromonas;Pseudoalteromonas          --T---------------TCTAGCTTGCTAGAA---------GATGACGA
Bacteria;Proteobacteria;Gammaproteobacteria;Alteromonadales;Alteromonadaceae;Alteromonas;Alteromonas          --G---------------ATGTGCTTGCACATC---------GCTGACGA
Bacteria;Proteobacteria;Gammaproteobacteria;Orbales;Orbaceae;Gilliamella;Gilliamella            --G----------------T--GCTTGCAC--TT--------GATGACGA
Bacteria;Proteobacteria;Gammaproteobacteria;Pasteurellales;Pasteurellaceae;Actinobacillus;[Haemophilus]            --A----------------GAAGCTTGCTTCTTT--------GCTGACGA
Bacteria;Proteobacteria;Gammaproteobacteria;Cellvibrionales;Microbulbiferaceae;Microbulbifer;Microbulbifer                   --C----------------C---TTCGGGACTT---------ATTA--GA
Bacteria;Proteobacteria;Gammaproteobacteria;Oceanospirillales;Saccharospirillaceae;Reinekea;Reinekea                   --T----------------CTAGCTTGCTAGAA---------GATGACGA
Bacteria;Proteobacteria;Gammaproteobacteria;Arenicellales;Arenicellaceae;Candidatus                   ---------------------CCTTCGGGGGCA---------AGTA--GA
Bacteria;Proteobacteria;Gammaproteobacteria;Methylococcales;Methylomonaceae;Methylomicrobium;Methylomicrobium      ----------------------GCCTTCGGGCG----------CTGACGA
Bacteria;Proteobacteria;Gammaproteobacteria;Methylococcales;Cycloclasticaceae;Cycloclasticus;Cycloclasticus                   --G----------------CTAGCTTGCTAGCA---------GGCGTCGA
Bacteria;Proteobacteria;Gammaproteobacteria;Thiomicrospirales;Thiomicrospiraceae;Thiomicrospira;Thiomicrospira      --G----------------AAAGCTTGCTTTCTT--------GCTGACGA
Bacteria;Proteobacteria;Gammaproteobacteria;Oceanospirillales;Halomonadaceae;Candidatus                   --A---------------------------------------GATGGCAA
Bacteria;Proteobacteria;Gammaproteobacteria;Pseudomonadales;Moraxellaceae;[Agitococcus]                   --C---------------------------------------GG-GGTTA
Bacteria;Proteobacteria;Gammaproteobacteria;Cardiobacteriales;Cardiobacteriaceae;Suttonella;Rappaport            --A----------------AGTGCTTGCACTTTT--------GCTGACGA
Bacteria;Proteobacteria;Gammaproteobacteria;Piscirickettsiales;Piscirickettsiaceae;Piscirickettsia;Piscirickettsia          --C----------------TA-GCTTGC-TAGAT--------GCTGACGA
Bacteria;Proteobacteria;Gammaproteobacteria;Francisellales;Francisellaceae;Allofrancisella;Allofrancisella          -----------------------CTT---CGGAT--------GCTGACGA
Bacteria;Proteobacteria;Gammaproteobacteria;Nitrosococcales;Nitrosococcaceae;Candidatus          --G---------------CTAAGTTTACTTAGTC-------GGCTGGCGA
Bacteria;Proteobacteria;Gammaproteobacteria;Betaproteobacteriales;Chromobacteriaceae;Chromobacterium;Chromobacterium                   ------------------GGGTGCTTGCACC-----------GCTGACGA
Bacteria;Proteobacteria;Gammaproteobacteria;Betaproteobacteriales;Neisseriaceae;Kingella;Kingella          ------------------GAGTACTTGTACTT----------GGTGGCGA
Bacteria;Proteobacteria;Gammaproteobacteria;Betaproteobacteriales;Hydrogenophilaceae;Thiobacillus;Thiobacillus            ------------------GGGTGCTTGCACCT----------GGTGGCGA
Bacteria;Proteobacteria;Gammaproteobacteria;Betaproteobacteriales;Rhodocyclaceae;Methyloversatilis;Methyloversatilis      ------------------GGT--CTTCGGACT----------GGCGGCGA
Bacteria;Proteobacteria;Gammaproteobacteria;Betaproteobacteriales;Ferrovaceae;Ferrovum;mine             ------------------GGGGGC--AACCCT----------GGTGGCGA
Bacteria;Proteobacteria;Gammaproteobacteria;Betaproteobacteriales;Gallionellaceae;Gallionella;Gallionella                   -------------------AGAGCTT--GCTCT---------T-TAGTTA
Bacteria;Proteobacteria;Gammaproteobacteria;Betaproteobacteriales;Methylophilaceae;Methylotenera;Methylotenera            -------------------CTAGCTT--GCTAG---------AATGATTA
Bacteria;Proteobacteria;Gammaproteobacteria;Betaproteobacteriales;Burkholderiaceae;Acidovorax;Acidovorax                   --------------------GGTCTTCGGAT-----------GCTGACGA
Bacteria;Proteobacteria;Gammaproteobacteria;Cardiobacteriales;Wohlfahrtiimonadaceae;Ignatzschineria;Ignatzschineria                   --G---------------GAGAGTTTACTCTCTTC-------GGTGGCGA
Bacteria;Proteobacteria;Gammaproteobacteria;Xanthomonadales;Xanthomonadaceae;Lysobacter;Lysobacter                   --G---------------GGGAGCTTGCTCCCTG--------GGTGGCGA
Bacteria;Proteobacteria;Deltaproteobacteria;Desulfuromonadales;Desulfuromonadaceae;Desulfuromonas;Desulfuromonas          --C---------------------TTCGGTCCCTG--------GA---AA
Bacteria;Proteobacteria;Deltaproteobacteria;Syntrophobacterales;Syntrophaceae;Desulfomonile;Desulfomonile                   --CC-------------------CTTCGGGGTGTG--------GAGTAAA
Bacteria;Proteobacteria;Deltaproteobacteria;Myxococcales;Haliangiaceae;Haliangium;Haliangium            --A--------------------CTTCGGTCTCCG--------AG-TAAA
Bacteria;Proteobacteria;Deltaproteobacteria;Myxococcales;Polyangiaceae;Chondromyces;Chondromyces                   -----------------------CTTCG--CCCCC--------GG-TAAA
Bacteria;Proteobacteria;Deltaproteobacteria;Myxococcales;Myxococcaceae;Myxococcus;Myxococcus                   --G--------------------CAA----CCCTT--------AG-TAGA
Bacteria;Proteobacteria;Deltaproteobacteria;Desulfovibrionales;Desulfohalobiaceae;Desulfonatronovibrio;Desulfobulbus          --GA------------------GCTTCGGCTCTT---------GAGTAAA
Bacteria;Epsilonbacteraeota;Campylobacteria;Campylobacterales;Campylobacteraceae;Campylobacter;Campylobacter            -------------------TTAGCTTGCTAGAAGTG---------GATTA
Bacteria;Firmicutes;Clostridia;Clostridiales;Peptococcaceae;Desulfosporosinus;Desulfosporosinus            TTTCG-------------AAGAGTTTACTTAGAGAA-------AGTCTTA
Bacteria;Firmicutes;Negativicutes;Selenomonadales;Acidaminococcaceae;Succinispira;Succinispira           AATTA-------------GCAA---TAATTCTTA----------------
Bacteria;Firmicutes;Bacilli;Bacillales;Alicyclobacillaceae;Alicyclobacillus;Alicyclobacillus                   CTTCG-------------GGG--------------------------TCA
Bacteria;Firmicutes;Erysipelotrichia;Erysipelotrichales;Erysipelotrichaceae;Eggerthia;Eggerthia          ------------------------CTGCCATAAGGC---------AGCCA
Bacteria;Firmicutes;Bacilli;Bacillales;Bacillaceae;Alkalibacillus;Alkalibacillus                   -GACAG----AATCCTTCGGGAGGATGT-----------CTGTGGAACGA
Bacteria;Firmicutes;Bacilli;Bacillales;Planococcaceae;Filibacter;Filibacter                   --ACATA-----------AGGAGCTTGCTCCTT----------ATGTTTA
Bacteria;Firmicutes;Bacilli;Bacillales;Sporolactobacillaceae;Salipaludibacillus;[Bacillus]          -TTCTG----AAGCCTTCGGGTGGACGG-----------AAGTAGAATGA
Bacteria;Firmicutes;Bacilli;Bacillales;Paenibacillaceae;Paenibacillus;Paenibacillus                   TGANA-------------NAAAGCTTGCTTTNTTG--------ATANTTA
Bacteria;Firmicutes;Bacilli;Lactobacillales;Aerococcaceae;Aerococcus;Aerococcus              ----GA------------AAGTGCTTGCACTTTCA---------AAGTTA
Bacteria;Firmicutes;Bacilli;Lactobacillales;Lactobacillaceae;Lactobacillus;Lactobacillus                   ATTGAA------------AGGTGCTTGCATCTTGATTTAATTTTGAACGA
Bacteria;Firmicutes;Bacilli;Lactobacillales;Enterococcaceae;Enterococcus;Enterococcus        -TTCAC------------CGTAGCTTGCTACACCG----AAAGAAAATGA
Bacteria;Firmicutes;Bacilli;Bacillales;Staphylococcaceae;Nosocomiicoccus;Nosocomiicoccus                   -TGCAC------------CGTCCTTCGGGACACCGT---AATC--ATCGA
Bacteria;Firmicutes;Bacilli;Lactobacillales;Leuconostocaceae;Leuconostoc;Leuconostoc                   --GCGAA-----------AGGTGCTTGCACCTTTC--------AAGT-GA
Bacteria;Tenericutes;Mollicutes;Mycoplasmatales;Mycoplasmataceae;Mycoplasma;Mycoplasma            ---------------TAGCAATACTT----------------------TA
Bacteria;Chrysiogenetes;Chrysiogenetes;Chrysiogenales;Chrysiogenaceae;Desulfurispirillum;Desulfurispirillum          ----------------------CCTTTCGG---------------GGCCA
Bacteria;Firmicutes;Clostridia;Clostridiales;Lachnospiraceae;[Eubacterium]        CTGGAA-----------GATTCCTTCGGGATGATTCC--TCTGTGACTTA
Bacteria;Firmicutes;Clostridia;Clostridiales;Peptostreptococcaceae;Clostridioides;Clostridioides              -T------------------TACTTCGGTAAA----------------GA
Bacteria;Firmicutes;Clostridia;Clostridiales;Christensenellaceae;Catabacter;Christensenella            TTG---TGAA----------TCCTTCGGGAGGAACTGT-GAGTATACCGA
Bacteria;Fusobacteria;Fusobacteriia;Fusobacteriales;Fusobacteriaceae;Fusobacterium;Fusobacterium            ----------------TTTTTAACTTAGATT----------------TGG
Bacteria;Bacteroidetes;Bacteroidia;Bacteroidales;Bacteroidaceae;Bacteroides;Bacteroides          --AGA--------------AA-GCTTGCTTTCTTTGC-T------GGCGA
Bacteria;Bacteroidetes;Bacteroidia;Bacteroidales;Prevotellaceae;Prevotella;Prevotella              --TTA--------------TGTGCTTGCACATTCTGGAC------GTCGA
Bacteria;Bacteroidetes;Bacteroidia;Bacteroidales;Marinifilaceae;Odoribacter;Odoribacter          --GG--------------------TAGCAATACCTTGAT------GGCGA
Bacteria;Bacteroidetes;Bacteroidia;Bacteroidales;Marinilabiliaceae;[Cytophaga]                   --AG--------------------TAGCAATACTC-----------GAAA
Bacteria;Bacteroidetes;Bacteroidia;Bacteroidales;Rikenellaceae;Rikenellaceae                   --TG--------------------TAGCAATACAT-GCC------GGCGA
Bacteria;Bacteroidetes;Bacteroidia;Flavobacteriales;Flavobacteriaceae;Aequorivita;Aequorivita             --TG-------------------CTTGCACTTT-T-----------GAGA
Bacteria;Bacteroidetes;Bacteroidia;Sphingobacteriales;Sphingobacteriaceae;Pedobacter;Pedobacter            --GG-------------------CTTGCTCCTTAT-----------GAAA
Bacteria;Bacteroidetes;Bacteroidia;Chitinophagales;Chitinophagaceae;Niastella;Niastella              --TG--------------------TAGCAATACATGGGC------GGCGA
Bacteria;Bacteroidetes;Bacteroidia;Cytophagales;Hymenobacteraceae;Pontibacter;Pontibacter            --ACT-------------------TCGGTTCCCGG-----------GTTA
Bacteria;Bacteroidetes;Bacteroidia;Cytophagales;Spirosomaceae;Spirosoma;Spirosoma          --AC--------------------------------------------CA
Bacteria;Bacteroidetes;Ignavibacteria;Ignavibacteriales;Melioribacteraceae;Melioribacter;Melioribacter          --CGG--------------C---TTCGGTTGGAAGAG---------TACA
Bacteria;Planctomycetes;Planctomycetacia;Pirellulales;Pirellulaceae;Rhodopirellula;Rhodopirellula                  --GTA-------------GCTTGCTACAAAGCGG-------------AAA
Bacteria;Verrucomicrobia;Verrucomicrobiae;Verrucomicrobiales;Akkermansiaceae;Akkermansia;Akkermansia            --CTA-------------GCTTGCTAATAATTCT-------------CTA
Bacteria;Cyanobacteria;Oxyphotobacteria;Nostocales;Nostocaceae;Calothrix                   --CT--------------------TCGG-----GT------------ATA
                                                                                    

Bacteria;Chlamydiae;Chlamydiae;Chlamydiales;Chlamydiaceae;Chlamydia;Chlamydia          GTGGCGGAAGGGTTAGTAATACATAGATAATCTGTCCTCA--ACTTGGGA
Bacteria;Chlamydiae;Chlamydiae;Chlamydiales;Parachlamydiaceae;Candidatus              GTGGCGGAAGGGTTAGTAATACATGGGTAACCTGCCTTTA--ACTCTGGG
Bacteria;Actinobacteria;Actinobacteria;Corynebacteriales;Mycobacteriaceae;Mycobacterium;Mycobacterium            GTGGCGAACGGGTGAGTAACACGTGGGTGATCTGCCCTGC--ACTTCGGG
Bacteria;Actinobacteria;Actinobacteria;Corynebacteriales;Nocardiaceae;Nocardia;Nocardia          GCGGCGAACGGGTGAGTAACACGTGGGTGATCTGCCTTGC--ACTCTGGG
Bacteria;Actinobacteria;Actinobacteria;Corynebacteriales;Corynebacteriaceae;Corynebacterium;Corynebacterium          GTGGCGAACGGGTGAGTAACACGTGGGTGATCTGCCTCGT--ACTCTGGG
Bacteria;Actinobacteria;Actinobacteria;Micromonosporales;Micromonosporaceae;Micromonospora;Micromonospora          GCGGCGAACGGGTGAGTAACACGTGAGCAACCTGCCCCAG--GCTTTGGG
Bacteria;Actinobacteria;Actinobacteria;Pseudonocardiales;Pseudonocardiaceae;Actinoalloteichus;Actinoalloteichus          GCGGCGAACGGGTGAGTAACACGTGGGTAACCTGCCCTGC--ACTTTGGG
Bacteria;Actinobacteria;Actinobacteria;Propionibacteriales;Nocardioidaceae;Aeromicrobium;Aeromicrobium            GCGGCGAACGGGTGAGTAACACGTGAGCAACCTGCCCTTC--TCTTTGGA
Bacteria;Actinobacteria;Actinobacteria;Propionibacteriales;Propionibacteriaceae;Auraticoccus;Auraticoccus          GTGGCGAACGGGTGAGTAACACGTGAGCAACCTGCCTCTG--ACTTTGGG
Bacteria;Actinobacteria;Actinobacteria;Streptosporangiales;Streptosporangiaceae;Sphaerisporangium;Astrosporangium                   GCGGCGAACGGGTGAGTAACACGTGAGTAACCTGCCCCTG--ACTTCGGG
Bacteria;Actinobacteria;Actinobacteria;Streptosporangiales;Thermomonosporaceae;Thermobispora;Thermobispora                   GCGGCGAACGGGTGAGTAACACGTGAGCAACCTGCCCCTG--GCTCTGGG
Bacteria;Actinobacteria;Actinobacteria;Frankiales;Geodermatophilaceae;Blastococcus;Blastococcus          GTGGCGAACGGGTGAGTAACACGTGGGCAACCTGCCCCCG--GCTCTGGG
Bacteria;Actinobacteria;Actinobacteria;Micrococcales;Brevibacteriaceae;Brevibacterium;Brevibacterium                   GTGGCGAACGGGTGAGTAACACGTGAGTAACCTGCCCCCG--ATTTCGGG
Bacteria;Actinobacteria;Actinobacteria;Micrococcales;Micrococcaceae;Arthrobacter;Arthrobacter             GTGGCGAACGGGTGAGTAACACGTGAGTAACCTGCCCTTG--ACTTCAGG
Bacteria;Actinobacteria;Actinobacteria;Micrococcales;Intrasporangiaceae;Janibacter;Janibacter             GTGGCGAACGGGTGAGTAACACGTGAGTAACCTGCCCCGG--ACTCTGGA
Bacteria;Actinobacteria;Actinobacteria;Micrococcales;Sanguibacteraceae;Sanguibacter;Sanguibacter             GTGGCGAACGGGTGAGTAACACGTGAGTAACCTGCCCTTG--ACTCTGGG
Bacteria;Actinobacteria;Actinobacteria;Micrococcales;Demequinaceae;Demequina;Demequina            GTGGCGAACGGGTGAGTAACACGTGAGTAACCTGCCCCAG--ACTCTGGG
Bacteria;Actinobacteria;Actinobacteria;Micrococcales;Cellulomonadaceae;Cellulomonas;Cellulomonas          GTGGCGAACGGGTGAGTAACACGTGAGCAACCTGCCCCTG--ACTCTGGG
Bacteria;Actinobacteria;Actinobacteria;Micrococcales;Microbacteriaceae;Agromyces;Agromyces                   GTGGCGAACGGGTGAGTAACACGTGAGTAACCTGCCCTGG--ACTCTGGG
Bacteria;Actinobacteria;Actinobacteria;Streptomycetales;Streptomycetaceae;Kitasatospora;Kitasatospora                   GTGGCGAACGGGTGAGTAACACGTGGGGAATCTGCCCTGA--ACTCTGGG
Bacteria;Actinobacteria;Actinobacteria;Bifidobacteriales;Bifidobacteriaceae;Bifidobacterium;Bifidobacterium        GTGGCGAACGGGTGAGTAATGCGTGACCGACCTGCCCCAT--ACACCGGA
Bacteria;Actinobacteria;Coriobacteriia;Coriobacteriales;Atopobiaceae;Olsenella;Olsenella             GTGGCGAACGGCTGAGTAACACGTGGGCAACCTGCCCCTC--GCACAGGG
Bacteria;Actinobacteria;Coriobacteriia;Coriobacteriales;Eggerthellaceae;Slackia;Slackia            GTGGCGAACGGGTGAGTAACACGTGACCAACCCGCCCCCT--CCTCCGGG
Bacteria;Thermotogae;Thermotogae;Kosmotogales;Kosmotogaceae;Kosmotoga;Kosmotoga             GTGGCGAACGGGTGAGTAACACGTGGG-AACGTATCCTGT--GATGGGGG
Bacteria;Deinococcus-Thermus;Deinococci;Thermales;Thermaceae;Thermus;Thermus          GCGGCGGACGGGTGAGTAACGCGTGGGTGACCTACCCGGA--AGAGGGGG
Bacteria;Elusimicrobia;Elusimicrobia;Lineage          GCGGCAGACGGGTGAGTAACACGTAAACTATTTGCCCTCG--AATGGGAG
Bacteria;Nitrospirae;Nitrospira;Nitrospirales;Nitrospiraceae;Leptospirillum;Leptospirillum          GTGGCAAACGGGTGAGTAAGACATGGGTGATCTACCTTAG--GGATGGGG
Bacteria;Proteobacteria;Alphaproteobacteria;Rhizobiales;Beijerinckiaceae;Methylobacterium;Methylobacterium                   GCGGCGGACGGGTGAGTAACGCGTGGG-AACGTGCCTTCT--GGTTCGGA
Bacteria;Proteobacteria;Alphaproteobacteria;Rhizobiales;Stappiaceae;Labrenzia;Labrenzia               GTGGCAGACGGGTGAGTAACGCGTGGG-AACCTACCTTTA--GGTACGGA
Bacteria;Proteobacteria;Alphaproteobacteria;Rickettsiales;Rickettsiaceae;Rickettsia;Rickettsia            GTGGCAGACGGGTGAGTAACACGTGGG-AATCTACCCATC--AGTACGGA
Bacteria;Proteobacteria;Alphaproteobacteria;Acetobacterales;Acetobacteraceae;Gluconacetobacter;Gluconacetobacter                   GTGGCGGACGGGTGAGTAACGCGTAGG-GATCTGTCCATG--GGTGGGGG
Bacteria;Proteobacteria;Gammaproteobacteria;Aeromonadales;Aeromonadaceae;Aeromonas;Aeromonas          GCGGCGGACGGGTGAGTAATGCCTGGG-GATCTGCCCAGT--CGAGGGGG
Bacteria;Proteobacteria;Gammaproteobacteria;Alteromonadales;Shewanellaceae;Shewanella;Shewanella                   GCGGCGGACGGGTGAGTAATGCCTAGG-GATCTGCCCAGT--CGAGGGGG
Bacteria;Proteobacteria;Gammaproteobacteria;Vibrionales;Vibrionaceae;Candidatus          GCGGCGGACGGGTGAGTAATGCCTAGG-AAGTTGCCCAGT--AGAGGGGG
Bacteria;Proteobacteria;Gammaproteobacteria;Alteromonadales;Pseudoalteromonadaceae;Pseudoalteromonas;Pseudoalteromonas          GCGGCGGACGGGTGAGTAATGCTTGGG-AATATGCCTTAG--GGTGGGGG
Bacteria;Proteobacteria;Gammaproteobacteria;Alteromonadales;Alteromonadaceae;Alteromonas;Alteromonas          GTGGCGGACGGGTGAGTAATGCTTGGG-AACTTGCCTTTG--CGAGGGGG
Bacteria;Proteobacteria;Gammaproteobacteria;Orbales;Orbaceae;Gilliamella;Gilliamella            GTGGCGGACGGGTGAGTAAAGTATGGG-GATCTGCCGAAT--GGTGGGGG
Bacteria;Proteobacteria;Gammaproteobacteria;Pasteurellales;Pasteurellaceae;Actinobacillus;[Haemophilus]            GTGGCGGACGGGTGAGTAATGCTTGGG-AATCTGGCTTAT--GGAGGGGG
Bacteria;Proteobacteria;Gammaproteobacteria;Cellvibrionales;Microbulbiferaceae;Microbulbifer;Microbulbifer                   GCGGCGGACGGGTGAGTAATGCATAGG-AATCTGCCCAGT--AGTGGGGG
Bacteria;Proteobacteria;Gammaproteobacteria;Oceanospirillales;Saccharospirillaceae;Reinekea;Reinekea                   GCGGCGGACGGGTGAGTAACGCGTAGG-AACTTACCCAGT--AGTTGGGG
Bacteria;Proteobacteria;Gammaproteobacteria;Arenicellales;Arenicellaceae;Candidatus                   GTGGCGGACGGGTGAGTAACGCGTGGG-AATCTGCATCGT--AGTGGGGG
Bacteria;Proteobacteria;Gammaproteobacteria;Methylococcales;Methylomonaceae;Methylomicrobium;Methylomicrobium      GTGGCGGACGGGTGCGTAACGCGTAGG-AATCTGCCTGTT--AGTGGGGG
Bacteria;Proteobacteria;Gammaproteobacteria;Methylococcales;Cycloclasticaceae;Cycloclasticus;Cycloclasticus                   GTGGCGGACGGGTGAGTAATGCATAGG-AATCTACCTAGT--AGCGGGGG
Bacteria;Proteobacteria;Gammaproteobacteria;Thiomicrospirales;Thiomicrospiraceae;Thiomicrospira;Thiomicrospira      GTGGCGGACGGGTGAGTAATGCTTGGG-AATCTGCCCTTT--AGTTGGGG
Bacteria;Proteobacteria;Gammaproteobacteria;Oceanospirillales;Halomonadaceae;Candidatus                   GCGGCAAACGGGTGAGTAAAACATGGA-AATTTGCCTATTATAGTGGGGA
Bacteria;Proteobacteria;Gammaproteobacteria;Pseudomonadales;Moraxellaceae;[Agitococcus]                   GTGGCGAACGGGTGAGTAATACCTAGG-AATCTGCCTATT--AGTGGGGG
Bacteria;Proteobacteria;Gammaproteobacteria;Cardiobacteriales;Cardiobacteriaceae;Suttonella;Rappaport            GTGGCGGACGGGTGAGTAACGCATAGG-AATCTGCCTTTT--GGCGGGGG
Bacteria;Proteobacteria;Gammaproteobacteria;Piscirickettsiales;Piscirickettsiaceae;Piscirickettsia;Piscirickettsia          GTGGCGGACGGGTGAGTAACGCGTGGG-AATTTACCTTTT--AGTGGGGG
Bacteria;Proteobacteria;Gammaproteobacteria;Francisellales;Francisellaceae;Allofrancisella;Allofrancisella          GTGGCGGACGGGTGAGTAACGCGTAGG-AATTTACCCATT--TGAGGGGG
Bacteria;Proteobacteria;Gammaproteobacteria;Nitrosococcales;Nitrosococcaceae;Candidatus          GTGGCGGACGGGTGAGTAACGCGTGGG-AATCTACCTCTT--AGTGAGGG
Bacteria;Proteobacteria;Gammaproteobacteria;Betaproteobacteriales;Chromobacteriaceae;Chromobacterium;Chromobacterium                   GTGGCGAACGGGTGAGTAATGCGTCGG-AATGTACCGTGT--AATGGGGG
Bacteria;Proteobacteria;Gammaproteobacteria;Betaproteobacteriales;Neisseriaceae;Kingella;Kingella          GTGGCGAACGGGTGAGTAATATATTGG-AACGTACCGAGT--AATGGGGG
Bacteria;Proteobacteria;Gammaproteobacteria;Betaproteobacteriales;Hydrogenophilaceae;Thiobacillus;Thiobacillus            GTGGCGAACGGGTGAGTAATGCGTCGG-AACGTACCGAGT--AATGGGGG
Bacteria;Proteobacteria;Gammaproteobacteria;Betaproteobacteriales;Rhodocyclaceae;Methyloversatilis;Methyloversatilis      GCGGCGAACGGGTGAGTAATACATCGG-AACATGCCCAGT--CGTGGGGG
Bacteria;Proteobacteria;Gammaproteobacteria;Betaproteobacteriales;Ferrovaceae;Ferrovum;mine             GTGGCGAACGGGTGAGTAATGCATCGG-AACGTATCCTTG--AGTGGGGG
Bacteria;Proteobacteria;Gammaproteobacteria;Betaproteobacteriales;Gallionellaceae;Gallionella;Gallionella                   GTGGCGAACGGGTGAGTAATATATCGG-AACATATCCGGA--AGTGGGGG
Bacteria;Proteobacteria;Gammaproteobacteria;Betaproteobacteriales;Methylophilaceae;Methylotenera;Methylotenera            GTGGCGAACGGGTGAGTAATGTATCGG-AACGTATCCAAT--AATGGGGG
Bacteria;Proteobacteria;Gammaproteobacteria;Betaproteobacteriales;Burkholderiaceae;Acidovorax;Acidovorax                   GTGGCGAACGGGTGAGTAATACATCGG-AACGTGCCCAGA--CGTGGGGG
Bacteria;Proteobacteria;Gammaproteobacteria;Cardiobacteriales;Wohlfahrtiimonadaceae;Ignatzschineria;Ignatzschineria                   GTGGCGGACGGGTGAGTAATGCATAGG-AATCTACCTTTT--AGTCTAGG
Bacteria;Proteobacteria;Gammaproteobacteria;Xanthomonadales;Xanthomonadaceae;Lysobacter;Lysobacter                   GTGGCGGACGGGTGAGGAATACGTCGG-AATCTGCCTTTT--CGTGGGGG
Bacteria;Proteobacteria;Deltaproteobacteria;Desulfuromonadales;Desulfuromonadaceae;Desulfuromonas;Desulfuromonas          GTGGCGCACGGGTGAGTAACACGTGGATAATCTAGCCGAT--GGACCGGG
Bacteria;Proteobacteria;Deltaproteobacteria;Syntrophobacterales;Syntrophaceae;Desulfomonile;Desulfomonile                   GTGGCGCACGGGTGAGTAACACGTGGGTAACCTACCTCAG--GGTCCGGG
Bacteria;Proteobacteria;Deltaproteobacteria;Myxococcales;Haliangiaceae;Haliangium;Haliangium            GCGGCGGACGGGTGAGTAACACGTGGGTAACCTGCCTTTC--AGTGGGGG
Bacteria;Proteobacteria;Deltaproteobacteria;Myxococcales;Polyangiaceae;Chondromyces;Chondromyces                   GCGGCGCACGGGTGAGTAACACGTAGGTAATCTGCCTTCC--GGTGGTGG
Bacteria;Proteobacteria;Deltaproteobacteria;Myxococcales;Myxococcaceae;Myxococcus;Myxococcus                   GCGGCGCACGGGTGCGTAACACGTGGATAATCTGCCTGGA--TGCTCGGG
Bacteria;Proteobacteria;Deltaproteobacteria;Desulfovibrionales;Desulfohalobiaceae;Desulfonatronovibrio;Desulfobulbus          GCGGCGCACGGGTGAGTAACGCGTGGATAATCTGCCTTAA--GGACCGGG
Bacteria;Epsilonbacteraeota;Campylobacteria;Campylobacterales;Campylobacteraceae;Campylobacter;Campylobacter            GTGGCGCACGGGTGAGTAAGGTATAGTTAATCTGCCCTAC--ACAAGAGG
Bacteria;Firmicutes;Clostridia;Clostridiales;Peptococcaceae;Desulfosporosinus;Desulfosporosinus            GTGGCGGACGGGTGAGTAACGCGTGGGTAACCTACCCATA--AAGCCGGG
Bacteria;Firmicutes;Negativicutes;Selenomonadales;Acidaminococcaceae;Succinispira;Succinispira           GTGGCGAACGGGTGAGTAACGCGTGGGCAATCTGCCCTCT--AGATGGGG
Bacteria;Firmicutes;Bacilli;Bacillales;Alicyclobacillaceae;Alicyclobacillus;Alicyclobacillus                   GCGGCGGACGGGTGAGTAACACGTGGGTAATCTGCCCAAC--TGACCGGA
Bacteria;Firmicutes;Erysipelotrichia;Erysipelotrichales;Erysipelotrichaceae;Eggerthia;Eggerthia          GTGGCGAACGGGTGAGGAGCACATGGGGAACCTGCCCGTC--AGAGGGGG
Bacteria;Firmicutes;Bacilli;Bacillales;Bacillaceae;Alkalibacillus;Alkalibacillus                   GCGGCGGACGGGTGAGTAACACGTGGGCAACCTGCCTGTA--AGACTGGG
Bacteria;Firmicutes;Bacilli;Bacillales;Planococcaceae;Filibacter;Filibacter                   GCGGCGGACGGGTGAGTAACACGTGGGCAACCTGCCCTAC--AGATGGGG
Bacteria;Firmicutes;Bacilli;Bacillales;Sporolactobacillaceae;Salipaludibacillus;[Bacillus]          GCGGCGGACGGGTGAGTAACACGTGGGCAACCTGCCCTGC--AGACCGGG
Bacteria;Firmicutes;Bacilli;Bacillales;Paenibacillaceae;Paenibacillus;Paenibacillus                   GCGGCGGACGGGTGAGTAACACGTAGGCAACCTGCCCTCA--AGTTTGGG
Bacteria;Firmicutes;Bacilli;Lactobacillales;Aerococcaceae;Aerococcus;Aerococcus              GCGGCGGACGGGTGAGTAACACGTAAGGAACCTACCGATA--AGCGGGGG
Bacteria;Firmicutes;Bacilli;Lactobacillales;Lactobacillaceae;Lactobacillus;Lactobacillus                   GTGGCGGACGGGTGAGTAACACGTGGGTAACCTGCCCTTA--AGTGGGGG
Bacteria;Firmicutes;Bacilli;Lactobacillales;Enterococcaceae;Enterococcus;Enterococcus        GTGGCGAACGGGTGAGTAACACGTGGGTAACCTGCCCATC--AGCGGGGG
Bacteria;Firmicutes;Bacilli;Bacillales;Staphylococcaceae;Nosocomiicoccus;Nosocomiicoccus                   GCGGCGGACGGGTGAGTAACACGTGGGCAACCTACCCTTA--AGACTGGG
Bacteria;Firmicutes;Bacilli;Lactobacillales;Leuconostocaceae;Leuconostoc;Leuconostoc                   GTGGCGAACGGGTGAGTAACACGTGGACAACCTGCCTCAA--GGCTGGGG
Bacteria;Tenericutes;Mollicutes;Mycoplasmatales;Mycoplasmataceae;Mycoplasma;Mycoplasma            GCGGCGAATGGGTGAGTAACACGTGCTTAATCTACCCTTT--AGACTGGA
Bacteria;Chrysiogenetes;Chrysiogenetes;Chrysiogenales;Chrysiogenaceae;Desulfurispirillum;Desulfurispirillum          CTGGCGCACGGGTGAGTAACACGTGGGTAATCTGCCCTTT--GGCCCGGG
Bacteria;Firmicutes;Clostridia;Clostridiales;Lachnospiraceae;[Eubacterium]        GCGGCGGACGGGTGAGTAACGCGTGGGCAACCTGCCTTGT--ACAGGGGG
Bacteria;Firmicutes;Clostridia;Clostridiales;Peptostreptococcaceae;Clostridioides;Clostridioides              GCGGCGGACGGGTGAGTAACGCGTGGGTAACCTACCCTGT--ACACACGG
Bacteria;Firmicutes;Clostridia;Clostridiales;Christensenellaceae;Catabacter;Christensenella            GTGGCGGACGGGTGAGTAACGCGTGAGCAACCTGCCCTGC--AACGGGGG
Bacteria;Fusobacteria;Fusobacteriia;Fusobacteriales;Fusobacteriaceae;Fusobacterium;Fusobacterium            GTGGCGGACGGGTGAGTAACGCGTAAAGAACTTGCCTCAC--AGCTAGGG
Bacteria;Bacteroidetes;Bacteroidia;Bacteroidales;Bacteroidaceae;Bacteroides;Bacteroides          CCGGCGCACGGGTGAGTAACACGTATCCAACCTGCCCTTT--ACTCGGGG
Bacteria;Bacteroidetes;Bacteroidia;Bacteroidales;Prevotellaceae;Prevotella;Prevotella              CCGGCGCACGGGTGAGTATCGCGTATCCAACCTGCCCCTT--ACTTGGGG
Bacteria;Bacteroidetes;Bacteroidia;Bacteroidales;Marinifilaceae;Odoribacter;Odoribacter          CCGGCGCACGGGTGAGTAACGCGTATGCAACCTGCCCGAT--ACCGGGGT
Bacteria;Bacteroidetes;Bacteroidia;Bacteroidales;Marinilabiliaceae;[Cytophaga]                   CCGGCGCACGGGTGAGTAACGCGTATGCAACCTACCTACA--ACAGGGGG
Bacteria;Bacteroidetes;Bacteroidia;Bacteroidales;Rikenellaceae;Rikenellaceae                   CCGGCGCAAGGGTGCGTAACGCGTGAGCAATCTGCCCGTA--TCAGGGGG
Bacteria;Bacteroidetes;Bacteroidia;Flavobacteriales;Flavobacteriaceae;Aequorivita;Aequorivita             CCGGCGGACGGGTGAGTAACGCGTATGCAATCTGCCTTGT--ACAGGGGA
Bacteria;Bacteroidetes;Bacteroidia;Sphingobacteriales;Sphingobacteriaceae;Pedobacter;Pedobacter            GTGGCGCACGGGTGCGTAACGCGTATGCAACCTACCTTAA--TCAGGGGG
Bacteria;Bacteroidetes;Bacteroidia;Chitinophagales;Chitinophagaceae;Niastella;Niastella              CCGGCAAACGGGTGCGGAACACGTACGCAACCTTCCTTTA--AGTGAGGG
Bacteria;Bacteroidetes;Bacteroidia;Cytophagales;Hymenobacteraceae;Pontibacter;Pontibacter            GTGGCGCACGGGTGCGTAACGCGTATGCAACCTACCTTCC--ACTGGGGG
Bacteria;Bacteroidetes;Bacteroidia;Cytophagales;Spirosomaceae;Spirosoma;Spirosoma          GTGGCAAACGGGTGCGTAACGCGTAAACAACCTGCCCACA--ACTGGGGG
Bacteria;Bacteroidetes;Ignavibacteria;Ignavibacteriales;Melioribacteraceae;Melioribacter;Melioribacter          CTGGCGCACGGGTGAGTAATATGTAAGTAACCTACCCATA--GGTTCGGG
Bacteria;Planctomycetes;Planctomycetacia;Pirellulales;Pirellulaceae;Rhodopirellula;Rhodopirellula                  GTGGCGAAAGGGAGAGTAACGCGTG-GTTACATGCCCTCA--GGACCAGG
Bacteria;Verrucomicrobia;Verrucomicrobiae;Verrucomicrobiales;Akkermansiaceae;Akkermansia;Akkermansia            GTGGCGCACGGGTGAGTAACACGTGAGTAACCTGCCCCCG--AGAGCGGG
Bacteria;Cyanobacteria;Oxyphotobacteria;Nostocales;Nostocaceae;Calothrix                   GTGGCGGACGGGTGAGTAACGCGTGAG-AATCTATCTTCA--GGTCGGGG
                                    ***  * **    * *     *     *                    

Bacteria;Chlamydiae;Chlamydiae;Chlamydiales;Chlamydiaceae;Chlamydia;Chlamydia          ATAACGGTTGGAAACGACCGCTAATACCGAATGTGGTATGT------TTA
Bacteria;Chlamydiae;Chlamydiae;Chlamydiales;Parachlamydiaceae;Candidatus              ATAACGATTGGAAACGATCGCTAATACTGGATATGGTGGAT------TTA
Bacteria;Actinobacteria;Actinobacteria;Corynebacteriales;Mycobacteriaceae;Mycobacterium;Mycobacterium            ATAAGCCTGGGAAACTGGGTCTAATACCGGATAGGACCA------CGGGA
Bacteria;Actinobacteria;Actinobacteria;Corynebacteriales;Nocardiaceae;Nocardia;Nocardia          ATAAGCCTGGGAAACTGGGTCTAATACCGGATATGACCA------TGGGA
Bacteria;Actinobacteria;Actinobacteria;Corynebacteriales;Corynebacteriaceae;Corynebacterium;Corynebacterium          ATAAGCCTGGGAAACTGGGTCTAATACTGGATAGGACCG------CACTT
Bacteria;Actinobacteria;Actinobacteria;Micromonosporales;Micromonosporaceae;Micromonospora;Micromonospora          ATAACCCCGGGAAACCGGGGCTAATACCGAATATGACCT------CTGAC
Bacteria;Actinobacteria;Actinobacteria;Pseudonocardiales;Pseudonocardiaceae;Actinoalloteichus;Actinoalloteichus          ATAACCTCGGGAAACCGGGGCTAATACCGGATATGACAT------GCCAT
Bacteria;Actinobacteria;Actinobacteria;Propionibacteriales;Nocardioidaceae;Aeromicrobium;Aeromicrobium            ATAAGCGTTGGAAACGACGTCTAATGCCGAATATGACCC------CCTGT
Bacteria;Actinobacteria;Actinobacteria;Propionibacteriales;Propionibacteriaceae;Auraticoccus;Auraticoccus          ATAACAGTAGGAAACTGCTGCTAATACCGGATATCACCT------CCTTC
Bacteria;Actinobacteria;Actinobacteria;Streptosporangiales;Streptosporangiaceae;Sphaerisporangium;Astrosporangium                   ATAAGCCTGGGAAACCGGGTCTAATACCGGATATGACCT-----GCCACT
Bacteria;Actinobacteria;Actinobacteria;Streptosporangiales;Thermomonosporaceae;Thermobispora;Thermobispora                   ATAGCCCTGGGAAACCGGGATTAATACCGGATATGACCG------CTGCT
Bacteria;Actinobacteria;Actinobacteria;Frankiales;Geodermatophilaceae;Blastococcus;Blastococcus          ATAACTCCAAGAAATTGGGGCTAATACCGGATATGACCG------CTGAC
Bacteria;Actinobacteria;Actinobacteria;Micrococcales;Brevibacteriaceae;Brevibacterium;Brevibacterium                   ATAAGCCCGGGAAACTGGGTCTAATACCGGATATGACCA------ATCCA
Bacteria;Actinobacteria;Actinobacteria;Micrococcales;Micrococcaceae;Arthrobacter;Arthrobacter             ATAAGCCCGGGAAACTGGGTCTAATACTGGATATGACTG------CCGGT
Bacteria;Actinobacteria;Actinobacteria;Micrococcales;Intrasporangiaceae;Janibacter;Janibacter             ATAAGCGCTGGAAACGGCGTCTAATACCGGATACGAGAC------GCAAC
Bacteria;Actinobacteria;Actinobacteria;Micrococcales;Sanguibacteraceae;Sanguibacter;Sanguibacter             ATAACTTCGGGAAACCGTGGCTAATACCGGATATGAGAT------GCGAC
Bacteria;Actinobacteria;Actinobacteria;Micrococcales;Demequinaceae;Demequina;Demequina            ATAAGCCTTGGAAACGAGGTCTAATACCGGATATGAGAC------AAGGC
Bacteria;Actinobacteria;Actinobacteria;Micrococcales;Cellulomonadaceae;Cellulomonas;Cellulomonas          ATAAGCCTTGGAAACGAGGTCTAATACCGGATATGACAC------TGTCA
Bacteria;Actinobacteria;Actinobacteria;Micrococcales;Microbacteriaceae;Agromyces;Agromyces                   ATAACCCCGAGAAATCGGAGCTAATACCGGATAGGACTT------CGCAC
Bacteria;Actinobacteria;Actinobacteria;Streptomycetales;Streptomycetaceae;Kitasatospora;Kitasatospora                   ACAAGCCTTGGAAACGAGGTCTAATACCGGATACGACCG------TCTCC
Bacteria;Actinobacteria;Actinobacteria;Bifidobacteriales;Bifidobacteriaceae;Bifidobacterium;Bifidobacterium        ATAGCTCCTGGAAACGGGTGGTAATGCCGGATGCTCCGG------TTGGA
Bacteria;Actinobacteria;Coriobacteriia;Coriobacteriales;Atopobiaceae;Olsenella;Olsenella             ATAGCCTCGGGAAACCGTGGTTAATACCTGATACTCCGGG-----ACCCC
Bacteria;Actinobacteria;Coriobacteriia;Coriobacteriales;Eggerthellaceae;Slackia;Slackia            ACAACCTCGGGAAACCGTGGCTAATACCGGATACTCCGGC-----AGCAG
Bacteria;Thermotogae;Thermotogae;Kosmotogales;Kosmotogaceae;Kosmotoga;Kosmotoga             ATAACTACTCGAAAGGGTAGCTAATACCGCATAAGCCC------------
Bacteria;Deinococcus-Thermus;Deinococci;Thermales;Thermaceae;Thermus;Thermus          ACAACCTGGGGAAACCCAGGCTAATCCCCCATGTGGAC------------
Bacteria;Elusimicrobia;Elusimicrobia;Lineage          ACAACCTGACGAAAGTTTGGCTAATACCCCATACAATCC-----TCTCGG
Bacteria;Nitrospirae;Nitrospira;Nitrospirales;Nitrospiraceae;Leptospirillum;Leptospirillum          ATATCCTTCCGAAAGGAGGGGCAATACCGAATATTGTCCGGG-ACCATGA
Bacteria;Proteobacteria;Alphaproteobacteria;Rhizobiales;Beijerinckiaceae;Methylobacterium;Methylobacterium                   ATAACCCTGGGAAACTAGGGCTAATACCGGATACGCCCTT----TTG---
Bacteria;Proteobacteria;Alphaproteobacteria;Rhizobiales;Stappiaceae;Labrenzia;Labrenzia               ACAACAGTTGGAAACGACTGCTAATACCGTATGTGCCCTA----TGG---
Bacteria;Proteobacteria;Alphaproteobacteria;Rickettsiales;Rickettsiaceae;Rickettsia;Rickettsia            ATAACTTTTAGAAATAAAAGCTAATACCGTATATTCTCTA----CGG---
Bacteria;Proteobacteria;Alphaproteobacteria;Acetobacterales;Acetobacteraceae;Gluconacetobacter;Gluconacetobacter                   ATAACCTCGGGAAACTGAGGCTAATACCGCATGACACCTG----AGG---
Bacteria;Proteobacteria;Gammaproteobacteria;Aeromonadales;Aeromonadaceae;Aeromonas;Aeromonas          ATAACAGTTGGAAACGACTGCTAATACCGCATACGCCCTG----CGG---
Bacteria;Proteobacteria;Gammaproteobacteria;Alteromonadales;Shewanellaceae;Shewanella;Shewanella                   ATAACAGTTGGAAACGACTGCTAATACCGCATACGCCCTA----CGG---
Bacteria;Proteobacteria;Gammaproteobacteria;Vibrionales;Vibrionaceae;Candidatus          ATAACCATTGGAAACGATGGCTAATACCGCATAAACTCTT----TGG---
Bacteria;Proteobacteria;Gammaproteobacteria;Alteromonadales;Pseudoalteromonadaceae;Pseudoalteromonas;Pseudoalteromonas          ACAACAGTTGGAAACGACTGCTAATACCGCATAACGTCTA----CGG---
Bacteria;Proteobacteria;Gammaproteobacteria;Alteromonadales;Alteromonadaceae;Alteromonas;Alteromonas          ATAACAGTTGGAAACGACTGCTAATACCGCATAATGTCTT----CGG---
Bacteria;Proteobacteria;Gammaproteobacteria;Orbales;Orbaceae;Gilliamella;Gilliamella            ACAACAGTTGGAAACGACTGCTAATACCGCATAAAGTTGA----GAG---
Bacteria;Proteobacteria;Gammaproteobacteria;Pasteurellales;Pasteurellaceae;Actinobacillus;[Haemophilus]            ATAACTACGGGAAACTGTAGCTAATACCGCGTAGTATCGG----GAG---
Bacteria;Proteobacteria;Gammaproteobacteria;Cellvibrionales;Microbulbiferaceae;Microbulbifer;Microbulbifer                   ATAGCCCGGGGAAACCCGGATTAATACCGCATACGTCCTA----CGG---
Bacteria;Proteobacteria;Gammaproteobacteria;Oceanospirillales;Saccharospirillaceae;Reinekea;Reinekea                   ATAGCCCGGAGAAATCCGGATTAATACCGAATAATCTCTA----CGG---
Bacteria;Proteobacteria;Gammaproteobacteria;Arenicellales;Arenicellaceae;Candidatus                   ACAACCCGGGGAAACTCGGGCTAATACCGCATACGTCCTA----CGG---
Bacteria;Proteobacteria;Gammaproteobacteria;Methylococcales;Methylomonaceae;Methylomicrobium;Methylomicrobium      ACAACGTGGGGAAACTCACGCTAATACCGCATACGCCCTG----AGG---
Bacteria;Proteobacteria;Gammaproteobacteria;Methylococcales;Cycloclasticaceae;Cycloclasticus;Cycloclasticus                   ACAACCTGGTGAAAACCAGGCTAATACCGCATAATCCCTA----CGG---
Bacteria;Proteobacteria;Gammaproteobacteria;Thiomicrospirales;Thiomicrospiraceae;Thiomicrospira;Thiomicrospira      ACAACATATGGAAACGTATGCTAATACCGAATGTGATCTA----CGG---
Bacteria;Proteobacteria;Gammaproteobacteria;Oceanospirillales;Halomonadaceae;Candidatus                   ATAACGTATGGAAACGTACGCTAATACCGCATAAGACTTA----CGA---
Bacteria;Proteobacteria;Gammaproteobacteria;Pseudomonadales;Moraxellaceae;[Agitococcus]                   ATAACGGCTCGAAAGGGTCGCTAATACCGCATACGTCCTA----CGG---
Bacteria;Proteobacteria;Gammaproteobacteria;Cardiobacteriales;Cardiobacteriaceae;Suttonella;Rappaport            ATAACTTGGGGAAACTCAAGCTAATACCGCATAC-ACCTA----CGG---
Bacteria;Proteobacteria;Gammaproteobacteria;Piscirickettsiales;Piscirickettsiaceae;Piscirickettsia;Piscirickettsia          ATAACTTTAGGAAACTGAAGCTAATACCGCATAAGACCTG----AGG---
Bacteria;Proteobacteria;Gammaproteobacteria;Francisellales;Francisellaceae;Allofrancisella;Allofrancisella          ATACCAGTTGGAAACGACTGTTAATACCGCATAATATCTG----AGG---
Bacteria;Proteobacteria;Gammaproteobacteria;Nitrosococcales;Nitrosococcaceae;Candidatus          ATAACCCGGGGAAACTCGGGCTAATACCGCATATACTCTT----AGG---
Bacteria;Proteobacteria;Gammaproteobacteria;Betaproteobacteriales;Chromobacteriaceae;Chromobacterium;Chromobacterium                   ATAGCTCGGCGAAAGCCGGATTAATACCGCATACGCCCTG----AGG---
Bacteria;Proteobacteria;Gammaproteobacteria;Betaproteobacteriales;Neisseriaceae;Kingella;Kingella          ATAACTATCCGAAAGGATAGCTAATACCGCATACGCTTTG----AGA---
Bacteria;Proteobacteria;Gammaproteobacteria;Betaproteobacteriales;Hydrogenophilaceae;Thiobacillus;Thiobacillus            ATAACGCGGCGAAAGTCGCGCTAATACCGCATACGCCCTG----AGG---
Bacteria;Proteobacteria;Gammaproteobacteria;Betaproteobacteriales;Rhodocyclaceae;Methyloversatilis;Methyloversatilis      ATAACACTTCGAAAGAAGTGCTAATACCGCATACGTCCTG----AGG---
Bacteria;Proteobacteria;Gammaproteobacteria;Betaproteobacteriales;Ferrovaceae;Ferrovum;mine             ATAACGCAGCGAAAGTTGTGCTAATACCGCATAAGCTCTG----AGG---
Bacteria;Proteobacteria;Gammaproteobacteria;Betaproteobacteriales;Gallionellaceae;Gallionella;Gallionella                   ATAACGTAGCGAAAGTTACGCTAATACCGCATATGCCCTG----AGG---
Bacteria;Proteobacteria;Gammaproteobacteria;Betaproteobacteriales;Methylophilaceae;Methylotenera;Methylotenera            ATAACTAATCGAAAGGTTGGCTAATACCGCATACGCCCTA----CGG---
Bacteria;Proteobacteria;Gammaproteobacteria;Betaproteobacteriales;Burkholderiaceae;Acidovorax;Acidovorax                   ATAACGAGGCGAAAGCTTTGCTAATACCGCATACGATCTA----AGG---
Bacteria;Proteobacteria;Gammaproteobacteria;Cardiobacteriales;Wohlfahrtiimonadaceae;Ignatzschineria;Ignatzschineria                   ATAACTACCCGAAAGGGTGGCTAATACTGGATGTGGACTA----CGG---
Bacteria;Proteobacteria;Gammaproteobacteria;Xanthomonadales;Xanthomonadaceae;Lysobacter;Lysobacter                   ATAACGTAGGGAAACTTACGCTAATACCGCATACGACCTA----CGG---
Bacteria;Proteobacteria;Deltaproteobacteria;Desulfuromonadales;Desulfuromonadaceae;Desulfuromonas;Desulfuromonas          ATAACATCTCGAAAGGGGTGCTAATACCGGATAAGCC-CA----CGATCT
Bacteria;Proteobacteria;Deltaproteobacteria;Syntrophobacterales;Syntrophaceae;Desulfomonile;Desulfomonile                   ATAACTGGCCGAAAGGCCCGCTAATACCGGATAAGGC-CA----CAGGAG
Bacteria;Proteobacteria;Deltaproteobacteria;Myxococcales;Haliangiaceae;Haliangium;Haliangium            ACAACTACCCGAAAGGGTGGCTAATACCGCATACGTCATA----CGGGAC
Bacteria;Proteobacteria;Deltaproteobacteria;Myxococcales;Polyangiaceae;Chondromyces;Chondromyces                   ATAACGTTCCGAAAGGAACGCTAATACAGCATGAGAC-CA----CGGTGT
Bacteria;Proteobacteria;Deltaproteobacteria;Myxococcales;Myxococcaceae;Myxococcus;Myxococcus                   ATAACCAGTCGAAAGATTGGCTAATACCGGATAAGCC-CA----CGGTTT
Bacteria;Proteobacteria;Deltaproteobacteria;Desulfovibrionales;Desulfohalobiaceae;Desulfonatronovibrio;Desulfobulbus          ACAACTTTGCGAAAGCGGAGCTAATACCGGATGGTCT-GC----ATTTGT
Bacteria;Epsilonbacteraeota;Campylobacteria;Campylobacterales;Campylobacteraceae;Campylobacter;Campylobacter            ACAACAGTTGGAAACGACTGCTAATACTCTATACTCCT--------GCTT
Bacteria;Firmicutes;Clostridia;Clostridiales;Peptococcaceae;Desulfosporosinus;Desulfosporosinus            ACAACCCTTGGAAACGAGGGCTAATACCGGATA-ATCTTAG----GGCCT
Bacteria;Firmicutes;Negativicutes;Selenomonadales;Acidaminococcaceae;Succinispira;Succinispira           ACAACATTCCGAAAGGAGTGCTAATACCGAATG-TGTTCAG----CGAAC
Bacteria;Firmicutes;Bacilli;Bacillales;Alicyclobacillaceae;Alicyclobacillus;Alicyclobacillus                   ATAACGCCTGGAAACGGGTGCTAATGCCGGATA-GGCAGCG----AGCA-
Bacteria;Firmicutes;Erysipelotrichia;Erysipelotrichales;Erysipelotrichaceae;Eggerthia;Eggerthia          ACAACAGCTGGAAACGGCTGCTAAGACCGCATA-GGCTCA-----AGGAG
Bacteria;Firmicutes;Bacilli;Bacillales;Bacillaceae;Alkalibacillus;Alkalibacillus                   ATAACTCCGGGAAACCGGGGCTAATACCGGATA-ACTCAA-----CGAAC
Bacteria;Firmicutes;Bacilli;Bacillales;Planococcaceae;Filibacter;Filibacter                   ATAACTCCGGGAAACCGGGGCTAATACCGAATA-ATCAGT-----TTGTC
Bacteria;Firmicutes;Bacilli;Bacillales;Sporolactobacillaceae;Salipaludibacillus;[Bacillus]          ACAACCTCGTGAAAATGAGGCTAATACCGGATG-ACCATT-----GGCAC
Bacteria;Firmicutes;Bacilli;Bacillales;Paenibacillaceae;Paenibacillus;Paenibacillus                   ACAACTACCGGAAACGGTAGCTAATACCGAATA-GTTGTT-----TTCTT
Bacteria;Firmicutes;Bacilli;Lactobacillales;Aerococcaceae;Aerococcus;Aerococcus              ACAACATCCGGAAACGGGTGCTAATACCGCATA-GGAAGT-----TTGTT
Bacteria;Firmicutes;Bacilli;Lactobacillales;Lactobacillaceae;Lactobacillus;Lactobacillus                   ATAACATTTGGAAACAGATGCTAATACCGCATA-AATCCA-----AGAAC
Bacteria;Firmicutes;Bacilli;Lactobacillales;Enterococcaceae;Enterococcus;Enterococcus        ATAACACTTGGAAACAGGTGCTAATACCGCATA-ATTCCA-----TTTAC
Bacteria;Firmicutes;Bacilli;Bacillales;Staphylococcaceae;Nosocomiicoccus;Nosocomiicoccus                   ATAACCGCGGGAAACCGTGGCTAATACCGGATA-ATACTT-----TTATA
Bacteria;Firmicutes;Bacilli;Lactobacillales;Leuconostocaceae;Leuconostoc;Leuconostoc                   ATAACATTTGGAAACAGATGCTAATACCGAATA-AAACTT-----AGTGT
Bacteria;Tenericutes;Mollicutes;Mycoplasmatales;Mycoplasmataceae;Mycoplasma;Mycoplasma            ATAACTAATGGAAACATTGGCTAATGCCGGAT--GCGCAT-----GGAAT
Bacteria;Chrysiogenetes;Chrysiogenetes;Chrysiogenales;Chrysiogenaceae;Desulfurispirillum;Desulfurispirillum          ATAACATCTGGAAACGGATGCTAATACCGGATAATCTCTT-----TTGAG
Bacteria;Firmicutes;Clostridia;Clostridiales;Lachnospiraceae;[Eubacterium]        ATAACAGTTAGAAATGACTGCTAATACCGCATAAGCGCAC-----AGCAT
Bacteria;Firmicutes;Clostridia;Clostridiales;Peptostreptococcaceae;Clostridioides;Clostridioides              ATAACATACCGAAAGGTATGCTAATACGGGATAA-TATATT----TGAGA
Bacteria;Firmicutes;Clostridia;Clostridiales;Christensenellaceae;Catabacter;Christensenella            ACAACAGTTGGAAACGACTGCTAATACCGCATGAGACCAC-----GGTTT
Bacteria;Fusobacteria;Fusobacteriia;Fusobacteriales;Fusobacteriaceae;Fusobacterium;Fusobacterium            ACAACATTTAGAAATGAATGCTAATACCTGATATTATGATTTTAAGGCAT
Bacteria;Bacteroidetes;Bacteroidia;Bacteroidales;Bacteroidaceae;Bacteroides;Bacteroides          ATAGCCTTTCGAAAGAAAGATTAATACCCGATAG--TATA---ATGATTC
Bacteria;Bacteroidetes;Bacteroidia;Bacteroidales;Prevotellaceae;Prevotella;Prevotella              ATACCCCGTTGAAAGACGGCCTAATACCCGATGTGTTTCA---TTGACGG
Bacteria;Bacteroidetes;Bacteroidia;Bacteroidales;Marinifilaceae;Odoribacter;Odoribacter          ATAGCCCATGGAAACGTGGATTAACACCCCATAG--TACT---TTTATCC
Bacteria;Bacteroidetes;Bacteroidia;Bacteroidales;Marinilabiliaceae;[Cytophaga]                   ATAGCTTCCGGAAACGGAAATTAACACCGCATAA--GACC---ACGGTAC
Bacteria;Bacteroidetes;Bacteroidia;Bacteroidales;Rikenellaceae;Rikenellaceae                   ATAAGCGATGGAAACGTCGTCTAATACCGCATAA--CAC----ATTGGAT
Bacteria;Bacteroidetes;Bacteroidia;Flavobacteriales;Flavobacteriaceae;Aequorivita;Aequorivita             ATAGCCCAGGGAAACTTGGATTAATGCCCCATAG--TATT---ATAGAAC
Bacteria;Bacteroidetes;Bacteroidia;Sphingobacteriales;Sphingobacteriaceae;Pedobacter;Pedobacter            ATAGCCCGAAGAAATTCGGATTAACACCGCATAA--AAAC---ACAGGAT
Bacteria;Bacteroidetes;Bacteroidia;Chitinophagales;Chitinophagaceae;Niastella;Niastella              ATAGCTTTCGGAAACGAAAATTAATACCTCGTAA--CATC---GTTGAGT
Bacteria;Bacteroidetes;Bacteroidia;Cytophagales;Hymenobacteraceae;Pontibacter;Pontibacter            ATAGCCCTCCGAAAGGGGGATTAATACCGCATGA--CATG---ATAGAGT
Bacteria;Bacteroidetes;Bacteroidia;Cytophagales;Spirosomaceae;Spirosoma;Spirosoma          ATAGCCCGGCGAAAGCGGGGGTAAACCCGCATGG--TTCC---GTTTGAT
Bacteria;Bacteroidetes;Ignavibacteria;Ignavibacteriales;Melioribacteraceae;Melioribacter;Melioribacter          ATAACTCGTCGAAAGACGGGCTAATACCGAATGA--TGCA---GCGGACC
Bacteria;Planctomycetes;Planctomycetacia;Pirellulales;Pirellulaceae;Rhodopirellula;Rhodopirellula                  ATAGCGTCGGGAAACTGGCAGTAATACTGGATAACATCTA---------C
Bacteria;Verrucomicrobia;Verrucomicrobiae;Verrucomicrobiales;Akkermansiaceae;Akkermansia;Akkermansia            ATAGCCCTGGGAAACTGGGATTAATACCGCATAGTATCGA---------A
Bacteria;Cyanobacteria;Oxyphotobacteria;Nostocales;Nostocaceae;Calothrix                   ACAACAGTTAGAAATGACTGCTAATACCGGATGTGCCGAA---------A
                                  * *       ****        **  *    *                  

Bacteria;Chlamydiae;Chlamydiae;Chlamydiales;Chlamydiaceae;Chlamydia;Chlamydia          GG---CATCTAAA--ACATATTAAAGAAGGGGATCTTCG------GACCT
Bacteria;Chlamydiae;Chlamydiae;Chlamydiales;Parachlamydiaceae;Candidatus              AG--ACATCTTAA--ATCTATTAAAGTGGGGGATCTTCG------GACCT
Bacteria;Actinobacteria;Actinobacteria;Corynebacteriales;Mycobacteriaceae;Mycobacterium;Mycobacterium            TGC-ATG-TCTTG----TGGTGGAAAGCGCTT-----------------T
Bacteria;Actinobacteria;Actinobacteria;Corynebacteriales;Nocardiaceae;Nocardia;Nocardia          TGC-ATG-TCTTG----TGGTGGAAAG--ATT-----------------T
Bacteria;Actinobacteria;Actinobacteria;Corynebacteriales;Corynebacteriaceae;Corynebacterium;Corynebacterium          TA--GTG-TGT-G----TGGTGGAAAG--TTT-----------------T
Bacteria;Actinobacteria;Actinobacteria;Micromonosporales;Micromonosporaceae;Micromonospora;Micromonospora          CGC-ATGGT-TGG----TGGTGGAAAGTTT-------------------T
Bacteria;Actinobacteria;Actinobacteria;Pseudonocardiales;Pseudonocardiaceae;Actinoalloteichus;Actinoalloteichus          CGC-ATGGT-GGT----GTGTGGAAAGTTC-------------------C
Bacteria;Actinobacteria;Actinobacteria;Propionibacteriales;Nocardioidaceae;Aeromicrobium;Aeromicrobium            CGC-ATGGT-GGG----GGGTGGAAAGCTC-------------------T
Bacteria;Actinobacteria;Actinobacteria;Propionibacteriales;Propionibacteriaceae;Auraticoccus;Auraticoccus          TGC-ATGGT-GGG----GGGTTGAAAGCTT-------------------T
Bacteria;Actinobacteria;Actinobacteria;Streptosporangiales;Streptosporangiaceae;Sphaerisporangium;Astrosporangium                   -GC-ATGGTGTGT----GGGTGGAAAGTTT-------------------T
Bacteria;Actinobacteria;Actinobacteria;Streptosporangiales;Thermomonosporaceae;Thermobispora;Thermobispora                   CGC-ATGGGTGGT-----GGTGGAAAGGTTCCCCCTTGT------GGGGT
Bacteria;Actinobacteria;Actinobacteria;Frankiales;Geodermatophilaceae;Blastococcus;Blastococcus          CGC-ATGGTCTGG----TGGTGGAAAGATT-------------------T
Bacteria;Actinobacteria;Actinobacteria;Micrococcales;Brevibacteriaceae;Brevibacterium;Brevibacterium                   CGC-ATG--TTGGT---TGGTGGAAAGTTT--------------------
Bacteria;Actinobacteria;Actinobacteria;Micrococcales;Micrococcaceae;Arthrobacter;Arthrobacter             CGC-ATGGCCTGG----TGGTGGAAAGCTTG------------------A
Bacteria;Actinobacteria;Actinobacteria;Micrococcales;Intrasporangiaceae;Janibacter;Janibacter             CGC-ATGGTTAGT----GTCTGGAAAGTTT--------------------
Bacteria;Actinobacteria;Actinobacteria;Micrococcales;Sanguibacteraceae;Sanguibacter;Sanguibacter             CGC-ATGGTCTGT----GTCTGGAAAGTTT--------------------
Bacteria;Actinobacteria;Actinobacteria;Micrococcales;Demequinaceae;Demequina;Demequina            CGC-ATGGTCATT----GTCGGGAAAGTTT--------------------
Bacteria;Actinobacteria;Actinobacteria;Micrococcales;Cellulomonadaceae;Cellulomonas;Cellulomonas          CGC-ATG-TGGTG----GTGTGGAAAGAAT--------------------
Bacteria;Actinobacteria;Actinobacteria;Micrococcales;Microbacteriaceae;Agromyces;Agromyces                   CGC-ATGGT-GTG----GGGTGGAAAGTTT--------------------
Bacteria;Actinobacteria;Actinobacteria;Streptomycetales;Streptomycetaceae;Kitasatospora;Kitasatospora                   CGC-ATGGG-GGC----CGGTGGAAAGCTC-------------------C
Bacteria;Actinobacteria;Actinobacteria;Bifidobacteriales;Bifidobacteriaceae;Bifidobacterium;Bifidobacterium        TGC-ATG-TCCTT----CCGGGAAAGGTTC-------------------C
Bacteria;Actinobacteria;Coriobacteriia;Coriobacteriales;Atopobiaceae;Olsenella;Olsenella             CGC-ATGGGGGAC----CCG-GGAAAGCTC-------------------C
Bacteria;Actinobacteria;Coriobacteriia;Coriobacteriales;Eggerthellaceae;Slackia;Slackia            CGC-ATGCTGCGG----CCG-GGAAAGCCC-------------------A
Bacteria;Thermotogae;Thermotogae;Kosmotogales;Kosmotogaceae;Kosmotoga;Kosmotoga             ----------GAG----AGGGGAAAGGCG------CAAAAG-----CGTC
Bacteria;Deinococcus-Thermus;Deinococci;Thermales;Thermaceae;Thermus;Thermus          ----------ACA----TCCTGTGGGGTGTGT--TTAAAGGG----TTTT
Bacteria;Elusimicrobia;Elusimicrobia;Lineage          AGC-ATTCCGAGG----GGATGAAAGGCCC----------GC---AAGGG
Bacteria;Nitrospirae;Nitrospira;Nitrospirales;Nitrospiraceae;Leptospirillum;Leptospirillum          AGG-GTTCCGGGG-----AAAGGGAGGCCTCTG-----ATAC---AAGCT
Bacteria;Proteobacteria;Alphaproteobacteria;Rhizobiales;Beijerinckiaceae;Methylobacterium;Methylobacterium                   --------GGGAA-----AGG--------------TTTA-----------
Bacteria;Proteobacteria;Alphaproteobacteria;Rhizobiales;Stappiaceae;Labrenzia;Labrenzia               --------GGGAA-----AGA--------------TTTA-----------
Bacteria;Proteobacteria;Alphaproteobacteria;Rickettsiales;Rickettsiaceae;Rickettsia;Rickettsia            --------AGGAA-----AGA--------------TTTA-----------
Bacteria;Proteobacteria;Alphaproteobacteria;Acetobacterales;Acetobacteraceae;Gluconacetobacter;Gluconacetobacter                   --------GTCAA-----AGG--------------CGTAAG---------
Bacteria;Proteobacteria;Gammaproteobacteria;Aeromonadales;Aeromonadaceae;Aeromonas;Aeromonas          --------GGGAA-----AGAAGGGGAC------CTTCGGG------CCT
Bacteria;Proteobacteria;Gammaproteobacteria;Alteromonadales;Shewanellaceae;Shewanella;Shewanella                   --------GGGAA-----AGGAGGGGAC------CTTCGGG------CCT
Bacteria;Proteobacteria;Gammaproteobacteria;Vibrionales;Vibrionaceae;Candidatus          --------AGAAA-----AGCAGGGGACC-----TTTTATAGG----CCT
Bacteria;Proteobacteria;Gammaproteobacteria;Alteromonadales;Pseudoalteromonadaceae;Pseudoalteromonas;Pseudoalteromonas          --------ACCAA-----AGGGGG----------CTTCGGC--------T
Bacteria;Proteobacteria;Gammaproteobacteria;Alteromonadales;Alteromonadaceae;Alteromonas;Alteromonas          --------ACCAA-----ACGGGG----------CTTCGGC--------T
Bacteria;Proteobacteria;Gammaproteobacteria;Orbales;Orbaceae;Gilliamella;Gilliamella            --------ACCAA-----AGCATGGGAC------CTACGGG------CCA
Bacteria;Proteobacteria;Gammaproteobacteria;Pasteurellales;Pasteurellaceae;Actinobacillus;[Haemophilus]            --------ATGAA-----AGACTGGGAC-------CGCAAGG-----CCA
Bacteria;Proteobacteria;Gammaproteobacteria;Cellvibrionales;Microbulbiferaceae;Microbulbifer;Microbulbifer                   --------GAGAA-----AGCAGGGGATC------TTCGGA------CCT
Bacteria;Proteobacteria;Gammaproteobacteria;Oceanospirillales;Saccharospirillaceae;Reinekea;Reinekea                   --------AGGAA-----AG--GGGGCTT--------CGG--------CT
Bacteria;Proteobacteria;Gammaproteobacteria;Arenicellales;Arenicellaceae;Candidatus                   --------GAGAA-----AG--GGGGCCTCTG--CCTGCAC------GCT
Bacteria;Proteobacteria;Gammaproteobacteria;Methylococcales;Methylomonaceae;Methylomicrobium;Methylomicrobium      --------GGGAA-----AGCGGGGGAC------CTTCGGG------CCT
Bacteria;Proteobacteria;Gammaproteobacteria;Methylococcales;Cycloclasticaceae;Cycloclasticus;Cycloclasticus                   --------GGCAA-----AGCAGGGGAC------CTTCGGG------CCT
Bacteria;Proteobacteria;Gammaproteobacteria;Thiomicrospirales;Thiomicrospiraceae;Thiomicrospira;Thiomicrospira      --------ATTAA--------AGGTGCCCTCT--CCTTGGAA-----GGT
Bacteria;Proteobacteria;Gammaproteobacteria;Oceanospirillales;Halomonadaceae;Candidatus                   --------GATAA-----AGCAGGGGATT------GATGAAAATCAACCT
Bacteria;Proteobacteria;Gammaproteobacteria;Pseudomonadales;Moraxellaceae;[Agitococcus]                   --------GAGAA-----AGTGGGGGATC------TTCGGA------CCT
Bacteria;Proteobacteria;Gammaproteobacteria;Cardiobacteriales;Cardiobacteriaceae;Suttonella;Rappaport            --------GAGAA-----AGCGGGGGATC-----GT--AAG-----ACCT
Bacteria;Proteobacteria;Gammaproteobacteria;Piscirickettsiales;Piscirickettsiaceae;Piscirickettsia;Piscirickettsia          --------GTTAA-----AGAGGGCCTCT-----ATTTATA-----AGCT
Bacteria;Proteobacteria;Gammaproteobacteria;Francisellales;Francisellaceae;Allofrancisella;Allofrancisella          --------ATTAA-----AGGTGGCTTT------------------GGCT
Bacteria;Proteobacteria;Gammaproteobacteria;Nitrosococcales;Nitrosococcaceae;Candidatus          --------AGGAA-----AGCGGGGGACC------TTAGGG------CCT
Bacteria;Proteobacteria;Gammaproteobacteria;Betaproteobacteriales;Chromobacteriaceae;Chromobacterium;Chromobacterium                   --------GGGAA-----AGCGGGGGATC------GAAAGA------CCT
Bacteria;Proteobacteria;Gammaproteobacteria;Betaproteobacteriales;Neisseriaceae;Kingella;Kingella          --------AGGAA-----AGCAGGGGATC------TTCGGA------CCT
Bacteria;Proteobacteria;Gammaproteobacteria;Betaproteobacteriales;Hydrogenophilaceae;Thiobacillus;Thiobacillus            --------GGGAA-----AGTGGGGGATC------GCAAGA------CCT
Bacteria;Proteobacteria;Gammaproteobacteria;Betaproteobacteriales;Rhodocyclaceae;Methyloversatilis;Methyloversatilis      --------GAGAA-----AGCGGGGGATC------GCAAGA------CCT
Bacteria;Proteobacteria;Gammaproteobacteria;Betaproteobacteriales;Ferrovaceae;Ferrovum;mine             --------AGGAA-----AGCGGGGGACC------GAAAGG------CCT
Bacteria;Proteobacteria;Gammaproteobacteria;Betaproteobacteriales;Gallionellaceae;Gallionella;Gallionella                   --------GGGAA-----AGGGGGGGATC------GCAAGA------CCT
Bacteria;Proteobacteria;Gammaproteobacteria;Betaproteobacteriales;Methylophilaceae;Methylotenera;Methylotenera            --------GGGAA-----AGCAGGGGATC------TTCGGA------CCT
Bacteria;Proteobacteria;Gammaproteobacteria;Betaproteobacteriales;Burkholderiaceae;Acidovorax;Acidovorax                   --------ATGAA-----AGCAGGGGACC------GCAAGG------CCT
Bacteria;Proteobacteria;Gammaproteobacteria;Cardiobacteriales;Wohlfahrtiimonadaceae;Ignatzschineria;Ignatzschineria                   --------TTTAA-----AGCAGGGGATC------TTCGGA------CCT
Bacteria;Proteobacteria;Gammaproteobacteria;Xanthomonadales;Xanthomonadaceae;Lysobacter;Lysobacter                   --------GTGAA-----AGCCGGGGACC------TTCGGG------CCT
Bacteria;Proteobacteria;Deltaproteobacteria;Desulfuromonadales;Desulfuromonadaceae;Desulfuromonas;Desulfuromonas          CTT-CGGAGGACG-----CGGGAAAAGGTGGGG-AC-CTTCG---GGCCT
Bacteria;Proteobacteria;Deltaproteobacteria;Syntrophobacterales;Syntrophaceae;Desulfomonile;Desulfomonile                   CCT-CGGCTCCAG-----GGGTCAAAATCGGCCTAT-CGCAG---AAGCC
Bacteria;Proteobacteria;Deltaproteobacteria;Myxococcales;Haliangiaceae;Haliangium;Haliangium            CGA--G-GTCCTGT----ATGGGAAAGCTAGCCAATACTTGT---AAGCT
Bacteria;Proteobacteria;Deltaproteobacteria;Myxococcales;Polyangiaceae;Chondromyces;Chondromyces                   CGA--GAGACGCAG----AGGTCAAAGCGGGCCAATGAAATC---AAGCT
Bacteria;Proteobacteria;Deltaproteobacteria;Myxococcales;Myxococcaceae;Myxococcus;Myxococcus                   CTT-CGGAGACTG-----AGGGAAAAGGTGGCCTCTGTATAC---AAGCT
Bacteria;Proteobacteria;Deltaproteobacteria;Desulfovibrionales;Desulfohalobiaceae;Desulfonatronovibrio;Desulfobulbus          TTA-TTACATATG-----TAGTAAAGGATGGCCTCTGATT-T---AAGCC
Bacteria;Epsilonbacteraeota;Campylobacteria;Campylobacterales;Campylobacteraceae;Campylobacter;Campylobacter            AAC-ACAAGTTGA---GTAGGGAAAGTT---------------------T
Bacteria;Firmicutes;Clostridia;Clostridiales;Peptococcaceae;Desulfosporosinus;Desulfosporosinus            GGCA-TCAG-GCTT----TAAGGAAAGATGGCCTCTG--AAT---ATGCT
Bacteria;Firmicutes;Negativicutes;Selenomonadales;Acidaminococcaceae;Succinispira;Succinispira           TGCA--TAGT-TTGC---TGAAGAAAGATGGCCTCTATTTAT---AAGCT
Bacteria;Firmicutes;Bacilli;Bacillales;Alicyclobacillaceae;Alicyclobacillus;Alicyclobacillus                   GGCA-TCTG--CTAG---CTGGGAAAGGTG-----CA--AAT---GCACC
Bacteria;Firmicutes;Erysipelotrichia;Erysipelotrichales;Erysipelotrichaceae;Eggerthia;Eggerthia          GGCA-TCCTCGTTG------AGTTAAAGTGTCCTTTC---------GGGG
Bacteria;Firmicutes;Bacilli;Bacillales;Bacillaceae;Alkalibacillus;Alkalibacillus                   CGCA--TGGT-TCGG---TGTTAAAAGATGGCTTC-----------TGCT
Bacteria;Firmicutes;Bacilli;Bacillales;Planococcaceae;Filibacter;Filibacter                   CGCA--TGGA-CGAA---CTCTGAAAGACGGTTTC-----------GGCT
Bacteria;Firmicutes;Bacilli;Bacillales;Sporolactobacillaceae;Salipaludibacillus;[Bacillus]          CGCA--TGGTGCCGA---TGTAAAAGAGGGGATTCG----------TCCT
Bacteria;Firmicutes;Bacilli;Bacillales;Paenibacillaceae;Paenibacillus;Paenibacillus                   CGCC--TGAA-GANA---ACTGGAAAGACGGAGCA-----------ATCT
Bacteria;Firmicutes;Bacilli;Lactobacillales;Aerococcaceae;Aerococcus;Aerococcus              CGCA--TGAA-CAAA---CTTAGAAAGATGGC-TC-----------TGCT
Bacteria;Firmicutes;Bacilli;Lactobacillales;Lactobacillaceae;Lactobacillus;Lactobacillus                   CGCA--TGGT-TCTT---GGCTGAAAGATGGCGTA-----------AGCT
Bacteria;Firmicutes;Bacilli;Lactobacillales;Enterococcaceae;Enterococcus;Enterococcus        CGCA--TGGT-AGAT---GGATGAAAGGCGCTTTT-----------A--C
Bacteria;Firmicutes;Bacilli;Bacillales;Staphylococcaceae;Nosocomiicoccus;Nosocomiicoccus                   CA-A--CGGTATAGA---AGTTGAAAGGTGGATTT-------------CT
Bacteria;Firmicutes;Bacilli;Lactobacillales;Leuconostocaceae;Leuconostoc;Leuconostoc                   CGCA--TGAC-ACAA---AGTTAAAAGGCGCTTCG-------------GC
Bacteria;Tenericutes;Mollicutes;Mycoplasmatales;Mycoplasmataceae;Mycoplasma;Mycoplasma            CGCA--TGATTCCGT---TGTGAAAGGA--GCCTCA----------AAGC
Bacteria;Chrysiogenetes;Chrysiogenetes;Chrysiogenales;Chrysiogenaceae;Desulfurispirillum;Desulfurispirillum          CAAA--CGGA---GC---TTTCGGG------------------------T
Bacteria;Firmicutes;Clostridia;Clostridiales;Lachnospiraceae;[Eubacterium]        GGC--ATCATGC-A---GTGTGAAAAACT-------------------CC
Bacteria;Firmicutes;Clostridia;Clostridiales;Peptostreptococcaceae;Clostridioides;Clostridioides              GGC--ATCTCTTGA---ATATCAAAGG---------------------TG
Bacteria;Firmicutes;Clostridia;Clostridiales;Christensenellaceae;Catabacter;Christensenella            CGC--ATGGAACTG---GGGTAAAAGGAT-------------------TT
Bacteria;Fusobacteria;Fusobacteriia;Fusobacteriales;Fusobacteriaceae;Fusobacterium;Fusobacterium            C----TTAGAAT------TTATGAAAGCTA------------------TA
Bacteria;Bacteroidetes;Bacteroidia;Bacteroidales;Bacteroidaceae;Bacteroides;Bacteroides          CGC-ATGGTTTCA---T-TATTAAAGGA---------------------T
Bacteria;Bacteroidetes;Bacteroidia;Bacteroidales;Prevotellaceae;Prevotella;Prevotella              CAT-CCGATATGA-----A-ACAAAGGTTT-------------------T
Bacteria;Bacteroidetes;Bacteroidia;Bacteroidales;Marinifilaceae;Odoribacter;Odoribacter          TGC-CTGGGAT-G-----TGAGTTAAATTT-------------------T
Bacteria;Bacteroidetes;Bacteroidia;Bacteroidales;Marinilabiliaceae;[Cytophaga]                   CGC-ATGGTACAG-----TGTTAAAAATTA-------------------C
Bacteria;Bacteroidetes;Bacteroidia;Bacteroidales;Rikenellaceae;Rikenellaceae                   GGC-ATCGTCCGA-----TGTTGAAAGCTT-------------------C
Bacteria;Bacteroidetes;Bacteroidia;Flavobacteriales;Flavobacteriaceae;Aequorivita;Aequorivita             GGC-ATTGTTTTA-----TAATTAAAGATT-------------------T
Bacteria;Bacteroidetes;Bacteroidia;Sphingobacteriales;Sphingobacteriaceae;Pedobacter;Pedobacter            AGC-ATTATCCAA-----TGTTCAAATATT-------------------T
Bacteria;Bacteroidetes;Bacteroidia;Chitinophagales;Chitinophagaceae;Niastella;Niastella              GGC-ATCACTTGA-----TGATTATAGCTC-------------------C
Bacteria;Bacteroidetes;Bacteroidia;Cytophagales;Hymenobacteraceae;Pontibacter;Pontibacter            GGC-ATCACTTTA-----TCATCAAAGCTG-------------------A
Bacteria;Bacteroidetes;Bacteroidia;Cytophagales;Spirosomaceae;Spirosoma;Spirosoma          CAC-CTGATGAGA----CGGATAAACATT---------------------
Bacteria;Bacteroidetes;Ignavibacteria;Ignavibacteriales;Melioribacteraceae;Melioribacter;Melioribacter          CGC-ATGGGTATG-----TTGTTAAAGCCTATA----------------T
Bacteria;Planctomycetes;Planctomycetacia;Pirellulales;Pirellulaceae;Rhodopirellula;Rhodopirellula                  GG-----ATCAAA-----TGGTGTGAT-----------------------
Bacteria;Verrucomicrobia;Verrucomicrobiae;Verrucomicrobiales;Akkermansiaceae;Akkermansia;Akkermansia            AG-----ATTAAA------GCAGCAA------------------------
Bacteria;Cyanobacteria;Oxyphotobacteria;Nostocales;Nostocaceae;Calothrix                   GG-------TGAA---A--GATTAA-------------------------
                                                                                    

Bacteria;Chlamydiae;Chlamydiae;Chlamydiales;Chlamydiaceae;Chlamydia;Chlamydia          TTCGG-TTGAGGGAGAGTCTATGGGATATCAGCTTGTTGGTG-GGGTAAT
Bacteria;Chlamydiae;Chlamydiae;Chlamydiales;Parachlamydiaceae;Candidatus              CGCGG-TTAAAGAGGGGCCCATGGGATATCAGCTAGTAGGTA-GGGTAAT
Bacteria;Actinobacteria;Actinobacteria;Corynebacteriales;Mycobacteriaceae;Mycobacterium;Mycobacterium            AGCGG-TGTGGGATGAGCCCGCGGCCTATCAGCTTGTTGGTG-GGGTGAC
Bacteria;Actinobacteria;Actinobacteria;Corynebacteriales;Nocardiaceae;Nocardia;Nocardia          ATCGG-TGCGAGATGGGCCCGCGGCCTATCAGCTTGTTGGTG-GGGTAAT
Bacteria;Actinobacteria;Actinobacteria;Corynebacteriales;Corynebacteriaceae;Corynebacterium;Corynebacterium          TTCGG-TACGAGATGAGCCCGCGGCCTATCAGCTTGTTGGTG-GGGTAAT
Bacteria;Actinobacteria;Actinobacteria;Micromonosporales;Micromonosporaceae;Micromonospora;Micromonospora          T-CGG-CTTGGGATGGGCTCGCGGCCTATCAGCTTGTTGGTG-GGGTGAT
Bacteria;Actinobacteria;Actinobacteria;Pseudonocardiales;Pseudonocardiaceae;Actinoalloteichus;Actinoalloteichus          GGCGG-TGTGGGATGGGCCCGCGGCCTATCAGCTTGTTGGTG-GGGTGAT
Bacteria;Actinobacteria;Actinobacteria;Propionibacteriales;Nocardioidaceae;Aeromicrobium;Aeromicrobium            GGCGG-AGAAGGATGGGCTCGCGGCCTATCAGCTTGTTGGTGTGGGTAAT
Bacteria;Actinobacteria;Actinobacteria;Propionibacteriales;Propionibacteriaceae;Auraticoccus;Auraticoccus          TGCGG-TCAGGGATGGGCTCGCGGCCTATCAGCTTGTTGGTG-AGGTAAC
Bacteria;Actinobacteria;Actinobacteria;Streptosporangiales;Streptosporangiaceae;Sphaerisporangium;Astrosporangium                   TTCGG-TTGGGGATGGGCTCGCGGCCTATCAGCTTGTTGGTG-GGGTAGT
Bacteria;Actinobacteria;Actinobacteria;Streptosporangiales;Thermomonosporaceae;Thermobispora;Thermobispora                   TCCGG-CCGGGGATGGGCTCGCGGCCTATCAGCTTGTTGGTG-GGGTGAC
Bacteria;Actinobacteria;Actinobacteria;Frankiales;Geodermatophilaceae;Blastococcus;Blastococcus          ATCGG-CTGGGGATGGGCCCGCGGCCTATCAGCTTGTTGGTG-GGGTAGT
Bacteria;Actinobacteria;Actinobacteria;Micrococcales;Brevibacteriaceae;Brevibacterium;Brevibacterium                   TTCGA-TTGGGGATGGGCTCGCGGCCTATCAGCTTGTTGGTG-GGGTAAT
Bacteria;Actinobacteria;Actinobacteria;Micrococcales;Micrococcaceae;Arthrobacter;Arthrobacter             TGCGG-TTTTGGATGGACTCGCGGCCTATCAGCTGGTTGGTG-GGGTAAT
Bacteria;Actinobacteria;Actinobacteria;Micrococcales;Intrasporangiaceae;Janibacter;Janibacter             TTCGG-TCTGGGATGGACTCGCGGCCTATCAGCTTGTTGGTG-AGGTAAT
Bacteria;Actinobacteria;Actinobacteria;Micrococcales;Sanguibacteraceae;Sanguibacter;Sanguibacter             TTCGG-TCAAGGATGGACTCGCGGCCTATCAGCTTGTTGGTG-AGGTAAT
Bacteria;Actinobacteria;Actinobacteria;Micrococcales;Demequinaceae;Demequina;Demequina            TTCGG-TCTGGGATGGACTCGCGGCCTATCAGCTTGTTGGTG-AGGTAGT
Bacteria;Actinobacteria;Actinobacteria;Micrococcales;Cellulomonadaceae;Cellulomonas;Cellulomonas          TTCGG-TTGGGGATGGGCTCGCGGCCTATCAGCTTGTTGGTG-GGGTGAT
Bacteria;Actinobacteria;Actinobacteria;Micrococcales;Microbacteriaceae;Agromyces;Agromyces                   TTCGG-TTTGGGATGGACTCGCGGCCTATCAGCTTGTTGGTG-AGGTAAT
Bacteria;Actinobacteria;Actinobacteria;Streptomycetales;Streptomycetaceae;Kitasatospora;Kitasatospora                   GGCGG-TTCAGGATGATCCCGCGGCCTATCAGCTTGTTGGTG-GGGTAAC
Bacteria;Actinobacteria;Actinobacteria;Bifidobacteriales;Bifidobacteriaceae;Bifidobacterium;Bifidobacterium        ATCGG-TATGGGATGGGGTCGCGTCCTATCAGCTTGATGGCG-GGGTAAC
Bacteria;Actinobacteria;Coriobacteriia;Coriobacteriales;Atopobiaceae;Olsenella;Olsenella             GACGG-CGAGGGATGGGCCCGCGGCCTGTTAGCTTGTTGGCG-GGGTAAC
Bacteria;Actinobacteria;Coriobacteriia;Coriobacteriales;Eggerthellaceae;Slackia;Slackia            GACGG-GAGGGGATGGGGTCGCGGCCCATCAGGTAGACGGCG-GGGCAAC
Bacteria;Thermotogae;Thermotogae;Kosmotogales;Kosmotogaceae;Kosmotoga;Kosmotoga             GTC-A---CGGGAGCGGCCCGCGGACCATCAGCTAGTTGGTG-AGGTAAA
Bacteria;Deinococcus-Thermus;Deinococci;Thermales;Thermaceae;Thermus;Thermus          GCCCGCTTCCGGATGGGCCCGCGTCCCATCAGCTAGTTGGTG-GGGTAAG
Bacteria;Elusimicrobia;Elusimicrobia;Lineage          T-CGT-TCGAGGAGAAGTTTGCGGCCTATCAGCTAGTTGGCG-GTGTAAC
Bacteria;Nitrospirae;Nitrospira;Nitrospirales;Nitrospiraceae;Leptospirillum;Leptospirillum          TTCGC-CTTAAGATGAGCCCATGGCCCATCAGCTAGTTGGTA-GGGTAAA
Bacteria;Proteobacteria;Alphaproteobacteria;Rhizobiales;Beijerinckiaceae;Methylobacterium;Methylobacterium                   -CTGC-CGGAAGATCGGCCCGCGTCTGATTAGCTAGTTGGTG-GGGTAAC
Bacteria;Proteobacteria;Alphaproteobacteria;Rhizobiales;Stappiaceae;Labrenzia;Labrenzia               -TCGC-CTAAGGATGGGCCCGCGTTGGATTAGCTAGTTGGTG-GGGTAAA
Bacteria;Proteobacteria;Alphaproteobacteria;Rickettsiales;Rickettsiaceae;Rickettsia;Rickettsia            -TCGC-TGATGGATGGGCCCGCGTCAGATTAGGTAGTTGGTG-AGGTAAT
Bacteria;Proteobacteria;Alphaproteobacteria;Acetobacterales;Acetobacteraceae;Gluconacetobacter;Gluconacetobacter                   -TCGC-CTGTGGAGGAACCTGCGTTCGATTAGCTGGTTGGTG-GGGTAAA
Bacteria;Proteobacteria;Gammaproteobacteria;Aeromonadales;Aeromonadaceae;Aeromonas;Aeromonas          TTCGC-GATTGGATGAACCCAGGTGGGATTAGCTAGTTGGTG-GGGTAAT
Bacteria;Proteobacteria;Gammaproteobacteria;Alteromonadales;Shewanellaceae;Shewanella;Shewanella                   TCCGC-GATTGGATGAACCTAGGTGGGATTAGCTAGTTGGTG-AGGTAAT
Bacteria;Proteobacteria;Gammaproteobacteria;Vibrionales;Vibrionaceae;Candidatus          TGCGC-TATTGGATACGCCTAGGTGGGATTAGCTAGTTGGTA-AGGTAAT
Bacteria;Proteobacteria;Gammaproteobacteria;Alteromonadales;Pseudoalteromonadaceae;Pseudoalteromonas;Pseudoalteromonas          CTCGC-CCTTAGATTAGCCCAAGTGGGATTAGCTAGTTGGTG-AGGTAAT
Bacteria;Proteobacteria;Gammaproteobacteria;Alteromonadales;Alteromonadaceae;Alteromonas;Alteromonas          CCGGC-GCAAAGAGAGGCCCAAGTGAGATTAGCTAGTTGGTA-AGGTAAC
Bacteria;Proteobacteria;Gammaproteobacteria;Orbales;Orbaceae;Gilliamella;Gilliamella            TGCGC-CATTTGATGAACCCATATGGGATTAGCTAGTTGGTG-GGGTAAT
Bacteria;Proteobacteria;Gammaproteobacteria;Pasteurellales;Pasteurellaceae;Actinobacillus;[Haemophilus]            GTTGC-CATAAGATGAGCCCAAGTGGGATTAGGTAGTTGGTG-GGGTAAA
Bacteria;Proteobacteria;Gammaproteobacteria;Cellvibrionales;Microbulbiferaceae;Microbulbifer;Microbulbifer                   TGCGC-TATTGGATGAGCCTATGTCGGATTAGCTTGTTGGTA-AGGTAAC
Bacteria;Proteobacteria;Gammaproteobacteria;Oceanospirillales;Saccharospirillaceae;Reinekea;Reinekea                   CTCGC-TACTGGATGGGCCTGCGTTGGATTAGCTAGTTGGTG-TGGTAAA
Bacteria;Proteobacteria;Gammaproteobacteria;Arenicellales;Arenicellaceae;Candidatus                   CCCGC-TATGAGATGAGCCCGCGTCCGATTAGCTTGTTGGTA-GGGTAAG
Bacteria;Proteobacteria;Gammaproteobacteria;Methylococcales;Methylomonaceae;Methylomicrobium;Methylomicrobium      CGCGC-TAACAGATGAGCCTGCGTGGGATTAGCTAGTTGGTA-GGGTAAA
Bacteria;Proteobacteria;Gammaproteobacteria;Methylococcales;Cycloclasticaceae;Cycloclasticus;Cycloclasticus                   TGCAC-TATTAGATGAGCCTATGTCGGATTAGCTAGTTGGTG-AGGTAAT
Bacteria;Proteobacteria;Gammaproteobacteria;Thiomicrospirales;Thiomicrospiraceae;Thiomicrospira;Thiomicrospira      ATCGC-TAAAGGATGAGCCCAAGTTAGATTAGCTAGTTGGTA-GGGTAAA
Bacteria;Proteobacteria;Gammaproteobacteria;Oceanospirillales;Halomonadaceae;Candidatus                   TGCGC-TAATAGATGATTCCATGCCGGATTAGCTAGTTGGTT-GAGTAAA
Bacteria;Proteobacteria;Gammaproteobacteria;Pseudomonadales;Moraxellaceae;[Agitococcus]                   CACGC-TAATAGATGAGCCTAGGCCGGATTAGCTAGTTGGTA-GGGTAAA
Bacteria;Proteobacteria;Gammaproteobacteria;Cardiobacteriales;Cardiobacteriaceae;Suttonella;Rappaport            CGCAC-CAAGAGATGAGCCTATGTTGGATTAGCTAGATGGTG-GGGTAAA
Bacteria;Proteobacteria;Gammaproteobacteria;Piscirickettsiales;Piscirickettsiaceae;Piscirickettsia;Piscirickettsia          CTTGC-TAGGAGATGAGCCCGCGTTGGATTAGCTAGTTGGTA-GGGTAAA
Bacteria;Proteobacteria;Gammaproteobacteria;Francisellales;Francisellaceae;Allofrancisella;Allofrancisella          GCCGC-GGATGGATGAGCCTGCGTTGGATTAGCTAGTTGGTA-GGGTAAG
Bacteria;Proteobacteria;Gammaproteobacteria;Nitrosococcales;Nitrosococcaceae;Candidatus          CGTGC-TAGGAGATGAGCCTGCGTCCGATTAGCTAGTTGGTG-AGGTAAT
Bacteria;Proteobacteria;Gammaproteobacteria;Betaproteobacteriales;Chromobacteriaceae;Chromobacterium;Chromobacterium                   CGCGT-TATACGAGCAGCCGACGTCTGATTAGCTAGTTGGTG-AGGTAAG
Bacteria;Proteobacteria;Gammaproteobacteria;Betaproteobacteriales;Neisseriaceae;Kingella;Kingella          TGCGT-TATTCGAGCGGCCAATAACTGATTAGCTAGTTGGTG-GGGTAAG
Bacteria;Proteobacteria;Gammaproteobacteria;Betaproteobacteriales;Hydrogenophilaceae;Thiobacillus;Thiobacillus            CACGT-TATTCGAGCGGCCGACGTCTGATTAGCTAGTTGGTG-GGGTAAT
Bacteria;Proteobacteria;Gammaproteobacteria;Betaproteobacteriales;Rhodocyclaceae;Methyloversatilis;Methyloversatilis      CGCGC-GATTGGAGTGGCCGATGTCAGATTAGCTAGTTGGTG-GGGTAAA
Bacteria;Proteobacteria;Gammaproteobacteria;Betaproteobacteriales;Ferrovaceae;Ferrovum;mine             CGCGC-TGAAGGAGCGGCCGATGTCCGATTAGCTAGTTGGTG-AGGTAAA
Bacteria;Proteobacteria;Gammaproteobacteria;Betaproteobacteriales;Gallionellaceae;Gallionella;Gallionella                   CTCGC-TTTCGGAGTGGCCGATATCGGATTAGCTAGTAGGTG-AGGTAAA
Bacteria;Proteobacteria;Gammaproteobacteria;Betaproteobacteriales;Methylophilaceae;Methylotenera;Methylotenera            TGCGT-TAATGGAGCGGCCGATATCTGATTAGCTAGTTGGTG-AGGTAAA
Bacteria;Proteobacteria;Gammaproteobacteria;Betaproteobacteriales;Burkholderiaceae;Acidovorax;Acidovorax                   TGCGC-GTTTGGAGCGGCCGATGGCAGATTAGGTAGTTGGTG-GGATAAA
Bacteria;Proteobacteria;Gammaproteobacteria;Cardiobacteriales;Wohlfahrtiimonadaceae;Ignatzschineria;Ignatzschineria                   TGCGC-TAAGAGATGAGCCTATGTGGGATTAGCTAGTTGGTG-AGGTAAC
Bacteria;Proteobacteria;Gammaproteobacteria;Xanthomonadales;Xanthomonadaceae;Lysobacter;Lysobacter                   GGCGC-GGAAAGATGAGCCGACGTCGGATTAGCTAGTTGGAG-GGGTAAT
Bacteria;Proteobacteria;Deltaproteobacteria;Desulfuromonadales;Desulfuromonadaceae;Desulfuromonas;Desulfuromonas          ACTGT-CATCGGATGAGTCCGCGGCCCATTAGCTAGTTGGTA-GGGTAAT
Bacteria;Proteobacteria;Deltaproteobacteria;Syntrophobacterales;Syntrophaceae;Desulfomonile;Desulfomonile                   GGTGC-CCCGAGATGGGCCCGCGGACCATTAGCTAGTTGGTA-GGGTAAT
Bacteria;Proteobacteria;Deltaproteobacteria;Myxococcales;Haliangiaceae;Haliangium;Haliangium            GGCGC-TGAAAGAGGGGCCCGCGTCGCATCAGCTAGTTGGTG-AGGTAAC
Bacteria;Proteobacteria;Deltaproteobacteria;Myxococcales;Polyangiaceae;Chondromyces;Chondromyces                   CGCAC-CGGAAGATGAGCCTGCGGCCCATCAGCTAGTTGGTA-GGGTAAT
Bacteria;Proteobacteria;Deltaproteobacteria;Myxococcales;Myxococcaceae;Myxococcus;Myxococcus                   ATCAC-AACCAGATGAGTCCGCGGCCCATCAGCTAGTTGGCG-GGGTAAT
Bacteria;Proteobacteria;Deltaproteobacteria;Desulfovibrionales;Desulfohalobiaceae;Desulfonatronovibrio;Desulfobulbus          ATTGC-CTTGAGATGAGTCCGCGTCTCATTAGCTAGTTGGTG-GGGTAAG
Bacteria;Epsilonbacteraeota;Campylobacteria;Campylobacterales;Campylobacteraceae;Campylobacter;Campylobacter            TTCGG-TGTAGGATGAGACTATATAGTATCAGCTAGTTGGTA-AGGTAAT
Bacteria;Firmicutes;Clostridia;Clostridiales;Peptococcaceae;Desulfosporosinus;Desulfosporosinus            ATCGA-TTATGGATGGACCCGCGTCTGATTAGCTGGTTGGTG-GGGTAAA
Bacteria;Firmicutes;Negativicutes;Selenomonadales;Acidaminococcaceae;Succinispira;Succinispira           ATCGC-TAGAGGATGAGCCTGCGTCTGATTAGCTAGTTGGTG-AGGTAAT
Bacteria;Firmicutes;Bacilli;Bacillales;Alicyclobacillaceae;Alicyclobacillus;Alicyclobacillus                   GCAGA-T---GGAGGAGCCCGCGGCGCATTAGCTGGTTGGTG-GGGTAAC
Bacteria;Firmicutes;Erysipelotrichia;Erysipelotrichales;Erysipelotrichaceae;Eggerthia;Eggerthia          ACAGC-TGACGGATGGACCTGTGGCGCATTAGCCAGTTGGCG-GGGTAAA
Bacteria;Firmicutes;Bacilli;Bacillales;Bacillaceae;Alkalibacillus;Alkalibacillus                   ATTAC-TTACAGATGGGCCCGCGGCGCATTAGCTAGTTGGTG-AGGTAAC
Bacteria;Firmicutes;Bacilli;Bacillales;Planococcaceae;Filibacter;Filibacter                   GTCAC-TGTAGGATGGGCCCGCGGCGCATTAGCTAGTTGGTG-GGGTAAT
Bacteria;Firmicutes;Bacilli;Bacillales;Sporolactobacillaceae;Salipaludibacillus;[Bacillus]          CTCAC-TGCAGGATGGGCCCGCGGCGCATTAGCTAGTTGGTG-AGGTAAG
Bacteria;Firmicutes;Bacilli;Bacillales;Paenibacillaceae;Paenibacillus;Paenibacillus                   GTCAC-TTGGGGATGGGCCTGCGGCGCATTAGCTAGTTGGTG-GGGTAAC
Bacteria;Firmicutes;Bacilli;Lactobacillales;Aerococcaceae;Aerococcus;Aerococcus              ATCAC-TTATCGATGGCCTTGCGGTGCATTAACTAGTTGGCG-AGGTAAC
Bacteria;Firmicutes;Bacilli;Lactobacillales;Lactobacillaceae;Lactobacillus;Lactobacillus                   ATCGC-TTTTGGATGGACCCGCGGCGTATTAGCTAGTTGGTG-AGGTAAC
Bacteria;Firmicutes;Bacilli;Lactobacillales;Enterococcaceae;Enterococcus;Enterococcus        GTCAC-TGATGGATGGACCCGCGGTGCATTAGCTAGTTGGTG-GGGTAAC
Bacteria;Firmicutes;Bacilli;Bacillales;Staphylococcaceae;Nosocomiicoccus;Nosocomiicoccus                   ATCAC-TTAAGGATGGGCCTGCGGCGCATTAGCTGGTTGGTA-AGGTAAC
Bacteria;Firmicutes;Bacilli;Lactobacillales;Leuconostocaceae;Leuconostoc;Leuconostoc                   GTCACCTAAGAGATGGATCCGCGGTGCATTAGTTAGTTGGTG-GGGTAAA
Bacteria;Tenericutes;Mollicutes;Mycoplasmatales;Mycoplasmataceae;Mycoplasma;Mycoplasma            TCCAC-TAGAGGATGAGGGTGCGGAACATTAGCTTGTTGGTG-AGGTAAC
Bacteria;Chrysiogenetes;Chrysiogenetes;Chrysiogenales;Chrysiogenaceae;Desulfurispirillum;Desulfurispirillum          TCCGC-CGAAGGATGAGCCCGCGCATGATTAGCTTGTTGGTG-GGGTAAC
Bacteria;Firmicutes;Clostridia;Clostridiales;Lachnospiraceae;[Eubacterium]        GGTGG-TACAAGATGGGCCCGCGTTGGATTAGCTTGTTGGTG-GGGTAAC
Bacteria;Firmicutes;Clostridia;Clostridiales;Peptostreptococcaceae;Clostridioides;Clostridioides              AGCCAGTACAGGATGGACCCGCGTCTGATTAGCTAGTTGGTA-AGGTAAT
Bacteria;Firmicutes;Clostridia;Clostridiales;Christensenellaceae;Catabacter;Christensenella            ATTCGATGCAGGATGGGCTCGCGTCCCATTAGATAGTTGGTG-AGGTAAC
Bacteria;Fusobacteria;Fusobacteriia;Fusobacteriales;Fusobacteriaceae;Fusobacterium;Fusobacterium            AGCAC-TGTGAGAGAGCTTTGCGTCCCATTAGCTAGTTGGAG-AGGTAAC
Bacteria;Bacteroidetes;Bacteroidia;Bacteroidales;Bacteroidaceae;Bacteroides;Bacteroides          TCCGG-TAAAGGATGGGGATGCGTTCCATTAGGTTGTTGGTG-AGGTAAC
Bacteria;Bacteroidetes;Bacteroidia;Bacteroidales;Prevotellaceae;Prevotella;Prevotella              TCCGG-TAAGGGATGGGGATGCGTCTGATTAGCTAGTTGGCG-GGGCAAC
Bacteria;Bacteroidetes;Bacteroidia;Bacteroidales;Marinifilaceae;Odoribacter;Odoribacter          TAAGG-TATCGGATGGGCATGCGTCCTATTAGTTAGTTGGCG-GGGTAAC
Bacteria;Bacteroidetes;Bacteroidia;Bacteroidales;Marinilabiliaceae;[Cytophaga]                   GATGG-TTGTAGATGGGCATGCGTGACATTAGATAGTTGGTG-AGGTAAC
Bacteria;Bacteroidetes;Bacteroidia;Bacteroidales;Rikenellaceae;Rikenellaceae                   GGTGG-ATACGGATGAGCTCGCGAGACATTAGTTAGTTGGCG-GGGTAAC
Bacteria;Bacteroidetes;Bacteroidia;Flavobacteriales;Flavobacteriaceae;Aequorivita;Aequorivita             ATCGG-TACAAGATGAGCATGCGTCCCATTAGCTAGTTGGTG-TGGTAAC
Bacteria;Bacteroidetes;Bacteroidia;Sphingobacteriales;Sphingobacteriaceae;Pedobacter;Pedobacter            ATAGG-ATTAAGATGGGCATGCGTGTCATTAGCTAGTTGGCG-GGGTAAC
Bacteria;Bacteroidetes;Bacteroidia;Chitinophagales;Chitinophagaceae;Niastella;Niastella              GGCGC-TTAAAGATGGGCGTGCGCCTGATTAGGTAGTTGGCG-GAGTAAC
Bacteria;Bacteroidetes;Bacteroidia;Cytophagales;Hymenobacteraceae;Pontibacter;Pontibacter            GGCGG-TGGAAGATGGGCATGCGTGCCATTAGCTAGTTGGCG-GGGTAGA
Bacteria;Bacteroidetes;Bacteroidia;Cytophagales;Spirosomaceae;Spirosoma;Spirosoma          GATGGGTTGTGGAGGGGTTTGCGTCTGATTAGGTAGTTGGTG-GGGTAAC
Bacteria;Bacteroidetes;Ignavibacteria;Ignavibacteriales;Melioribacteraceae;Melioribacter;Melioribacter          GGTGC-CTATGGATGGGCTTGCATCCGATTAGCTAGTTGGTA-GGGTAAC
Bacteria;Planctomycetes;Planctomycetacia;Pirellulales;Pirellulaceae;Rhodopirellula;Rhodopirellula                  TCCGC-CTGAGGATTGGACTGCGTACTATTAGCTTGTTGGCG-AGGTAAT
Bacteria;Verrucomicrobia;Verrucomicrobiae;Verrucomicrobiales;Akkermansiaceae;Akkermansia;Akkermansia            TGCGC-TTGGGGATGGGCTCGCGGCCTATTAGTTAGTTGGTG-AGGTAAC
Bacteria;Cyanobacteria;Oxyphotobacteria;Nostocales;Nostocaceae;Calothrix                   -TTGC-CTGAAATTGAGCTCGCGTCAGATTAGCTAGTAGGTG-GTGTAAT
                                                              * *    *  **          

Bacteria;Chlamydiae;Chlamydiae;Chlamydiales;Chlamydiaceae;Chlamydia;Chlamydia          GGCCTACCAAGG-CTTTGACGTCTAGGCGGATTGAGAGATTGACCGCCAA
Bacteria;Chlamydiae;Chlamydiae;Chlamydiales;Parachlamydiaceae;Candidatus              GGCCTACCTAGG-CTAAGACGTCTAGGCGGATTGAGAGATTGACCGCCAA
Bacteria;Actinobacteria;Actinobacteria;Corynebacteriales;Mycobacteriaceae;Mycobacterium;Mycobacterium            GGCCTACCAAGG-CGACGACGGGTAGCCGGCCTGAGAGGGTGTCCGGCCA
Bacteria;Actinobacteria;Actinobacteria;Corynebacteriales;Nocardiaceae;Nocardia;Nocardia          GGCCTACCAAGG-CGACGACGGGTAGCCGACCTGAGAGGGTGACCGGCCA
Bacteria;Actinobacteria;Actinobacteria;Corynebacteriales;Corynebacteriaceae;Corynebacterium;Corynebacterium          GGCCTACCAAGG-CGTCGACGGGTAGCCGGCCTGAGAGGGTGGACGGCCA
Bacteria;Actinobacteria;Actinobacteria;Micromonosporales;Micromonosporaceae;Micromonospora;Micromonospora          GGCCTACCAAGG-CGACGACGGGTAGCCGGCCTGAGAGGGCGACCGGCCA
Bacteria;Actinobacteria;Actinobacteria;Pseudonocardiales;Pseudonocardiaceae;Actinoalloteichus;Actinoalloteichus          GGCCTACCAAGG-CGACGACGGGTAGCCGGCCTGAGAGGGCGACCGGCCA
Bacteria;Actinobacteria;Actinobacteria;Propionibacteriales;Nocardioidaceae;Aeromicrobium;Aeromicrobium            GGCCCACCAAGG-CGACGACGGGTAGCCGGCCTGAGAGGGTGACCGGCCA
Bacteria;Actinobacteria;Actinobacteria;Propionibacteriales;Propionibacteriaceae;Auraticoccus;Auraticoccus          GGCTCACCAAGG-CTTCGACGGGTAGCCGGCCTGAGAGGGCGACCGGCCA
Bacteria;Actinobacteria;Actinobacteria;Streptosporangiales;Streptosporangiaceae;Sphaerisporangium;Astrosporangium                   GGCCTACCAAGG-CGACGACGGGTAGCCGGCCTGAGAGGGCGACCGGCCA
Bacteria;Actinobacteria;Actinobacteria;Streptosporangiales;Thermomonosporaceae;Thermobispora;Thermobispora                   GGCCTACCAAGG-CGATGACGGGTAGCCGGCCTGAGAGGGTGGTCGGCCA
Bacteria;Actinobacteria;Actinobacteria;Frankiales;Geodermatophilaceae;Blastococcus;Blastococcus          GGCCTACCAAGG-CGACGACGGGTAGCCGGCCTGAGAGGGTGACCGGCCA
Bacteria;Actinobacteria;Actinobacteria;Micrococcales;Brevibacteriaceae;Brevibacterium;Brevibacterium                   GGCCTACCAAGG-CGACGACGGGTAGCCGGCCTGAGAGGGCGACCGGCCA
Bacteria;Actinobacteria;Actinobacteria;Micrococcales;Micrococcaceae;Arthrobacter;Arthrobacter             GGCTTACCAAGG-CGACGACGGGTAGCCGGCCTGAGAGGGTGACCGGTCA
Bacteria;Actinobacteria;Actinobacteria;Micrococcales;Intrasporangiaceae;Janibacter;Janibacter             GGCTCACCAAGG-CGACGACGGGTAGCCGGCCTGAGAGGGCGACCGGCCA
Bacteria;Actinobacteria;Actinobacteria;Micrococcales;Sanguibacteraceae;Sanguibacter;Sanguibacter             GGCTCACCAAGG-CGTCGACGGGTAGCCGGCCTGAGAGGGCGACCGGCCA
Bacteria;Actinobacteria;Actinobacteria;Micrococcales;Demequinaceae;Demequina;Demequina            GGCTCACCAAGG-CGACGACGGGTAGCCGGCCTGAGAGGGCGACCGGCCA
Bacteria;Actinobacteria;Actinobacteria;Micrococcales;Cellulomonadaceae;Cellulomonas;Cellulomonas          GGCCTACCAAGG-CGACGACGGGTAGCCGGCCTGAGAGGGCGACCGGCCA
Bacteria;Actinobacteria;Actinobacteria;Micrococcales;Microbacteriaceae;Agromyces;Agromyces                   GGCTCACCAAGG-CGTCGACGGGTAGCCGGCCTGAGAGGGTGACCGGCCA
Bacteria;Actinobacteria;Actinobacteria;Streptomycetales;Streptomycetaceae;Kitasatospora;Kitasatospora                   GGCCCACCAAGG-CGACGACGGGTAGCCGGCCTGAGAGGGCGACCGGCCA
Bacteria;Actinobacteria;Actinobacteria;Bifidobacteriales;Bifidobacteriaceae;Bifidobacterium;Bifidobacterium        GGCCCACCATGG-CTTCGACGGGTAGCCGGCCTGAGAGGGCGACCGGCCA
Bacteria;Actinobacteria;Coriobacteriia;Coriobacteriales;Atopobiaceae;Olsenella;Olsenella             GGCCCACCAAGG-CAATGATGGGTAGCCGGGTTGAGAGACCGACCGGCCA
Bacteria;Actinobacteria;Coriobacteriia;Coriobacteriales;Eggerthellaceae;Slackia;Slackia            GGCCCGCCGTGC-CGACGACGGGTAGCCGGGCTGAGAGGCTGATCGGCCA
Bacteria;Thermotogae;Thermotogae;Kosmotogales;Kosmotogaceae;Kosmotoga;Kosmotoga             GGCTCACCAAGG-CGACGACGGATAGCCGGCGTGAGAGCGTGGCCGGCCA
Bacteria;Deinococcus-Thermus;Deinococci;Thermales;Thermaceae;Thermus;Thermus          AGCCCACCAAGG-CGACGACGGGTAGCCGGTCTGAGAGGACGGCCGGCCA
Bacteria;Elusimicrobia;Elusimicrobia;Lineage          GGACCACCAAGG-CTATGACGGGTAGCCGATCTAAAAGGATGACCGGCCA
Bacteria;Nitrospirae;Nitrospira;Nitrospirales;Nitrospiraceae;Leptospirillum;Leptospirillum          GGCCTACCAAGG-CTACGACGGGTCGCTGGTCTGAGAGGACGACCAGCCA
Bacteria;Proteobacteria;Alphaproteobacteria;Rhizobiales;Beijerinckiaceae;Methylobacterium;Methylobacterium                   GGCCTACCAAGG-CGACGATCAGTAGCTGGTCTGAGAGGATGATCAGCCA
Bacteria;Proteobacteria;Alphaproteobacteria;Rhizobiales;Stappiaceae;Labrenzia;Labrenzia               GGCCTACCAAGG-CGACGATCCATAGCTGGTCTGAGAGGATGATCAGCCA
Bacteria;Proteobacteria;Alphaproteobacteria;Rickettsiales;Rickettsiaceae;Rickettsia;Rickettsia            GGCTCACCAAGC-CGACGATCTGTAGCTGGTCTGAGAGGATGATCAGCCA
Bacteria;Proteobacteria;Alphaproteobacteria;Acetobacterales;Acetobacteraceae;Gluconacetobacter;Gluconacetobacter                   GGCCTACCAAGG-CGATGATCGATAGCTGGTCTGAGAGGATGATCAGCCA
Bacteria;Proteobacteria;Gammaproteobacteria;Aeromonadales;Aeromonadaceae;Aeromonas;Aeromonas          GGCTCACCAAGG-CGACGATCCCTAGCTGGTCTGAGAGGATGATCAGCCA
Bacteria;Proteobacteria;Gammaproteobacteria;Alteromonadales;Shewanellaceae;Shewanella;Shewanella                   GGCTCACCAAGG-CGACGATCCCTAGCTGTTCTGAGAGGATGATCAGCCA
Bacteria;Proteobacteria;Gammaproteobacteria;Vibrionales;Vibrionaceae;Candidatus          GGCTTACCAAGG-CGACGATCCCTAGCTGGTCTGAGAGGATGAACAGCCA
Bacteria;Proteobacteria;Gammaproteobacteria;Alteromonadales;Pseudoalteromonadaceae;Pseudoalteromonas;Pseudoalteromonas          GGCTCACCAAGG-CGACGATCCCTAGCTGGTTTGAGAGGATGATCAGCCA
Bacteria;Proteobacteria;Gammaproteobacteria;Alteromonadales;Alteromonadaceae;Alteromonas;Alteromonas          GGCTTACCAAGG-CGACGATCTCTAGCTGTTCTGAGAGGAAGATCAGCCA
Bacteria;Proteobacteria;Gammaproteobacteria;Orbales;Orbaceae;Gilliamella;Gilliamella            GGCTCACCAAGG-CGACGATCTCTAGCTGGTCTGAGAGGATGACCAGCCA
Bacteria;Proteobacteria;Gammaproteobacteria;Pasteurellales;Pasteurellaceae;Actinobacillus;[Haemophilus]            GGCCTACCAAGC-CGACGATCTCTAGCTGGTCTGAGAGGATGACCAGCCA
Bacteria;Proteobacteria;Gammaproteobacteria;Cellvibrionales;Microbulbiferaceae;Microbulbifer;Microbulbifer                   GGCTTACCAAGG-CGACGATCCGTAGCTGGTCTGAGAGGATGATCAGCCA
Bacteria;Proteobacteria;Gammaproteobacteria;Oceanospirillales;Saccharospirillaceae;Reinekea;Reinekea                   GGCGCACCAAGG-CGACGATCCATAGCTGGTCTGAGAGGATGATCAGCCA
Bacteria;Proteobacteria;Gammaproteobacteria;Arenicellales;Arenicellaceae;Candidatus                   GGCCTACCAAGG-CGATGATCGGTAGCTGGTCTGAGAGGACGATCAGCCA
Bacteria;Proteobacteria;Gammaproteobacteria;Methylococcales;Methylomonaceae;Methylomicrobium;Methylomicrobium      GGCCTACCAAGG-CGACGATCCCTAGCTGGTCTGAGAGGACGATCAGCCA
Bacteria;Proteobacteria;Gammaproteobacteria;Methylococcales;Cycloclasticaceae;Cycloclasticus;Cycloclasticus                   GGCTCACCAAGG-CAACGATCCGTAGCTGGTTTGAGAGGATGATCAGCCA
Bacteria;Proteobacteria;Gammaproteobacteria;Thiomicrospirales;Thiomicrospiraceae;Thiomicrospira;Thiomicrospira      GGCCTACCAAGG-CGACGATCTATAGCTGGTTTGAGAGGATGATCAGCCA
Bacteria;Proteobacteria;Gammaproteobacteria;Oceanospirillales;Halomonadaceae;Candidatus                   AGCCTACCAAGG-TAACGATCCGTAGCTGGTCTGAGAGGATGATCAGCCA
Bacteria;Proteobacteria;Gammaproteobacteria;Pseudomonadales;Moraxellaceae;[Agitococcus]                   GGCCTACCAAGG-CGACGATCCGTAGCTGGTCTGAGAGGATGATCAGCCA
Bacteria;Proteobacteria;Gammaproteobacteria;Cardiobacteriales;Cardiobacteriaceae;Suttonella;Rappaport            GGCCTACCATGG-CGACGATCCATAGCTGGTTTGAGAGGATGATCAGCCA
Bacteria;Proteobacteria;Gammaproteobacteria;Piscirickettsiales;Piscirickettsiaceae;Piscirickettsia;Piscirickettsia          GGCTTACCAAGG-CGACGATCCATAGCTGGTTTGAGAGAATGGCCAGCCA
Bacteria;Proteobacteria;Gammaproteobacteria;Francisellales;Francisellaceae;Allofrancisella;Allofrancisella          GGCCTACCAAGG-CGACGATCCATAGCTGATTTGAGAGGATGATCAGCCA
Bacteria;Proteobacteria;Gammaproteobacteria;Nitrosococcales;Nitrosococcaceae;Candidatus          GGCTCACCAAGG-CGACGATCGGTAGCTGGTCTGAGAGGATGATCAGCCA
Bacteria;Proteobacteria;Gammaproteobacteria;Betaproteobacteriales;Chromobacteriaceae;Chromobacterium;Chromobacterium                   AGCTCACCAAGG-CGACGATCAGTAGCGGGTCTGAGAGGATGATCCGCCA
Bacteria;Proteobacteria;Gammaproteobacteria;Betaproteobacteriales;Neisseriaceae;Kingella;Kingella          GGCCCACCAAGG-CGACGATCAGTAGCGGGTCTGAGAGGATGATCCGCCA
Bacteria;Proteobacteria;Gammaproteobacteria;Betaproteobacteriales;Hydrogenophilaceae;Thiobacillus;Thiobacillus            GGCTCACCAAGG-CGACGATCAGTAGCGGGTCTGAGAGGATGATCCGTCA
Bacteria;Proteobacteria;Gammaproteobacteria;Betaproteobacteriales;Rhodocyclaceae;Methyloversatilis;Methyloversatilis      GGCCTACCAAGG-CAACGATCTGTAGCTGGTCTGAGAGGATGATCAGCCA
Bacteria;Proteobacteria;Gammaproteobacteria;Betaproteobacteriales;Ferrovaceae;Ferrovum;mine             GGCTTACCAAGG-CGACGATCGGTAGCTGGTCTGAGAGGATGATCAGCCA
Bacteria;Proteobacteria;Gammaproteobacteria;Betaproteobacteriales;Gallionellaceae;Gallionella;Gallionella                   GGCTCACCTAGG-CGACGATCCGTAGCTGGTCTGAGAGGACGACCAGCCA
Bacteria;Proteobacteria;Gammaproteobacteria;Betaproteobacteriales;Methylophilaceae;Methylotenera;Methylotenera            AGCTCACCAAGG-CGACGATCAGTAGCTGGTCTGAGAGGACGACCAGCCA
Bacteria;Proteobacteria;Gammaproteobacteria;Betaproteobacteriales;Burkholderiaceae;Acidovorax;Acidovorax                   AGCTTACCAAGC-CGACGATCTGTAGCTGGTCTGAGAGGACGACCAGCCA
Bacteria;Proteobacteria;Gammaproteobacteria;Cardiobacteriales;Wohlfahrtiimonadaceae;Ignatzschineria;Ignatzschineria                   GGCTCACCAAGG-CGACGATCTCTAGCTGGTTTGAGAGGATGATCAGCCA
Bacteria;Proteobacteria;Gammaproteobacteria;Xanthomonadales;Xanthomonadaceae;Lysobacter;Lysobacter                   GGCCCACCAAGG-CGACGATCCGTAGCTGGTCTGAGAGGATGATCAGCCA
Bacteria;Proteobacteria;Deltaproteobacteria;Desulfuromonadales;Desulfuromonadaceae;Desulfuromonas;Desulfuromonas          GGCCTACCAAGG-CTACGATGGGTAGCTGGTCTGAGAGGATGATCAGCCA
Bacteria;Proteobacteria;Deltaproteobacteria;Syntrophobacterales;Syntrophaceae;Desulfomonile;Desulfomonile                   GGCCTACCAAGG-CCGAGATGGTTAGCTGGTCTGAGAGGATGATCAGCCA
Bacteria;Proteobacteria;Deltaproteobacteria;Myxococcales;Haliangiaceae;Haliangium;Haliangium            GGCTCACCAAGG-CAAAGACGCGTAGCTGGTCTGAGAGGATGATCAGCCA
Bacteria;Proteobacteria;Deltaproteobacteria;Myxococcales;Polyangiaceae;Chondromyces;Chondromyces                   GGCCTACCAAGC-CGAAGACGGGTAGCTGGTCTGAGAGGATGATCAGCCA
Bacteria;Proteobacteria;Deltaproteobacteria;Myxococcales;Myxococcaceae;Myxococcus;Myxococcus                   GGCCCACCAAGG-CGACGACGGGTAGCTGGTCTGAGAGGACGATCAGCCA
Bacteria;Proteobacteria;Deltaproteobacteria;Desulfovibrionales;Desulfohalobiaceae;Desulfonatronovibrio;Desulfobulbus          AGCCTACCAAGG-CGACGATGAGTAGCTGGTCTGAGAGGATGATCAGCCA
Bacteria;Epsilonbacteraeota;Campylobacteria;Campylobacterales;Campylobacteraceae;Campylobacter;Campylobacter            GGCTTACCAAGG-CTATGACGCTTAACTGGTCTGAGAGGATGATCAGTCA
Bacteria;Firmicutes;Clostridia;Clostridiales;Peptococcaceae;Desulfosporosinus;Desulfosporosinus            GGCCTACCAAGG-CGACGATCAGTAGCCGGCCTGAGAGGGTGAACGGCCA
Bacteria;Firmicutes;Negativicutes;Selenomonadales;Acidaminococcaceae;Succinispira;Succinispira           GGCTCACCAAGG-CGACGATCAGTAGCCGGTCTGAGAGGATGAACGGCCA
Bacteria;Firmicutes;Bacilli;Bacillales;Alicyclobacillaceae;Alicyclobacillus;Alicyclobacillus                   GGCTCACCAAGG-CGACGATGCGTAGCCGACCTGAGAGGGTGGACGGCCA
Bacteria;Firmicutes;Erysipelotrichia;Erysipelotrichales;Erysipelotrichaceae;Eggerthia;Eggerthia          GGCCCACCAAGG-CGACGATGCGTAGCCGGCCTGAGAGGGCGGACGGCCA
Bacteria;Firmicutes;Bacilli;Bacillales;Bacillaceae;Alkalibacillus;Alkalibacillus                   GGCTCACCAAGG-CCACGATGCGTAGCCGACCTGAGAGGGTGATCGGCCA
Bacteria;Firmicutes;Bacilli;Bacillales;Planococcaceae;Filibacter;Filibacter                   GGCCTACCAAGG-CGACGATGCGTAGCCGACCTGAGAGGGTGATCGGCCA
Bacteria;Firmicutes;Bacilli;Bacillales;Sporolactobacillaceae;Salipaludibacillus;[Bacillus]          GGCTCACCAAGG-CGACGATGCGTAGCCGACCTGAGAGGGTGATCGGCCA
Bacteria;Firmicutes;Bacilli;Bacillales;Paenibacillaceae;Paenibacillus;Paenibacillus                   GGCTCACCAAGG-CGACGATGCGTAGCCGACCTGAGAGGGTGATCGGCCA
Bacteria;Firmicutes;Bacilli;Lactobacillales;Aerococcaceae;Aerococcus;Aerococcus              GGCTCACCAAGG-TGATGATGCATAGCCGACCTGAGAGGGTAATCGGCCA
Bacteria;Firmicutes;Bacilli;Lactobacillales;Lactobacillaceae;Lactobacillus;Lactobacillus                   GGCTCACCAAGG-CAATGATACGTAGCCGAACTGAGAGGTTGATCGGCCA
Bacteria;Firmicutes;Bacilli;Lactobacillales;Enterococcaceae;Enterococcus;Enterococcus        GGCCTACCAAGG-CTGCGATGCATAGCCGACCTGAGAGGGTGATCGGCCA
Bacteria;Firmicutes;Bacilli;Bacillales;Staphylococcaceae;Nosocomiicoccus;Nosocomiicoccus                   GGCTTACCAAGG-CGACGATGCGTAGCCGACCTGAGAGGGTGATCGGCCA
Bacteria;Firmicutes;Bacilli;Lactobacillales;Leuconostocaceae;Leuconostoc;Leuconostoc                   GGCCTACCAAGGACAATGATGCATAGCCGAGTTGAGAGACTGATCGGCCA
Bacteria;Tenericutes;Mollicutes;Mycoplasmatales;Mycoplasmataceae;Mycoplasma;Mycoplasma            GGCCCACCAAGG-CAATGATGTTTAGCCGGGTCGAGAGACTGAACGGCCA
Bacteria;Chrysiogenetes;Chrysiogenetes;Chrysiogenales;Chrysiogenaceae;Desulfurispirillum;Desulfurispirillum          GGCCCACCAAGG-CGAAGATCATTAGCCGGCCTGAGAGGGTGAACGGCCA
Bacteria;Firmicutes;Clostridia;Clostridiales;Lachnospiraceae;[Eubacterium]        GGCCCACCAAGG-CGACGATCCATAGCCGGACTGAGAGGTCGAACGGCCA
Bacteria;Firmicutes;Clostridia;Clostridiales;Peptostreptococcaceae;Clostridioides;Clostridioides              GGCTTACCAAGG-CGACGATCAGTAGCCGACCTGAGAGGGTGATCGGCCA
Bacteria;Firmicutes;Clostridia;Clostridiales;Christensenellaceae;Catabacter;Christensenella            GGCCCACCAAGT-CAACGATGGGTAGCCGACCTGAGAGGGTGATCGGCCA
Bacteria;Fusobacteria;Fusobacteriia;Fusobacteriales;Fusobacteriaceae;Fusobacterium;Fusobacterium            AGCTCACCAAGG-CGATGATGGGTAGCCGGCCTGAGAGGGTGAACGGCCA
Bacteria;Bacteroidetes;Bacteroidia;Bacteroidales;Bacteroidaceae;Bacteroides;Bacteroides          GGCTCACCAAGC-CTTCGATGGATAGGGGTTCTGAGAGGAAGGTCCCCCA
Bacteria;Bacteroidetes;Bacteroidia;Bacteroidales;Prevotellaceae;Prevotella;Prevotella              GGCCCACCAAGG-CGACGATCAGTAGGGGTTCTGAGAGGAAGGTCCCCCA
Bacteria;Bacteroidetes;Bacteroidia;Bacteroidales;Marinifilaceae;Odoribacter;Odoribacter          AGCCCACCAAGA-CGATGATAGGTAGGGGTTCTGAGAGGAAGGTCCCCCA
Bacteria;Bacteroidetes;Bacteroidia;Bacteroidales;Marinilabiliaceae;[Cytophaga]                   GGCTCACCAAGT-CGACGATGTCTAGGGGTTCTGAGAGGAAGGTCCCCCA
Bacteria;Bacteroidetes;Bacteroidia;Bacteroidales;Rikenellaceae;Rikenellaceae                   GGCCCACCAAGA-CCGCGATGTCTAGGGGAACTGAGAGGTTGGTCCCCCA
Bacteria;Bacteroidetes;Bacteroidia;Flavobacteriales;Flavobacteriaceae;Aequorivita;Aequorivita             GGCACACCAAGG-CTACGATGGGTAGGGGCCCTGAGAGGGGGATCCCCCA
Bacteria;Bacteroidetes;Bacteroidia;Sphingobacteriales;Sphingobacteriaceae;Pedobacter;Pedobacter            GGCCCACCAAGG-CGACGATGACTAGGGGATCTGAGAGGATGACCCCCCA
Bacteria;Bacteroidetes;Bacteroidia;Chitinophagales;Chitinophagaceae;Niastella;Niastella              AGCCCACCAAGC-CTACGATCAGTAACTGGTGTGAGAGCACGACCAGTCA
Bacteria;Bacteroidetes;Bacteroidia;Cytophagales;Hymenobacteraceae;Pontibacter;Pontibacter            GGCCCACCAAGG-CGACGATGGCTAGGGGTTCTGAGAGGATGGTCCCCCA
Bacteria;Bacteroidetes;Bacteroidia;Cytophagales;Spirosomaceae;Spirosoma;Spirosoma          GGCTCACCAAGC-CGACGATCAGTAGGGGTTCTGAGAGGATTGGCCCCCA
Bacteria;Bacteroidetes;Ignavibacteria;Ignavibacteriales;Melioribacteraceae;Melioribacter;Melioribacter          GGCCTACCAAGG-CGACGATCGGTAGCTGGTCTGAGAGGATGATCAGCCA
Bacteria;Planctomycetes;Planctomycetacia;Pirellulales;Pirellulaceae;Rhodopirellula;Rhodopirellula                  GGCCCACCAAGG-CTGCGATGGTTACCGGGTGTGAGAGCATGGCCCGGCT
Bacteria;Verrucomicrobia;Verrucomicrobiae;Verrucomicrobiales;Akkermansiaceae;Akkermansia;Akkermansia            GGCTCACCAAGG-CGATGACGGGTAGCCGGTCTGAGAGGATGTCCGGCCA
Bacteria;Cyanobacteria;Oxyphotobacteria;Nostocales;Nostocaceae;Calothrix                   GGACTACCTAGG-CATCGATCTGTAGCTGGTCTGAGAGGACGATCAGCCA
                                   *    **  *      **    *    *     * **      *     

Bacteria;Chlamydiae;Chlamydiae;Chlamydiales;Chlamydiaceae;Chlamydia;Chlamydia          CACTGGGACTGAGACACTGCCCAGACTTCTACGGAAGGCTGCAGTCGAGA
Bacteria;Chlamydiae;Chlamydiae;Chlamydiales;Parachlamydiaceae;Candidatus              CACTGGGACTGAGA-ACTGCCCAGACTCCTACGGGAGGCTGCAGTCGAGA
Bacteria;Actinobacteria;Actinobacteria;Corynebacteriales;Mycobacteriaceae;Mycobacterium;Mycobacterium            CACTGGGACTGAGATACGGCCCAGACTCCTACGGGAGGCAGCAGTGGGGA
Bacteria;Actinobacteria;Actinobacteria;Corynebacteriales;Nocardiaceae;Nocardia;Nocardia          CACTGGGACTGAGACACGGCCCAGACTCCTACGGGAGGCAGCAGTGGGGA
Bacteria;Actinobacteria;Actinobacteria;Corynebacteriales;Corynebacteriaceae;Corynebacterium;Corynebacterium          CATTGGGACTGAGATACGGCCCAGACTCCTACGGGAGGCAGCAGTGGGGA
Bacteria;Actinobacteria;Actinobacteria;Micromonosporales;Micromonosporaceae;Micromonospora;Micromonospora          CACTGGGACTGAGACACGGCCCAGACTCCTACGGGAGGCAGCAGTGGGGA
Bacteria;Actinobacteria;Actinobacteria;Pseudonocardiales;Pseudonocardiaceae;Actinoalloteichus;Actinoalloteichus          CACTGGGACTGAGACACGGCCCAGACTCCTACGGGAGGCAGCAGTGGGGA
Bacteria;Actinobacteria;Actinobacteria;Propionibacteriales;Nocardioidaceae;Aeromicrobium;Aeromicrobium            CACTGGGACTGAGACACGGCCCAGACTCCTACGGGAGGCAGCAGTGGGGA
Bacteria;Actinobacteria;Actinobacteria;Propionibacteriales;Propionibacteriaceae;Auraticoccus;Auraticoccus          CACTGGGACTGAGATACGGCCCAGACTCCTACGGGAGGCAGCAGTGGGGA
Bacteria;Actinobacteria;Actinobacteria;Streptosporangiales;Streptosporangiaceae;Sphaerisporangium;Astrosporangium                   CACTGGGACTGAGACACGGCCCAGACTCCTACGGGAGGCAGCAGTGGGGA
Bacteria;Actinobacteria;Actinobacteria;Streptosporangiales;Thermomonosporaceae;Thermobispora;Thermobispora                   CACTGGGACTGAGACACGGCCCAGACTCCTACGGGAGGCAGCAGTGGGGA
Bacteria;Actinobacteria;Actinobacteria;Frankiales;Geodermatophilaceae;Blastococcus;Blastococcus          CACTGGGACTGAGACACGGCCCAGACTCCTACGGGAGGCAGCAGTGGGGA
Bacteria;Actinobacteria;Actinobacteria;Micrococcales;Brevibacteriaceae;Brevibacterium;Brevibacterium                   CACTGGGACTGAGACACGGCCCAGACTCCTACGGGAGGCAGCAGTGGGGA
Bacteria;Actinobacteria;Actinobacteria;Micrococcales;Micrococcaceae;Arthrobacter;Arthrobacter             CACTGGGACTGAGACACGGCCCAGACTCCTACGGGAGGCAGCAGTGGGGA
Bacteria;Actinobacteria;Actinobacteria;Micrococcales;Intrasporangiaceae;Janibacter;Janibacter             CACTGGGACTGAGACACGGCCCAGACTCCTACGGGAGGCAGCAGTGGGGA
Bacteria;Actinobacteria;Actinobacteria;Micrococcales;Sanguibacteraceae;Sanguibacter;Sanguibacter             CACTGGGACTGAGACACGGCCCAGACTCCTACGGGAGGCAGCAGTGGGGA
Bacteria;Actinobacteria;Actinobacteria;Micrococcales;Demequinaceae;Demequina;Demequina            CACTGGAACTGAGACACGGTCCAGACTCCTACGGGAGGCAGCAGTGGGGA
Bacteria;Actinobacteria;Actinobacteria;Micrococcales;Cellulomonadaceae;Cellulomonas;Cellulomonas          CACTGGGACTGAGACACGGCCCAGACTCCTACGGGAGGCAGCAGTGGGGA
Bacteria;Actinobacteria;Actinobacteria;Micrococcales;Microbacteriaceae;Agromyces;Agromyces                   CACTGGGACTGAGACACGGCCCAGAACTCTACGGGAGGCAGCAGTGGGGA
Bacteria;Actinobacteria;Actinobacteria;Streptomycetales;Streptomycetaceae;Kitasatospora;Kitasatospora                   CACTGGGACTGAGACACGGCCCAGACT-CTACGGGAGGCAGCAGTGGGGA
Bacteria;Actinobacteria;Actinobacteria;Bifidobacteriales;Bifidobacteriaceae;Bifidobacterium;Bifidobacterium        CATTGGGACTGAGATACGGCCCAGACTCCTACGGGAGGCAGCAGTGGGGA
Bacteria;Actinobacteria;Coriobacteriia;Coriobacteriales;Atopobiaceae;Olsenella;Olsenella             GATTGGGACTGAGACACGGCCCAGACTCCTACGGGAGGCAGCAGTGGGGA
Bacteria;Actinobacteria;Coriobacteriia;Coriobacteriales;Eggerthellaceae;Slackia;Slackia            CATTGGGACTGAGACACGGCCCAGACTCCTACGGGAGGCAGCAGTGGGGA
Bacteria;Thermotogae;Thermotogae;Kosmotogales;Kosmotogaceae;Kosmotoga;Kosmotoga             CAAGGACACTGAGACACGGGTCCTACTCCTACGGGAGGCAGCAGTGCGGA
Bacteria;Deinococcus-Thermus;Deinococci;Thermales;Thermaceae;Thermus;Thermus          CAGGGGCACTGAGACACGGGCCCCACTCCTACGGGAGGCAGCAGTTAGGA
Bacteria;Elusimicrobia;Elusimicrobia;Lineage          CAAGGGCACTGAGACACGGGCCCTACTCCTACGGGAGGCAGCAGTGGGGA
Bacteria;Nitrospirae;Nitrospira;Nitrospirales;Nitrospiraceae;Leptospirillum;Leptospirillum          CACTGGCACTGAGATACGGGCCAGACTCCTACGGGAGGCAGCAGTGAGGA
Bacteria;Proteobacteria;Alphaproteobacteria;Rhizobiales;Beijerinckiaceae;Methylobacterium;Methylobacterium                   CACTGGGACTGAGACACGGCCCAGACTCCTAAGGGAGGCAGCAGTGGGGA
Bacteria;Proteobacteria;Alphaproteobacteria;Rhizobiales;Stappiaceae;Labrenzia;Labrenzia               CACTGGGACTGAGACACGGCCCAGACTCCTACGGGAGGCAGCAGTGGGGA
Bacteria;Proteobacteria;Alphaproteobacteria;Rickettsiales;Rickettsiaceae;Rickettsia;Rickettsia            CACTGGGACTGAGACACGGCCCAGACTCCTACGGGAGGCAGCAGTGGGGA
Bacteria;Proteobacteria;Alphaproteobacteria;Acetobacterales;Acetobacteraceae;Gluconacetobacter;Gluconacetobacter                   CACTGGGACTGAGACACGGCCCAGACTCCTACGGGAGGCAGCAGTGGGGA
Bacteria;Proteobacteria;Gammaproteobacteria;Aeromonadales;Aeromonadaceae;Aeromonas;Aeromonas          CACTGGAACTGAGACACGGTCCAGACTCCTACGGGAGGCAGCAGTGGGGA
Bacteria;Proteobacteria;Gammaproteobacteria;Alteromonadales;Shewanellaceae;Shewanella;Shewanella                   CACTGGGACTGAGACACGGCCCAGACTCCTACGGGAGGCAGCAGTGGGGA
Bacteria;Proteobacteria;Gammaproteobacteria;Vibrionales;Vibrionaceae;Candidatus          CACTGGAACTGAGACACGGTCCAGACTCCTACGGGAGGCAGCAGTGGGGA
Bacteria;Proteobacteria;Gammaproteobacteria;Alteromonadales;Pseudoalteromonadaceae;Pseudoalteromonas;Pseudoalteromonas          CACTGGAACTGAGACACGGTCCAGACTCCTACGGGAGGCAGCAGTGGGGA
Bacteria;Proteobacteria;Gammaproteobacteria;Alteromonadales;Alteromonadaceae;Alteromonas;Alteromonas          CACTGGGACTGAGACACGGCCCAGACTCCTACGGGAGGCAGCAGTGGGGA
Bacteria;Proteobacteria;Gammaproteobacteria;Orbales;Orbaceae;Gilliamella;Gilliamella            CACTGGAACTGAGACACGGTCCAGACTCCTACGGGAGGCAGCAGTGGGGA
Bacteria;Proteobacteria;Gammaproteobacteria;Pasteurellales;Pasteurellaceae;Actinobacillus;[Haemophilus]            CACTGGAACTGAGACACGGTCCAGACTCCTACGGGAGGCAGCAGTGGGGA
Bacteria;Proteobacteria;Gammaproteobacteria;Cellvibrionales;Microbulbiferaceae;Microbulbifer;Microbulbifer                   CACTGGGACTGAGACACGGCCCAGACTCCTACGGGAGGCAGCAGTGGGGA
Bacteria;Proteobacteria;Gammaproteobacteria;Oceanospirillales;Saccharospirillaceae;Reinekea;Reinekea                   CACTGGGACTGAGACACGGCCCAGACTCCTACGGGAGGCAGCAGTGGGGA
Bacteria;Proteobacteria;Gammaproteobacteria;Arenicellales;Arenicellaceae;Candidatus                   CACTGGGACTGAGACACGGCCCAGACTCCTACGGGAGGCAGCAGTGGGGA
Bacteria;Proteobacteria;Gammaproteobacteria;Methylococcales;Methylomonaceae;Methylomicrobium;Methylomicrobium      CACTGGGACTGAGACACGGCCCAGACTCCTACGGGAGGCAGCAGTGGGGA
Bacteria;Proteobacteria;Gammaproteobacteria;Methylococcales;Cycloclasticaceae;Cycloclasticus;Cycloclasticus                   CACTGGGACTGAGACACGGCCCAGACTCCTACGGGAGGCAGCAGTGGGGA
Bacteria;Proteobacteria;Gammaproteobacteria;Thiomicrospirales;Thiomicrospiraceae;Thiomicrospira;Thiomicrospira      CACTGGGACTGAGACACGGCCCAGACTCCTACGGGAGGCAGCAGTGGGGA
Bacteria;Proteobacteria;Gammaproteobacteria;Oceanospirillales;Halomonadaceae;Candidatus                   CACTGGGACTGAGATACGGCCCAGACTTCTACGGGAGGCAGCAGTGGGGG
Bacteria;Proteobacteria;Gammaproteobacteria;Pseudomonadales;Moraxellaceae;[Agitococcus]                   CACTGGAACTGAGACACGGTCCAGACTCCTACGGGAGGCAGCAGTGGGGA
Bacteria;Proteobacteria;Gammaproteobacteria;Cardiobacteriales;Cardiobacteriaceae;Suttonella;Rappaport            CACTGGGACTGAGACACGGCCCAGACTCCTACGGGAGGCAGCAGTGGGGA
Bacteria;Proteobacteria;Gammaproteobacteria;Piscirickettsiales;Piscirickettsiaceae;Piscirickettsia;Piscirickettsia          CACTGGGACTGAGACACGGCCCAGACTCCTACGGGAGGCAGCAGTGGGGA
Bacteria;Proteobacteria;Gammaproteobacteria;Francisellales;Francisellaceae;Allofrancisella;Allofrancisella          CATTGGGACTGAGACACGGCCCAAACTCCTACGGGAGGCAGCAGTGGGGA
Bacteria;Proteobacteria;Gammaproteobacteria;Nitrosococcales;Nitrosococcaceae;Candidatus          CACTGGGACTGAGACACGGCCCAGACTCCTACGGGAGGCAGCAGTGGGGA
Bacteria;Proteobacteria;Gammaproteobacteria;Betaproteobacteriales;Chromobacteriaceae;Chromobacterium;Chromobacterium                   CACTGGGACTGAGACACGGCCCAGACTCCTACGGGAGGCAGCAGTGGGGA
Bacteria;Proteobacteria;Gammaproteobacteria;Betaproteobacteriales;Neisseriaceae;Kingella;Kingella          CACTGGGACTGAGACACGGCCCAGACTCCTACGGGAGGCAGCAGTGGGGA
Bacteria;Proteobacteria;Gammaproteobacteria;Betaproteobacteriales;Hydrogenophilaceae;Thiobacillus;Thiobacillus            CACTGGGACTGAGACACGGCCCAGACTCCTACGGGAGGCAGCAGTGGGGA
Bacteria;Proteobacteria;Gammaproteobacteria;Betaproteobacteriales;Rhodocyclaceae;Methyloversatilis;Methyloversatilis      CACTGGGACTGAGACACGGCCCAGACTCCTACGGGAGGCAGCAGTGGGGA
Bacteria;Proteobacteria;Gammaproteobacteria;Betaproteobacteriales;Ferrovaceae;Ferrovum;mine             CACTGGGACTGAGACACGGCCCAGACTCCTACGGGAGGCAGCAGTGGGGA
Bacteria;Proteobacteria;Gammaproteobacteria;Betaproteobacteriales;Gallionellaceae;Gallionella;Gallionella                   CACTGGAACTGAGACACGGTCCAGACTCCTACGGGAGGCAGCAGTGGGGA
Bacteria;Proteobacteria;Gammaproteobacteria;Betaproteobacteriales;Methylophilaceae;Methylotenera;Methylotenera            CACTGGAACTGAGACACGGTCCAGACTCCTACGGGAGGCAGCAGTGGGGA
Bacteria;Proteobacteria;Gammaproteobacteria;Betaproteobacteriales;Burkholderiaceae;Acidovorax;Acidovorax                   CACTGGGACTGAGACACGGCCCAGACTCCTACGGGAGGCAGCAGTGGGGA
Bacteria;Proteobacteria;Gammaproteobacteria;Cardiobacteriales;Wohlfahrtiimonadaceae;Ignatzschineria;Ignatzschineria                   CACTGGGACTGAGACACGGCCCAGACTCCTACGGGAGGCAGCAGTGGGGA
Bacteria;Proteobacteria;Gammaproteobacteria;Xanthomonadales;Xanthomonadaceae;Lysobacter;Lysobacter                   CACTGGAACTGAGACACGGTCCAGACTCCTACGGGAGGCAGCAGTGGGGA
Bacteria;Proteobacteria;Deltaproteobacteria;Desulfuromonadales;Desulfuromonadaceae;Desulfuromonas;Desulfuromonas          CACTGGAACTGAGACACGGTCCAGACTCCTACGGGAGGCAGCAGTGGGGA
Bacteria;Proteobacteria;Deltaproteobacteria;Syntrophobacterales;Syntrophaceae;Desulfomonile;Desulfomonile                   CACTGGAACTGAGACACGGTCCAGACTCCTACGGGAGGCAGCAGTGAGGA
Bacteria;Proteobacteria;Deltaproteobacteria;Myxococcales;Haliangiaceae;Haliangium;Haliangium            CACTGGGACTGAGACACGGCCCAGACTCCTACGGGAGGCAGCAGTGGGGA
Bacteria;Proteobacteria;Deltaproteobacteria;Myxococcales;Polyangiaceae;Chondromyces;Chondromyces                   CACTGGAACTGAGACACGGTCCAGACTCCTACGGGAGGCAGCAGTGGGGA
Bacteria;Proteobacteria;Deltaproteobacteria;Myxococcales;Myxococcaceae;Myxococcus;Myxococcus                   CACTGGAACTGAGACACGGTCCAGACTCCTACGGGAGGCAGCAGTGGGGA
Bacteria;Proteobacteria;Deltaproteobacteria;Desulfovibrionales;Desulfohalobiaceae;Desulfonatronovibrio;Desulfobulbus          CACTGGAACTGGAACACGGTCCAGACTCCTACGGGAGGCAGCAGTGGGGA
Bacteria;Epsilonbacteraeota;Campylobacteria;Campylobacterales;Campylobacteraceae;Campylobacter;Campylobacter            CACTGGAACTGAGACACGGTCCAGACTCCTACGGGAGGCAGCAGTAGGGA
Bacteria;Firmicutes;Clostridia;Clostridiales;Peptococcaceae;Desulfosporosinus;Desulfosporosinus            CACTGGGACTGAGACACGGCCCAGACTCCTACGGGAGGCAGCAGTGGGGA
Bacteria;Firmicutes;Negativicutes;Selenomonadales;Acidaminococcaceae;Succinispira;Succinispira           CACTGGGACTGAGACACGGCCCAGACTCCTACGGGAGGCAGCAGTGGGGA
Bacteria;Firmicutes;Bacilli;Bacillales;Alicyclobacillaceae;Alicyclobacillus;Alicyclobacillus                   CACTGGGACTGAGACACGGCCCAGACTCCTACGGGAGGCAGCAGTAGGGA
Bacteria;Firmicutes;Erysipelotrichia;Erysipelotrichales;Erysipelotrichaceae;Eggerthia;Eggerthia          CACTGGGACTGAGACACGGCCCAGACTCCTGCGGGAGGCAGCAGTAGGGA
Bacteria;Firmicutes;Bacilli;Bacillales;Bacillaceae;Alkalibacillus;Alkalibacillus                   CACTGGGACTGAGACACGGCCCAGACTCCTACGGGAGGCAGCAGTAGGGA
Bacteria;Firmicutes;Bacilli;Bacillales;Planococcaceae;Filibacter;Filibacter                   CACTGGGACTGAGACACGGCCCAGACTCCTACGGGAGGCAGCAGTAGGGA
Bacteria;Firmicutes;Bacilli;Bacillales;Sporolactobacillaceae;Salipaludibacillus;[Bacillus]          CACTGGGACTGAGACACGGCCCAGACTCCTACGGGAGGCAGCAGTAGGGA
Bacteria;Firmicutes;Bacilli;Bacillales;Paenibacillaceae;Paenibacillus;Paenibacillus                   CACTGGGACTGAGACACGGCCCAGACTCCTACGGGAGGCAGCAGTAGGGA
Bacteria;Firmicutes;Bacilli;Lactobacillales;Aerococcaceae;Aerococcus;Aerococcus              CATTGGGACTGAGACACGGCCCAAACTCCTACGGGAGGCAGCAGTAGGGA
Bacteria;Firmicutes;Bacilli;Lactobacillales;Lactobacillaceae;Lactobacillus;Lactobacillus                   CATTGGGACTGAGACACGGCCCAAACTC-TACGGGAGGCAGCAGTAGGGA
Bacteria;Firmicutes;Bacilli;Lactobacillales;Enterococcaceae;Enterococcus;Enterococcus        CACTGGGACTGAGACACGGCCCAGACTCCTACGGGAGGCAGCAGTAGGGA
Bacteria;Firmicutes;Bacilli;Bacillales;Staphylococcaceae;Nosocomiicoccus;Nosocomiicoccus                   CACTGGAACTGAGACACGGTCCAGACTCCTACGGGAGGCAGCAGTAGGGA
Bacteria;Firmicutes;Bacilli;Lactobacillales;Leuconostocaceae;Leuconostoc;Leuconostoc                   CATTGGGACTGAGACACGGCCCAAACTCCTACGGGAGGCTGCAGTAGGGA
Bacteria;Tenericutes;Mollicutes;Mycoplasmatales;Mycoplasmataceae;Mycoplasma;Mycoplasma            CATTGGGACTGAGATACGGCCCAAACTCCTACGGGAGGCAGCAGTAGGGA
Bacteria;Chrysiogenetes;Chrysiogenetes;Chrysiogenales;Chrysiogenaceae;Desulfurispirillum;Desulfurispirillum          CACTGGGACTGAGACACGGCCCAGACTCCTACGGGAGGCAGCAGTGGGGA
Bacteria;Firmicutes;Clostridia;Clostridiales;Lachnospiraceae;[Eubacterium]        CATTGGGACTGAGACACGGCCCAGACTCCTACGGGAGGCAGCAGTGGGGA
Bacteria;Firmicutes;Clostridia;Clostridiales;Peptostreptococcaceae;Clostridioides;Clostridioides              CATTGGAACTGAGACACGGTCCAAACTCCTACGGGAGGCAGCAGTGGGGA
Bacteria;Firmicutes;Clostridia;Clostridiales;Christensenellaceae;Catabacter;Christensenella            CACTGGAACTGAGACACGGTCCAGACTCCTACGGGAGGCAGCAGTGGGGA
Bacteria;Fusobacteria;Fusobacteriia;Fusobacteriales;Fusobacteriaceae;Fusobacterium;Fusobacterium            CAAGGGGACTGAGACACGGCCCTTACTCCTACGGGAGGCAGCAGTGGGGA
Bacteria;Bacteroidetes;Bacteroidia;Bacteroidales;Bacteroidaceae;Bacteroides;Bacteroides          CATTGGAACTGAGACACGGTCCAAACTCCTACGGGAGGCAGCAGTGAGGA
Bacteria;Bacteroidetes;Bacteroidia;Bacteroidales;Prevotellaceae;Prevotella;Prevotella              CATTGGAACTGAGACACGGTCCAAACTCCTACGGGAGGCAGCAGTGAGGA
Bacteria;Bacteroidetes;Bacteroidia;Bacteroidales;Marinifilaceae;Odoribacter;Odoribacter          CATTGGAACTGAGACACGGTCCAAACTCCTACGGGAGGCAGCAGTGAGGA
Bacteria;Bacteroidetes;Bacteroidia;Bacteroidales;Marinilabiliaceae;[Cytophaga]                   CACTGGAACTGAGACACGGTCCAGACTCCTACGGGAGGCAGCAGTGAGGA
Bacteria;Bacteroidetes;Bacteroidia;Bacteroidales;Rikenellaceae;Rikenellaceae                   CACTGGAACTGAGACACGGTCCAGACTCCTACGGGAGGCAGCAGTGAGGA
Bacteria;Bacteroidetes;Bacteroidia;Flavobacteriales;Flavobacteriaceae;Aequorivita;Aequorivita             CACTGGTACTGAGACACGGACCAGACTCCTACGGGAGGCAGCAGTGAGGA
Bacteria;Bacteroidetes;Bacteroidia;Sphingobacteriales;Sphingobacteriaceae;Pedobacter;Pedobacter            CACTGGTACTGAGACACGGACCAGACTCCTACGGGAGGCAGCAGTAAGGA
Bacteria;Bacteroidetes;Bacteroidia;Chitinophagales;Chitinophagaceae;Niastella;Niastella              CACGGGCACTGAGACACGGGCCCGACTCCTACGGGAGGCAGCAGTAAGGA
Bacteria;Bacteroidetes;Bacteroidia;Cytophagales;Hymenobacteraceae;Pontibacter;Pontibacter            CACTGGTACTGAGACACGGACCAGACTCCTACGGGAGGCAGCAGTAGGGA
Bacteria;Bacteroidetes;Bacteroidia;Cytophagales;Spirosomaceae;Spirosoma;Spirosoma          CATGGGTACTGAGAGACGGACCCAACTCCTACGGGAGGCAGCAGTAGGGA
Bacteria;Bacteroidetes;Ignavibacteria;Ignavibacteriales;Melioribacteraceae;Melioribacter;Melioribacter          CACTGGAACTGAGACACGGTCCAGACTCCTACGGGAGGCAGCAGTGAGGA
Bacteria;Planctomycetes;Planctomycetacia;Pirellulales;Pirellulaceae;Rhodopirellula;Rhodopirellula                  CACTGGGACTGAGACACTGCCCAGACACCTACGGGTGGCTGCAGTCGAGA
Bacteria;Verrucomicrobia;Verrucomicrobiae;Verrucomicrobiales;Akkermansiaceae;Akkermansia;Akkermansia            CACTGGAACTGAGACACGGTCCAGACACCTACGGGTGGCAGCAGTCGAGA
Bacteria;Cyanobacteria;Oxyphotobacteria;Nostocales;Nostocaceae;Calothrix                   CACTGGAACTGAGACACGGTCCAGACTCCTACGGGAGGCAGCAGTGGGGA
                                   *  *  ****  * ** *  *  *    *  **  *** *****   * 

Bacteria;Chlamydiae;Chlamydiae;Chlamydiales;Chlamydiaceae;Chlamydia;Chlamydia          ATCTTTCGCAATGGAC-GAAAGTCTGACGAAGCGACGCC-GCGTGTGTGA
Bacteria;Chlamydiae;Chlamydiae;Chlamydiales;Parachlamydiaceae;Candidatus              ATCATTCGCAATGGGC-GAAAGCCTGACGATGCGACGCC-GTGTGAGCGA
Bacteria;Actinobacteria;Actinobacteria;Corynebacteriales;Mycobacteriaceae;Mycobacterium;Mycobacterium            ATATTGCACAATGGGC-GCAAGCCTGATGCAGCGACGCC-GCGTGGGGGA
Bacteria;Actinobacteria;Actinobacteria;Corynebacteriales;Nocardiaceae;Nocardia;Nocardia          ATATTGCACAATGGGC-GGAAGCCTGATGCAGCGACGCC-GCGTGAGGGA
Bacteria;Actinobacteria;Actinobacteria;Corynebacteriales;Corynebacteriaceae;Corynebacterium;Corynebacterium          ATATTGCACAATGGGC-GCAAGCCTGATGCAGCGACGCC-GCGTGAGGGA
Bacteria;Actinobacteria;Actinobacteria;Micromonosporales;Micromonosporaceae;Micromonospora;Micromonospora          ATATTGCACAATGGGC-GGAAGCCTGATGCAGCGACGCC-GCGTGAGGGA
Bacteria;Actinobacteria;Actinobacteria;Pseudonocardiales;Pseudonocardiaceae;Actinoalloteichus;Actinoalloteichus          ATATTGCGCAATGGGC-GAAAGCCTGACGCAGCGACGCC-GCGTGAGGGA
Bacteria;Actinobacteria;Actinobacteria;Propionibacteriales;Nocardioidaceae;Aeromicrobium;Aeromicrobium            ATATTGGACAATGGGC-GAAAGCCTGATCCAGCAACGCC-GCGTGAGGGA
Bacteria;Actinobacteria;Actinobacteria;Propionibacteriales;Propionibacteriaceae;Auraticoccus;Auraticoccus          ATATTGCACAATGGGC-GGAAGCCTGATGCAGCAACGCC-GCGTGCGGGA
Bacteria;Actinobacteria;Actinobacteria;Streptosporangiales;Streptosporangiaceae;Sphaerisporangium;Astrosporangium                   ATCTTGCGCAATGGGC-GGAAGCCTGACGCAGCGACGCC-GCGTGGGGGA
Bacteria;Actinobacteria;Actinobacteria;Streptosporangiales;Thermomonosporaceae;Thermobispora;Thermobispora                   ATATTGCGCAATGGGC-GGAAGCCTGACGCAGCGACGCC-GCGTGGGGGA
Bacteria;Actinobacteria;Actinobacteria;Frankiales;Geodermatophilaceae;Blastococcus;Blastococcus          ATATTGCGCAATGGGC-GGAAGCCTGACGCAGCGACGCC-GCGTGGGGGA
Bacteria;Actinobacteria;Actinobacteria;Micrococcales;Brevibacteriaceae;Brevibacterium;Brevibacterium                   ATATTGCACAATGGGG-GAAACCCTGATGCAGCGACGCA-GCGTGCGGGA
Bacteria;Actinobacteria;Actinobacteria;Micrococcales;Micrococcaceae;Arthrobacter;Arthrobacter             ATCTTGCACAATGGGC-GAAAGCCTGATGCAGCGACGCC-GCGTGAGGGA
Bacteria;Actinobacteria;Actinobacteria;Micrococcales;Intrasporangiaceae;Janibacter;Janibacter             ATATTGCACAATGGGC-GAAAGCCTGATGCAGCGACGCC-GCGTGAGGGA
Bacteria;Actinobacteria;Actinobacteria;Micrococcales;Sanguibacteraceae;Sanguibacter;Sanguibacter             ATATTGCACAATGGGC-GAAAGCCTGATGCAGCGACGCC-GCGTGAGGGA
Bacteria;Actinobacteria;Actinobacteria;Micrococcales;Demequinaceae;Demequina;Demequina            ATATTGCACAATGGGC-GAAAGCCTGATGCAGCGACGCC-GCGTGGGGGA
Bacteria;Actinobacteria;Actinobacteria;Micrococcales;Cellulomonadaceae;Cellulomonas;Cellulomonas          ATATTGCACAATGGGC-GCAAGCCTGATGCAGCGACGCC-GCGTGAGGGA
Bacteria;Actinobacteria;Actinobacteria;Micrococcales;Microbacteriaceae;Agromyces;Agromyces                   ATATTGCACAATGGGC-GCAAGCCTGATGCAGCAACGCC-GCGTGAGGGA
Bacteria;Actinobacteria;Actinobacteria;Streptomycetales;Streptomycetaceae;Kitasatospora;Kitasatospora                   ATATTGCACAATGGGC-GAAAGCCTGATGCAGCGACGCC-GCGTGAGGGA
Bacteria;Actinobacteria;Actinobacteria;Bifidobacteriales;Bifidobacteriaceae;Bifidobacterium;Bifidobacterium        ATATTGCACAATGGGC-GCAAGCCTGATGCAGCGACGCC-GCGTGCGGGA
Bacteria;Actinobacteria;Coriobacteriia;Coriobacteriales;Atopobiaceae;Olsenella;Olsenella             ATCTTGCACAATGGGC-GAAAGCCTGATGCAGCGACGCC-GCGTGCGGGA
Bacteria;Actinobacteria;Coriobacteriia;Coriobacteriales;Eggerthellaceae;Slackia;Slackia            ATCTTGCGCAATGGGG-GGAACCCTGACGCAGCGACGCC-GCGTGCGGGA
Bacteria;Thermotogae;Thermotogae;Kosmotogales;Kosmotogaceae;Kosmotoga;Kosmotoga             ATTTTGGTCAATGGGC-GAAAGCCTGAACCAGCGACGCC-GCGTGCGGGA
Bacteria;Deinococcus-Thermus;Deinococci;Thermales;Thermaceae;Thermus;Thermus          ATCTTCCGCAATGGGC-GCAAGCCTGACGGAGCGACGCC-GCTTGGAGGA
Bacteria;Elusimicrobia;Elusimicrobia;Lineage          ATTTTGGACAATGGAC-GAAAGTCTGATCCAGCGACGCC-GCGTGAAGGA
Bacteria;Nitrospirae;Nitrospira;Nitrospirales;Nitrospiraceae;Leptospirillum;Leptospirillum          ATATTGCGCAATGGGG-GAAACCCTGACGCAGCAACGCC-GCGTGTGGGA
Bacteria;Proteobacteria;Alphaproteobacteria;Rhizobiales;Beijerinckiaceae;Methylobacterium;Methylobacterium                   ATATTGGACAATGGGC-GCAAGCCTGATCCAGCCATGCC-GCGTGAATGT
Bacteria;Proteobacteria;Alphaproteobacteria;Rhizobiales;Stappiaceae;Labrenzia;Labrenzia               ATATTGGACAATGGGC-GCAAGCCTGATCCAGCCATGCC-GCGTGAGTG-
Bacteria;Proteobacteria;Alphaproteobacteria;Rickettsiales;Rickettsiaceae;Rickettsia;Rickettsia            ATATTGGACAATGGGC-GAAAGCCTGATCCAGCAATACC-GAGTGAGTG-
Bacteria;Proteobacteria;Alphaproteobacteria;Acetobacterales;Acetobacteraceae;Gluconacetobacter;Gluconacetobacter                   ATATTGGACAATGGGC-GCAAGCCTGATCCAGCAATGCC-GCGTGTGTG-
Bacteria;Proteobacteria;Gammaproteobacteria;Aeromonadales;Aeromonadaceae;Aeromonas;Aeromonas          ATATTGCACAATGGGG-GAAACCCTGATGCAGCCATGCC-GCGTGTGTG-
Bacteria;Proteobacteria;Gammaproteobacteria;Alteromonadales;Shewanellaceae;Shewanella;Shewanella                   ATATTGCACAATGGGG-GAAACCCTGATGCAGCCATGCC-GCGTGTGTG-
Bacteria;Proteobacteria;Gammaproteobacteria;Vibrionales;Vibrionaceae;Candidatus          ATATTGCACAATGGGC-GCAAGCCTGATGCAGCCATGCC-GCGTGTGTG-
Bacteria;Proteobacteria;Gammaproteobacteria;Alteromonadales;Pseudoalteromonadaceae;Pseudoalteromonas;Pseudoalteromonas          ATATTGCACAATGGGC-GCAAGCCTGATGCAGCCATGCC-GCGTGTGTG-
Bacteria;Proteobacteria;Gammaproteobacteria;Alteromonadales;Alteromonadaceae;Alteromonas;Alteromonas          ATATTGCACAATGGGG-GAAACCCTGATGCAGCCATGCC-GCGTGTGTG-
Bacteria;Proteobacteria;Gammaproteobacteria;Orbales;Orbaceae;Gilliamella;Gilliamella            ATATTGCACAATGGGG-GGAACCCTGATGCAGCCATGCC-GCGTGTATG-
Bacteria;Proteobacteria;Gammaproteobacteria;Pasteurellales;Pasteurellaceae;Actinobacillus;[Haemophilus]            ATATTGCACAATGGGG-GGAACCCTGATGCAGCCATGCC-GCGTGAATG-
Bacteria;Proteobacteria;Gammaproteobacteria;Cellvibrionales;Microbulbiferaceae;Microbulbifer;Microbulbifer                   ATATTGCACAATGGGG-GAAACCCTGATGCAGCCATGCC-GCGTGTGTG-
Bacteria;Proteobacteria;Gammaproteobacteria;Oceanospirillales;Saccharospirillaceae;Reinekea;Reinekea                   ATATTGGACAATGGGC-GGAAGCCTGATCCAGCCATACC-GCGTGTGTG-
Bacteria;Proteobacteria;Gammaproteobacteria;Arenicellales;Arenicellaceae;Candidatus                   ATATTGGACAATGGGC-GCAAGCCTGATCCAGCAATGCC-GCGTGTGTG-
Bacteria;Proteobacteria;Gammaproteobacteria;Methylococcales;Methylomonaceae;Methylomicrobium;Methylomicrobium      ATATTGGACAATGGGC-GCAAGCCTGATCCAGCAATACC-GCGTGTGTG-
Bacteria;Proteobacteria;Gammaproteobacteria;Methylococcales;Cycloclasticaceae;Cycloclasticus;Cycloclasticus                   ATATTGCACAATGGAC-GAAAGTCTGATGCAGCAATGCC-GCGTGTGTG-
Bacteria;Proteobacteria;Gammaproteobacteria;Thiomicrospirales;Thiomicrospiraceae;Thiomicrospira;Thiomicrospira      ATATTGCACAATGAGG-GAAACCTTGATGCAGCCATGCC-GCGTGTGTG-
Bacteria;Proteobacteria;Gammaproteobacteria;Oceanospirillales;Halomonadaceae;Candidatus                   ATATTGGACAATGGGG-GAAACCCTGATCCAGTCATGCC-GCGTGTGTG-
Bacteria;Proteobacteria;Gammaproteobacteria;Pseudomonadales;Moraxellaceae;[Agitococcus]                   ATATTGGACAATGGGG-GCAACCCTGATCCAGCCATGCCAGCGTGTGTG-
Bacteria;Proteobacteria;Gammaproteobacteria;Cardiobacteriales;Cardiobacteriaceae;Suttonella;Rappaport            ATATTGGACAATGGGC-GCAAGCCTGATCCAGCAATGCC-GCGTGTGTG-
Bacteria;Proteobacteria;Gammaproteobacteria;Piscirickettsiales;Piscirickettsiaceae;Piscirickettsia;Piscirickettsia          ATATTGGACAATGGGG-GGAACCCTGATCCAGCAATGCC-ACGTGTGTG-
Bacteria;Proteobacteria;Gammaproteobacteria;Francisellales;Francisellaceae;Allofrancisella;Allofrancisella          ATATTGGACAATGGAG-GAAACTCTGATCCAGCAATACC-ATGTGTGTG-
Bacteria;Proteobacteria;Gammaproteobacteria;Nitrosococcales;Nitrosococcaceae;Candidatus          ATATTGGACAATGGGC-GAAAGCCTGATCCAGCAATGCC-GCGTGGGTG-
Bacteria;Proteobacteria;Gammaproteobacteria;Betaproteobacteriales;Chromobacteriaceae;Chromobacterium;Chromobacterium                   ATTTTGGACAATGGGG-GCAACCCTGATCCAGCCATGCC-GCGTGTCTG-
Bacteria;Proteobacteria;Gammaproteobacteria;Betaproteobacteriales;Neisseriaceae;Kingella;Kingella          ATTTTGGACAATGGGC-GAAAGCCTGATCCAGCCATGCC-GCGTGTCTG-
Bacteria;Proteobacteria;Gammaproteobacteria;Betaproteobacteriales;Hydrogenophilaceae;Thiobacillus;Thiobacillus            ATTTTGGACAATGGGC-GAAAGCCTGATCCAGCCATTCC-GCGTGAGTG-
Bacteria;Proteobacteria;Gammaproteobacteria;Betaproteobacteriales;Rhodocyclaceae;Methyloversatilis;Methyloversatilis      ATTTTGGACAATGGGG-GCAACCCTGATCCAGCCATTCC-GCGTGAGTG-
Bacteria;Proteobacteria;Gammaproteobacteria;Betaproteobacteriales;Ferrovaceae;Ferrovum;mine             ATTTTGGACAATGGGG-GAAACCCTGATCCAGCCATGCC-GCGTGAGTG-
Bacteria;Proteobacteria;Gammaproteobacteria;Betaproteobacteriales;Gallionellaceae;Gallionella;Gallionella                   ATTTTGGACAATGGGC-GAAAGCCTGATCCAGCCATACC-GCGTGAGTG-
Bacteria;Proteobacteria;Gammaproteobacteria;Betaproteobacteriales;Methylophilaceae;Methylotenera;Methylotenera            ATTTTGGACAATGGGC-GAAAGCCTGATCCAGCCATTCC-GCGTGAGTG-
Bacteria;Proteobacteria;Gammaproteobacteria;Betaproteobacteriales;Burkholderiaceae;Acidovorax;Acidovorax                   ATTTTGGACAATGGGC-GAAAGCCTGATCCAGCAATGCC-GCGTGCAGG-
Bacteria;Proteobacteria;Gammaproteobacteria;Cardiobacteriales;Wohlfahrtiimonadaceae;Ignatzschineria;Ignatzschineria                   ATATTGGACAATGGGC-GAAAGCCTGATCCAGCAATACC-GCGTGTGTG-
Bacteria;Proteobacteria;Gammaproteobacteria;Xanthomonadales;Xanthomonadaceae;Lysobacter;Lysobacter                   ATATTGGACAATGGGC-GCAAGCCTGATCCAGCCATGCC-GCGTGTGTG-
Bacteria;Proteobacteria;Deltaproteobacteria;Desulfuromonadales;Desulfuromonadaceae;Desulfuromonas;Desulfuromonas          ATTTTGCGCAATGGGC-GAAAGCCTGACGCAGCAACGCC-GCGTGAGTG-
Bacteria;Proteobacteria;Deltaproteobacteria;Syntrophobacterales;Syntrophaceae;Desulfomonile;Desulfomonile                   ATATTGCGCAATGGGG-GAAACCCTGACGCAGCAACGCC-GCGTGGGTG-
Bacteria;Proteobacteria;Deltaproteobacteria;Myxococcales;Haliangiaceae;Haliangium;Haliangium            ATATTGGACAATGGGC-GAAAGCCTGATCCAGCCACGCC-GCGTGAGTG-
Bacteria;Proteobacteria;Deltaproteobacteria;Myxococcales;Polyangiaceae;Chondromyces;Chondromyces                   ATCTTGCTCAATGGGC-GAAAGCCTGACGCAGCGACGCC-GCGTGAGTG-
Bacteria;Proteobacteria;Deltaproteobacteria;Myxococcales;Myxococcaceae;Myxococcus;Myxococcus                   ATTTTGCGCAATGGGC-GAAAGCCTGACGCAGCAACGCC-GCGTGTGTG-
Bacteria;Proteobacteria;Deltaproteobacteria;Desulfovibrionales;Desulfohalobiaceae;Desulfonatronovibrio;Desulfobulbus          ATATTGGGCAATGGGG-GCAACCCTGACCCAGCAACGCC-GTGTGAGGG-
Bacteria;Epsilonbacteraeota;Campylobacteria;Campylobacterales;Campylobacteraceae;Campylobacter;Campylobacter            ATATTGCGCAATGGGG-GAAACCCTGACGCAGCAACGCC-GCGTGGAGG-
Bacteria;Firmicutes;Clostridia;Clostridiales;Peptococcaceae;Desulfosporosinus;Desulfosporosinus            ATCTTCCGCAATGGAC-GAAAGTCTGACGGAGCAACGCC-GCGTGTATG-
Bacteria;Firmicutes;Negativicutes;Selenomonadales;Acidaminococcaceae;Succinispira;Succinispira           ATCTTCCGCAATGGAC-GAAAGTCTGACGGAGCAACGCC-GCGTGAACG-
Bacteria;Firmicutes;Bacilli;Bacillales;Alicyclobacillaceae;Alicyclobacillus;Alicyclobacillus                   ATCTTCCGCAATGGGC-GCAAGCCTGACGGAGCAACGCC-GCGTGAGCG-
Bacteria;Firmicutes;Erysipelotrichia;Erysipelotrichales;Erysipelotrichaceae;Eggerthia;Eggerthia          ATTTTCGGCAATGGGG-GGAACCCTGACCGAGCAACGCC-GCGTGAGTG-
Bacteria;Firmicutes;Bacilli;Bacillales;Bacillaceae;Alkalibacillus;Alkalibacillus                   ATCATCCGCAATGGAC-GAAAGTCTGACGGTGCAACGCC-GCGTGAGTG-
Bacteria;Firmicutes;Bacilli;Bacillales;Planococcaceae;Filibacter;Filibacter                   ATCTTCCACAATGGAC-GAAAGTCTGATGGAGCAACGCC-GCGTGAGCG-
Bacteria;Firmicutes;Bacilli;Bacillales;Sporolactobacillaceae;Salipaludibacillus;[Bacillus]          ATCATCCGCAATGGGC-GAAAGCCTGACGGTGCAATGCC-GCGTGAACG-
Bacteria;Firmicutes;Bacilli;Bacillales;Paenibacillaceae;Paenibacillus;Paenibacillus                   ATCTTCCGCAATGGGC-GAAAGCCTGACGGAGCAATGCC-GCGTGAGTG-
Bacteria;Firmicutes;Bacilli;Lactobacillales;Aerococcaceae;Aerococcus;Aerococcus              ATCTTCCGCAATGGAC-GCAAGTCTGACGGAGCAACGCC-GCGTGAGTG-
Bacteria;Firmicutes;Bacilli;Lactobacillales;Lactobacillaceae;Lactobacillus;Lactobacillus                   ATCTTCCACAATGGAC-GCAAGTCTGATGGAGCAACGCC-GCGTGAGTG-
Bacteria;Firmicutes;Bacilli;Lactobacillales;Enterococcaceae;Enterococcus;Enterococcus        ATCTTCGGCAATGGAC-GCAAGTCTGACCGAGCAACGCC-GCGTGAGTG-
Bacteria;Firmicutes;Bacilli;Bacillales;Staphylococcaceae;Nosocomiicoccus;Nosocomiicoccus                   ATCTTCCGCAATGGGC-GAAAGCCTGACGGAGCAACGCC-GCGTGTGCG-
Bacteria;Firmicutes;Bacilli;Lactobacillales;Leuconostocaceae;Leuconostoc;Leuconostoc                   ATCTTCCACAATGGGC-GAAAGCCTGATGGAGCAACGCC-GCGTGTGTG-
Bacteria;Tenericutes;Mollicutes;Mycoplasmatales;Mycoplasmataceae;Mycoplasma;Mycoplasma            ATATTCCACAATGAGC-GAAAGCTTGATGGAGCGACACA-GCGTGCACG-
Bacteria;Chrysiogenetes;Chrysiogenetes;Chrysiogenales;Chrysiogenaceae;Desulfurispirillum;Desulfurispirillum          ATATTGCGCAATGGAC-GTAAGTCTGACGCAGCAACGCC-GCGTGGATG-
Bacteria;Firmicutes;Clostridia;Clostridiales;Lachnospiraceae;[Eubacterium]        ATATTGCACAATGGAG-GAAACTCTGATGCAGCGACGCC-GCGTGAGTG-
Bacteria;Firmicutes;Clostridia;Clostridiales;Peptostreptococcaceae;Clostridioides;Clostridioides              ATATTGCACAATGGGC-GAAAGCCTGATGCAGCAACGCC-GCGTGAGTG-
Bacteria;Firmicutes;Clostridia;Clostridiales;Christensenellaceae;Catabacter;Christensenella            ATATTGGGCAATGGGC-GAAAGCCTGACCCAGCAACGCC-GCGTGAGGG-
Bacteria;Fusobacteria;Fusobacteriia;Fusobacteriales;Fusobacteriaceae;Fusobacterium;Fusobacterium            ATATTGGACAATGGACCGAGAGTCTGATCCAGCAATTCT-GTGTGCACG-
Bacteria;Bacteroidetes;Bacteroidia;Bacteroidales;Bacteroidaceae;Bacteroides;Bacteroides          ATATTGGTCAATGGGC-GCTAGCCTGAACCAGCCAAGTA-GCGTGAAGGA
Bacteria;Bacteroidetes;Bacteroidia;Bacteroidales;Prevotellaceae;Prevotella;Prevotella              ATATTGGTCAATGGAC-GCAAGTCTGAACCAGCCAAGTA-GCGTGCAGGA
Bacteria;Bacteroidetes;Bacteroidia;Bacteroidales;Marinifilaceae;Odoribacter;Odoribacter          ATATTGGTCAATGGAC-GTAAGTCTGAACCAGCCAAGTC-GCGTGAGGGA
Bacteria;Bacteroidetes;Bacteroidia;Bacteroidales;Marinilabiliaceae;[Cytophaga]                   ATATTGGTCAATGGAC-GCAAGTCTGAACCAGCCATGTC-GCGTGCAGGA
Bacteria;Bacteroidetes;Bacteroidia;Bacteroidales;Rikenellaceae;Rikenellaceae                   ATATTGGACAATGGCC-GGAAGGCTGATCCAGCCATGCC-GCGTGAAGGA
Bacteria;Bacteroidetes;Bacteroidia;Flavobacteriales;Flavobacteriaceae;Aequorivita;Aequorivita             ATATTGGACAATGGGC-GAGAGCCTGATCCAGCCATGCC-GCGTGCAGGA
Bacteria;Bacteroidetes;Bacteroidia;Sphingobacteriales;Sphingobacteriaceae;Pedobacter;Pedobacter            ATATTGGTCAATGGAG-GGAACTCTGAACCAGCCATGCC-GCGTGCAGGA
Bacteria;Bacteroidetes;Bacteroidia;Chitinophagales;Chitinophagaceae;Niastella;Niastella              ATATTGGTCAATGGAC-GCAAGTCTGAACCAGCCATGCC-GCGTGGAGGA
Bacteria;Bacteroidetes;Bacteroidia;Cytophagales;Hymenobacteraceae;Pontibacter;Pontibacter            ATATTGGGCAATGGCC-GAGAGGCTGACCCAGCCATGCC-GCGTGCAGGA
Bacteria;Bacteroidetes;Bacteroidia;Cytophagales;Spirosomaceae;Spirosoma;Spirosoma          ATATTGGGCAATGGGC-GCAAGCCTGACCCAGCCATGCC-GCGTGAAGGA
Bacteria;Bacteroidetes;Ignavibacteria;Ignavibacteriales;Melioribacteraceae;Melioribacter;Melioribacter          ATATTGGGCAATGCCC-GCAAGGGTGACCCAGCAACGCC-GCGTGGAGGA
Bacteria;Planctomycetes;Planctomycetacia;Pirellulales;Pirellulaceae;Rhodopirellula;Rhodopirellula                  ATCTTCGGCAATGGAC-GAAAGTCTGACCGAGCGATGCC-GCGTGCGGGA
Bacteria;Verrucomicrobia;Verrucomicrobiae;Verrucomicrobiales;Akkermansiaceae;Akkermansia;Akkermansia            ATCATTCACAATGGGG-GAAACCCTGATGGTGCGACGCC-GCGTGGGGGA
Bacteria;Cyanobacteria;Oxyphotobacteria;Nostocales;Nostocaceae;Calothrix                   ATTTTCCGCAATGGGC-GAAAGCCTGACGGAGCAATACC-GCGTGAGGGA
                                  **  *   *****    *  *   ***    *  *        **   * 

Bacteria;Chlamydiae;Chlamydiae;Chlamydiales;Chlamydiaceae;Chlamydia;Chlamydia          -TGAAGGC-TCTA-GGGTTGTAAAG--CACTTTCGCTTGGGAA-------
Bacteria;Chlamydiae;Chlamydiae;Chlamydiales;Parachlamydiaceae;Candidatus              -AGAAGGC-CTTA-GGGTCGTAAAG--CTCTTTCGCTTGGGAA-------
Bacteria;Actinobacteria;Actinobacteria;Corynebacteriales;Mycobacteriaceae;Mycobacterium;Mycobacterium            -TGACGGC-CTTC-GGGTTGTAAAC--CTCTTTCACCA------------
Bacteria;Actinobacteria;Actinobacteria;Corynebacteriales;Nocardiaceae;Nocardia;Nocardia          -TGACGGC-CTTC-GGGTTGTAAAC--CTCTTTCGACA------------
Bacteria;Actinobacteria;Actinobacteria;Corynebacteriales;Corynebacteriaceae;Corynebacterium;Corynebacterium          -TGACGGC-CTTC-GGGTTGTAAAC--CTCTTTCGACA------------
Bacteria;Actinobacteria;Actinobacteria;Micromonosporales;Micromonosporaceae;Micromonospora;Micromonospora          -TGACGGC-CTTC-GGGTTGTAAAC--CTCTTTCAGCA------------
Bacteria;Actinobacteria;Actinobacteria;Pseudonocardiales;Pseudonocardiaceae;Actinoalloteichus;Actinoalloteichus          -TGACGGC-CTTC-GGGTTGTAAAC--CTCTTTCAGCG------------
Bacteria;Actinobacteria;Actinobacteria;Propionibacteriales;Nocardioidaceae;Aeromicrobium;Aeromicrobium            -TGACGGC-CTTC-GGGTTGTAAAC--CTCTTTCAGCA------------
Bacteria;Actinobacteria;Actinobacteria;Propionibacteriales;Propionibacteriaceae;Auraticoccus;Auraticoccus          -TGACGGC-CTTC-GGGTTGTAAAC--CGCTTTCACTC------------
Bacteria;Actinobacteria;Actinobacteria;Streptosporangiales;Streptosporangiaceae;Sphaerisporangium;Astrosporangium                   -TGACGGC-CTTC-GGGTTGTAAAC--CTCTTTCAGCA------------
Bacteria;Actinobacteria;Actinobacteria;Streptosporangiales;Thermomonosporaceae;Thermobispora;Thermobispora                   -TGAAGGC-CTTC-GGGTTGTAAAC--CTCTTTCAGCA------------
Bacteria;Actinobacteria;Actinobacteria;Frankiales;Geodermatophilaceae;Blastococcus;Blastococcus          -TGACGGC-CTTC-GGGTTGTAAAC--CTCTTTCAGCA------------
Bacteria;Actinobacteria;Actinobacteria;Micrococcales;Brevibacteriaceae;Brevibacterium;Brevibacterium                   -TGACGGC-CTTC-GGGTTGTAAAC--CGCTTTCAGCA------------
Bacteria;Actinobacteria;Actinobacteria;Micrococcales;Micrococcaceae;Arthrobacter;Arthrobacter             -TGAATGC-CTTC-GGGTTGTAAAC--CTCTTTCAGTA------------
Bacteria;Actinobacteria;Actinobacteria;Micrococcales;Intrasporangiaceae;Janibacter;Janibacter             -TGACGGC-CTTC-GGGTTGTAAAC--CTCTTTCAGCA------------
Bacteria;Actinobacteria;Actinobacteria;Micrococcales;Sanguibacteraceae;Sanguibacter;Sanguibacter             -TGAAGGC-CTTC-GGGTTGTAAAC--CTCTTTCAGTA------------
Bacteria;Actinobacteria;Actinobacteria;Micrococcales;Demequinaceae;Demequina;Demequina            -TGAAGGC-CTTC-GGGTTGTAAAC--CCCTTTCAGCA------------
Bacteria;Actinobacteria;Actinobacteria;Micrococcales;Cellulomonadaceae;Cellulomonas;Cellulomonas          -TGACGGC-CTTC-GGGTTGTAAAC--CTCTTTCAGCA------------
Bacteria;Actinobacteria;Actinobacteria;Micrococcales;Microbacteriaceae;Agromyces;Agromyces                   -TGACGGC-CTTC-GGGTTGTAAAC--CTCTTTTAGTA------------
Bacteria;Actinobacteria;Actinobacteria;Streptomycetales;Streptomycetaceae;Kitasatospora;Kitasatospora                   -TGACGGC--TTC-GGGTTGTAAAC--CTCTTTCAGCA------------
Bacteria;Actinobacteria;Actinobacteria;Bifidobacteriales;Bifidobacteriaceae;Bifidobacterium;Bifidobacterium        -TGGAGGC-CTTC-GGGTTGTAAAC--CGCTTTTGATC------------
Bacteria;Actinobacteria;Coriobacteriia;Coriobacteriales;Atopobiaceae;Olsenella;Olsenella             -CGAAGGC-CTTC-GGGTTGTAAAC--CGCTTTCAGCA------------
Bacteria;Actinobacteria;Coriobacteriia;Coriobacteriales;Eggerthellaceae;Slackia;Slackia            -CGAAGGC-CTTC-GGGTCGTAAAC--CGCTTTCAGCA------------
Bacteria;Thermotogae;Thermotogae;Kosmotogales;Kosmotogaceae;Kosmotoga;Kosmotoga             -AGAAGGC-CTTC-GGGTCGTAAAC--CGCTGTGGTAAGGGACGAATACT
Bacteria;Deinococcus-Thermus;Deinococci;Thermales;Thermaceae;Thermus;Thermus          -GGAAGCC-CTTC-GGGGTGTAAAC--TCCTG-AACCCGGGACGAAACCC
Bacteria;Elusimicrobia;Elusimicrobia;Lineage          -CGAAGGT-TTTC-GGATCGTAAAC--TTCTTTTGCAGGGGACGA-----
Bacteria;Nitrospirae;Nitrospira;Nitrospirales;Nitrospiraceae;Leptospirillum;Leptospirillum          -AGAAGGC-CTTC-GGGTCGTAAAC--CACTTTTACTCGGGACGA-----
Bacteria;Proteobacteria;Alphaproteobacteria;Rhizobiales;Beijerinckiaceae;Methylobacterium;Methylobacterium                   ATGAAGGGTCCTTAAGGTTGTAAAG--CTCTTATATCCGGGACGA-----
Bacteria;Proteobacteria;Alphaproteobacteria;Rhizobiales;Stappiaceae;Labrenzia;Labrenzia               ATGAAGG--CCCTAGGGTTGTAAAG--CTCTTTCAGCGAGGAGGA-----
Bacteria;Proteobacteria;Alphaproteobacteria;Rickettsiales;Rickettsiaceae;Rickettsia;Rickettsia            ATGAAGG--CCTTAGGGTTGTAAAG--CTCTTTTAGCAAGGAAGA-----
Bacteria;Proteobacteria;Alphaproteobacteria;Acetobacterales;Acetobacteraceae;Gluconacetobacter;Gluconacetobacter                   AAGAAGG--TCTTCGGATTGTAAAG--CACTTTCGACGGGGACGA-----
Bacteria;Proteobacteria;Gammaproteobacteria;Aeromonadales;Aeromonadaceae;Aeromonas;Aeromonas          AAGAAGG--CCTTCGGGTTGTAAAG--CACTTTCAGCGAGGAGGAAA---
Bacteria;Proteobacteria;Gammaproteobacteria;Alteromonadales;Shewanellaceae;Shewanella;Shewanella                   AAGAAGG--CCTTCGGGTTGTAAAG--CACTTTCAGTAGGGAGGAAA---
Bacteria;Proteobacteria;Gammaproteobacteria;Vibrionales;Vibrionaceae;Candidatus          AAGAAGG--CCTTAGGGTTGTAAAG--CACTTTCAGCAGTGAGGAAG---
Bacteria;Proteobacteria;Gammaproteobacteria;Alteromonadales;Pseudoalteromonadaceae;Pseudoalteromonas;Pseudoalteromonas          AAGAAGG--CCTTAGGGTTGTAAAG--CACTTTCAGTAAGGAGGAAA---
Bacteria;Proteobacteria;Gammaproteobacteria;Alteromonadales;Alteromonadaceae;Alteromonas;Alteromonas          AAGAAGG--CCTTCGGGTTGTAAAG--CACTTTCAGTTGTGAGGAAA---
Bacteria;Proteobacteria;Gammaproteobacteria;Orbales;Orbaceae;Gilliamella;Gilliamella            AAGAAGG--CCTTCGGGTTGTAAAG--TACTTTCGGTGATGAGGAAG---
Bacteria;Proteobacteria;Gammaproteobacteria;Pasteurellales;Pasteurellaceae;Actinobacillus;[Haemophilus]            AAGAAGG--CCTTCGGGTTGTAAAG--TTCTTTCGGTGATGAGGAAG---
Bacteria;Proteobacteria;Gammaproteobacteria;Cellvibrionales;Microbulbiferaceae;Microbulbifer;Microbulbifer                   AAGAAGG--CCTTCGGGTTGTAAAG--CACTTTCAGTAGGGAGGAAG---
Bacteria;Proteobacteria;Gammaproteobacteria;Oceanospirillales;Saccharospirillaceae;Reinekea;Reinekea                   AAGAAGG--CCTTCGGGTTGTAAAG--CACTTTCAATGAGGAGGAAA---
Bacteria;Proteobacteria;Gammaproteobacteria;Arenicellales;Arenicellaceae;Candidatus                   AAGAAGG--CCTGCGGGTTGTAAAG--CACTTTCAGTTGGGAAGAAA---
Bacteria;Proteobacteria;Gammaproteobacteria;Methylococcales;Methylomonaceae;Methylomicrobium;Methylomicrobium      AAGAAGG--CCTGAGGGTTGTAAAG--CACTTTTAATCGGGAGGAAC---
Bacteria;Proteobacteria;Gammaproteobacteria;Methylococcales;Cycloclasticaceae;Cycloclasticus;Cycloclasticus                   AAGAAGG--CCTTAGGGTTGTAAAG--CACTTTCAGTAGGGAGGAAA---
Bacteria;Proteobacteria;Gammaproteobacteria;Thiomicrospirales;Thiomicrospiraceae;Thiomicrospira;Thiomicrospira      AAGAAGG--CCCGAGGGTTGTAAAG--CACTTTCAATTGTGAGGAAA---
Bacteria;Proteobacteria;Gammaproteobacteria;Oceanospirillales;Halomonadaceae;Candidatus                   AAGAAGG--CCTTCGGGTTGTAAAA--CACTTTCAGCGAGGAAGAAG---
Bacteria;Proteobacteria;Gammaproteobacteria;Pseudomonadales;Moraxellaceae;[Agitococcus]                   AAGAAGG--CCTTCGGGTTGTAAAAG-CACTTTAAGCGAGGAGGAAG---
Bacteria;Proteobacteria;Gammaproteobacteria;Cardiobacteriales;Cardiobacteriaceae;Suttonella;Rappaport            AAGAAGG--CCTTAGGGTTGTAAAG--CACTTTTGTAAGTGAAGAAA---
Bacteria;Proteobacteria;Gammaproteobacteria;Piscirickettsiales;Piscirickettsiaceae;Piscirickettsia;Piscirickettsia          AAGAAGG--CCTTAGGGTTGTAAAG--CACTTTCAGCGGGGAGGAAG---
Bacteria;Proteobacteria;Gammaproteobacteria;Francisellales;Francisellaceae;Allofrancisella;Allofrancisella          AAGAAGG--CCTTAGGGTTGTAAAG--CACTTTAGTTAGGGAGGAAG---
Bacteria;Proteobacteria;Gammaproteobacteria;Nitrosococcales;Nitrosococcaceae;Candidatus          AAGAAGG--CCTTCGGGTTGTAAAG--CCCTTTCAGTAGGGAGGAAA---
Bacteria;Proteobacteria;Gammaproteobacteria;Betaproteobacteriales;Chromobacteriaceae;Chromobacterium;Chromobacterium                   AAGAAGG--CCTTCGGGTTGTAAAG--GACTTTTGTCAGGGAGGAAA---
Bacteria;Proteobacteria;Gammaproteobacteria;Betaproteobacteriales;Neisseriaceae;Kingella;Kingella          AAGAAGG--CCTTCGGGTTGTAAAG--GACTTTTGTTAGGGAAGAAA---
Bacteria;Proteobacteria;Gammaproteobacteria;Betaproteobacteriales;Hydrogenophilaceae;Thiobacillus;Thiobacillus            AAGAAGG--CCTTCGGGTTGTAAAG--CTCTTTCAGCTGGAACGAAA---
Bacteria;Proteobacteria;Gammaproteobacteria;Betaproteobacteriales;Rhodocyclaceae;Methyloversatilis;Methyloversatilis      AAGAAGG--CCTTCGGGTTGTAAAG--CTCTTTCGGCAGGAACGAAA---
Bacteria;Proteobacteria;Gammaproteobacteria;Betaproteobacteriales;Ferrovaceae;Ferrovum;mine             AAGAAGG--CCTTCGGGTTGTAAAG--CTCTTTCGTGAGGGAAGAAA---
Bacteria;Proteobacteria;Gammaproteobacteria;Betaproteobacteriales;Gallionellaceae;Gallionella;Gallionella                   AAGAAGG--CCTTCGGGTTGTAAAG--CTCTTTCAGCCGGAAAGAAA---
Bacteria;Proteobacteria;Gammaproteobacteria;Betaproteobacteriales;Methylophilaceae;Methylotenera;Methylotenera            AAGAAGG--CCTTCGGGTTGTAAAG--CTCTTTCGCAAGGGAAGAAA---
Bacteria;Proteobacteria;Gammaproteobacteria;Betaproteobacteriales;Burkholderiaceae;Acidovorax;Acidovorax                   ATGAAGG--CCTTCGGGTTGTAAAC--TGCTTTTGTACGGAACGAAA---
Bacteria;Proteobacteria;Gammaproteobacteria;Cardiobacteriales;Wohlfahrtiimonadaceae;Ignatzschineria;Ignatzschineria                   AAGAAGG--CCCTAGGGTTGTAAAG--CACTTTTGTTAGGGAGAACG---
Bacteria;Proteobacteria;Gammaproteobacteria;Xanthomonadales;Xanthomonadaceae;Lysobacter;Lysobacter                   AAGAAGG--CCTTCGGGTTGTAAAG--CACTTTTGTACGGGAAGAAA---
Bacteria;Proteobacteria;Deltaproteobacteria;Desulfuromonadales;Desulfuromonadaceae;Desulfuromonas;Desulfuromonas          ATGAAGG--CCCTCGGGTCGTAAAG--CTCTGTCAGAGGGGAAGAA-C--
Bacteria;Proteobacteria;Deltaproteobacteria;Syntrophobacterales;Syntrophaceae;Desulfomonile;Desulfomonile                   AAGAAGG--CCTTCGGGTTGTAAAG--CCCTGTCAAATGGGAAGAAAC--
Bacteria;Proteobacteria;Deltaproteobacteria;Myxococcales;Haliangiaceae;Haliangium;Haliangium            ATGAAGG--CCCTAGGGTCGTAAAG--CTCTGTGGAGAGAGACGAA----
Bacteria;Proteobacteria;Deltaproteobacteria;Myxococcales;Polyangiaceae;Chondromyces;Chondromyces                   ATGAAGG--CCTTCGGGTTGTAAAG--CTCTGTGGAGAGGGACGAA----
Bacteria;Proteobacteria;Deltaproteobacteria;Myxococcales;Myxococcaceae;Myxococcus;Myxococcus                   ATGAAGG--TCTTCGGATTGTAAAG--CACTTTCGACCGGGACGAA----
Bacteria;Proteobacteria;Deltaproteobacteria;Desulfovibrionales;Desulfohalobiaceae;Desulfonatronovibrio;Desulfobulbus          AAGAAGG--TTTTCGGATCGTAAAC--CTCTGTCAGAAGGGAAGAAGT--
Bacteria;Epsilonbacteraeota;Campylobacteria;Campylobacterales;Campylobacteraceae;Campylobacter;Campylobacter            ATGACAC--TTTTCGGAGCGTAAAC--TCCTTTTCTTAGGGAAGAATTC-
Bacteria;Firmicutes;Clostridia;Clostridiales;Peptococcaceae;Desulfosporosinus;Desulfosporosinus            ATGAAGG--TCTTCGGATTGTAAAGT--ACTGTCTTTGGGGAAGAACA--
Bacteria;Firmicutes;Negativicutes;Selenomonadales;Acidaminococcaceae;Succinispira;Succinispira           AAGAAGG--CCTTCGGGTCGTAAAGT--TCTGTTGTTAGGGAAGAATG--
Bacteria;Firmicutes;Bacilli;Bacillales;Alicyclobacillaceae;Alicyclobacillus;Alicyclobacillus                   AAGAAGG--CCTTCGGGTTGTAAAGC--TCAGTCACTCGGGAAGAGCG--
Bacteria;Firmicutes;Erysipelotrichia;Erysipelotrichales;Erysipelotrichaceae;Eggerthia;Eggerthia          AGGAAGG--CCTTCGGGCTGTAAAGC--TCTGTTGCAGAGGAAGAACG--
Bacteria;Firmicutes;Bacilli;Bacillales;Bacillaceae;Alkalibacillus;Alkalibacillus                   ATGAAGG--TTTTCGGATCGTAAAAC--TCTGTTGTTAGGGAAGAACAC-
Bacteria;Firmicutes;Bacilli;Bacillales;Planococcaceae;Filibacter;Filibacter                   AAGAAGG--TTTTCGGATCGTAAAGC--TCTGTTGTGAGGGAAGAACA--
Bacteria;Firmicutes;Bacilli;Bacillales;Sporolactobacillaceae;Salipaludibacillus;[Bacillus]          ATGAAGG--TTCTCGGATCGTAAAGT--TCTGTTATGAGGGAAGAACAA-
Bacteria;Firmicutes;Bacilli;Bacillales;Paenibacillaceae;Paenibacillus;Paenibacillus                   ATGAAGG--TTTTCGGATCGTAAAGC--TCTGTTGCCAGGGAAGAACG--
Bacteria;Firmicutes;Bacilli;Lactobacillales;Aerococcaceae;Aerococcus;Aerococcus              AAGAAGG--TTTTCGGATCGTAAAAC--TCTGTTGTAAGAGAAGAACA--
Bacteria;Firmicutes;Bacilli;Lactobacillales;Lactobacillaceae;Lactobacillus;Lactobacillus                   AAGAAGG--CTTTCGGGTCGTAAAAC--TCTGTTGTTGGAGAAGAATG--
Bacteria;Firmicutes;Bacilli;Lactobacillales;Enterococcaceae;Enterococcus;Enterococcus        AAGAAGG--TTTTCGGATCGTAAAAC--TCTGTTGTTAGAGAAGAACA--
Bacteria;Firmicutes;Bacilli;Bacillales;Staphylococcaceae;Nosocomiicoccus;Nosocomiicoccus                   AAGAAGG--TCTTCGGATCGTAAAGC--ACTGTTGTTAAGGAAGAACG--
Bacteria;Firmicutes;Bacilli;Lactobacillales;Leuconostocaceae;Leuconostoc;Leuconostoc                   ATGAAGG--CTTTCGGGTCGTAAAGCAACTTGTTGTATGGGAAGAAC---
Bacteria;Tenericutes;Mollicutes;Mycoplasmatales;Mycoplasmataceae;Mycoplasma;Mycoplasma            ATGACGG--TCTTCGGATTGTAAAGT--GCTGTTATAGGGGAAGAACA--
Bacteria;Chrysiogenetes;Chrysiogenetes;Chrysiogenales;Chrysiogenaceae;Desulfurispirillum;Desulfurispirillum          ACGAAGG--CTTTCGGGTCGTAAAGT--CCTTTAGATGGTGAAGAACC--
Bacteria;Firmicutes;Clostridia;Clostridiales;Lachnospiraceae;[Eubacterium]        ATGAAGT--ATTTCGGTATGTAAAG--CTCTATC---AGCAGGGAAGA--
Bacteria;Firmicutes;Clostridia;Clostridiales;Peptostreptococcaceae;Clostridioides;Clostridioides              ATGAAGG--CCTTCGGGTCGTAAAA--CTCTGTCCT---CAAGGAAGA--
Bacteria;Firmicutes;Clostridia;Clostridiales;Christensenellaceae;Catabacter;Christensenella            AAGAAGG--TCTTCGGATTGTAAAC--CTTTGTCCTATGGGACGAAAC--
Bacteria;Fusobacteria;Fusobacteriia;Fusobacteriales;Fusobacteriaceae;Fusobacterium;Fusobacterium            ATGAAGT--TTTTCGGAATGTAAAG--TGCTTTCAGTTGGGAAGAAAT--
Bacteria;Bacteroidetes;Bacteroidia;Bacteroidales;Bacteroidaceae;Bacteroides;Bacteroides          -TGAAGGC-TCTATGGGTCGTAAAC--TTCTTTTATATAAG---------
Bacteria;Bacteroidetes;Bacteroidia;Bacteroidales;Prevotellaceae;Prevotella;Prevotella              -TGACGGC-CCTATGGGTTGTAAAC--TGCTTTTATGTGGG---------
Bacteria;Bacteroidetes;Bacteroidia;Bacteroidales;Marinifilaceae;Odoribacter;Odoribacter          -AGACTGC-CCTATGGGTTGTAAAC--CTCTTTTATAAGGG---------
Bacteria;Bacteroidetes;Bacteroidia;Bacteroidales;Marinilabiliaceae;[Cytophaga]                   -TGACTGC-CCTATGGGTTGTAAAC--TGCTTTTGTACGGG---------
Bacteria;Bacteroidetes;Bacteroidia;Bacteroidales;Rikenellaceae;Rikenellaceae                   -TAAG-GT-CCTATGGATTGTAAAC--TTCTTTTGGGTGGG---------
Bacteria;Bacteroidetes;Bacteroidia;Flavobacteriales;Flavobacteriaceae;Aequorivita;Aequorivita             -AGACAGC-CCTATGGGTCGTAAAC--TGCTTTTATACGGG---------
Bacteria;Bacteroidetes;Bacteroidia;Sphingobacteriales;Sphingobacteriaceae;Pedobacter;Pedobacter            -AGACAGC-CCTCTGGGTCGTAAAC--TGCTTTTATTCGGG---------
Bacteria;Bacteroidetes;Bacteroidia;Chitinophagales;Chitinophagaceae;Niastella;Niastella              -TGAAGGT-CCTCTGGATTGTAAAC--TTCTTTTATCGGAG---------
Bacteria;Bacteroidetes;Bacteroidia;Cytophagales;Hymenobacteraceae;Pontibacter;Pontibacter            -AGAAGGC-CTTCTGGGTTGTAAAC--TGCTTTTATATAGG---------
Bacteria;Bacteroidetes;Bacteroidia;Cytophagales;Spirosomaceae;Spirosoma;Spirosoma          -CGAAGGC-GCTCTGCGTTGTAAAC--TTCTTTTCTCAACG---------
Bacteria;Bacteroidetes;Ignavibacteria;Ignavibacteriales;Melioribacteraceae;Melioribacter;Melioribacter          -TGACGGC-CGTA-AGGTTGTAAAC--TCCTTTTGAGAGGG---------
Bacteria;Planctomycetes;Planctomycetacia;Pirellulales;Pirellulaceae;Rhodopirellula;Rhodopirellula                  -TGAAGGC-CCTC-GGGTTGTAAAC--CGCTGTCAGTTGT----------
Bacteria;Verrucomicrobia;Verrucomicrobiae;Verrucomicrobiales;Akkermansiaceae;Akkermansia;Akkermansia            ATGAAGGT-CTTC-GGATTGTAAAC--CCCTGTCATGTGG----------
Bacteria;Cyanobacteria;Oxyphotobacteria;Nostocales;Nostocaceae;Calothrix                   -CGAAGGC-TTTT-GGGTCGTAAAC--CTCTTTTCT--------------
                                                     *****                          

Bacteria;Chlamydiae;Chlamydiae;Chlamydiales;Chlamydiaceae;Chlamydia;Chlamydia          --TAAGAGAGATTGGCTAATATCCAATCGATTTGAGC-GTACC-AGGTAA
Bacteria;Chlamydiae;Chlamydiae;Chlamydiales;Parachlamydiaceae;Candidatus              --CAAGGAGATCCGGCTAATATCCGGAGAACTTGAGC-GTACC-AGGTAA
Bacteria;Actinobacteria;Actinobacteria;Corynebacteriales;Mycobacteriaceae;Mycobacterium;Mycobacterium            -----TCGACGAAGGTCCGGGTTCTCTCGGATTGACG-GTAGG-TGGAGA
Bacteria;Actinobacteria;Actinobacteria;Corynebacteriales;Nocardiaceae;Nocardia;Nocardia          -----GGGACGAAGCGT------------GAGTGACG-GTACC-TGTAGA
Bacteria;Actinobacteria;Actinobacteria;Corynebacteriales;Corynebacteriaceae;Corynebacterium;Corynebacterium          -----GGGACGAAGCTT------------TTGTGACG-GTACC-TGTATA
Bacteria;Actinobacteria;Actinobacteria;Micromonosporales;Micromonosporaceae;Micromonospora;Micromonospora          -----GGGACGAAGC------------GTAAGTGACG-GTACC-TGCAGA
Bacteria;Actinobacteria;Actinobacteria;Pseudonocardiales;Pseudonocardiaceae;Actinoalloteichus;Actinoalloteichus          -----CCGAAGAAGC------------GAAAGTGACG-GTAGG-CGCAGA
Bacteria;Actinobacteria;Actinobacteria;Propionibacteriales;Nocardioidaceae;Aeromicrobium;Aeromicrobium            -----GGGACGAAGC------------GAGAGTGACG-GTACC-TGCAGA
Bacteria;Actinobacteria;Actinobacteria;Propionibacteriales;Propionibacteriaceae;Auraticoccus;Auraticoccus          -----ATGACGAAGC------------GCAAGTGACG-GTAGT-GAGAGA
Bacteria;Actinobacteria;Actinobacteria;Streptosporangiales;Streptosporangiaceae;Sphaerisporangium;Astrosporangium                   -----GGGA-----C------------GAAGTTGACGTGTACC-TGTAGA
Bacteria;Actinobacteria;Actinobacteria;Streptosporangiales;Thermomonosporaceae;Thermobispora;Thermobispora                   -----GGGA-----C------------GAAGTTGACGTGTACC-TGCAGA
Bacteria;Actinobacteria;Actinobacteria;Frankiales;Geodermatophilaceae;Blastococcus;Blastococcus          -----GGGACGAAGC------------GAGAGTGACG-GTACC-TGCAGA
Bacteria;Actinobacteria;Actinobacteria;Micrococcales;Brevibacteriaceae;Brevibacterium;Brevibacterium                   -----GGGAAGAAGC------------GAAAGTGACG-GTACC-TGCAGA
Bacteria;Actinobacteria;Actinobacteria;Micrococcales;Micrococcaceae;Arthrobacter;Arthrobacter             -----GGGAAGAAGCCGC----CTTTTGGTGGTGACG-GTACT-TGCAGA
Bacteria;Actinobacteria;Actinobacteria;Micrococcales;Intrasporangiaceae;Janibacter;Janibacter             -----GGGAAGAAGC------------GAAAGTGACG-GTACC-TGCAGA
Bacteria;Actinobacteria;Actinobacteria;Micrococcales;Sanguibacteraceae;Sanguibacter;Sanguibacter             -----GGGAAGAAGC------------GAAAGTGACG-GTACC-TGCAGA
Bacteria;Actinobacteria;Actinobacteria;Micrococcales;Demequinaceae;Demequina;Demequina            -----GGGAAGAAGC------------GAAAGTGACG-GTACC-TGCAGA
Bacteria;Actinobacteria;Actinobacteria;Micrococcales;Cellulomonadaceae;Cellulomonas;Cellulomonas          -----GGGAAGAAGC------------GAAAGTGACG-GTACC-TGCAGA
Bacteria;Actinobacteria;Actinobacteria;Micrococcales;Microbacteriaceae;Agromyces;Agromyces                   -----GGGAAGAAGGG--------CTTCGGCTTGACG-GTACC-TGCAGA
Bacteria;Actinobacteria;Actinobacteria;Streptomycetales;Streptomycetaceae;Kitasatospora;Kitasatospora                   -----GGGAAGAAGC------------GCAAGTGACG-GTACC-TGCAGA
Bacteria;Actinobacteria;Actinobacteria;Bifidobacteriales;Bifidobacteriaceae;Bifidobacterium;Bifidobacterium        -----GGGAGCAAGCCCT--------TCGGGGTGA-GTGTACC-CTTCGA
Bacteria;Actinobacteria;Coriobacteriia;Coriobacteriales;Atopobiaceae;Olsenella;Olsenella             -----GGGACGAGGCCGC----------AAGGTGACG-GTACC-TGCAGA
Bacteria;Actinobacteria;Coriobacteriia;Coriobacteriales;Eggerthellaceae;Slackia;Slackia            -----GGGAAGA----------------AACATGACG-GTACC-TGCAGA
Bacteria;Thermotogae;Thermotogae;Kosmotogales;Kosmotogaceae;Kosmotoga;Kosmotoga             T---CACAGAGTGGAAAG----CTGTGGAGGGGGACG-GTACC-TTACTA
Bacteria;Deinococcus-Thermus;Deinococci;Thermales;Thermaceae;Thermus;Thermus          C---CGATGAGGGGAC----------------TGACG-GTACC-GGGGTA
Bacteria;Elusimicrobia;Elusimicrobia;Lineage          ----ATACGCG--------CAAGCGTT-----TGACG-GTACT-CTGCGA
Bacteria;Nitrospirae;Nitrospira;Nitrospirales;Nitrospiraceae;Leptospirillum;Leptospirillum          ----AAAAGGGATGTCAAATAAATATCCCCGATGACG-GTACC-GTGAGA
Bacteria;Proteobacteria;Alphaproteobacteria;Rhizobiales;Beijerinckiaceae;Methylobacterium;Methylobacterium                   ----------------TAAT-------------GACG-GTACC-GGAGGA
Bacteria;Proteobacteria;Alphaproteobacteria;Rhizobiales;Stappiaceae;Labrenzia;Labrenzia               ----------------TAAT-------------GACG-TTACT-CGCAGA
Bacteria;Proteobacteria;Alphaproteobacteria;Rickettsiales;Rickettsiaceae;Rickettsia;Rickettsia            ----------------TAAT-------------GACG-TTACT-TGCAGA
Bacteria;Proteobacteria;Alphaproteobacteria;Acetobacterales;Acetobacteraceae;Gluconacetobacter;Gluconacetobacter                   ----------------TGAT-------------GACG-GTACC-CGTAGA
Bacteria;Proteobacteria;Gammaproteobacteria;Aeromonadales;Aeromonadaceae;Aeromonas;Aeromonas          ----GGTTG--GCGCCTAATACGTGTCAACTGTGACG-TTACT-CGCAGA
Bacteria;Proteobacteria;Gammaproteobacteria;Alteromonadales;Shewanellaceae;Shewanella;Shewanella                   ----GGTAA--TAGTTTAATACGCTATTACTGTGACG-TTACC-TACAGA
Bacteria;Proteobacteria;Gammaproteobacteria;Vibrionales;Vibrionaceae;Candidatus          ----AATAT--GCATCTAATACATGTATATTTTGACG-TTAAC-TGCACA
Bacteria;Proteobacteria;Gammaproteobacteria;Alteromonadales;Pseudoalteromonadaceae;Pseudoalteromonas;Pseudoalteromonas          ----GGTTA--GTAGTTAATACCTGCTAGCTGTGACG-TTACT-TACAGA
Bacteria;Proteobacteria;Gammaproteobacteria;Alteromonadales;Alteromonadaceae;Alteromonas;Alteromonas          ----AGTTA--GTAGTTAATACCTGCTAGCCGTGACG-TTAAC-AACAGA
Bacteria;Proteobacteria;Gammaproteobacteria;Orbales;Orbaceae;Gilliamella;Gilliamella            -----GTAAT-GAATCTAATAGGTTTATTAATTGACG-TTAAT-CACAGA
Bacteria;Proteobacteria;Gammaproteobacteria;Pasteurellales;Pasteurellaceae;Actinobacillus;[Haemophilus]            ----GGTGG--TGTTTTAATAGAACATTACATTGACG-TTAGT-CACAGA
Bacteria;Proteobacteria;Gammaproteobacteria;Cellvibrionales;Microbulbiferaceae;Microbulbifer;Microbulbifer                   ----GCCTG--TAAGTTAATACCTTGCAGGATTGACG-TTACC-TACAGA
Bacteria;Proteobacteria;Gammaproteobacteria;Oceanospirillales;Saccharospirillaceae;Reinekea;Reinekea                   ----GGTTA--TTGGTTAATACCCAATAGCTGTGACG-TTACT-CATAGA
Bacteria;Proteobacteria;Gammaproteobacteria;Arenicellales;Arenicellaceae;Candidatus                   ---TGCCT---TGGGTTAATACCTCAGGGCCTTGACG-TTACC-GACAGA
Bacteria;Proteobacteria;Gammaproteobacteria;Methylococcales;Methylomonaceae;Methylomicrobium;Methylomicrobium      ----ATCTG--ATGGCGAATACCCATCAGTCT-GACA-TTACC-GATAGA
Bacteria;Proteobacteria;Gammaproteobacteria;Methylococcales;Cycloclasticaceae;Cycloclasticus;Cycloclasticus                   ----AGTAA--GTAGTTAATAACTGCTTACCCTGACG-TTACC-TACAGA
Bacteria;Proteobacteria;Gammaproteobacteria;Thiomicrospirales;Thiomicrospiraceae;Thiomicrospira;Thiomicrospira      ----GCTAA--GTAGCTAATAACTGCTTAGTGTGACG-TTAGC-ATTAGA
Bacteria;Proteobacteria;Gammaproteobacteria;Oceanospirillales;Halomonadaceae;Candidatus                   ---AAATTA--TAAAAGAAGAAATTATAAGTATGACG-TTACT-CGCAGA
Bacteria;Proteobacteria;Gammaproteobacteria;Pseudomonadales;Moraxellaceae;[Agitococcus]                   ---GTCTT---TGAATTAATACTTCAAAGAATTGACG-TTACT-CGCAGA
Bacteria;Proteobacteria;Gammaproteobacteria;Cardiobacteriales;Cardiobacteriaceae;Suttonella;Rappaport            ----CGTGC--ATAGTTAATACCTA-TGCATTTGACA-TTAGC-TTAAGA
Bacteria;Proteobacteria;Gammaproteobacteria;Piscirickettsiales;Piscirickettsiaceae;Piscirickettsia;Piscirickettsia          -----GTAAG-CTAATTAATACTTGGCTTAATTGACG-TTACC-TGCAGA
Bacteria;Proteobacteria;Gammaproteobacteria;Francisellales;Francisellaceae;Allofrancisella;Allofrancisella          -----GTCTG-TTAGTTAATAGCTAATGGAATTGACG-TTACC-TAAAGA
Bacteria;Proteobacteria;Gammaproteobacteria;Nitrosococcales;Nitrosococcaceae;Candidatus          ----GATTC--AGTGCGAATAGCATTGGAAGTTGACG-CTACC-TACAGA
Bacteria;Proteobacteria;Gammaproteobacteria;Betaproteobacteriales;Chromobacteriaceae;Chromobacterium;Chromobacterium                   ---TCCCGC---TGGTTAATACCCGGCGGGGATGACA-GTACC-TGAAGA
Bacteria;Proteobacteria;Gammaproteobacteria;Betaproteobacteriales;Neisseriaceae;Kingella;Kingella          --AGGTTG----ATGCTAATATCATTAACTGATGACG-GTACC-TAAAGA
Bacteria;Proteobacteria;Gammaproteobacteria;Betaproteobacteriales;Hydrogenophilaceae;Thiobacillus;Thiobacillus            ---CGGTAC---GCGCTAACATCGTGTGCTAATGACG-GTACC-AGCAGA
Bacteria;Proteobacteria;Gammaproteobacteria;Betaproteobacteriales;Rhodocyclaceae;Methyloversatilis;Methyloversatilis      ---CGGTGA---GCTCTAACATAGCTCGCTAATGACG-GTACC-TGAAGA
Bacteria;Proteobacteria;Gammaproteobacteria;Betaproteobacteriales;Ferrovaceae;Ferrovum;mine             ---AGGTTC---AGGCGAATAACCTGGATTGATGACG-GTACC-TCAAGA
Bacteria;Proteobacteria;Gammaproteobacteria;Betaproteobacteriales;Gallionellaceae;Gallionella;Gallionella                   --TTGCTT----CTATTAATACTAGGAGTAGATGACG-GTACC-GGAAGA
Bacteria;Proteobacteria;Gammaproteobacteria;Betaproteobacteriales;Methylophilaceae;Methylotenera;Methylotenera            ---CGATGC---AGTCGAATAAACTGTGTTAATGACG-GTACC-TTGATA
Bacteria;Proteobacteria;Gammaproteobacteria;Betaproteobacteriales;Burkholderiaceae;Acidovorax;Acidovorax                   ---AGGCTC---TGGCTAATACCTGGGGCACATGACG-GTACC-GTAAGA
Bacteria;Proteobacteria;Gammaproteobacteria;Cardiobacteriales;Wohlfahrtiimonadaceae;Ignatzschineria;Ignatzschineria                   ---GGTTTTG--TAGCTAATACCTACAGAATCTGATG-TTACC-TAAAGA
Bacteria;Proteobacteria;Gammaproteobacteria;Xanthomonadales;Xanthomonadaceae;Lysobacter;Lysobacter                   ---AGCTTC---CGGTTAATACCCGGGAGTCATGACG-GTACC-GTAAGA
Bacteria;Proteobacteria;Deltaproteobacteria;Desulfuromonadales;Desulfuromonadaceae;Desulfuromonas;Desulfuromonas          -----CACCTGTCGGGTAATATCCGGCAGGCCTGACG-GTACC-CTCAAA
Bacteria;Proteobacteria;Deltaproteobacteria;Syntrophobacterales;Syntrophaceae;Desulfomonile;Desulfomonile                   -----CACCTAT-GGTGAATAGTCATGGGTGCTGACG-GTACC-ATTAGA
Bacteria;Proteobacteria;Deltaproteobacteria;Myxococcales;Haliangiaceae;Haliangium;Haliangium            -----ACCTACCAGGTTAAGAGCTGGGTA-GTTGACG-GTATC-TCTTTA
Bacteria;Proteobacteria;Deltaproteobacteria;Myxococcales;Polyangiaceae;Chondromyces;Chondromyces                   ----TAAGTGCT-GGCTAATATCCAGCGC-GATGACG-GTACC-TCTTTA
Bacteria;Proteobacteria;Deltaproteobacteria;Myxococcales;Myxococcaceae;Myxococcus;Myxococcus                   -----AACCCGTAGCCCAACACGCTACGG-CTTGACG-GTACC-GGGAGA
Bacteria;Proteobacteria;Deltaproteobacteria;Desulfovibrionales;Desulfohalobiaceae;Desulfonatronovibrio;Desulfobulbus          -----GCATGCCAAG-TAATATGTGGTATGTTTGACG-GTACC-TTCAGA
Bacteria;Epsilonbacteraeota;Campylobacteria;Campylobacterales;Campylobacteraceae;Campylobacter;Campylobacter            --------------------------------TGACG-GTACC-TAAGGA
Bacteria;Firmicutes;Clostridia;Clostridiales;Peptococcaceae;Desulfosporosinus;Desulfosporosinus            ----ATTAACTTGAAAATATTGAGTTAGTA-T-GACG-GTACC-CAAGGA
Bacteria;Firmicutes;Negativicutes;Selenomonadales;Acidaminococcaceae;Succinispira;Succinispira           ----TGCTTCTTGTAAATAATGAGAAGTAA-T-GACG-GTACC-TAAAGA
Bacteria;Firmicutes;Bacilli;Bacillales;Alicyclobacillaceae;Alicyclobacillus;Alicyclobacillus                   -----GCAAGGGGAGTGGAAAGCCCCTTGA-GAGACG-GTACC-GAGAGA
Bacteria;Firmicutes;Erysipelotrichia;Erysipelotrichales;Erysipelotrichaceae;Eggerthia;Eggerthia          -----GGAGAGCGAGGA-AATGCGCTTTTC-GTGACG-GTACT-CTGCGA
Bacteria;Firmicutes;Bacilli;Bacillales;Bacillaceae;Alkalibacillus;Alkalibacillus                   ---GTACTGTTCGAATA-G--GGCAGTGCC-TTGACG-GTACC-TAACCA
Bacteria;Firmicutes;Bacilli;Bacillales;Planococcaceae;Filibacter;Filibacter                   -----AGTATGGGAGTA-ACTGCCCGTACC-ATGACG-GTACC-TCATTA
Bacteria;Firmicutes;Bacilli;Bacillales;Sporolactobacillaceae;Salipaludibacillus;[Bacillus]          ---GTGCCGTTTGAATA-A--GGCGGCACC-TTGACG-GTACC-TCACGA
Bacteria;Firmicutes;Bacilli;Bacillales;Paenibacillaceae;Paenibacillus;Paenibacillus                   -----CTTGGGAGAGTA-ACTGCTCTCAAG-GTGACG-GTACC-TGAGAA
Bacteria;Firmicutes;Bacilli;Lactobacillales;Aerococcaceae;Aerococcus;Aerococcus              -----AATTGTAGAGTA-ACTGCTACAGTC-TTGACG-GTATC-TTACCA
Bacteria;Firmicutes;Bacilli;Lactobacillales;Lactobacillaceae;Lactobacillus;Lactobacillus                   -----GTCGGCAGAGTA-ACTGTTGTCGGC-GTGACG-GTATC-CAACCA
Bacteria;Firmicutes;Bacilli;Lactobacillales;Enterococcaceae;Enterococcus;Enterococcus        -----AGGATGAGAGTGGAAAGTTCATCCC-TTGACG-GTATC-TAACCA
Bacteria;Firmicutes;Bacilli;Bacillales;Staphylococcaceae;Nosocomiicoccus;Nosocomiicoccus                   -----ACAGTAAGAGTA-ACTGCTTACTGT-GTGACG-GTACT-TAACCA
Bacteria;Firmicutes;Bacilli;Lactobacillales;Leuconostocaceae;Leuconostoc;Leuconostoc                   ----AGCTAGAATAGGA-AATGATTTTAGT-TTGACG-GTACC-ATACCA
Bacteria;Tenericutes;Mollicutes;Mycoplasmatales;Mycoplasmataceae;Mycoplasma;Mycoplasma            -----CTTAGTTGAGGA-AATGCTTCTAAG-CTGACG-GTACC-CTGTCA
Bacteria;Chrysiogenetes;Chrysiogenetes;Chrysiogenales;Chrysiogenaceae;Desulfurispirillum;Desulfurispirillum          -----GGTACGGGAGTA-ACTGCCCGTGCC-CTGACG-GTAGC-CATAGA
Bacteria;Firmicutes;Clostridia;Clostridiales;Lachnospiraceae;[Eubacterium]        -----------------------------AGACGACG-GTACC-TGACTA
Bacteria;Firmicutes;Clostridia;Clostridiales;Peptostreptococcaceae;Clostridioides;Clostridioides              -----------------------------TAATGACG-GTACT-TGAGGA
Bacteria;Firmicutes;Clostridia;Clostridiales;Christensenellaceae;Catabacter;Christensenella            -----------------------------AAATGACG-GTACCATAGG-A
Bacteria;Fusobacteria;Fusobacteriia;Fusobacteriales;Fusobacteriaceae;Fusobacterium;Fusobacterium            -----------------------------AAATGACG-GTACC-AACAGA
Bacteria;Bacteroidetes;Bacteroidia;Bacteroidales;Bacteroidaceae;Bacteroides;Bacteroides          -----AATAAAGTGCAGTAT-GTATACTGTTTTGTAT-GTATT-ATATGA
Bacteria;Bacteroidetes;Bacteroidia;Bacteroidales;Prevotellaceae;Prevotella;Prevotella              -----AATAAATTGGCGCAC-GTGTGCGCCATTGCAT-GTACC-TCATGA
Bacteria;Bacteroidetes;Bacteroidia;Bacteroidales;Marinifilaceae;Odoribacter;Odoribacter          -----AAGAATAAGTTCTAC-GTGTAGAATGATGCCT-GTACC-TTATGA
Bacteria;Bacteroidetes;Bacteroidia;Bacteroidales;Marinilabiliaceae;[Cytophaga]                   -----AAGAAAACTACTTAC-GAGTAAGTAATTGCCG-GTACC-GTACGA
Bacteria;Bacteroidetes;Bacteroidia;Bacteroidales;Rikenellaceae;Rikenellaceae                   -----AGCAATAAGTGTGAC-GAGTCACACGATGAGA-GTACC-ATTCGA
Bacteria;Bacteroidetes;Bacteroidia;Flavobacteriales;Flavobacteriaceae;Aequorivita;Aequorivita             -----AAGAAACACCTCCTC-GTGAGGGGGCTTGACG-GTACC-GTATGA
Bacteria;Bacteroidetes;Bacteroidia;Sphingobacteriales;Sphingobacteriaceae;Pedobacter;Pedobacter            -----AATAAACCTACTTAC-GTGTAAGTAGCTGAAT-GTACC-GAAGGA
Bacteria;Bacteroidetes;Bacteroidia;Chitinophagales;Chitinophagaceae;Niastella;Niastella              -----AAGAAACCCCGGAAA-TCTTTCTGGGTTGACG-GTACC-CGATGA
Bacteria;Bacteroidetes;Bacteroidia;Cytophagales;Hymenobacteraceae;Pontibacter;Pontibacter            -----AAGAA-AACGCCCCT-GCGGGGGTAACTGACG-GTACT-ATATGA
Bacteria;Bacteroidetes;Bacteroidia;Cytophagales;Spirosomaceae;Spirosoma;Spirosoma          -----AAGAACGGTGGGCAT-GCGTGCTCATGTGCCG-GTAGT-TGAGGA
Bacteria;Bacteroidetes;Ignavibacteria;Ignavibacteriales;Melioribacteraceae;Melioribacter;Melioribacter          -----ACGAAAAATTCCGATGGAATCGGAACTTGACT-GTACC-TCTAGA
Bacteria;Planctomycetes;Planctomycetacia;Pirellulales;Pirellulaceae;Rhodopirellula;Rhodopirellula                  -TAGGAAATATATGGTGGTTATCCATCATATTTGAC--CGATC-TTCAGA
Bacteria;Verrucomicrobia;Verrucomicrobiae;Verrucomicrobiales;Akkermansiaceae;Akkermansia;Akkermansia            -GAGCAAAT-TAAAAAGATAGT--ACCACA-----------------AGA
Bacteria;Cyanobacteria;Oxyphotobacteria;Nostocales;Nostocaceae;Calothrix                   --CAAGGAAGATAG------------------TGACG-GTACT-TGAGGA
                                                                                   *

Bacteria;Chlamydiae;Chlamydiae;Chlamydiales;Chlamydiaceae;Chlamydia;Chlamydia          AGAAGCACCGGC-TAACTCCGTGCCAGCAGCTGCGGTAATA-CGGAGGGT
Bacteria;Chlamydiae;Chlamydiae;Chlamydiales;Parachlamydiaceae;Candidatus              AGAAGCACCGGC-TAACTCCGTGCCAGCAGCTGCGGTAATA-CGGAGGGT
Bacteria;Actinobacteria;Actinobacteria;Corynebacteriales;Mycobacteriaceae;Mycobacterium;Mycobacterium            AGAAGCACCGGC-CAACTACGTGCCAGCAGCTGCGGTAATA-CGTAGGGT
Bacteria;Actinobacteria;Actinobacteria;Corynebacteriales;Nocardiaceae;Nocardia;Nocardia          AGAAGCACCGGC-CAACTACGTGCCAGCAGCCGCGGTAATA-CGTAGGGT
Bacteria;Actinobacteria;Actinobacteria;Corynebacteriales;Corynebacteriaceae;Corynebacterium;Corynebacterium          AGAAGCACCGGC-TAACTACGTGCCAGCAGCCGCGGTAATA-CGTAGGGT
Bacteria;Actinobacteria;Actinobacteria;Micromonosporales;Micromonosporaceae;Micromonospora;Micromonospora          AGAAGCGCCGGC-CAACTACGTGCCAGCAGCCGCGGTAAGA-CGTAGGGC
Bacteria;Actinobacteria;Actinobacteria;Pseudonocardiales;Pseudonocardiaceae;Actinoalloteichus;Actinoalloteichus          AGAAGCACCGGC-TAACTACGTGCCAGCAGCCGCGGTAATA-CGTAGGGT
Bacteria;Actinobacteria;Actinobacteria;Propionibacteriales;Nocardioidaceae;Aeromicrobium;Aeromicrobium            AGAAGGACCGGC-CAACTACGTGCCAGCAGCCGCGGTAATA-CGTAGGGT
Bacteria;Actinobacteria;Actinobacteria;Propionibacteriales;Propionibacteriaceae;Auraticoccus;Auraticoccus          AGAAGCACCGGC-CAACTACGTGCCAGCAGCCGCGGTGATA-CGTAGGGT
Bacteria;Actinobacteria;Actinobacteria;Streptosporangiales;Streptosporangiaceae;Sphaerisporangium;Astrosporangium                   AGAAGCGCCGGC-TAACTACGTGCCAGCAGCCGCGGTAATA-CGTAGGGC
Bacteria;Actinobacteria;Actinobacteria;Streptosporangiales;Thermomonosporaceae;Thermobispora;Thermobispora                   AGAAGCGCCGGC-CAACTACGTGCCAGCAGCCGCGGTAATA-CGTAGGGC
Bacteria;Actinobacteria;Actinobacteria;Frankiales;Geodermatophilaceae;Blastococcus;Blastococcus          AGAAGCACCGGC-CAACTACGTGCCAGCAGCCGCGGTAATA-CGTAGGGT
Bacteria;Actinobacteria;Actinobacteria;Micrococcales;Brevibacteriaceae;Brevibacterium;Brevibacterium                   AGAAGTACCGGC-TAACTACGTGCCAGCAGCCGCGGTAATA-CGTAGGGT
Bacteria;Actinobacteria;Actinobacteria;Micrococcales;Micrococcaceae;Arthrobacter;Arthrobacter             AGAAGCGCCGGC-TAACTACGTGCCAGCAGCCGCGGTAATA-CGTAGGGC
Bacteria;Actinobacteria;Actinobacteria;Micrococcales;Intrasporangiaceae;Janibacter;Janibacter             AGAAGCACCGGC-TAACTACGTGCCAGCAGCCGCGGTAATA-CGTAGGGT
Bacteria;Actinobacteria;Actinobacteria;Micrococcales;Sanguibacteraceae;Sanguibacter;Sanguibacter             AGAAGCACCGGC-TAACTACGTGCCAGCAGCCGCGGTAATA-CGTAGGGT
Bacteria;Actinobacteria;Actinobacteria;Micrococcales;Demequinaceae;Demequina;Demequina            AGAAGCGCCGGC-TAACTACGTGCCAGCAGCCGCGGTAATA-CGTAGGGC
Bacteria;Actinobacteria;Actinobacteria;Micrococcales;Cellulomonadaceae;Cellulomonas;Cellulomonas          AGAAGCGCCGGC-TAACTACGTGCCAGCAGCCGCGGTGATA-CGTAGGGC
Bacteria;Actinobacteria;Actinobacteria;Micrococcales;Microbacteriaceae;Agromyces;Agromyces                   AAAAGCACCGGC-TAACTACGTGCCAGCAGCCGCGGTAATA-CGTAGGGT
Bacteria;Actinobacteria;Actinobacteria;Streptomycetales;Streptomycetaceae;Kitasatospora;Kitasatospora                   AGAAGCACCGGC-TAACTACGTGCCAGCAGCCGCGGTAATA-CGTAGGGT
Bacteria;Actinobacteria;Actinobacteria;Bifidobacteriales;Bifidobacteriaceae;Bifidobacterium;Bifidobacterium        ATAAGCACCGGC-TAACTACGTGCCAGCAGCCGCGGTAATA-CGTAGGGT
Bacteria;Actinobacteria;Coriobacteriia;Coriobacteriales;Atopobiaceae;Olsenella;Olsenella             AGAAGCCCCGGC-TAACTACGTGCCAGCAGCCGCGGTAATA-CGTAGGGG
Bacteria;Actinobacteria;Coriobacteriia;Coriobacteriales;Eggerthellaceae;Slackia;Slackia            AGAAGCTCCGGC-TAACTACGTGCCAGCAGCCGCGGTAATA-CGTAGGGA
Bacteria;Thermotogae;Thermotogae;Kosmotogales;Kosmotogaceae;Kosmotoga;Kosmotoga             GAAAGCCCCGGC-TAACTACGTGCCAGCAGCCGCGGTAATA-CGTAGGGG
Bacteria;Deinococcus-Thermus;Deinococci;Thermales;Thermaceae;Thermus;Thermus          -ATAGCGCCGGC-CAACTCCGTGCCAGCAGCCGCGGTAATA-CGGAGGGC
Bacteria;Elusimicrobia;Elusimicrobia;Lineage          ATAAGCCACGGC-TAACTACGTGCCAGCAGCCGCGGTAATA-CGTAGGTG
Bacteria;Nitrospirae;Nitrospira;Nitrospirales;Nitrospiraceae;Leptospirillum;Leptospirillum          ATAAGCCACGGC-TAACTCTGTGCCAGCAGCCGCGGTAAGA-CAGAGGTG
Bacteria;Proteobacteria;Alphaproteobacteria;Rhizobiales;Beijerinckiaceae;Methylobacterium;Methylobacterium                   ATAAGCCCCGGCCTAACTTCGTGCCAGCAGCCGCGGTAATATCGAAGGGG
Bacteria;Proteobacteria;Alphaproteobacteria;Rhizobiales;Stappiaceae;Labrenzia;Labrenzia               AGAAGCCCCGGC-TAACTTCGTGCCAGCAGCCGCGGTAATA-CGAAGGGG
Bacteria;Proteobacteria;Alphaproteobacteria;Rickettsiales;Rickettsiaceae;Rickettsia;Rickettsia            AAAAGCCCCGGC-TAACTCCGTGCCAGCAGCCGCGGTAAGA-CGGAGGGG
Bacteria;Proteobacteria;Alphaproteobacteria;Acetobacterales;Acetobacteraceae;Gluconacetobacter;Gluconacetobacter                   AGAAGCCCCGGC-TAACTTCGTGCCAGCAGCCGCGGTAATA-CGAAGGGG
Bacteria;Proteobacteria;Gammaproteobacteria;Aeromonadales;Aeromonadaceae;Aeromonas;Aeromonas          AGAAGCACCGGC-TAACTCCGTGCCAGCAGCCGCGGTAATA-CGGAGGGT
Bacteria;Proteobacteria;Gammaproteobacteria;Alteromonadales;Shewanellaceae;Shewanella;Shewanella                   AGAAGGACCGGC-TAACTCCGTGCCAGCAGCCGCGGTAATA-CGGAGGGT
Bacteria;Proteobacteria;Gammaproteobacteria;Vibrionales;Vibrionaceae;Candidatus          AGAAGCACCGGC-TAACTCCGTGCCAGCAGCCGCGGTAATA-CGGAGGGT
Bacteria;Proteobacteria;Gammaproteobacteria;Alteromonadales;Pseudoalteromonadaceae;Pseudoalteromonas;Pseudoalteromonas          AGAAGCACCGGC-TAACTCCGTGCCAGCAGCCGCGGTAATA-CGGAGGGT
Bacteria;Proteobacteria;Gammaproteobacteria;Alteromonadales;Alteromonadaceae;Alteromonas;Alteromonas          AGAAGCACCGGC-TAACTCCGTGCCAGCAGCCGCGGTAATA-CGGAGGGT
Bacteria;Proteobacteria;Gammaproteobacteria;Orbales;Orbaceae;Gilliamella;Gilliamella            AGAAGCACCGGC-TAACTCCGTGCCAGCAGCCGCGGTAATA-CGGAGGGT
Bacteria;Proteobacteria;Gammaproteobacteria;Pasteurellales;Pasteurellaceae;Actinobacillus;[Haemophilus]            AGAAGCACCGGC-TAACTCCGTGCCAGCAGCCGCGGTAATA-CGGAGGGT
Bacteria;Proteobacteria;Gammaproteobacteria;Cellvibrionales;Microbulbiferaceae;Microbulbifer;Microbulbifer                   AGAAGCACCGGC-TAACTCCGTGCCAGCAGCCGCGGTAATA-CGGAGGGT
Bacteria;Proteobacteria;Gammaproteobacteria;Oceanospirillales;Saccharospirillaceae;Reinekea;Reinekea                   AGAAGCACCGGC-TAACTCCGTGCCAGCAGCCGCGGTAATA-CGGAGGGT
Bacteria;Proteobacteria;Gammaproteobacteria;Arenicellales;Arenicellaceae;Candidatus                   AGAAGCACCGGC-TAACTCCGTGCCAGCAGCCGCGGTAATA-CGGAGGGT
Bacteria;Proteobacteria;Gammaproteobacteria;Methylococcales;Methylomonaceae;Methylomicrobium;Methylomicrobium      AAAAGCACCGGC-TAACTCCGTGCCAGCAGCCGCGGTAATA-CGGAGGGT
Bacteria;Proteobacteria;Gammaproteobacteria;Methylococcales;Cycloclasticaceae;Cycloclasticus;Cycloclasticus                   AGAAGCACCGGC-TAACTCCGTGCCAGCAGCCGCGGTAATA-CGGAGGGT
Bacteria;Proteobacteria;Gammaproteobacteria;Thiomicrospirales;Thiomicrospiraceae;Thiomicrospira;Thiomicrospira      AGAAGCACCGGC-TAACTCTGTGCCAGCAGCCGCGGTAATA-CAGAGGGT
Bacteria;Proteobacteria;Gammaproteobacteria;Oceanospirillales;Halomonadaceae;Candidatus                   AGAAGCACCGGC-TAACTCCGTGCCAGCAGCCGCGGTAAAA-CGGAGGGT
Bacteria;Proteobacteria;Gammaproteobacteria;Pseudomonadales;Moraxellaceae;[Agitococcus]                   ATAAGCACCGGC-TAACTCTGTGCCAGCAGCCGCGGTAATA-CAGAGGGT
Bacteria;Proteobacteria;Gammaproteobacteria;Cardiobacteriales;Cardiobacteriaceae;Suttonella;Rappaport            ATAAGCACCGGC-TAACTCCGTGCCAGCAGCCGCGGTAATA-CGGAGGGT
Bacteria;Proteobacteria;Gammaproteobacteria;Piscirickettsiales;Piscirickettsiaceae;Piscirickettsia;Piscirickettsia          AGAAGCACCGGC-TAACTCCGTGCCAGCAGCCGCGGTAATA-CGGAGGGT
Bacteria;Proteobacteria;Gammaproteobacteria;Francisellales;Francisellaceae;Allofrancisella;Allofrancisella          ATAAGCACCGGC-TAACTCCGTGCCAGCAGCCGCGGTAATA-CGGGGGGT
Bacteria;Proteobacteria;Gammaproteobacteria;Nitrosococcales;Nitrosococcaceae;Candidatus          AGAAGCACCGGC-TAACTCCGTGCCAGCAGCCGCGGTAATA-CGGAGGGT
Bacteria;Proteobacteria;Gammaproteobacteria;Betaproteobacteriales;Chromobacteriaceae;Chromobacterium;Chromobacterium                   ATAAGCACCGGC-TAACTACGTGCCAGCAGCCGCGGTAATA-CGTAGGGT
Bacteria;Proteobacteria;Gammaproteobacteria;Betaproteobacteriales;Neisseriaceae;Kingella;Kingella          ATAAGCACCGGC-TAACTACGTGCCAGCAGCCGCGGTAATA-CGTAGGGT
Bacteria;Proteobacteria;Gammaproteobacteria;Betaproteobacteriales;Hydrogenophilaceae;Thiobacillus;Thiobacillus            AGAAGCACCGGC-TAACTACGTGCCAGCAGCCGCGGTAATA-CGTAGGGT
Bacteria;Proteobacteria;Gammaproteobacteria;Betaproteobacteriales;Rhodocyclaceae;Methyloversatilis;Methyloversatilis      AGAAGCACCGGC-TAACTACGTGCCAGCAGCCGCGGTAATA-CGTAGGGT
Bacteria;Proteobacteria;Gammaproteobacteria;Betaproteobacteriales;Ferrovaceae;Ferrovum;mine             AGAAGCACCGGC-TAACTACGTGCCAGCAGCCGCGGTAATA-CGTAGGGT
Bacteria;Proteobacteria;Gammaproteobacteria;Betaproteobacteriales;Gallionellaceae;Gallionella;Gallionella                   AGAAGCACCGGC-TAACTACGTGCCAGCAGCCGCGGTAATA-CGTAGGGT
Bacteria;Proteobacteria;Gammaproteobacteria;Betaproteobacteriales;Methylophilaceae;Methylotenera;Methylotenera            AGAAGCACCGGC-TAACTACGTGCCAGCAGCCGCGGTAATA-CGTAGGGT
Bacteria;Proteobacteria;Gammaproteobacteria;Betaproteobacteriales;Burkholderiaceae;Acidovorax;Acidovorax                   ATAAGCACCGGC-TAACTACGTGCCAGCAGCCGCGGTAATA-CGTAGGGT
Bacteria;Proteobacteria;Gammaproteobacteria;Cardiobacteriales;Wohlfahrtiimonadaceae;Ignatzschineria;Ignatzschineria                   ATAAGCACCGGC-TAACTCCGTGCCAGCAGCCGCGGTAATA-CGGAGGGT
Bacteria;Proteobacteria;Gammaproteobacteria;Xanthomonadales;Xanthomonadaceae;Lysobacter;Lysobacter                   ATAAGCACCGGC-TAACTTCGTGCCAGCAGCCGCGGTAATA-CGAAGGGT
Bacteria;Proteobacteria;Deltaproteobacteria;Desulfuromonadales;Desulfuromonadaceae;Desulfuromonas;Desulfuromonas          GGAAGCACCGGC-TAACTCCGTGCCAGCAGCCGCGGTAATA-CGGAGGGT
Bacteria;Proteobacteria;Deltaproteobacteria;Syntrophobacterales;Syntrophaceae;Desulfomonile;Desulfomonile                   GGAAGCACCGGC-TAACTCCGTGCCAGCAGCCGCGGTAAGA-CGGAGGGT
Bacteria;Proteobacteria;Deltaproteobacteria;Myxococcales;Haliangiaceae;Haliangium;Haliangium            GCAAGCACCGGC-TAACTCCGTGCCAGCAGCCGCGGTAATA-CGGAGGGT
Bacteria;Proteobacteria;Deltaproteobacteria;Myxococcales;Polyangiaceae;Chondromyces;Chondromyces                   GCAAGCACCGGC-TAACTCTGTGCCAGCAGCCGCGGTAAGA-CAGAGGGT
Bacteria;Proteobacteria;Deltaproteobacteria;Myxococcales;Myxococcaceae;Myxococcus;Myxococcus                   AGAAGCACCGGC-TAACTCTGTGCCAGCAGCCGCGGTAATA-CAGAGGGT
Bacteria;Proteobacteria;Deltaproteobacteria;Desulfovibrionales;Desulfohalobiaceae;Desulfonatronovibrio;Desulfobulbus          GGAAGCACCGGC-TAACTCCGTGCCAGCAGCCGCGGTAATA-CGGAGGGT
Bacteria;Epsilonbacteraeota;Campylobacteria;Campylobacterales;Campylobacteraceae;Campylobacter;Campylobacter            ATAAGCACCGGC-TAACTCCGTGCCAGCAGCCGCGGTAATA-CGGAGGGT
Bacteria;Firmicutes;Clostridia;Clostridiales;Peptococcaceae;Desulfosporosinus;Desulfosporosinus            GGAAGCCCCGGC-TAACTACGTGCCAGCAGCCGCGGTAATA-CGTAGGGG
Bacteria;Firmicutes;Negativicutes;Selenomonadales;Acidaminococcaceae;Succinispira;Succinispira           GGAAGCCACGGC-TAACTACGTGCCAGCAGCCGCGGTAATA-CGTAGGTG
Bacteria;Firmicutes;Bacilli;Bacillales;Alicyclobacillaceae;Alicyclobacillus;Alicyclobacillus                   GGAAGCCCCGGC-TAACTACGTGCCAGCAGCCGCGGTAATA-CGTAGGGG
Bacteria;Firmicutes;Erysipelotrichia;Erysipelotrichales;Erysipelotrichaceae;Eggerthia;Eggerthia          GAAAGCCACGGC-TAACTACGTGCCAGCAGCCGCGGTAATA-CGTAGGTG
Bacteria;Firmicutes;Bacilli;Bacillales;Bacillaceae;Alkalibacillus;Alkalibacillus                   GAAAGCCACGGC-TAACTACGTGCCAGCAGCCGCGGTAATA-CGTAGGTG
Bacteria;Firmicutes;Bacilli;Bacillales;Planococcaceae;Filibacter;Filibacter                   GAAAGCCACGGC-TAACTACGTGCCAGCAGCCGCGGTAATA-CGTAGGTG
Bacteria;Firmicutes;Bacilli;Bacillales;Sporolactobacillaceae;Salipaludibacillus;[Bacillus]          GAAAGCCCCGGC-TAACTACGTGCCAGCAGCCGCGGTAATA-CGTAGGGG
Bacteria;Firmicutes;Bacilli;Bacillales;Paenibacillaceae;Paenibacillus;Paenibacillus                   GAAAGCCCCGGC-TAACTACGTGCCAGCAGCCGCGGTAATA-CGTAGGGG
Bacteria;Firmicutes;Bacilli;Lactobacillales;Aerococcaceae;Aerococcus;Aerococcus              GAAAGCCACGGC-TAACTACGTGCCAGCAGCCGCGGTAATA-CGTAGGTG
Bacteria;Firmicutes;Bacilli;Lactobacillales;Lactobacillaceae;Lactobacillus;Lactobacillus                   GAAAGCCACGGC-TAACTACGTGCCAGCAGCCGCGGTAATA-CGTAGGTG
Bacteria;Firmicutes;Bacilli;Lactobacillales;Enterococcaceae;Enterococcus;Enterococcus        GAAAGCCACGGC-TAACTACGTGCCAGCAGCCGCGGTAATA-CGTAGGTG
Bacteria;Firmicutes;Bacilli;Bacillales;Staphylococcaceae;Nosocomiicoccus;Nosocomiicoccus                   GAAAGCCACGGC-TAACTACGTGCCAGCAGCCGCGGTAATA-CGTAGGTG
Bacteria;Firmicutes;Bacilli;Lactobacillales;Leuconostocaceae;Leuconostoc;Leuconostoc                   GAAAGGGACGGC-TAAATACGTGCCAGCAGCCGCGGTAATA-CGTATGTC
Bacteria;Tenericutes;Mollicutes;Mycoplasmatales;Mycoplasmataceae;Mycoplasma;Mycoplasma            GAAAGCGATGGC-TAACTATGTGCCAGCAGCCGCGGTAATA-CATAGGTC
Bacteria;Chrysiogenetes;Chrysiogenetes;Chrysiogenales;Chrysiogenaceae;Desulfurispirillum;Desulfurispirillum          ATAAGCTCCGGC-TAAATCCGTGCCAGCAGCCGCGGTAATA-CGGATGGA
Bacteria;Firmicutes;Clostridia;Clostridiales;Lachnospiraceae;[Eubacterium]        AGAAGCCCCGGC-TAACTACGTGCCAGCAGCCGCGGTAATA-CGTAGGGG
Bacteria;Firmicutes;Clostridia;Clostridiales;Peptostreptococcaceae;Clostridioides;Clostridioides              GGAAGCCCCGGC-TAACTACGTGCCAGCAGCCGCGGTAATA-CGTAGGGG
Bacteria;Firmicutes;Clostridia;Clostridiales;Christensenellaceae;Catabacter;Christensenella            GGAAGCTCCGGC-TAACTACGTGCCAGCAGCCGCGGTAATA-CGTAGGGA
Bacteria;Fusobacteria;Fusobacteriia;Fusobacteriales;Fusobacteriaceae;Fusobacterium;Fusobacterium            AGAAGTGACGGC-TAAATACGTGCCAGCAGCCGCGGTAATA-CGTATGTC
Bacteria;Bacteroidetes;Bacteroidia;Bacteroidales;Bacteroidaceae;Bacteroides;Bacteroides          ATAAGGATCGGC-TAACTCCGTGCCAGCAGCCGCGGTAATA-CGGAGGAT
Bacteria;Bacteroidetes;Bacteroidia;Bacteroidales;Prevotellaceae;Prevotella;Prevotella              ATAAGGACCGGC-TAATTCCGTGCCAGCAGCCGCGGTAATA-CGGAAGGT
Bacteria;Bacteroidetes;Bacteroidia;Bacteroidales;Marinifilaceae;Odoribacter;Odoribacter          ATAAGCATCGGC-TAACTCCGTGCCAGCAGCCGCGGTAATA-CGGAGGAT
Bacteria;Bacteroidetes;Bacteroidia;Bacteroidales;Marinilabiliaceae;[Cytophaga]                   ATAAGGATCGGC-TAACTCCGTGCCAGCAGCCGCGGTAATA-CGGAGGAT
Bacteria;Bacteroidetes;Bacteroidia;Bacteroidales;Rikenellaceae;Rikenellaceae                   ATAAGCATCGGC-TAACTCCGTGCCAGCAGCCGCGGTAATA-CGGAGGAT
Bacteria;Bacteroidetes;Bacteroidia;Flavobacteriales;Flavobacteriaceae;Aequorivita;Aequorivita             ATAAGGACCGGC-TAACTCCGTGCCAGCAGCCGCGGTAATA-CGGAGGGT
Bacteria;Bacteroidetes;Bacteroidia;Sphingobacteriales;Sphingobacteriaceae;Pedobacter;Pedobacter            ATAAGGATCGGC-TAACTCCGTGCCAGCAGCCGCGGTAATA-CGGAGGAT
Bacteria;Bacteroidetes;Bacteroidia;Chitinophagales;Chitinophagaceae;Niastella;Niastella              ATAAGCACCGGC-TAACTCCGTGCCAGCAGCCGCGGTAATA-CGGAGGGT
Bacteria;Bacteroidetes;Bacteroidia;Cytophagales;Hymenobacteraceae;Pontibacter;Pontibacter            ATAAGCACCGGC-TAACTCCGTGCCAGCAGCCGCGGTAATA-CGGAGGGT
Bacteria;Bacteroidetes;Bacteroidia;Cytophagales;Spirosomaceae;Spirosoma;Spirosoma          ATAAGCACCGGC-TAACTCCGTGCCAGCAGCCGCGGTAATA-CGGAGGGT
Bacteria;Bacteroidetes;Ignavibacteria;Ignavibacteriales;Melioribacteraceae;Melioribacter;Melioribacter          AAAAGCCCCGGC-TAACTACGTGCCAGCAGCCGCGGTAATA-CGTAGGGG
Bacteria;Planctomycetes;Planctomycetacia;Pirellulales;Pirellulaceae;Rhodopirellula;Rhodopirellula                  GGAAGGACGGGC-TAAGTACGTGCCAGCAGCCGCGGTAATA-CGTACCGT
Bacteria;Verrucomicrobia;Verrucomicrobiae;Verrucomicrobiales;Akkermansiaceae;Akkermansia;Akkermansia            GGAAGAGACGGC-TAACTCTGTGCCAGCAGCCGCGGTAATA-CAGAGGTC
Bacteria;Cyanobacteria;Oxyphotobacteria;Nostocales;Nostocaceae;Calothrix                   ATAAGCATCGGC-TAACTCTGTGCCAGCAGCCGCGGTAATA-CAGAGGAT
                                     **    ***  ** *  *********** ***** * * *       

Bacteria;Chlamydiae;Chlamydiae;Chlamydiales;Chlamydiaceae;Chlamydia;Chlamydia          GC-TAGCGTTAATCGGATTT--ATTGGGCGTAAAGGGCGTGTAGGC-GGA
Bacteria;Chlamydiae;Chlamydiae;Chlamydiales;Parachlamydiaceae;Candidatus              GC-AAGCATTAATCGGATTT--ATTGGGCGTAAAGGGCGCGTAGGC-GGG
Bacteria;Actinobacteria;Actinobacteria;Corynebacteriales;Mycobacteriaceae;Mycobacterium;Mycobacterium            GC-GAGCGTTGTCCGGAATT--ACTGGGCGTAAAGAGCTCGTAGGT-GGT
Bacteria;Actinobacteria;Actinobacteria;Corynebacteriales;Nocardiaceae;Nocardia;Nocardia          GC-GAGCGTTGTCCGGAATT--ACTGGGCGTAAAGAGCTTGTAGGC-GGT
Bacteria;Actinobacteria;Actinobacteria;Corynebacteriales;Corynebacteriaceae;Corynebacterium;Corynebacterium          GC-GAGCGTTGTCCGGAATT--ACTGGGCGTAAAGAGCTCGTAGGT-GGT
Bacteria;Actinobacteria;Actinobacteria;Micromonosporales;Micromonosporaceae;Micromonospora;Micromonospora          GC-GAGCGTTGTCCGGATTT--ATTGGGCGTAAAGAGCTCGTAGGC-GGC
Bacteria;Actinobacteria;Actinobacteria;Pseudonocardiales;Pseudonocardiaceae;Actinoalloteichus;Actinoalloteichus          GC-GAGCGTTGTCCGGAATT--ATTGGGCGTAAAGAGCTCGTAGGC-GGT
Bacteria;Actinobacteria;Actinobacteria;Propionibacteriales;Nocardioidaceae;Aeromicrobium;Aeromicrobium            CC-GAGCGTTGTCCGGAATT--ATTGGGCGTAAAGGGCTCGTAGGC-GGT
Bacteria;Actinobacteria;Actinobacteria;Propionibacteriales;Propionibacteriaceae;Auraticoccus;Auraticoccus          GC-GAGCGTTGTCCGGAATT--ATTGGGCGTAAAGAGCTCGTAGGC-GGT
Bacteria;Actinobacteria;Actinobacteria;Streptosporangiales;Streptosporangiaceae;Sphaerisporangium;Astrosporangium                   GC-GAGCGTTGTCCGGAATT--ATTGGGCGTAAAGAGCTCGTAGGT-GGC
Bacteria;Actinobacteria;Actinobacteria;Streptosporangiales;Thermomonosporaceae;Thermobispora;Thermobispora                   GC-GAGCGTTGTCCGGATTC--ATTGGGCGTAAAGAGCTCGTAGGC-GGC
Bacteria;Actinobacteria;Actinobacteria;Frankiales;Geodermatophilaceae;Blastococcus;Blastococcus          GC-AAGCGTTGTCCGGAATT--ATTGGGCGTAAAGAGCTCGTAGGC-GGT
Bacteria;Actinobacteria;Actinobacteria;Micrococcales;Brevibacteriaceae;Brevibacterium;Brevibacterium                   AC-GAGCGTTGTCCGGAATT--ATTGGGCGTAAAGAGCTCGTAGGT-GGT
Bacteria;Actinobacteria;Actinobacteria;Micrococcales;Micrococcaceae;Arthrobacter;Arthrobacter             GC-AAGCGTTATCCGGAATT--ATTGGGCGTAAAGAGCTCGTAGGC-GGT
Bacteria;Actinobacteria;Actinobacteria;Micrococcales;Intrasporangiaceae;Janibacter;Janibacter             GC-GAGCGTTGTCCGGAATT--ATTGGGCGTAAAGAGCTTGTAGGC-GGT
Bacteria;Actinobacteria;Actinobacteria;Micrococcales;Sanguibacteraceae;Sanguibacter;Sanguibacter             GC-AAGCGTTGTCCGGAATT--ATTGGGCGTAAAGAGCTCGTAGGC-GGT
Bacteria;Actinobacteria;Actinobacteria;Micrococcales;Demequinaceae;Demequina;Demequina            GC-AAGCGTTGTCCGGAATT--ATTGGGCGTAAAGAGCTCGTAGGC-GGT
Bacteria;Actinobacteria;Actinobacteria;Micrococcales;Cellulomonadaceae;Cellulomonas;Cellulomonas          GC-AAGCGTTGTCCGGAATT--ATTGGGCGTAAAGAGCTCGTAGGC-GGT
Bacteria;Actinobacteria;Actinobacteria;Micrococcales;Microbacteriaceae;Agromyces;Agromyces                   GC-AAGCGTTGTCCGGAATT--ATTGGGCGTAAAGAGCTCGTAGGC-GGT
Bacteria;Actinobacteria;Actinobacteria;Streptomycetales;Streptomycetaceae;Kitasatospora;Kitasatospora                   GC-GAGCGTTGTCCGGAATT--ATTGGGCGTAAAGAGCTCGTAGGC-GGC
Bacteria;Actinobacteria;Actinobacteria;Bifidobacteriales;Bifidobacteriaceae;Bifidobacterium;Bifidobacterium        GC-AAGCGTTATCCGGAATT--ATTGGGCGTAAAGGGCTCGTAGGC-GGT
Bacteria;Actinobacteria;Coriobacteriia;Coriobacteriales;Atopobiaceae;Olsenella;Olsenella             GC-AAGCGTTATCCGGATTC--ATTGGGCGTAAAGCGCGCGTAGGC-GGC
Bacteria;Actinobacteria;Coriobacteriia;Coriobacteriales;Eggerthellaceae;Slackia;Slackia            GC-GAGCGTTATCCGGATTC--ATTGGGCGTAAAGCGCGCGCAGGC-GGC
Bacteria;Thermotogae;Thermotogae;Kosmotogales;Kosmotogaceae;Kosmotoga;Kosmotoga             GC-GAGCGTTGCCCGGAATC--ACTGGGCGTAAAGGGAGCGTAGGC-GGC
Bacteria;Deinococcus-Thermus;Deinococci;Thermales;Thermaceae;Thermus;Thermus          GC-GAGCGTTACCCGGATTT--ACTGGGCGTAAAGGGCGTGTAGGC-GGC
Bacteria;Elusimicrobia;Elusimicrobia;Lineage          GC-GAGCGTTACTCGGAATT--ACTAGGCGTAAAGCGCGTGTAGGC-GGG
Bacteria;Nitrospirae;Nitrospira;Nitrospirales;Nitrospiraceae;Leptospirillum;Leptospirillum          GC-AAGCGTTGTTCGGAATT--ACTGGGCGTAAAGAGTCTGTAGGT-GGT
Bacteria;Proteobacteria;Alphaproteobacteria;Rhizobiales;Beijerinckiaceae;Methylobacterium;Methylobacterium                   GCCTAGCGTTGCTCGGAATTCAACTGGGCGTAAAGGGCGCGTAGGC-GGC
Bacteria;Proteobacteria;Alphaproteobacteria;Rhizobiales;Stappiaceae;Labrenzia;Labrenzia               GC-TAGCGTTGTTCGGAATC--ACTGGGCGTAAAGCGCACGTAGGC-GGA
Bacteria;Proteobacteria;Alphaproteobacteria;Rickettsiales;Rickettsiaceae;Rickettsia;Rickettsia            GC-TAGCGTTGTTCGGAATT--ACTGGGCGTAAAGAGTGCGTAGGC-GGT
Bacteria;Proteobacteria;Alphaproteobacteria;Acetobacterales;Acetobacteraceae;Gluconacetobacter;Gluconacetobacter                   GC-TAGCGTTGCTCGGAATG--ACTGGGCGTAAAGGGCGCGTAGGC-GGT
Bacteria;Proteobacteria;Gammaproteobacteria;Aeromonadales;Aeromonadaceae;Aeromonas;Aeromonas          GC-AAGCGTTAATCGGAATT--ACTGGGCGTAAAGCGCACGCAGGC-GGT
Bacteria;Proteobacteria;Gammaproteobacteria;Alteromonadales;Shewanellaceae;Shewanella;Shewanella                   CC-GAGCGTTAATCGGAATT--ACTGGGCGTAAAGCGTGCGCAGGC-GGT
Bacteria;Proteobacteria;Gammaproteobacteria;Vibrionales;Vibrionaceae;Candidatus          GC-GAGCGTTAATCGGAATT--ACTGGGCGTAAAGCGCATGTAGGT-GGT
Bacteria;Proteobacteria;Gammaproteobacteria;Alteromonadales;Pseudoalteromonadaceae;Pseudoalteromonas;Pseudoalteromonas          GC-GAGCGTTAATCGGAATT--ACTGGGCGTAAAGCGTACGCAGGC-GGT
Bacteria;Proteobacteria;Gammaproteobacteria;Alteromonadales;Alteromonadaceae;Alteromonas;Alteromonas          GC-GAGCGTTAATCGGAATT--ACTGGGCGTAAAGCGCACGCAGGC-GGT
Bacteria;Proteobacteria;Gammaproteobacteria;Orbales;Orbaceae;Gilliamella;Gilliamella            GC-GAGCGTTAATCGGAATG--ACTGGGCGTAAAGGGCATGTAGGC-GGA
Bacteria;Proteobacteria;Gammaproteobacteria;Pasteurellales;Pasteurellaceae;Actinobacillus;[Haemophilus]            GC-GAGCGTTAATCGGAATG--ACTGGGCGTAAAGGGCACGCAGGC-GGT
Bacteria;Proteobacteria;Gammaproteobacteria;Cellvibrionales;Microbulbiferaceae;Microbulbifer;Microbulbifer                   GC-AAGCGTTAATCGGAATT--ACTGGGCGTAAAGCGCGCGTAGGC-GGT
Bacteria;Proteobacteria;Gammaproteobacteria;Oceanospirillales;Saccharospirillaceae;Reinekea;Reinekea                   GC-AAGCGTTAATCGGAATT--ACTGGGCGTAAAGCGCGCGTAGGC-GGC
Bacteria;Proteobacteria;Gammaproteobacteria;Arenicellales;Arenicellaceae;Candidatus                   GC-GAGCGTTAATCGGAATC--ACTGGGCGTAAAGCGCGCGTAGGC-GGT
Bacteria;Proteobacteria;Gammaproteobacteria;Methylococcales;Methylomonaceae;Methylomicrobium;Methylomicrobium      GC-AAGCGTTAATCGGAATT--ACTGGGCGTAAAGCGTGCGTAGGC-GGC
Bacteria;Proteobacteria;Gammaproteobacteria;Methylococcales;Cycloclasticaceae;Cycloclasticus;Cycloclasticus                   GC-AAGCGTTAATCGGAATT--ACTGGGCGTAAAGCGCGCGTAGGC-GGT
Bacteria;Proteobacteria;Gammaproteobacteria;Thiomicrospirales;Thiomicrospiraceae;Thiomicrospira;Thiomicrospira      GC-AAGCGTTATTCGGAATT--ACTGGGCGTAAAGCGCGCGTAGGC-GGA
Bacteria;Proteobacteria;Gammaproteobacteria;Oceanospirillales;Halomonadaceae;Candidatus                   GC-AAGCGTTAATCGGAATT--ACTGGGCGTAAAGGGCATGTAGGT-GGT
Bacteria;Proteobacteria;Gammaproteobacteria;Pseudomonadales;Moraxellaceae;[Agitococcus]                   GC-AAGCGTTAATCGGAATT--ACTGGGCGTAAAGCGCGCGTAGGC-GGT
Bacteria;Proteobacteria;Gammaproteobacteria;Cardiobacteriales;Cardiobacteriaceae;Suttonella;Rappaport            GC-GAGCGTTATTCGGAATT--ACTGGGCGTAAAGGGTACGCAGGC-GGT
Bacteria;Proteobacteria;Gammaproteobacteria;Piscirickettsiales;Piscirickettsiaceae;Piscirickettsia;Piscirickettsia          GC-GAGCGTTAATCGGAATT--ACTGGGCGTAAAGGGCGCGTAGGC-GGA
Bacteria;Proteobacteria;Gammaproteobacteria;Francisellales;Francisellaceae;Allofrancisella;Allofrancisella          GC-AAGCGTTAATCGGAATT--ACTGGGCGTAAAGGGTCTGTAGGT-GGT
Bacteria;Proteobacteria;Gammaproteobacteria;Nitrosococcales;Nitrosococcaceae;Candidatus          GC-GAGCGTTAATCGGAATT--ACTGGGCGTAAAGGGCATGTAGGC-GGT
Bacteria;Proteobacteria;Gammaproteobacteria;Betaproteobacteriales;Chromobacteriaceae;Chromobacterium;Chromobacterium                   GC-GAGCGTTAATCGGAATT--ACTGGGCGTAAAGCGTGCGCAGGC-GGT
Bacteria;Proteobacteria;Gammaproteobacteria;Betaproteobacteriales;Neisseriaceae;Kingella;Kingella          GC-GAGCGTTAATCGGAATT--ACTGGGCGTAAAGCGAGCGCAGAC-GGT
Bacteria;Proteobacteria;Gammaproteobacteria;Betaproteobacteriales;Hydrogenophilaceae;Thiobacillus;Thiobacillus            GC-GAGCGTTAATCGGAATT--ACTGGGCGTAAAGCGTGCGCAGGC-GGA
Bacteria;Proteobacteria;Gammaproteobacteria;Betaproteobacteriales;Rhodocyclaceae;Methyloversatilis;Methyloversatilis      GC-GAGCGTTAATCGGAATT--ACTGGGCGTAAAGCGTGCGCAGGC-GGT
Bacteria;Proteobacteria;Gammaproteobacteria;Betaproteobacteriales;Ferrovaceae;Ferrovum;mine             GC-GAGCGTTAATCGGAATT--ACTGGGCGTAAAGCGTGCGCAGGT-GGT
Bacteria;Proteobacteria;Gammaproteobacteria;Betaproteobacteriales;Gallionellaceae;Gallionella;Gallionella                   GC-GAGCGTTAATCGGAATT--ACTGGGCGTAAAGCGTGCGCAGGC-GGT
Bacteria;Proteobacteria;Gammaproteobacteria;Betaproteobacteriales;Methylophilaceae;Methylotenera;Methylotenera            GC-AAGCGTTAATCGGAATT--ACTGGGCGTAAAGCGTGCGCAGGC-GGT
Bacteria;Proteobacteria;Gammaproteobacteria;Betaproteobacteriales;Burkholderiaceae;Acidovorax;Acidovorax                   GC-GAGCGTTAATCGGAATT--ACTGGGCGTAAAGCGTGCGCAGGC-GGT
Bacteria;Proteobacteria;Gammaproteobacteria;Cardiobacteriales;Wohlfahrtiimonadaceae;Ignatzschineria;Ignatzschineria                   GC-AAGCGTTAATCGGAATT--ACTGGGCGTAAAGGGCGCGTAGGT-GGT
Bacteria;Proteobacteria;Gammaproteobacteria;Xanthomonadales;Xanthomonadaceae;Lysobacter;Lysobacter                   GC-AAGCGTTACTCGGAATT--ACTGGGCGTAAAGCGTGCGTAGGT-GGT
Bacteria;Proteobacteria;Deltaproteobacteria;Desulfuromonadales;Desulfuromonadaceae;Desulfuromonas;Desulfuromonas          GC-AAGCGTTGTTCGGAATT--ATTGGGCGTAAAGCGCGTGTAGGC-GGC
Bacteria;Proteobacteria;Deltaproteobacteria;Syntrophobacterales;Syntrophaceae;Desulfomonile;Desulfomonile                   GC-AAGCGTTGTTCGGAATT--ACTGGGCGTAAAGAGCGTGTAGGC-GGC
Bacteria;Proteobacteria;Deltaproteobacteria;Myxococcales;Haliangiaceae;Haliangium;Haliangium            GC-AAACGTTGCTCGGAATT--ATTGGGCGTAAAGCGCACGTAGGC-GGC
Bacteria;Proteobacteria;Deltaproteobacteria;Myxococcales;Polyangiaceae;Chondromyces;Chondromyces                   GC-AAACGTTGTTCGGAATT--ACTGGGCGTAAAGCGCGTGTAGGC-GGC
Bacteria;Proteobacteria;Deltaproteobacteria;Myxococcales;Myxococcaceae;Myxococcus;Myxococcus                   GC-AAGCGTTGTTCGGAATT--ATTGGGCGTAAAGCGCGTGTAGGC-GGC
Bacteria;Proteobacteria;Deltaproteobacteria;Desulfovibrionales;Desulfohalobiaceae;Desulfonatronovibrio;Desulfobulbus          GC-GAGCGTTATTCGGAATT--ACTGGGCGTAAAGCGCGCGTAGGC-TGC
Bacteria;Epsilonbacteraeota;Campylobacteria;Campylobacterales;Campylobacteraceae;Campylobacter;Campylobacter            GC-AAGCGTTACTCGGAATC--ACTGGGCGTAAAGGGCGCGTAGGC-GGA
Bacteria;Firmicutes;Clostridia;Clostridiales;Peptococcaceae;Desulfosporosinus;Desulfosporosinus            GC-AAGCGTTGTCCGGAATT--ATTGGGCGTAAAGGGCGCGTAGGC-GGA
Bacteria;Firmicutes;Negativicutes;Selenomonadales;Acidaminococcaceae;Succinispira;Succinispira           GC-GAGCGTTGTCCGGAATT--ATTGGGCGTAAAGAGCATGTAGGT-GGG
Bacteria;Firmicutes;Bacilli;Bacillales;Alicyclobacillaceae;Alicyclobacillus;Alicyclobacillus                   GC-AAGCGTTGTCCGGAATC--ACTGGGCGTAAAGCGTGCGTAGGC-GGT
Bacteria;Firmicutes;Erysipelotrichia;Erysipelotrichales;Erysipelotrichaceae;Eggerthia;Eggerthia          GC-AAGCGTTATCCGGAATC--ATTGGGCGTAAAGAGGGAGCAGGC-GGA
Bacteria;Firmicutes;Bacilli;Bacillales;Bacillaceae;Alkalibacillus;Alkalibacillus                   GC-AAGCGTTGTCCGGAATT--ATTGGGCGTAAAGCGCGCGCAGGC-GGT
Bacteria;Firmicutes;Bacilli;Bacillales;Planococcaceae;Filibacter;Filibacter                   GC-AAGCGTTGTCCGGAATT--ATTGGGCGTAAAGCGCGCGCAGGC-GGT
Bacteria;Firmicutes;Bacilli;Bacillales;Sporolactobacillaceae;Salipaludibacillus;[Bacillus]          GC-AAGCGTTGTCCGGAATT--ATTGGGCGTAAAGCGCGCGCAGGC-GGT
Bacteria;Firmicutes;Bacilli;Bacillales;Paenibacillaceae;Paenibacillus;Paenibacillus                   GC-AAGCGTTGTCCGGAATT--ATTGGGCGTAAAGCGCGCGCAGGC-GGT
Bacteria;Firmicutes;Bacilli;Lactobacillales;Aerococcaceae;Aerococcus;Aerococcus              GC-AAGCGTTGTCCGGATTT--ATTGGGCGTAAAGGGGGCGCAGGC-TGC
Bacteria;Firmicutes;Bacilli;Lactobacillales;Lactobacillaceae;Lactobacillus;Lactobacillus                   GC-AAGCGTTATCCGGATTT--ATTGGGCGTAAAGCGAGCGCAGGC-GGT
Bacteria;Firmicutes;Bacilli;Lactobacillales;Enterococcaceae;Enterococcus;Enterococcus        GC-AAGCGTTGTCCGGATTT--ATTGGGCGTAAAGCGAGCGCAGGC-GGT
Bacteria;Firmicutes;Bacilli;Bacillales;Staphylococcaceae;Nosocomiicoccus;Nosocomiicoccus                   GC-AAGCGTTATCCGGAATT--ATTGGGCGTAAAGCGCGCGTAGGCCGGC
Bacteria;Firmicutes;Bacilli;Lactobacillales;Leuconostocaceae;Leuconostoc;Leuconostoc                   CC-GAGCGTTATCCGGATTT--ATTGGGCGTAAAGCGAGCGCAGAC-GGT
Bacteria;Tenericutes;Mollicutes;Mycoplasmatales;Mycoplasmataceae;Mycoplasma;Mycoplasma            GC-AAGCGTTATCCGGAATT--ATTGGGCGTAAAGCGTTCGTAGGC-TGT
Bacteria;Chrysiogenetes;Chrysiogenetes;Chrysiogenales;Chrysiogenaceae;Desulfurispirillum;Desulfurispirillum          GC-AAGCGTTGTCCGGAATC--ATTGGGCGTAAAGGGTGCGTAGGC-GGT
Bacteria;Firmicutes;Clostridia;Clostridiales;Lachnospiraceae;[Eubacterium]        GC-AAGCGTTATCCGGATTT--ACTGGGTGTAAAGGGAGCGTAGAC-GGC
Bacteria;Firmicutes;Clostridia;Clostridiales;Peptostreptococcaceae;Clostridioides;Clostridioides              GC-TAGCGTTATCCGGATTT--ACTGGGCGTAAAGGGTGCGTAGGC-GGT
Bacteria;Firmicutes;Clostridia;Clostridiales;Christensenellaceae;Catabacter;Christensenella            GC-AAGCGTTGTCCGGAATT--ACTGGGCGTAAAGGGTGCGTAGGT-GGC
Bacteria;Fusobacteria;Fusobacteriia;Fusobacteriales;Fusobacteriaceae;Fusobacterium;Fusobacterium            AC-GAGCGTTATCCGGATTT--ATTGGGCGTAAAGCGCGTCTAGGT-GGT
Bacteria;Bacteroidetes;Bacteroidia;Bacteroidales;Bacteroidaceae;Bacteroides;Bacteroides          CC-GAGCGTTATCCGGATTT--ATTGGGTTTAAAGGGAGCGTAGGT-GGA
Bacteria;Bacteroidetes;Bacteroidia;Bacteroidales;Prevotellaceae;Prevotella;Prevotella              CC-GGGCGTTATCCGGATTT--ATTGGGTTTAAAGGGAGTGTAGGC-GGT
Bacteria;Bacteroidetes;Bacteroidia;Bacteroidales;Marinifilaceae;Odoribacter;Odoribacter          GC-GAGCGTTATCCGGATTT--ATTGGGTTTAAAGGGTGCGTAGGC-GGT
Bacteria;Bacteroidetes;Bacteroidia;Bacteroidales;Marinilabiliaceae;[Cytophaga]                   CC-GAGCGTTGTCCGGATTT--ATTGGGTTTAAAGGGTGCGTAGGC-GGA
Bacteria;Bacteroidetes;Bacteroidia;Bacteroidales;Rikenellaceae;Rikenellaceae                   GC-AAGCGTTATCCGGATTT--ATTGGGTTTAAAGGGTGCGTAGGC-GGT
Bacteria;Bacteroidetes;Bacteroidia;Flavobacteriales;Flavobacteriaceae;Aequorivita;Aequorivita             CC-GAGCGTTATCCGGAATC--ATTGGGTTTAAAGGGTCCGTAGGC-GGG
Bacteria;Bacteroidetes;Bacteroidia;Sphingobacteriales;Sphingobacteriaceae;Pedobacter;Pedobacter            CC-AAGCGTTATCCGGATTT--ATTGGGTTTAAAGGGTGCGTAGGC-GGC
Bacteria;Bacteroidetes;Bacteroidia;Chitinophagales;Chitinophagaceae;Niastella;Niastella              GC-AAGCGTTATCCGGATTC--ACTGGGTTTAAAGGGTGCGTAGGT-GGG
Bacteria;Bacteroidetes;Bacteroidia;Cytophagales;Hymenobacteraceae;Pontibacter;Pontibacter            GC-GAGCGTTGTCCGGATTT--ATTGGGTTTAAAGGGTGCGTAGGC-GGC
Bacteria;Bacteroidetes;Bacteroidia;Cytophagales;Spirosomaceae;Spirosoma;Spirosoma          GC-GAGCGTTGTCCGGATTT--ATTGGGTTTAAAGGGTGCGTAGGT-GGT
Bacteria;Bacteroidetes;Ignavibacteria;Ignavibacteriales;Melioribacteraceae;Melioribacter;Melioribacter          GC-AAGCGTTGTCCGGATTT--ACTGGGTGTAAAGGGCGCGTAGGC-GGA
Bacteria;Planctomycetes;Planctomycetacia;Pirellulales;Pirellulaceae;Rhodopirellula;Rhodopirellula                  CC-AAACGTTATTCGGTATC--ACTGGGCTTAAAGCGTTCGTAGGC-GGC
Bacteria;Verrucomicrobia;Verrucomicrobiae;Verrucomicrobiales;Akkermansiaceae;Akkermansia;Akkermansia            TC-AAGCGTTGTTCGGAATC--ACTGGGCGTAAAGCGTGCGTAGGC-TGT
Bacteria;Cyanobacteria;Oxyphotobacteria;Nostocales;Nostocaceae;Calothrix                   GC-AAGCGTTATCCGGAATG--ATTGGGCGTAAAGCGTCCGCAGGT-GGT
                                   *    * **   ***  *   * * **  ***** *     **    * 

Bacteria;Chlamydiae;Chlamydiae;Chlamydiales;Chlamydiaceae;Chlamydia;Chlamydia          AAGGAAAGTTAGAT--G-TTAAATCTTGGGGCTCAACCCCAAGCCAGC-A
Bacteria;Chlamydiae;Chlamydiae;Chlamydiales;Parachlamydiaceae;Candidatus              GATATAAGTCAGAC--G-TGAAATCCCGGGGCTCAACCTCGGAACAGC-A
Bacteria;Actinobacteria;Actinobacteria;Corynebacteriales;Mycobacteriaceae;Mycobacterium;Mycobacterium            TTGTCGCGTTGTTC--G-TGAAATCTCACGGCTTAACTGTGAGCGTGC-G
Bacteria;Actinobacteria;Actinobacteria;Corynebacteriales;Nocardiaceae;Nocardia;Nocardia          TCGTCGCGTCGATT--G-TGAAAACTTGCAGCTCAACTGCAAGCTTGC-A
Bacteria;Actinobacteria;Actinobacteria;Corynebacteriales;Corynebacteriaceae;Corynebacterium;Corynebacterium          TTGTCGCGTCGTCT--G-TGAAATTCCGGGGCTTAACTCCGGGCGTGC-A
Bacteria;Actinobacteria;Actinobacteria;Micromonosporales;Micromonosporaceae;Micromonospora;Micromonospora          TTGTCGCGTCGACC--G-TGAAAACTTGGGGCTCAACCCCAAGCCTGC-G
Bacteria;Actinobacteria;Actinobacteria;Pseudonocardiales;Pseudonocardiaceae;Actinoalloteichus;Actinoalloteichus          TTGTCGCGTCGGCT--G-TGAAAACCTGGGGCTTAACCCTGGGCGTGC-A
Bacteria;Actinobacteria;Actinobacteria;Propionibacteriales;Nocardioidaceae;Aeromicrobium;Aeromicrobium            TTGTCGCGTCGGGA--G-TGAAAACTCAGGGCTCAACCCTGAGCGTGC-T
Bacteria;Actinobacteria;Actinobacteria;Propionibacteriales;Propionibacteriaceae;Auraticoccus;Auraticoccus          CTGTCACGTCGGAA--G-TGAAAACTCAGGGCTTAACCCTGAGCCTGC-T
Bacteria;Actinobacteria;Actinobacteria;Streptosporangiales;Streptosporangiaceae;Sphaerisporangium;Astrosporangium                   TTGTCGCGTCTGCC--G-TGAAAGCCCATGGCTTAACTGTGGGTCTGC-G
Bacteria;Actinobacteria;Actinobacteria;Streptosporangiales;Thermomonosporaceae;Thermobispora;Thermobispora                   CTGCCGCGTCTGCC--G-TGAAAGCCCACGGCTCAACCGTGGGTCTGC-G
Bacteria;Actinobacteria;Actinobacteria;Frankiales;Geodermatophilaceae;Blastococcus;Blastococcus          TCGTCGCGTCGGCT--G-TGAAATCCCGAGGCTCAACCTCGGGTCTGC-A
Bacteria;Actinobacteria;Actinobacteria;Micrococcales;Brevibacteriaceae;Brevibacterium;Brevibacterium                   TGGTCACGTCTGCT--G-TGGAAACGCAACGCTTAACGTTGCGCGGGC-A
Bacteria;Actinobacteria;Actinobacteria;Micrococcales;Micrococcaceae;Arthrobacter;Arthrobacter             TTGTCACGTCTGCT--G-TGAAAGCCCGGGGCTTAACTCCGGGTGTGC-A
Bacteria;Actinobacteria;Actinobacteria;Micrococcales;Intrasporangiaceae;Janibacter;Janibacter             TTGTCGCGTCTGCT--G-TGAAAATCCGGGGCTCAACCCCGGACTTGC-A
Bacteria;Actinobacteria;Actinobacteria;Micrococcales;Sanguibacteraceae;Sanguibacter;Sanguibacter             TTGTCGCGTCTGGT--G-TGAAAACTCAAGGCTCAACCTTGAGCTTGC-A
Bacteria;Actinobacteria;Actinobacteria;Micrococcales;Demequinaceae;Demequina;Demequina            TTGTCGCGTCTGCT--G-TGAAAACTCGAGGCTCAACCTCGAGCTTGC-A
Bacteria;Actinobacteria;Actinobacteria;Micrococcales;Cellulomonadaceae;Cellulomonas;Cellulomonas          CAGTCGCGTCTGCT--G-TGAAAACTCGAGGCTCAACCTCGGGCTTGC-A
Bacteria;Actinobacteria;Actinobacteria;Micrococcales;Microbacteriaceae;Agromyces;Agromyces                   TTGTCGCGTCTGCT--G-TGAAAAACCGAGGCTCAACCTCGCGCCTGC-A
Bacteria;Actinobacteria;Actinobacteria;Streptomycetales;Streptomycetaceae;Kitasatospora;Kitasatospora                   CTGTCGCGTCGGAT--G-TGAAAGCCCGGGGCTCAACCCCGGGTCTGC-A
Bacteria;Actinobacteria;Actinobacteria;Bifidobacteriales;Bifidobacteriaceae;Bifidobacterium;Bifidobacterium        TCGTCGCGTCCGGT--G-TGAAAGCCCATCGCTTAACGGTGGGTCTGC-G
Bacteria;Actinobacteria;Coriobacteriia;Coriobacteriales;Atopobiaceae;Olsenella;Olsenella             CTGTTAGGTCGGGA--G-TTAAATCCGGGGGCTCAACC-CCCGCCCGC-T
Bacteria;Actinobacteria;Coriobacteriia;Coriobacteriales;Eggerthellaceae;Slackia;Slackia            CGGCCAAGCGGGCCTCG-TCGAAGCCGTGGGCTCAACC-CGCGGAAGC-G
Bacteria;Thermotogae;Thermotogae;Kosmotogales;Kosmotogaceae;Kosmotoga;Kosmotoga             CTGTTAAGTCGGCT--G-TGAAAAACCGGAGCTCAACTCCGGTCCTGC-G
Bacteria;Deinococcus-Thermus;Deinococci;Thermales;Thermaceae;Thermus;Thermus          TTGGGGCGTCCCAT--G-TGAAAGGCCACGGCTCAACCGTGGAGGAGC-G
Bacteria;Elusimicrobia;Elusimicrobia;Lineage          AGGTTAAGTTCGCT--G-TTAAATCTCATAGCTCAACTATGA-AATGCCG
Bacteria;Nitrospirae;Nitrospira;Nitrospirales;Nitrospiraceae;Leptospirillum;Leptospirillum          TTGTCAAGTCTTTG--G-TGAAAGGCCGTAGCTTAACTATGGGAATGCCA
Bacteria;Proteobacteria;Alphaproteobacteria;Rhizobiales;Beijerinckiaceae;Methylobacterium;Methylobacterium                   GTTTTAAGTCGGGGG--GTGAAAGCCTGTGGCTCAACCACAGAATGGC-C
Bacteria;Proteobacteria;Alphaproteobacteria;Rhizobiales;Stappiaceae;Labrenzia;Labrenzia               CTTTTAAGTCAGGGG---TGAAATCCCGGGGCTCAACCCCGGAACTGC-C
Bacteria;Proteobacteria;Alphaproteobacteria;Rickettsiales;Rickettsiaceae;Rickettsia;Rickettsia            TTAGTAAGTTGGAAG---TGAAAGCCCGGGGCTTAACCTCGGAATTGC-T
Bacteria;Proteobacteria;Alphaproteobacteria;Acetobacterales;Acetobacteraceae;Gluconacetobacter;Gluconacetobacter                   TTGGACAGTCAGATG---TGAAATTCCTGGGCTTAACCTGGGGGCTGC-A
Bacteria;Proteobacteria;Gammaproteobacteria;Aeromonadales;Aeromonadaceae;Aeromonas;Aeromonas          TGGATAAGTTAGATG---TGAAAGCCCCGGGCTCAACCTGGGAATTGC-A
Bacteria;Proteobacteria;Gammaproteobacteria;Alteromonadales;Shewanellaceae;Shewanella;Shewanella                   TTGTTAAGCGAGATG---TGAAAGCCCCGGGCTCAACCTGGGAATTGC-A
Bacteria;Proteobacteria;Gammaproteobacteria;Vibrionales;Vibrionaceae;Candidatus          TTGATAAGTTAGATG---TGAAAGCCCGGGGCTTAACCTCGGAACTGC-A
Bacteria;Proteobacteria;Gammaproteobacteria;Alteromonadales;Pseudoalteromonadaceae;Pseudoalteromonas;Pseudoalteromonas          TTGTTAAGCGAGATG---TGAAAGCCCCGGGCTCAACCTGGGAACTGC-A
Bacteria;Proteobacteria;Gammaproteobacteria;Alteromonadales;Alteromonadaceae;Alteromonas;Alteromonas          TTGTTAAGCTAGATG---TGAAAGCCCCGGGCTCAACCTGGGATGGTC-A
Bacteria;Proteobacteria;Gammaproteobacteria;Orbales;Orbaceae;Gilliamella;Gilliamella            TAATTAAGTTAGGTG---TGAAAGCCCTGGGCTCAACCTAGGAATTGC-A
Bacteria;Proteobacteria;Gammaproteobacteria;Pasteurellales;Pasteurellaceae;Actinobacillus;[Haemophilus]            GACTTAAGTGAGATG---TGAAAGCCCCGAGCTTAACTTGGGAATTGC-A
Bacteria;Proteobacteria;Gammaproteobacteria;Cellvibrionales;Microbulbiferaceae;Microbulbifer;Microbulbifer                   TAGTTAAGCTGGATG---TGAAAGCCCTGGGCTCAACCTGGGAACTGC-A
Bacteria;Proteobacteria;Gammaproteobacteria;Oceanospirillales;Saccharospirillaceae;Reinekea;Reinekea                   TTGTTAAGTTGGATG---TGAAAGCCCCGGGCTCAACCTGGGAACTGC-A
Bacteria;Proteobacteria;Gammaproteobacteria;Arenicellales;Arenicellaceae;Candidatus                   CGGACCAGTCAGATG---TGAAAGCCCCGGGCTCAACCTGGGAATTGC-A
Bacteria;Proteobacteria;Gammaproteobacteria;Methylococcales;Methylomonaceae;Methylomicrobium;Methylomicrobium      TGCTTAAGTCAGATG---TGAAAGCCCCGGGCTTAACCTGGGAACGGC-A
Bacteria;Proteobacteria;Gammaproteobacteria;Methylococcales;Cycloclasticaceae;Cycloclasticus;Cycloclasticus                   TAGTTAAGTTAGATG---TGAAAGCCCCGGGCTCAACCTGGGAACTGC-A
Bacteria;Proteobacteria;Gammaproteobacteria;Thiomicrospirales;Thiomicrospiraceae;Thiomicrospira;Thiomicrospira      CTGTTAAGTCGGTTG---TGAAAGCCCTGGGCTCAACCTAGGAATTGC-A
Bacteria;Proteobacteria;Gammaproteobacteria;Oceanospirillales;Halomonadaceae;Candidatus                   TTGTTAAGCATTATG---TGAAAGCCCTAGGCTTAACCTAGGAACTGG-A
Bacteria;Proteobacteria;Gammaproteobacteria;Pseudomonadales;Moraxellaceae;[Agitococcus]                   TTGTTAAGTCGGATG---TGAAATCCCTGGGCTCAACCTAGGCATTGC-A
Bacteria;Proteobacteria;Gammaproteobacteria;Cardiobacteriales;Cardiobacteriaceae;Suttonella;Rappaport            TATACAAGTCAGATG---TGAAAGCCT-GGGCTTAACCTGGGAACTGC-A
Bacteria;Proteobacteria;Gammaproteobacteria;Piscirickettsiales;Piscirickettsiaceae;Piscirickettsia;Piscirickettsia          AGATTAAGTTGGATG---TGAAATCCCAGGGCTCAACCTTGGAACTGC-A
Bacteria;Proteobacteria;Gammaproteobacteria;Francisellales;Francisellaceae;Allofrancisella;Allofrancisella          TTGATAAGTCAGATG---TGAAAGCCCAGGGCTCAACCTTGGAACTGC-A
Bacteria;Proteobacteria;Gammaproteobacteria;Nitrosococcales;Nitrosococcaceae;Candidatus          TTGGTAAGTTAGGCG---TGAAATCCCTGGGCTTAACCTAGGAATGGC-G
Bacteria;Proteobacteria;Gammaproteobacteria;Betaproteobacteriales;Chromobacteriaceae;Chromobacterium;Chromobacterium                   TGTGCAAGTCTGATG---TGAAAGCCCCGGGCTTAACCTGGGAACGGC-A
Bacteria;Proteobacteria;Gammaproteobacteria;Betaproteobacteriales;Neisseriaceae;Kingella;Kingella          TAGTTAAGCAAGATG---TGAAATCCCTGAGCTCAACTTGGGAACTGC-G
Bacteria;Proteobacteria;Gammaproteobacteria;Betaproteobacteriales;Hydrogenophilaceae;Thiobacillus;Thiobacillus            TTATTAAGCAAGACG---TGAAATCCCCGGGCTTAACCTGGGAATGGC-G
Bacteria;Proteobacteria;Gammaproteobacteria;Betaproteobacteriales;Rhodocyclaceae;Methyloversatilis;Methyloversatilis      TGTGTAAGACAGGTG---TGAAATCCCCGGGCTTAACCTGGGAACTGC-G
Bacteria;Proteobacteria;Gammaproteobacteria;Betaproteobacteriales;Ferrovaceae;Ferrovum;mine             TTGTTAAGTCAGATG---TGAAAGCCCCGAGCTTAACTTGGGAACTGC-G
Bacteria;Proteobacteria;Gammaproteobacteria;Betaproteobacteriales;Gallionellaceae;Gallionella;Gallionella                   TTTTTAAGTCAGATG---TGAAATCCCCGGGCTCAACCTGGGAACTGC-A
Bacteria;Proteobacteria;Gammaproteobacteria;Betaproteobacteriales;Methylophilaceae;Methylotenera;Methylotenera            TTTGTAAGTCAGATG---TGAAATCCCCGAGCTCAACTTGGGAACTGC-G
Bacteria;Proteobacteria;Gammaproteobacteria;Betaproteobacteriales;Burkholderiaceae;Acidovorax;Acidovorax                   TTTGTAAGACAGAGG---TGAAATCCCCGGGCTCAACCTGGGAACTGC-C
Bacteria;Proteobacteria;Gammaproteobacteria;Cardiobacteriales;Wohlfahrtiimonadaceae;Ignatzschineria;Ignatzschineria                   ATCTTAAGTTGGGTG---TGAAATCCCCGGGCTCAACCTGGGAATTGC-A
Bacteria;Proteobacteria;Gammaproteobacteria;Xanthomonadales;Xanthomonadaceae;Lysobacter;Lysobacter                   TTGTTAAGTCTGATG---TGAAAGCCCTGGGCTCAACCTGGGAATTGC-A
Bacteria;Proteobacteria;Deltaproteobacteria;Desulfuromonadales;Desulfuromonadaceae;Desulfuromonas;Desulfuromonas          TGTTTAAGTCTGATG---TGAAAGCCCGGGGCTCAACCCCGGAAGTGC-A
Bacteria;Proteobacteria;Deltaproteobacteria;Syntrophobacterales;Syntrophaceae;Desulfomonile;Desulfomonile                   CTAATAAGTCGAATG---TGAAAGCCCGGGGCTCAACCTCGGAAGTGC-A
Bacteria;Proteobacteria;Deltaproteobacteria;Myxococcales;Haliangiaceae;Haliangium;Haliangium            GCGATAAGTCGGATG---TGAAAGCCCTGGGCTTAACCTAGGAAGTGC-A
Bacteria;Proteobacteria;Deltaproteobacteria;Myxococcales;Polyangiaceae;Chondromyces;Chondromyces                   TCTGCAAGTCGGGTG---TGAAAGCCCTGGGCTCAACCCAGGAAGTGC-A
Bacteria;Proteobacteria;Deltaproteobacteria;Myxococcales;Myxococcaceae;Myxococcus;Myxococcus                   GTGACAAGTCGGGTG---TGAAAGCCCTCAGCTCAACTGAGGAAGTGC-G
Bacteria;Proteobacteria;Deltaproteobacteria;Desulfovibrionales;Desulfohalobiaceae;Desulfonatronovibrio;Desulfobulbus          GCGGCAAGTCAGATG---TGAAATCCCCGGGCTCAACCTGGGAATTGC-A
Bacteria;Epsilonbacteraeota;Campylobacteria;Campylobacterales;Campylobacteraceae;Campylobacter;Campylobacter            TTATCAAGTCTCTTG---TGAAATCTAATGGCTTAACCATTAAACTGC-T
Bacteria;Firmicutes;Clostridia;Clostridiales;Peptococcaceae;Desulfosporosinus;Desulfosporosinus            TTTTTAAGTCTGGTG---TGAAAGATCAGGGCTCAACCCTGAGAGTGC-A
Bacteria;Firmicutes;Negativicutes;Selenomonadales;Acidaminococcaceae;Succinispira;Succinispira           AATGTAAGTCTGTTG---TTAAAATGCGGGGCTCAACCCCGTAT-TGC-A
Bacteria;Firmicutes;Bacilli;Bacillales;Alicyclobacillaceae;Alicyclobacillus;Alicyclobacillus                   TGCGTGTGTCCGGGG---TGAAAGTCCAGGGCTCAACCCTGGGAATGC-C
Bacteria;Firmicutes;Erysipelotrichia;Erysipelotrichales;Erysipelotrichaceae;Eggerthia;Eggerthia          CGCGAAGGTCCGTAG---TAAAAGCCCGAAGCTAAACTTCGGGCGGCT-A
Bacteria;Firmicutes;Bacilli;Bacillales;Bacillaceae;Alkalibacillus;Alkalibacillus                   TTCTTAAGTCTGATG---TGAAAGGCCACAGCTCAACTGTGGAGGGCC-A
Bacteria;Firmicutes;Bacilli;Bacillales;Planococcaceae;Filibacter;Filibacter                   CCCTTAAGTCCGATG---TGAAAGCCCACGGCTCAACCGTGGAGGGTC-A
Bacteria;Firmicutes;Bacilli;Bacillales;Sporolactobacillaceae;Salipaludibacillus;[Bacillus]          CTCTTAAGTCTGATG---TGAAAGCCCACGGCTCAACCGTGGAGGGTC-A
Bacteria;Firmicutes;Bacilli;Bacillales;Paenibacillaceae;Paenibacillus;Paenibacillus                   CATTTAAGTCTGGTG---TTTAATCCCGGGGCTCAACCCCGGAT-CGC-A
Bacteria;Firmicutes;Bacilli;Lactobacillales;Aerococcaceae;Aerococcus;Aerococcus              TTCTTAAGTCTGATG---TGAAAGCCCACGGCTTAACCGTGGAAGTGC-A
Bacteria;Firmicutes;Bacilli;Lactobacillales;Lactobacillaceae;Lactobacillus;Lactobacillus                   TTTTTAAGTCTGATG---TGAAAGCCCTCGGCTTAACCGAGGAAGTGC-A
Bacteria;Firmicutes;Bacilli;Lactobacillales;Enterococcaceae;Enterococcus;Enterococcus        CTTTTAAGTCTGATG---TGAAAGCCCCCGGCTTAACTGGGGAGGGTC-A
Bacteria;Firmicutes;Bacilli;Bacillales;Staphylococcaceae;Nosocomiicoccus;Nosocomiicoccus                   GAGATTAGTCTGATG---TGAAAGCCCCCGGCTCAACCGGGGAAGGTC-A
Bacteria;Firmicutes;Bacilli;Lactobacillales;Leuconostocaceae;Leuconostoc;Leuconostoc                   TTATTAAGTCTGATG---TGAAAGCCCGGAGCTCAACTCCGGAATGGC-A
Bacteria;Tenericutes;Mollicutes;Mycoplasmatales;Mycoplasmataceae;Mycoplasma;Mycoplasma            TTATTAAGTCTGGAG---TTAAATCCCAGGGCTCAACCCTGGCTCG-C-T
Bacteria;Chrysiogenetes;Chrysiogenetes;Chrysiogenales;Chrysiogenaceae;Desulfurispirillum;Desulfurispirillum          TTTTTAAGTCTGCAT---TGTAAGTTCAGTGCTTAACGCTGAAATTGG-T
Bacteria;Firmicutes;Clostridia;Clostridiales;Lachnospiraceae;[Eubacterium]        GATGCAAGTCTGAAG---TGAAAACCTGGGGCTCAACCCCAGGATTGC-T
Bacteria;Firmicutes;Clostridia;Clostridiales;Peptostreptococcaceae;Clostridioides;Clostridioides              CTTTCAAGTCAGGAG---TGAAAGGCTACGGCTCAACCGTAGTAA-GC-T
Bacteria;Firmicutes;Clostridia;Clostridiales;Christensenellaceae;Catabacter;Christensenella            CATGTAAGTCAGGTG---TGAAAGACCGGGGCTCAACCCCGGGGCGGC-A
Bacteria;Fusobacteria;Fusobacteriia;Fusobacteriales;Fusobacteriaceae;Fusobacterium;Fusobacterium            TATGTAAGTCTGATG---TGAAAATGCAGGGCTCAACTCTGT-ATTGC-G
Bacteria;Bacteroidetes;Bacteroidia;Bacteroidales;Bacteroidaceae;Bacteroides;Bacteroides          CTGGTAAGTCAGTT--G-TGAAAGTTTGCGGCTCAACCGTAAAATTGC-A
Bacteria;Bacteroidetes;Bacteroidia;Bacteroidales;Prevotellaceae;Prevotella;Prevotella              CTGTTAAGCGTGTT--G-TGAAATTTAGGTGCTCAACATTTAACTTGC-A
Bacteria;Bacteroidetes;Bacteroidia;Bacteroidales;Marinifilaceae;Odoribacter;Odoribacter          TTATTAAGTTAGTG--G-TTAAATATTTGAGCTAAACT-CAATTGTGC-C
Bacteria;Bacteroidetes;Bacteroidia;Bacteroidales;Marinilabiliaceae;[Cytophaga]                   AGATTAAGTCAGTG--G-TGAAAGTTTGCAGCTTAACTGTAAAATTGC-C
Bacteria;Bacteroidetes;Bacteroidia;Bacteroidales;Rikenellaceae;Rikenellaceae                   TTGTCAAGTCAGCG--G-TGAAACGCAAGGGCTTAACCCTTGACCTGC-C
Bacteria;Bacteroidetes;Bacteroidia;Flavobacteriales;Flavobacteriaceae;Aequorivita;Aequorivita             CGATTAAGTCAGTG--G-TGAAAGTCTGCAGCTCAACTGTAGAATTGC-C
Bacteria;Bacteroidetes;Bacteroidia;Sphingobacteriales;Sphingobacteriaceae;Pedobacter;Pedobacter            CTGTTAAGTCAGGG--G-TGAAAGACGGTAGCTCAACTATCGCAGTGC-C
Bacteria;Bacteroidetes;Bacteroidia;Chitinophagales;Chitinophagaceae;Niastella;Niastella              TTGGTAAGTCAGTG--G-TGAAATCTCCGGGCTTAACTCGGAAACTGC-C
Bacteria;Bacteroidetes;Bacteroidia;Cytophagales;Hymenobacteraceae;Pontibacter;Pontibacter            CCGTTAAGTCAGCG--G-TGAAATCCCACGGCTCAACCGTGGAACTGC-C
Bacteria;Bacteroidetes;Bacteroidia;Cytophagales;Spirosomaceae;Spirosoma;Spirosoma          CTGTTAAGTCTGGT--T-TGAAAGTCGGCGGCTCAACCGTCGGACGTG-G
Bacteria;Bacteroidetes;Ignavibacteria;Ignavibacteriales;Melioribacteraceae;Melioribacter;Melioribacter          CCTGTTAGTCAGAG--G-TGAAATCCTGCGGCTTAACCGTAGAACTGC-C
Bacteria;Planctomycetes;Planctomycetacia;Pirellulales;Pirellulaceae;Rhodopirellula;Rhodopirellula                  CTAGAAGGTGAGAT--G-TGAAAGCCCACGGCTCAACCGTGGAATTGC-G
Bacteria;Verrucomicrobia;Verrucomicrobiae;Verrucomicrobiales;Akkermansiaceae;Akkermansia;Akkermansia            TTCGTAAGTCGTGT--G-TGAAAGGCGCGGGCTCAACCCGCGGACGGC-A
Bacteria;Cyanobacteria;Oxyphotobacteria;Nostocales;Nostocaceae;Calothrix                   TTTGTAAGTCTGCT--G-TTAAAGCGTGTGGCTCAACCACATACAGGC-A
                                         *          *  **       *** ***             

Bacteria;Chlamydiae;Chlamydiae;Chlamydiales;Chlamydiaceae;Chlamydia;Chlamydia          TCTAATACTATCT-TTCTAGAGGGTAGATGGAGAAAAGGGAATTCCACGT
Bacteria;Chlamydiae;Chlamydiae;Chlamydiales;Parachlamydiaceae;Candidatus              TTTGAAACTATAT-CTCTTGAGGGTAGGCGGAGAAAACGGAATTCCACAA
Bacteria;Actinobacteria;Actinobacteria;Corynebacteriales;Mycobacteriaceae;Mycobacterium;Mycobacterium            GGCGATACGGGCA-GACTAGAGTACTGCAGGGGAGACTGGAATTCCTGGT
Bacteria;Actinobacteria;Actinobacteria;Corynebacteriales;Nocardiaceae;Nocardia;Nocardia          GTCGATACGGGCG-GACTAGAGTACTTCAGGGGAGACTGGAATTCCTGGT
Bacteria;Actinobacteria;Actinobacteria;Corynebacteriales;Corynebacteriaceae;Corynebacterium;Corynebacterium          GGCGATACGGGCATAACTTGAGTGCTGTAGGGGAGACTGGAATTCCTGGT
Bacteria;Actinobacteria;Actinobacteria;Micromonosporales;Micromonosporaceae;Micromonospora;Micromonospora          GTCGATACGGGCA-GGCTAGAGTTCGGTAGGGGAGACTGGAATTCCTGGT
Bacteria;Actinobacteria;Actinobacteria;Pseudonocardiales;Pseudonocardiaceae;Actinoalloteichus;Actinoalloteichus          GTCGATACGGGCA-GACTTGAGTTCGGCAGGGGAGACTGGAATTCCTGGT
Bacteria;Actinobacteria;Actinobacteria;Propionibacteriales;Nocardioidaceae;Aeromicrobium;Aeromicrobium            TCCGATACGGGCA-GACTAGAGGTATGCAGGGGAGAACGGAATTCCTGGT
Bacteria;Actinobacteria;Actinobacteria;Propionibacteriales;Propionibacteriaceae;Auraticoccus;Auraticoccus          TCCGATACGGGCA-GACTTGAGGAAGGTAGGGGAGAACGGAATTCCTGGT
Bacteria;Actinobacteria;Actinobacteria;Streptosporangiales;Streptosporangiaceae;Sphaerisporangium;Astrosporangium                   GTGGATACGGGCT-GGCTAGAGGTAGGTAGGGGCAAGCGGAATTCCTGGT
Bacteria;Actinobacteria;Actinobacteria;Streptosporangiales;Thermomonosporaceae;Thermobispora;Thermobispora                   GCGGATACGGGCG-GGCTTGAGGCTGGTAGGGGCAAGCGGAATTCCTGGT
Bacteria;Actinobacteria;Actinobacteria;Frankiales;Geodermatophilaceae;Blastococcus;Blastococcus          GTCGATACGGGCG-GACTTGAGTTCGGCAGGGGAGACTGGAATTCCTGGT
Bacteria;Actinobacteria;Actinobacteria;Micrococcales;Brevibacteriaceae;Brevibacterium;Brevibacterium                   GTGGGTACGGGCT-GACTAGAGTGCAGTAGGGGAGTCTGGAATTCCTGGT
Bacteria;Actinobacteria;Actinobacteria;Micrococcales;Micrococcaceae;Arthrobacter;Arthrobacter             GTGGGTACGGGCA-GACTGGAGTGCAGTAGGGGAGACTGGAATTCCTGGT
Bacteria;Actinobacteria;Actinobacteria;Micrococcales;Intrasporangiaceae;Janibacter;Janibacter             GTGGGTACGGGCA-GACTAGAGTGTGGTAGGGGAGACTGGAATTCCTGGT
Bacteria;Actinobacteria;Actinobacteria;Micrococcales;Sanguibacteraceae;Sanguibacter;Sanguibacter             TCGGGTACGGGCA-GACTAGAGTGTGGTAGGGGTGACTGGAATTCCTGGT
Bacteria;Actinobacteria;Actinobacteria;Micrococcales;Demequinaceae;Demequina;Demequina            GTGGGTACGGGCA-GACTAGAGTGTGGTAGGGGAGACTGGAATTCCTGGT
Bacteria;Actinobacteria;Actinobacteria;Micrococcales;Cellulomonadaceae;Cellulomonas;Cellulomonas          GTGGGTACGGGCT-GACTAGAGTGCGGTAGGGGTGACCGGAATTCCTGGT
Bacteria;Actinobacteria;Actinobacteria;Micrococcales;Microbacteriaceae;Agromyces;Agromyces                   GTGGGTACGGGCA-GACTCGAGTGCGGTAGGGGAGACTGGAATTCCTGGT
Bacteria;Actinobacteria;Actinobacteria;Streptomycetales;Streptomycetaceae;Kitasatospora;Kitasatospora                   TTCGATACGGGCA-GGCTGGAGTGTGGTAGGGGAGATCGGAATTCCTGGT
Bacteria;Actinobacteria;Actinobacteria;Bifidobacteriales;Bifidobacteriaceae;Bifidobacterium;Bifidobacterium        CCGGGTACGGGCG-GGCTGGAGTGCGGTAGGGGAGACTGGAATTCCCGGT
Bacteria;Actinobacteria;Coriobacteriia;Coriobacteriales;Atopobiaceae;Olsenella;Olsenella             CCCGATACCGGCA-GGCTTGAGTCTGGTAGGGGAAGGCGGAATTCCAAGT
Bacteria;Actinobacteria;Coriobacteriia;Coriobacteriales;Eggerthellaceae;Slackia;Slackia            ACCCGAACTGGCC-GGCTCGAGTGAGGTAGGGGAGGATGGAATTCCCGGT
Bacteria;Thermotogae;Thermotogae;Kosmotogales;Kosmotogaceae;Kosmotoga;Kosmotoga             GTCGAAACTGGCA-GGCTTGAGGACGGTAGAGGGAGACGGAACAGCTGGT
Bacteria;Deinococcus-Thermus;Deinococci;Thermales;Thermaceae;Thermus;Thermus          TGGGATACGCTCA-GGCTAGACGGTGGGAGAGGGTGGTGGAATTCCCGGA
Bacteria;Elusimicrobia;Elusimicrobia;Lineage          GCGAATACTGGCC-TTCTTGAATTCGGTAGAGGTAACTGGAATTCCAGGT
Bacteria;Nitrospirae;Nitrospira;Nitrospirales;Nitrospiraceae;Leptospirillum;Leptospirillum          AAGAG-ACTGGCA-GGCTGGAGGCTGGGAGAGGGAAGCGGAATTTCTGGT
Bacteria;Proteobacteria;Alphaproteobacteria;Rhizobiales;Beijerinckiaceae;Methylobacterium;Methylobacterium                   TTCGATACTGGGA-CGCTTGAGTATGGTAGAGGTTGGTGGAACTGCGAGT
Bacteria;Proteobacteria;Alphaproteobacteria;Rhizobiales;Stappiaceae;Labrenzia;Labrenzia               TTTGATACTGGAA-GTCTTGAGTCCGAGAGAGGTGAGTGGAACTCCGAGT
Bacteria;Proteobacteria;Alphaproteobacteria;Rickettsiales;Rickettsiaceae;Rickettsia;Rickettsia            TTCAAAACTACTA-ATCTAGAGTGTAGTAGGGGATGATGGAATTCCTAGT
Bacteria;Proteobacteria;Alphaproteobacteria;Acetobacterales;Acetobacteraceae;Gluconacetobacter;Gluconacetobacter                   TTTGATACGTACA-GACTAGAGTGTGAGAGAGGGTTGTGGAATTCCCAGT
Bacteria;Proteobacteria;Gammaproteobacteria;Aeromonadales;Aeromonadaceae;Aeromonas;Aeromonas          TTTAAAACTGTCC-AGCTAGAGTCTTGTAGAGGGGGGTAGAATTCCAGGT
Bacteria;Proteobacteria;Gammaproteobacteria;Alteromonadales;Shewanellaceae;Shewanella;Shewanella                   TTTCGAACTGGCG-AACTAGAGTCTTGTAGAGGGGGGTAGAATTCCAGGT
Bacteria;Proteobacteria;Gammaproteobacteria;Vibrionales;Vibrionaceae;Candidatus          TTTAAAACTGTCA-GACTAGAGTACTATAGAGGGGGGTGGAATTTCAGGT
Bacteria;Proteobacteria;Gammaproteobacteria;Alteromonadales;Pseudoalteromonadaceae;Pseudoalteromonas;Pseudoalteromonas          TTTCGAACTGGCA-AACTAGAGTATGATAGAGGGTGGTAGAATTTCAGGT
Bacteria;Proteobacteria;Gammaproteobacteria;Alteromonadales;Alteromonadaceae;Alteromonas;Alteromonas          TTTAGAACTGGCA-GACTAGAGTCTTGGAGAGGGGAGTGGAATTCCAGGT
Bacteria;Proteobacteria;Gammaproteobacteria;Orbales;Orbaceae;Gilliamella;Gilliamella            CTTAAAACTGGTT-AACTAGAGTATTGTAGAGGAAGGTAGAATTCCACGT
Bacteria;Proteobacteria;Gammaproteobacteria;Pasteurellales;Pasteurellaceae;Actinobacillus;[Haemophilus]            TTTCATACTGGGT-TGCTAGAGTATTTTAGGGAGGGGTAGAATTCCACGT
Bacteria;Proteobacteria;Gammaproteobacteria;Cellvibrionales;Microbulbiferaceae;Microbulbifer;Microbulbifer                   TTCAGAACTGGCT-GGCTAGAGTACGAGAGAGGGTAGTGGAATTTCCTGT
Bacteria;Proteobacteria;Gammaproteobacteria;Oceanospirillales;Saccharospirillaceae;Reinekea;Reinekea                   TTCAAAACTGACA-AGCTGGAGTACAGCAGAGGCAAGTGGAATTTCAGGT
Bacteria;Proteobacteria;Gammaproteobacteria;Arenicellales;Arenicellaceae;Candidatus                   TTTGATACTATTC-GGCTAGAGTATGGTAGAGGGGGGTGGAATTCCAGGT
Bacteria;Proteobacteria;Gammaproteobacteria;Methylococcales;Methylomonaceae;Methylomicrobium;Methylomicrobium      TTTGATACTGGGC-AGCTCGAGTTGAGTAGAGGAGAGGGGAATTTCCGGT
Bacteria;Proteobacteria;Gammaproteobacteria;Methylococcales;Cycloclasticaceae;Cycloclasticus;Cycloclasticus                   TTTAAAACTGGCT-AACTAGAGTATGGTAGAGGAGAGTGGAATTTCAGGT
Bacteria;Proteobacteria;Gammaproteobacteria;Thiomicrospirales;Thiomicrospiraceae;Thiomicrospira;Thiomicrospira      TCCGATACTGGCA-ATCTAGAGTTTAAGAGAGGGAAGGGGAATTCCAGGT
Bacteria;Proteobacteria;Gammaproteobacteria;Oceanospirillales;Halomonadaceae;Candidatus                   TAATGAACTGACA-AGCTAGAGTGCAGTAGAGGAAGGTAGAATTCCAGGT
Bacteria;Proteobacteria;Gammaproteobacteria;Pseudomonadales;Moraxellaceae;[Agitococcus]                   TCCGATACTGGCT-AACTAGAGTGTGGGAGAGGAAGGTAGAATTCCAGGT
Bacteria;Proteobacteria;Gammaproteobacteria;Cardiobacteriales;Cardiobacteriaceae;Suttonella;Rappaport            TTTGAAACTGTAT-GACTAGAGTATGATAGAGGGAAGCGGAATTTCCAGT
Bacteria;Proteobacteria;Gammaproteobacteria;Piscirickettsiales;Piscirickettsiaceae;Piscirickettsia;Piscirickettsia          TCCGAAACTGGTA-TTCTAGAGTATGGTAGAGGAAAGTGGAATTTCAGGT
Bacteria;Proteobacteria;Gammaproteobacteria;Francisellales;Francisellaceae;Allofrancisella;Allofrancisella          TTTGATACTGTCA-AGCTAGAGTATAGTAGAGGAATGGGGAATTTCTGGT
Bacteria;Proteobacteria;Gammaproteobacteria;Nitrosococcales;Nitrosococcaceae;Candidatus          CTTGATACTGCTG-AGCTAGAGTATGATAGAGGGAGGCGGAATTTCCGGT
Bacteria;Proteobacteria;Gammaproteobacteria;Betaproteobacteriales;Chromobacteriaceae;Chromobacterium;Chromobacterium                   TTGGAGACTGCAC-AGCTAGAGTGCGTCAGAGGGGGGTAGAATTCCACGT
Bacteria;Proteobacteria;Gammaproteobacteria;Betaproteobacteriales;Neisseriaceae;Kingella;Kingella          TTTTGAACTGGCT-AGCTAGAGTGTGTCAGAGGGGGGTAGAATTCCACGT
Bacteria;Proteobacteria;Gammaproteobacteria;Betaproteobacteriales;Hydrogenophilaceae;Thiobacillus;Thiobacillus            TTTTGAACTGGTA-GTCTAGAGTGCGTCAGAGGGGGGTGGAATTCCACGT
Bacteria;Proteobacteria;Gammaproteobacteria;Betaproteobacteriales;Rhodocyclaceae;Methyloversatilis;Methyloversatilis      CTTGTGACTGCAC-GGCTAGAGTATGGCAGAGGGGGGTGGAATTCCACGT
Bacteria;Proteobacteria;Gammaproteobacteria;Betaproteobacteriales;Ferrovaceae;Ferrovum;mine             TTTGAAACTGGCA-AGCTAGAGTCTGTCAGAGGGGGGTAGAATTCCACGT
Bacteria;Proteobacteria;Gammaproteobacteria;Betaproteobacteriales;Gallionellaceae;Gallionella;Gallionella                   TTTGAAACTGGAA-GACTAGAGTATAGCAGAGGGGGGTAGAATTCCACGT
Bacteria;Proteobacteria;Gammaproteobacteria;Betaproteobacteriales;Methylophilaceae;Methylotenera;Methylotenera            TTTGAAACTACAA-GACTAGAATATGTCAGAGGGGGGTAGAATTCCACGT
Bacteria;Proteobacteria;Gammaproteobacteria;Betaproteobacteriales;Burkholderiaceae;Acidovorax;Acidovorax                   TTTGTGACTGCAA-AGCTGGAGTGCGGCAGAGGGGGATGGAATTCCGCGT
Bacteria;Proteobacteria;Gammaproteobacteria;Cardiobacteriales;Wohlfahrtiimonadaceae;Ignatzschineria;Ignatzschineria                   TCCAAAACTGGGG-TGCTAGAGTGTGGTAGAGGGTAGCGGAATTTCTGGT
Bacteria;Proteobacteria;Gammaproteobacteria;Xanthomonadales;Xanthomonadaceae;Lysobacter;Lysobacter                   TTGGATACTGGCA-GTCTAGAGTGCGGTAGAGGGTAGCGGAATTCCCGGT
Bacteria;Proteobacteria;Deltaproteobacteria;Desulfuromonadales;Desulfuromonadaceae;Desulfuromonas;Desulfuromonas          TTGGAAACTGGAC-AGCTTGAGTACGGGAGAGGGTAGTGGAATTTCGAGT
Bacteria;Proteobacteria;Deltaproteobacteria;Syntrophobacterales;Syntrophaceae;Desulfomonile;Desulfomonile                   TTCGATACTGTTA-GGCTTGAGTACGGGAGAGGGAAGTGGAATTCCTGGT
Bacteria;Proteobacteria;Deltaproteobacteria;Myxococcales;Haliangiaceae;Haliangium;Haliangium            TTCGAAACTGTCG-CGCTTGAGTACGGGAGAGGGTTGCGGAATTCCCGGT
Bacteria;Proteobacteria;Deltaproteobacteria;Myxococcales;Polyangiaceae;Chondromyces;Chondromyces                   CTCGAAACTGCAG-AGCTTGAGTCCCGGAGAGGAAGGCGGAATTCTCGGT
Bacteria;Proteobacteria;Deltaproteobacteria;Myxococcales;Myxococcaceae;Myxococcus;Myxococcus                   CCCGAAACTGTCG-TGCTTGAGTGCCGGAGAGGGTGGCGGAATTCCCCAA
Bacteria;Proteobacteria;Deltaproteobacteria;Desulfovibrionales;Desulfohalobiaceae;Desulfonatronovibrio;Desulfobulbus          TTTGAAACTGCCG-TGCTTGAGTGAGGTAGAGGGTGGCGGAATTCCCGGT
Bacteria;Epsilonbacteraeota;Campylobacteria;Campylobacterales;Campylobacteraceae;Campylobacter;Campylobacter            TGGGAAACTGATA-GTCTAGAGTGAGGGAGAGGTAGATGGAATTGGTGGT
Bacteria;Firmicutes;Clostridia;Clostridiales;Peptococcaceae;Desulfosporosinus;Desulfosporosinus            TCGGAAACTGGAG-ATCTTGAGGACAGGAGAGGAAAGTGGAATTCCACGT
Bacteria;Firmicutes;Negativicutes;Selenomonadales;Acidaminococcaceae;Succinispira;Succinispira           CTGGAAACTACAT-TTCTTGAGTGCAGGAGAGGAAAGGGGAATTCCCAGT
Bacteria;Firmicutes;Bacilli;Bacillales;Alicyclobacillaceae;Alicyclobacillus;Alicyclobacillus                   TTGGAAACTGCGT-AACTTGAGTGCTGGAGAGGCAAGGGGAATTCCGCGT
Bacteria;Firmicutes;Erysipelotrichia;Erysipelotrichales;Erysipelotrichaceae;Eggerthia;Eggerthia          T-GGAAACCGCGC-GCCTGGAGTGCGGAAGAGGATCGCGGAATTCCATGT
Bacteria;Firmicutes;Bacilli;Bacillales;Bacillaceae;Alkalibacillus;Alkalibacillus                   TTGGAAACTGGGG-AACTTGAGTACAGAAGAGGAGAGCGGAATTCCACGT
Bacteria;Firmicutes;Bacilli;Bacillales;Planococcaceae;Filibacter;Filibacter                   TTGGAAACTGGGG-GACTTGAGTACAGAAGAGGAAAGCGGAATTCCACGT
Bacteria;Firmicutes;Bacilli;Bacillales;Sporolactobacillaceae;Salipaludibacillus;[Bacillus]          TTGGAAACTGGGA-GACTTGAGTGTAAGAGAGGAAAGTGGAATTCCACGT
Bacteria;Firmicutes;Bacilli;Bacillales;Paenibacillaceae;Paenibacillus;Paenibacillus                   CTGGAAACTGGGT-GACTTGAGTGCAGAAGAGGAGAGTGGAATTCCACGT
Bacteria;Firmicutes;Bacilli;Lactobacillales;Aerococcaceae;Aerococcus;Aerococcus              TTGGAAACTGGGA-AGCTTGAGTACAGAAGAGGAAAGTGGAACTCCATGT
Bacteria;Firmicutes;Bacilli;Lactobacillales;Lactobacillaceae;Lactobacillus;Lactobacillus                   TCGGAAACTGGGA-AACTTGAGTGCAGAAGAGGACAGTGGAACTCCATGT
Bacteria;Firmicutes;Bacilli;Lactobacillales;Enterococcaceae;Enterococcus;Enterococcus        TTGGAAACTGGGA-GACTTGAGTGCAGAAGAGGAAAGCGGAATTCCATGT
Bacteria;Firmicutes;Bacilli;Bacillales;Staphylococcaceae;Nosocomiicoccus;Nosocomiicoccus                   TTGGAAACTGTTT-CGCTTGAGTGCAGGAGAGGAGAGTGGAATTCCATGT
Bacteria;Firmicutes;Bacilli;Lactobacillales;Leuconostocaceae;Leuconostoc;Leuconostoc                   TTGGAAACTGGTT-AACTTGAGTGCAGTAGAGGTAAGTGGAACTCCATGT
Bacteria;Tenericutes;Mollicutes;Mycoplasmatales;Mycoplasmataceae;Mycoplasma;Mycoplasma            TTGGATACTGGTA-AACTAGAGTTAGATAGAGGTAAGCGGAATTCCATGT
Bacteria;Chrysiogenetes;Chrysiogenetes;Chrysiogenales;Chrysiogenaceae;Desulfurispirillum;Desulfurispirillum          GCGGAAACTGGAA-GACTTGAGTACTGTAGGGGAAAGCGGAATGCCCTGT
Bacteria;Firmicutes;Clostridia;Clostridiales;Lachnospiraceae;[Eubacterium]        TTGGAAACTGTAT-TGCTAGAGTACCGGAGGGGTAAGCGGAATTCCTAGT
Bacteria;Firmicutes;Clostridia;Clostridiales;Peptostreptococcaceae;Clostridioides;Clostridioides              CTTGAAACTGGGA-GACTTGAGTGCAGGAGAGGAGAGTGGAATTCCTAGT
Bacteria;Firmicutes;Clostridia;Clostridiales;Christensenellaceae;Catabacter;Christensenella            CTTGAAACTGTGT-GGCTTGAGTACAGGAGAGGGAAGTGGAATTCCTAGT
Bacteria;Fusobacteria;Fusobacteriia;Fusobacteriales;Fusobacteriaceae;Fusobacterium;Fusobacterium            TTGGAAACTGTGT-AACTAGAGTACTGGAGAGGTAAGCGGAACTACAAGT
Bacteria;Bacteroidetes;Bacteroidia;Bacteroidales;Bacteroidaceae;Bacteroides;Bacteroides          GTTGATACTGTCA-GTCTTGAGTACAGTAGAGGTGGGCGGAATTCGTGGT
Bacteria;Bacteroidetes;Bacteroidia;Bacteroidales;Prevotellaceae;Prevotella;Prevotella              GCGCGAACTGTCA-GACTTGAGTACACGCAGCGCAGGCGGAATTCATGGT
Bacteria;Bacteroidetes;Bacteroidia;Bacteroidales;Marinifilaceae;Odoribacter;Odoribacter          ATTAATACTGGTA-AACTGGAGTACAGACGAGGTAGGCGGAATAAGTTAA
Bacteria;Bacteroidetes;Bacteroidia;Bacteroidales;Marinilabiliaceae;[Cytophaga]                   ATTGATACTGGTT-TTCTTGAGTACAGCTGAGGTAGGCGGAATGTGGTGT
Bacteria;Bacteroidetes;Bacteroidia;Bacteroidales;Rikenellaceae;Rikenellaceae                   GTTGAAACTGGCG-GACTTGAATGCGGATGCTGTGGGAGGAATGTGTGGT
Bacteria;Bacteroidetes;Bacteroidia;Flavobacteriales;Flavobacteriaceae;Aequorivita;Aequorivita             ATTGATACTGGTT-GTCTTGAATCGTTGTGAAGTGGCTAGAATATGTGGT
Bacteria;Bacteroidetes;Bacteroidia;Sphingobacteriales;Sphingobacteriaceae;Pedobacter;Pedobacter            CTTGATACTGACG-GGCTTGAATACACTAGAGGTAGGCGGAATGTGACAA
Bacteria;Bacteroidetes;Bacteroidia;Chitinophagales;Chitinophagaceae;Niastella;Niastella              GTTGATACTATCA-ATCTTGAATCTCGTGGAGGTAAGCGGAATATGTCAT
Bacteria;Bacteroidetes;Bacteroidia;Cytophagales;Hymenobacteraceae;Pontibacter;Pontibacter            GTTGATACTGGCG-GGCTTGAGTTCGGTCGAGGCGGGCGGAACTGGTGGT
Bacteria;Bacteroidetes;Bacteroidia;Cytophagales;Spirosomaceae;Spirosoma;Spirosoma          CTGGAAACTGGGG-GACTTGAATGCGATAGCGGTAGCTGGAATGGGTCAT
Bacteria;Bacteroidetes;Ignavibacteria;Ignavibacteriales;Melioribacteraceae;Melioribacter;Melioribacter          TTTGATACTGCAG-GTCTTGAGTTCGAAAGAGAGTAGCGGAATTCCAGGT
Bacteria;Planctomycetes;Planctomycetacia;Pirellulales;Pirellulaceae;Rhodopirellula;Rhodopirellula                  TTTCAAACCACTA-GGCTTGAGGAAGACAGGGGTGATGGGAACTTATGGT
Bacteria;Verrucomicrobia;Verrucomicrobiae;Verrucomicrobiales;Akkermansiaceae;Akkermansia;Akkermansia            CATGATACTGCGA-GACTAGAGTAATGGAGGGGGAACCGGAATTCTCGGT
Bacteria;Cyanobacteria;Oxyphotobacteria;Nostocales;Nostocaceae;Calothrix                   GTGGAAACTATAA-GACTAGAGTATGTTAGGGGTAGAGGGAATTCCCAGT
                                        **        ** **                  ***        

Bacteria;Chlamydiae;Chlamydiae;Chlamydiales;Chlamydiaceae;Chlamydia;Chlamydia          GTAGCGGTGAAATG-CGTAGATATGTGGAAGAACACCAGTGGCGAAGGCG
Bacteria;Chlamydiae;Chlamydiae;Chlamydiales;Parachlamydiaceae;Candidatus              GTAGCGGTGAAATG-CGTAGATATGTGGAAGAACACCGGTGGCGAAGGCG
Bacteria;Actinobacteria;Actinobacteria;Corynebacteriales;Mycobacteriaceae;Mycobacterium;Mycobacterium            GTAGCGGTGGAATG-CGCAGATATCAGGAGGAACACCGGTGGCGAAGGCG
Bacteria;Actinobacteria;Actinobacteria;Corynebacteriales;Nocardiaceae;Nocardia;Nocardia          GTAGCGGTGAAATG-CGCAGATATCAGGAGGAACACCGGTGGCGAAGGCG
Bacteria;Actinobacteria;Actinobacteria;Corynebacteriales;Corynebacteriaceae;Corynebacterium;Corynebacterium          GTAGCGGTGGAATG-CGCAGATATCAGGAGGAACACCGATGGCGAAGGCA
Bacteria;Actinobacteria;Actinobacteria;Micromonosporales;Micromonosporaceae;Micromonospora;Micromonospora          GTAGCGGTGAAATG-CGCAGATATCAGGAGGAACACCGGTGGCGAAGGCG
Bacteria;Actinobacteria;Actinobacteria;Pseudonocardiales;Pseudonocardiaceae;Actinoalloteichus;Actinoalloteichus          GTAGCGGTGAAATG-CGCAGATATCAGGAGGAACACCGGTGGCGAAGGCG
Bacteria;Actinobacteria;Actinobacteria;Propionibacteriales;Nocardioidaceae;Aeromicrobium;Aeromicrobium            GTAGCGGTGGAATG-CGCAGATATCAGGAGGAACACCGGTGGCGAAGGCG
Bacteria;Actinobacteria;Actinobacteria;Propionibacteriales;Propionibacteriaceae;Auraticoccus;Auraticoccus          GGAGCGGTGGAATG-CTCAGATATCAGGAGGAACACCGGTGGCGAAGGCG
Bacteria;Actinobacteria;Actinobacteria;Streptosporangiales;Streptosporangiaceae;Sphaerisporangium;Astrosporangium                   GTAGCGGTGAAATG-CGCAGATATCAGGAGGAACACCGGTGGCGAAGGCG
Bacteria;Actinobacteria;Actinobacteria;Streptosporangiales;Thermomonosporaceae;Thermobispora;Thermobispora                   GTAGCGGTGAAATG-CGCAGATATCAGGAGGAACACCGGTGGCGAAGGCG
Bacteria;Actinobacteria;Actinobacteria;Frankiales;Geodermatophilaceae;Blastococcus;Blastococcus          GTAGCGGTGAAATG-CGCAGATATCAGGAGGAACACCGGTGGCGAAGGCG
Bacteria;Actinobacteria;Actinobacteria;Micrococcales;Brevibacteriaceae;Brevibacterium;Brevibacterium                   GTAGCGGTGAAATG-CGCAGATATCAGGAGGAACACCGGTGGCGAAGGCG
Bacteria;Actinobacteria;Actinobacteria;Micrococcales;Micrococcaceae;Arthrobacter;Arthrobacter             GTAGCGGTGAAATG-CGCAGATATCAGGAGGAACACCGATGGCGAAGGCA
Bacteria;Actinobacteria;Actinobacteria;Micrococcales;Intrasporangiaceae;Janibacter;Janibacter             GTAGCGGTGAAATG-CGCAGATATCAGGAGGAACACCGATGGCGAAGGCA
Bacteria;Actinobacteria;Actinobacteria;Micrococcales;Sanguibacteraceae;Sanguibacter;Sanguibacter             GTAGCGGTGGAATG-CGCAGATATCAGGAGGAACACCGATGGCGAAGGCA
Bacteria;Actinobacteria;Actinobacteria;Micrococcales;Demequinaceae;Demequina;Demequina            GTAGCGGTGGAATG-CGCAGATATCAGGAGGAACACCAATGGCGAAGGCA
Bacteria;Actinobacteria;Actinobacteria;Micrococcales;Cellulomonadaceae;Cellulomonas;Cellulomonas          GTAGCGGTGGAATG-CGCAGATATCAGGAGGAACACCGATGGCGAAGGCA
Bacteria;Actinobacteria;Actinobacteria;Micrococcales;Microbacteriaceae;Agromyces;Agromyces                   GTAGCGGTGGAATG-CGCAGATATCAGGAGGAACACCGATGGCGAAGGCA
Bacteria;Actinobacteria;Actinobacteria;Streptomycetales;Streptomycetaceae;Kitasatospora;Kitasatospora                   GTAGCGGTGAAATG-CGCAGATATCAGGAGGAACACCGGTGGCGAAGGCG
Bacteria;Actinobacteria;Actinobacteria;Bifidobacteriales;Bifidobacteriaceae;Bifidobacterium;Bifidobacterium        GTAACGGTGGAATG-TGTAGATATCGGGAAGAACACCAATGGCGAAGGCA
Bacteria;Actinobacteria;Coriobacteriia;Coriobacteriales;Atopobiaceae;Olsenella;Olsenella             GTAGCGGTGGAATG-CGCAGATATTTGGAAGAACACCGGTGGCGAAGGCG
Bacteria;Actinobacteria;Coriobacteriia;Coriobacteriales;Eggerthellaceae;Slackia;Slackia            GTAGCGGTGGAATG-CGCAGATATCGGGAGGAACACCGACGGCGAAGGCA
Bacteria;Thermotogae;Thermotogae;Kosmotogales;Kosmotogaceae;Kosmotoga;Kosmotoga             GTAGGGGTAAAATC-CTTAGATATCAGCTGGGACGCCGGTGGTGAAGACG
Bacteria;Deinococcus-Thermus;Deinococci;Thermales;Thermaceae;Thermus;Thermus          GTAGCGGTGAAATG-CGCAGATACCGGGAGGAACGCCGATGGCGAAGGCA
Bacteria;Elusimicrobia;Elusimicrobia;Lineage          GTAGCGGTGAAATG-CGTAGATATCTGGAAGAACGCCAAAGGCGAAGGCA
Bacteria;Nitrospirae;Nitrospira;Nitrospirales;Nitrospiraceae;Leptospirillum;Leptospirillum          GTAGCGGTGAAATG-CGTAGATATCAGAAGGAAGGCCGGTGGCGAAGGCG
Bacteria;Proteobacteria;Alphaproteobacteria;Rhizobiales;Beijerinckiaceae;Methylobacterium;Methylobacterium                   GTAGAGGTGAAATTTCGTAGATATTCGCAAGAACACCGGTGGCGAAGGCG
Bacteria;Proteobacteria;Alphaproteobacteria;Rhizobiales;Stappiaceae;Labrenzia;Labrenzia               GTAGAGGTGAAATT-CGTAGATATTCGGAAGAACACCAGTGGCGAAGGCG
Bacteria;Proteobacteria;Alphaproteobacteria;Rickettsiales;Rickettsiaceae;Rickettsia;Rickettsia            GTAGAGGTGAAATT-CTTAGATATTAGGAGGAACACCGGTGGCGAAGGCG
Bacteria;Proteobacteria;Alphaproteobacteria;Acetobacterales;Acetobacteraceae;Gluconacetobacter;Gluconacetobacter                   GTAGAGGTGAAATT-CGTAGATATTGGGAAGAACACCGGTGGCGAAGGCG
Bacteria;Proteobacteria;Gammaproteobacteria;Aeromonadales;Aeromonadaceae;Aeromonas;Aeromonas          GTAGCGGTGAAATG-CGTAGAGATCTGGAGGAATACCGGTGGCGAAGGCG
Bacteria;Proteobacteria;Gammaproteobacteria;Alteromonadales;Shewanellaceae;Shewanella;Shewanella                   GTAGCGGTGAAATG-CGTAGAGATCTGGAGGAATACCGGTGGCGAAGGCG
Bacteria;Proteobacteria;Gammaproteobacteria;Vibrionales;Vibrionaceae;Candidatus          GTAGCGGTGAAATG-CGTAGAGATCTGAAGGAATACCAGTGGCGAAGGCG
Bacteria;Proteobacteria;Gammaproteobacteria;Alteromonadales;Pseudoalteromonadaceae;Pseudoalteromonas;Pseudoalteromonas          GTAGCGGTGAAATG-CGTAGAGATCTGAAGGAATACCGATGGCGAAGGCA
Bacteria;Proteobacteria;Gammaproteobacteria;Alteromonadales;Alteromonadaceae;Alteromonas;Alteromonas          GTAGCGGTGAAATG-CGTAGATATCTGGAGGAACATCAGTGGCGAAGGCG
Bacteria;Proteobacteria;Gammaproteobacteria;Orbales;Orbaceae;Gilliamella;Gilliamella            GTAGCGGTGAAATG-CGTAGAGATGTGGAGGAATACCGGTGGCGAAGGCG
Bacteria;Proteobacteria;Gammaproteobacteria;Pasteurellales;Pasteurellaceae;Actinobacillus;[Haemophilus]            GTAGCGGTGAAATG-CGTAGAGATGTGGAGGAATACCGAAGGCGAAGGCA
Bacteria;Proteobacteria;Gammaproteobacteria;Cellvibrionales;Microbulbiferaceae;Microbulbifer;Microbulbifer                   GTAGCGGTGAAATG-CGTAGATATAGGAAGGAACATCAGTGGCGAAGGCG
Bacteria;Proteobacteria;Gammaproteobacteria;Oceanospirillales;Saccharospirillaceae;Reinekea;Reinekea                   GTAGCGGTGAAATG-CGTAGAGATCTGAAGGAACACCAGTGGCGAAGGCG
Bacteria;Proteobacteria;Gammaproteobacteria;Arenicellales;Arenicellaceae;Candidatus                   GTAGCGGTGAAATG-CGTAGATATCTGGAGGAACACCAGTGGCGAAGGCG
Bacteria;Proteobacteria;Gammaproteobacteria;Methylococcales;Methylomonaceae;Methylomicrobium;Methylomicrobium      GTAGCGGTGAAATG-CGTAGAGATCGGAAGGAACACCAGTGGCGAAGGCG
Bacteria;Proteobacteria;Gammaproteobacteria;Methylococcales;Cycloclasticaceae;Cycloclasticus;Cycloclasticus                   GTAGCGGTGAAATG-CGTAGATATCTGAAGGAACACCAGTGGCGAAGGCG
Bacteria;Proteobacteria;Gammaproteobacteria;Thiomicrospirales;Thiomicrospiraceae;Thiomicrospira;Thiomicrospira      GTAGCAGTGAAATG-CGTAGATATCTGGAGGAACATCAGTGGCGAAGGCG
Bacteria;Proteobacteria;Gammaproteobacteria;Oceanospirillales;Halomonadaceae;Candidatus                   GTAGCGGTGAAATG-CGTAGATATCTGGAGGAATACCAGTGGCGAAAGCG
Bacteria;Proteobacteria;Gammaproteobacteria;Pseudomonadales;Moraxellaceae;[Agitococcus]                   GTAGCGGTGAAATG-CGTAGAGATCTGGAGGAATACCGATGGCGAAGGCA
Bacteria;Proteobacteria;Gammaproteobacteria;Cardiobacteriales;Cardiobacteriaceae;Suttonella;Rappaport            GTAGCAGTGAAATG-CGTAGATATTGGAAGGAACACCGATGGCGAAGGCA
Bacteria;Proteobacteria;Gammaproteobacteria;Piscirickettsiales;Piscirickettsiaceae;Piscirickettsia;Piscirickettsia          GTAGCGGTGAAATG-CGTAGATATCTGAAGGAACACCGGTGGCGAAGGCG
Bacteria;Proteobacteria;Gammaproteobacteria;Francisellales;Francisellaceae;Allofrancisella;Allofrancisella          GTAGCGGTGAAATG-CGTAGAGATCAGAAGGAACACCGATGGCGAAGGCA
Bacteria;Proteobacteria;Gammaproteobacteria;Nitrosococcales;Nitrosococcaceae;Candidatus          GTAGCGGTGAAATG-CGTAGATATCGGAAGGAACACCAGTGGCGAAGGCG
Bacteria;Proteobacteria;Gammaproteobacteria;Betaproteobacteriales;Chromobacteriaceae;Chromobacterium;Chromobacterium                   GTAGCAGTGAAATG-CGTAGAGATGTGGAGGAATACCGATGGCGAAGGCA
Bacteria;Proteobacteria;Gammaproteobacteria;Betaproteobacteriales;Neisseriaceae;Kingella;Kingella          GTAGCAGTGAAATG-CGTAGAGATGTGGAGGAATACCGATGGCGAAGGCA
Bacteria;Proteobacteria;Gammaproteobacteria;Betaproteobacteriales;Hydrogenophilaceae;Thiobacillus;Thiobacillus            GTAGCAGTGAAATG-CGTAGAGATGTGGAGGAACACCAATGGCGAAGGCA
Bacteria;Proteobacteria;Gammaproteobacteria;Betaproteobacteriales;Rhodocyclaceae;Methyloversatilis;Methyloversatilis      GTAGCAGTGAAATG-CGTAGAGATGTGGAGGAACACCGATGGCGAAGGCA
Bacteria;Proteobacteria;Gammaproteobacteria;Betaproteobacteriales;Ferrovaceae;Ferrovum;mine             GTAGCAGTGAAATG-CGTAGAGATGTGGAGGAATACCAATGGCGAAGGCA
Bacteria;Proteobacteria;Gammaproteobacteria;Betaproteobacteriales;Gallionellaceae;Gallionella;Gallionella                   GTAGCAGTGAAATG-CGTAGATATGTGGAGGAATACCAATGGCGAAGGCA
Bacteria;Proteobacteria;Gammaproteobacteria;Betaproteobacteriales;Methylophilaceae;Methylotenera;Methylotenera            GTAGCAGTGAAATG-CGTAGAGATGTGGAGGAATACCAATGGCGAAGGCA
Bacteria;Proteobacteria;Gammaproteobacteria;Betaproteobacteriales;Burkholderiaceae;Acidovorax;Acidovorax                   GTAGCAGTGAAATG-CGTAGATATGCGGAGGAACACCGATGGCGAAGGCA
Bacteria;Proteobacteria;Gammaproteobacteria;Cardiobacteriales;Wohlfahrtiimonadaceae;Ignatzschineria;Ignatzschineria                   GTAGCGGTGAAATG-CGTAGATATCAGAAGGAACATCAATGGCGAAGGCA
Bacteria;Proteobacteria;Gammaproteobacteria;Xanthomonadales;Xanthomonadaceae;Lysobacter;Lysobacter                   GTAGCAGTGAAATG-CGTAGATATCGGGAGGAACATCCGTGGCGAAGGCG
Bacteria;Proteobacteria;Deltaproteobacteria;Desulfuromonadales;Desulfuromonadaceae;Desulfuromonas;Desulfuromonas          GTAGGGGTGAAATC-CGTAGATATTCGAAGGAACACCGGTGGCGAAGGCG
Bacteria;Proteobacteria;Deltaproteobacteria;Syntrophobacterales;Syntrophaceae;Desulfomonile;Desulfomonile                   GTAGAGGTGAAATT-CGTAGATATCAGGAGGAACACCGGTGGCGAAGGCG
Bacteria;Proteobacteria;Deltaproteobacteria;Myxococcales;Haliangiaceae;Haliangium;Haliangium            GTAGAGGTGAAATT-CGTAGATATCGGGAGGAACACCAGTGGCGAAGGCG
Bacteria;Proteobacteria;Deltaproteobacteria;Myxococcales;Polyangiaceae;Chondromyces;Chondromyces                   GTAGAGGTGAAATT-CGTAGATATCGAGAGGAACACCGGTGGCGAAGGCG
Bacteria;Proteobacteria;Deltaproteobacteria;Myxococcales;Myxococcaceae;Myxococcus;Myxococcus                   GTAGAGGTGAAATT-CGTAGATATGGGGAGGAACACCGGTGGCGAAGGCG
Bacteria;Proteobacteria;Deltaproteobacteria;Desulfovibrionales;Desulfohalobiaceae;Desulfonatronovibrio;Desulfobulbus          GTAGGAGTGAAATC-CGTAGATATCGGGAGGAACACCAGTGGCGAAGGCG
Bacteria;Epsilonbacteraeota;Campylobacteria;Campylobacterales;Campylobacteraceae;Campylobacter;Campylobacter            GTAGGGGTAAAATC-CGTAGATATCACCAAGAATACCCATTGCGAAGGCG
Bacteria;Firmicutes;Clostridia;Clostridiales;Peptococcaceae;Desulfosporosinus;Desulfosporosinus            GTAGCGGTGAAATG-CGTAGATATGTGGAGGAACACCAGTGGCGAAGGCG
Bacteria;Firmicutes;Negativicutes;Selenomonadales;Acidaminococcaceae;Succinispira;Succinispira           GTAGCGGTGAAATG-CGTAGATATTGGGAGGAACACCAGTGGCGAAGGCG
Bacteria;Firmicutes;Bacilli;Bacillales;Alicyclobacillaceae;Alicyclobacillus;Alicyclobacillus                   GTAGCGGTGGAATG-CGTAGATATGCGGAGGAATACCAGTGGCGAAGGCG
Bacteria;Firmicutes;Erysipelotrichia;Erysipelotrichales;Erysipelotrichaceae;Eggerthia;Eggerthia          GTAGCGGTGAAATG-CGTAGATATATGGAGGAACACCGGTGGCGAAGGCG
Bacteria;Firmicutes;Bacilli;Bacillales;Bacillaceae;Alkalibacillus;Alkalibacillus                   GTAGCGGTGAAATG-CGTAGATATGTGGAGGAACACCAGTGGCGAAGGCG
Bacteria;Firmicutes;Bacilli;Bacillales;Planococcaceae;Filibacter;Filibacter                   GTAGCGGTGAAATG-CGTAGAGATGTGGAGGAACACCAGTGGCGAAGGCG
Bacteria;Firmicutes;Bacilli;Bacillales;Sporolactobacillaceae;Salipaludibacillus;[Bacillus]          GTAGCGGTGAAATG-CGTAGATATGTGGAGGAACACCAGTGGCGAAGGCG
Bacteria;Firmicutes;Bacilli;Bacillales;Paenibacillaceae;Paenibacillus;Paenibacillus                   GTAGCGGTGAAATG-CGTAGATATGTGGAGGAACACCAGTGGCGAAGGCG
Bacteria;Firmicutes;Bacilli;Lactobacillales;Aerococcaceae;Aerococcus;Aerococcus              GTAGCGGTGGAATG-CGTAGATATATGGAAGAACACCAGTGGCGAAAGCG
Bacteria;Firmicutes;Bacilli;Lactobacillales;Lactobacillaceae;Lactobacillus;Lactobacillus                   GTAGCGGTGAAATG-CGTAGATATATGGAAGAACACCAGTGGCGAAGGCG
Bacteria;Firmicutes;Bacilli;Lactobacillales;Enterococcaceae;Enterococcus;Enterococcus        GTAGCGGTGAAATG-CGTAGATATATGGAGGAACACCAGTGGCGAAGGCG
Bacteria;Firmicutes;Bacilli;Bacillales;Staphylococcaceae;Nosocomiicoccus;Nosocomiicoccus                   GTAGCGGTGAAATG-CGCAGAGATATGGAGGAACACCAGTGGCGAAGGCG
Bacteria;Firmicutes;Bacilli;Lactobacillales;Leuconostocaceae;Leuconostoc;Leuconostoc                   GTAGCGGTGGAATG-CGTAGATATATGGAAGAACACCAGTGGCGAAGGCG
Bacteria;Tenericutes;Mollicutes;Mycoplasmatales;Mycoplasmataceae;Mycoplasma;Mycoplasma            GAAGCGGTGAAATG-CGTAGATATATGGAAGAACACCAAAGGCGAAGGCA
Bacteria;Chrysiogenetes;Chrysiogenetes;Chrysiogenales;Chrysiogenaceae;Desulfurispirillum;Desulfurispirillum          GTAGAGGTGAAATT-CGTAGATATAGGGTGGAACATCAAAAGCGAAGGCA
Bacteria;Firmicutes;Clostridia;Clostridiales;Lachnospiraceae;[Eubacterium]        GTAGCGGTGAAATG-CGTAGATATTAGGAGGAACACCGGTGGCGAAGGCG
Bacteria;Firmicutes;Clostridia;Clostridiales;Peptostreptococcaceae;Clostridioides;Clostridioides              GTAGCGGTGAAATG-CGTAGATATTAGGAGGAACACCAGTTGCGAAGGCG
Bacteria;Firmicutes;Clostridia;Clostridiales;Christensenellaceae;Catabacter;Christensenella            GTAGCGGTGAAATG-CGTAGATATTAGGAGGAACACCAGTGGCGAAGGCG
Bacteria;Fusobacteria;Fusobacteriia;Fusobacteriales;Fusobacteriaceae;Fusobacterium;Fusobacterium            GTAGAGGTGAAATT-CGTAGATATTTGTAGGAATGCCGATGGGGAAGCCA
Bacteria;Bacteroidetes;Bacteroidia;Bacteroidales;Bacteroidaceae;Bacteroides;Bacteroides          GTAGCGGTGAAATG-CTTAGATATCACGAAGAACTCCGATTGCGAAGGCA
Bacteria;Bacteroidetes;Bacteroidia;Bacteroidales;Prevotellaceae;Prevotella;Prevotella              GTAGCGGTGAAATG-CTTAGATATCATGAGGAACTCCGATCGCGAAGGCA
Bacteria;Bacteroidetes;Bacteroidia;Bacteroidales;Marinifilaceae;Odoribacter;Odoribacter          GTAGCGGTGAAATG-CATAGATATAACTTAGAACTCCGATAGCGAAGGCA
Bacteria;Bacteroidetes;Bacteroidia;Bacteroidales;Marinilabiliaceae;[Cytophaga]                   GTAGCGGTGAAATG-CATAGATATACCACAGAACACCGATTGCGAAGGCA
Bacteria;Bacteroidetes;Bacteroidia;Bacteroidales;Rikenellaceae;Rikenellaceae                   GTAGCGGTGAAATG-CATAGATATCACACAGAACACCGATTGCGAAGGCA
Bacteria;Bacteroidetes;Bacteroidia;Flavobacteriales;Flavobacteriaceae;Aequorivita;Aequorivita             GTAGCGGTGAAATG-CTTAGATATCACATAGAATACCGATTGCGAAGGCA
Bacteria;Bacteroidetes;Bacteroidia;Sphingobacteriales;Sphingobacteriaceae;Pedobacter;Pedobacter            GTAGCGGTGAAATG-CATAGATATGTCACAGAACACCGATTGCGAAGGCA
Bacteria;Bacteroidetes;Bacteroidia;Chitinophagales;Chitinophagaceae;Niastella;Niastella              GTAGCGGTGAAATG-CTTAGATATGACATAGAACACCGATAGCGAAGGCA
Bacteria;Bacteroidetes;Bacteroidia;Cytophagales;Hymenobacteraceae;Pontibacter;Pontibacter            GTAGCGGTGAAATG-CTTAGATACCACCAAGAACCCCGATTGCGTAGGCA
Bacteria;Bacteroidetes;Bacteroidia;Cytophagales;Spirosomaceae;Spirosoma;Spirosoma          GTAGCGGTGAAATG-CATAGATATGACCCGGAACTCCGATTGCGAAGGCA
Bacteria;Bacteroidetes;Ignavibacteria;Ignavibacteriales;Melioribacteraceae;Melioribacter;Melioribacter          GTAGTGGTGAAATA-CGTAGATATCTGGAAGAACACCAGTGGCGAAGGCG
Bacteria;Planctomycetes;Planctomycetacia;Pirellulales;Pirellulaceae;Rhodopirellula;Rhodopirellula                  GGAGCGGTGAAATG-CGTTGATATCATAGGGAACACCGGTGGCGAAAGCG
Bacteria;Verrucomicrobia;Verrucomicrobiae;Verrucomicrobiales;Akkermansiaceae;Akkermansia;Akkermansia            GTAGCAGTGAAATG-CGTAGATATCGAGAGGAACACTCGTGGCGAAGGCG
Bacteria;Cyanobacteria;Oxyphotobacteria;Nostocales;Nostocaceae;Calothrix                   GTAGCGGTGAAATG-CGTAGAGATTGGGAAGAACACCGGTGGCGAAAGCG
                                  * *   **  ***      ** *       * *        * * *  * 

Bacteria;Chlamydiae;Chlamydiae;Chlamydiales;Chlamydiaceae;Chlamydia;Chlamydia          CTTTTCTAATTTACACCTGACGCTAAGGCGCGAAAGCAAGGGGAGCAAAC
Bacteria;Chlamydiae;Chlamydiae;Chlamydiales;Parachlamydiaceae;Candidatus              GTTTTCTAGCTTACTCCTGACGCTAAAGCGCGAAAGCAAGGGGATCAAAC
Bacteria;Actinobacteria;Actinobacteria;Corynebacteriales;Mycobacteriaceae;Mycobacterium;Mycobacterium            GGTCTCTGGGCAGTAACTGACGCTGAGGAGCGAAAGCGTGGGGAGCGAAC
Bacteria;Actinobacteria;Actinobacteria;Corynebacteriales;Nocardiaceae;Nocardia;Nocardia          GGTCTCTGGGAAGTAACTGACGCTGAGAAGCGAAAGCGTGGGTAGCGAAC
Bacteria;Actinobacteria;Actinobacteria;Corynebacteriales;Corynebacteriaceae;Corynebacterium;Corynebacterium          GGTCTCTGGGCAGTAACTGACGCTGAGGAGCGAAAGCATGGGGAGCGAAC
Bacteria;Actinobacteria;Actinobacteria;Micromonosporales;Micromonosporaceae;Micromonospora;Micromonospora          GGTCTCTGGGCCGATACTGACGCTGAGGAGCGAAAGCGTGGGGAGCGAAC
Bacteria;Actinobacteria;Actinobacteria;Pseudonocardiales;Pseudonocardiaceae;Actinoalloteichus;Actinoalloteichus          GGTCTCTGGGCCGATACTGACGCTGAGGAGCGAAAGCGTGGGGAGCGAAC
Bacteria;Actinobacteria;Actinobacteria;Propionibacteriales;Nocardioidaceae;Aeromicrobium;Aeromicrobium            GTTCTCTGGGCATTACCTGACGCTGAGGAGCGAAAGCATGGGGAGCGAAC
Bacteria;Actinobacteria;Actinobacteria;Propionibacteriales;Propionibacteriaceae;Auraticoccus;Auraticoccus          GTTCTCTGGACCTTTCCTGACGCTGAGGAGCGAAAGCGTGGGGAGCAAAC
Bacteria;Actinobacteria;Actinobacteria;Streptosporangiales;Streptosporangiaceae;Sphaerisporangium;Astrosporangium                   GCTTGCTGGGCCTTACCTGACGCTGAGGAGCGAAAGCGTGGGGAGCGAAC
Bacteria;Actinobacteria;Actinobacteria;Streptosporangiales;Thermomonosporaceae;Thermobispora;Thermobispora                   GCTTGCTGGGCCAGTCCTGACGCTGAGGAGCGAAAGCGTGGGGAGCGAAC
Bacteria;Actinobacteria;Actinobacteria;Frankiales;Geodermatophilaceae;Blastococcus;Blastococcus          GGTCTCTGGGCCGAAACTGACGCTGAGGAGCGAAAGCGTGGGGAGCGAAC
Bacteria;Actinobacteria;Actinobacteria;Micrococcales;Brevibacteriaceae;Brevibacterium;Brevibacterium                   GGACTCTGGGCTGTAACTGACACTGAGGAGCGAAAGCATGGGGAGCGAAC
Bacteria;Actinobacteria;Actinobacteria;Micrococcales;Micrococcaceae;Arthrobacter;Arthrobacter             GGTCTCTGGGCTGTTACTGACGCTGAGGAGCGAAAGCATGGGGAGCGAAC
Bacteria;Actinobacteria;Actinobacteria;Micrococcales;Intrasporangiaceae;Janibacter;Janibacter             GGTCTCTGGGCCACTACTGACGCTGAGAAGCGAAAGCATGGGGAGCGAAC
Bacteria;Actinobacteria;Actinobacteria;Micrococcales;Sanguibacteraceae;Sanguibacter;Sanguibacter             GGTCACTGGGCCACTACTGACGCTGAGGAGCGAAAGCATGGGGAGCGAAC
Bacteria;Actinobacteria;Actinobacteria;Micrococcales;Demequinaceae;Demequina;Demequina            GGTCTCTGGGCCACAACTGACGCTGAGGAGCGAAAGCATGGGGAGCGAAC
Bacteria;Actinobacteria;Actinobacteria;Micrococcales;Cellulomonadaceae;Cellulomonas;Cellulomonas          GGTCACTGGGCCGCAACTGACGCTGAGGAGCGAAAGCATGGGGAGCGAAC
Bacteria;Actinobacteria;Actinobacteria;Micrococcales;Microbacteriaceae;Agromyces;Agromyces                   GGTCTCTGGGCCGTAACTGACGCTGAGGAGCGAAAGCGTGGGGAGCGAAC
Bacteria;Actinobacteria;Actinobacteria;Streptomycetales;Streptomycetaceae;Kitasatospora;Kitasatospora                   GATCTCTGGGCCATTACTGACGCTGAGGAGCGAAAGCGTGGGGAGCGAAC
Bacteria;Actinobacteria;Actinobacteria;Bifidobacteriales;Bifidobacteriaceae;Bifidobacterium;Bifidobacterium        GGTCTCTGGGCCGTCACTGACGCTGAGGAGCGAAAGCGTGGGGAGCGAAC
Bacteria;Actinobacteria;Coriobacteriia;Coriobacteriales;Atopobiaceae;Olsenella;Olsenella             GCCTTCTGGGCCACGACTGACGCTGAGGCGCGAAAGCTAGGGGAGCGAAC
Bacteria;Actinobacteria;Coriobacteriia;Coriobacteriales;Eggerthellaceae;Slackia;Slackia            GTCCTCTGGGCCTTCACTGACGCTGAGGCGCGAAAGCTGGGGGAGCGAAC
Bacteria;Thermotogae;Thermotogae;Kosmotogales;Kosmotogaceae;Kosmotoga;Kosmotoga             GTCTCCTGGGCCGGACCTGACGCTGAGGCTCGAAAGCTAGGGGAGCGAAC
Bacteria;Deinococcus-Thermus;Deinococci;Thermales;Thermaceae;Thermus;Thermus          GCCACCTGGTCCACTCGTGACGCTGAGGCGCGAAAGCGTGGGGAGCAAAC
Bacteria;Elusimicrobia;Elusimicrobia;Lineage          GGTTACTGGGCCGCAATTGACGCTGAGACGCGAAAGCTAGGGGAGCAAAC
Bacteria;Nitrospirae;Nitrospira;Nitrospirales;Nitrospiraceae;Leptospirillum;Leptospirillum          GCTTCCTGGAACAGTCCTGACACTGAGAGACGAAAGCGTGGGGAGCAAAC
Bacteria;Proteobacteria;Alphaproteobacteria;Rhizobiales;Beijerinckiaceae;Methylobacterium;Methylobacterium                   GCCAACTGGACCATTACTGACGCTGAGGCGCGAAAGCGTGGGGAGCAAAC
Bacteria;Proteobacteria;Alphaproteobacteria;Rhizobiales;Stappiaceae;Labrenzia;Labrenzia               GCTCACTGGCTCGGTACTGACGCTGAGGTGCGAAAGCGTGGGGAGCAAAC
Bacteria;Proteobacteria;Alphaproteobacteria;Rickettsiales;Rickettsiaceae;Rickettsia;Rickettsia            GTCATCTGGGCTACAACTGACGCTGATGCACGAAAGCGTGGGGAGCAAAC
Bacteria;Proteobacteria;Alphaproteobacteria;Acetobacterales;Acetobacteraceae;Gluconacetobacter;Gluconacetobacter                   GCAACCTGGCTCATAACTGACGCTGAGGCGCGAAAGCGTGGGGAGCAAAC
Bacteria;Proteobacteria;Gammaproteobacteria;Aeromonadales;Aeromonadaceae;Aeromonas;Aeromonas          GCCCCCTGGACAAAGACTGACGCTCAGGTGCGAAAGCGTGGGGAGCAAAC
Bacteria;Proteobacteria;Gammaproteobacteria;Alteromonadales;Shewanellaceae;Shewanella;Shewanella                   GCCCCCTGGACAAAGACTGACGCTCAGGCACGAAAGCGTGGGGAGCAAAC
Bacteria;Proteobacteria;Gammaproteobacteria;Vibrionales;Vibrionaceae;Candidatus          ACCCCCTGGATAGATACTGACACTCAGATGCGAAAGCGTGGGGAGCAAAC
Bacteria;Proteobacteria;Gammaproteobacteria;Alteromonadales;Pseudoalteromonadaceae;Pseudoalteromonas;Pseudoalteromonas          GCCACCTGGGTCAATACTGACGCTCATGTACGAAAGCGTGGGGAGCAAAC
Bacteria;Proteobacteria;Gammaproteobacteria;Alteromonadales;Alteromonadaceae;Alteromonas;Alteromonas          ACTCCCTGGCCAAAGACTGACGCTCATGTGCGAAAGTGTGGGTAGCGAAC
Bacteria;Proteobacteria;Gammaproteobacteria;Orbales;Orbaceae;Gilliamella;Gilliamella            GCCTTCTGGACAGATACTGACGCTGAGATGCGAAAGCGTGGGGAGCAAAC
Bacteria;Proteobacteria;Gammaproteobacteria;Pasteurellales;Pasteurellaceae;Actinobacillus;[Haemophilus]            GCCCCTTGGGAAAATACTGACGCTCATGTGCGAAAGCGTGGGGAGCAAAC
Bacteria;Proteobacteria;Gammaproteobacteria;Cellvibrionales;Microbulbiferaceae;Microbulbifer;Microbulbifer                   ACTGCCTGGCTCGATACTGACGCTGAGGTGCGAAAGCGTGGGGAGCAAAC
Bacteria;Proteobacteria;Gammaproteobacteria;Oceanospirillales;Saccharospirillaceae;Reinekea;Reinekea                   ACTTGCTGGGCTGATACTGACGCTGAGGTGCGAAAGCGTGGGGAGCAAAC
Bacteria;Proteobacteria;Gammaproteobacteria;Arenicellales;Arenicellaceae;Candidatus                   ACCCCCTGGACCAATACTGACGCTGAGGTGCGAAAGCGTGGGGAGCAAAC
Bacteria;Proteobacteria;Gammaproteobacteria;Methylococcales;Methylomonaceae;Methylomicrobium;Methylomicrobium      CCTCTCTGGACTCAAACTGACGCTGAGGTACGAAAGCGTGGGTAGCAAAC
Bacteria;Proteobacteria;Gammaproteobacteria;Methylococcales;Cycloclasticaceae;Cycloclasticus;Cycloclasticus                   GCTCTCTGGACCAATACTGACGCTGAGGTGCGAAAGCGTGGGTAGCAAAC
Bacteria;Proteobacteria;Gammaproteobacteria;Thiomicrospirales;Thiomicrospiraceae;Thiomicrospira;Thiomicrospira      CCTTCCTGGCTTAAAACTGACGCTGAGGTGCGAAAGCGTGGGTAGCGAAC
Bacteria;Proteobacteria;Gammaproteobacteria;Oceanospirillales;Halomonadaceae;Candidatus                   GCCTTCTGGACTGACACTGACACTGAGGTGCGAAAGCGTGGGTAGCAAAC
Bacteria;Proteobacteria;Gammaproteobacteria;Pseudomonadales;Moraxellaceae;[Agitococcus]                   GCCTTCTGGCCTAACACTGACGCTGAGGTGCGAAAGCATGGGGAGCAAAC
Bacteria;Proteobacteria;Gammaproteobacteria;Cardiobacteriales;Cardiobacteriaceae;Suttonella;Rappaport            GCTTTCTGGGTCAATACTGACGCTCATGTACGAAAGCGTGGGTAGCAAAC
Bacteria;Proteobacteria;Gammaproteobacteria;Piscirickettsiales;Piscirickettsiaceae;Piscirickettsia;Piscirickettsia          ACTTTCTGGATCAATACTGACGCTGAGGCGCGAAAGCATGGGTAGCGAAC
Bacteria;Proteobacteria;Gammaproteobacteria;Francisellales;Francisellaceae;Allofrancisella;Allofrancisella          ACATTCTGGACTAATACTGACACTGAGGGACGAAAGCGTGGGGATCAAAC
Bacteria;Proteobacteria;Gammaproteobacteria;Nitrosococcales;Nitrosococcaceae;Candidatus          GCTTCCTGGATCATTACTGACGCTGAGGTGCGAAAGCGTGGGGAGCAAAC
Bacteria;Proteobacteria;Gammaproteobacteria;Betaproteobacteriales;Chromobacteriaceae;Chromobacterium;Chromobacterium                   GCCCCCTGGGATGACACTGACGCTCATGCACGAAAGCGTGGGGAGCAAAC
Bacteria;Proteobacteria;Gammaproteobacteria;Betaproteobacteriales;Neisseriaceae;Kingella;Kingella          GCCCCCTGGGATAACACTGACGTTCATGCTCGAAAGCGTGGGTAGCAAAC
Bacteria;Proteobacteria;Gammaproteobacteria;Betaproteobacteriales;Hydrogenophilaceae;Thiobacillus;Thiobacillus            GCCCCCTGGGATGACACTGACGCTCATGTACGAAAGCGTGGGTAGCAAAC
Bacteria;Proteobacteria;Gammaproteobacteria;Betaproteobacteriales;Rhodocyclaceae;Methyloversatilis;Methyloversatilis      GCCCCCTGGGCCAATACTGACGCTCATGCACGAAAGCGTGGGGAGCAAAC
Bacteria;Proteobacteria;Gammaproteobacteria;Betaproteobacteriales;Ferrovaceae;Ferrovum;mine             GCCCCCTGGGATAAGACTGACGCTCATGCACGAAAGCGTGGGGAGCAAAC
Bacteria;Proteobacteria;Gammaproteobacteria;Betaproteobacteriales;Gallionellaceae;Gallionella;Gallionella                   GCCCCCTGGGTTAATACTGACGCTCATGCACGAAAGCGTGGGGAGCAAAC
Bacteria;Proteobacteria;Gammaproteobacteria;Betaproteobacteriales;Methylophilaceae;Methylotenera;Methylotenera            GCCCCCTGGGATAATATTGACGCTCATGCACGAAAGCGTGGGGAGCAAAC
Bacteria;Proteobacteria;Gammaproteobacteria;Betaproteobacteriales;Burkholderiaceae;Acidovorax;Acidovorax                   ATCCCCTGGGCCTGCACTGACGCTCATGCACGAAAGCGTGGGGAGCAAAC
Bacteria;Proteobacteria;Gammaproteobacteria;Cardiobacteriales;Wohlfahrtiimonadaceae;Ignatzschineria;Ignatzschineria                   GCTACCTGGGCCAACACTGACGCTGAGGCGCGAAAGCGTGGGGAGCAAAC
Bacteria;Proteobacteria;Gammaproteobacteria;Xanthomonadales;Xanthomonadaceae;Lysobacter;Lysobacter                   GCTACCTGGACCAGCACTGACACTGAGGCACGAAAGCGTGGGGAGCAAAC
Bacteria;Proteobacteria;Deltaproteobacteria;Desulfuromonadales;Desulfuromonadaceae;Desulfuromonas;Desulfuromonas          GCTACCTGGACCGATACTGACGCTGAGACGCGAAAGCGTGGGGAGCAAAC
Bacteria;Proteobacteria;Deltaproteobacteria;Syntrophobacterales;Syntrophaceae;Desulfomonile;Desulfomonile                   GCTTCCTGGACCGATACTGACGCTGAGACGCGAAAGCGTGGGGAGCAAAC
Bacteria;Proteobacteria;Deltaproteobacteria;Myxococcales;Haliangiaceae;Haliangium;Haliangium            GCAGCCTGGACCGATACTGACGCTGAGGTGCGAAAGCGTGGGGAGCAAAC
Bacteria;Proteobacteria;Deltaproteobacteria;Myxococcales;Polyangiaceae;Chondromyces;Chondromyces                   GCCTTCTGGACGGCGACTGACGCTGAGACGCGAAAGCGTGGGGAGCAAAC
Bacteria;Proteobacteria;Deltaproteobacteria;Myxococcales;Myxococcaceae;Myxococcus;Myxococcus                   GCCACCTGGACGGTAACTGACGCTGAGACGCGAAAGCGTGGGGAGCAAAC
Bacteria;Proteobacteria;Deltaproteobacteria;Desulfovibrionales;Desulfohalobiaceae;Desulfonatronovibrio;Desulfobulbus          GCCACCTGGGCCTTTACTGACGCTGAGGTGCGAAAGCGTGGGTAGCAAAC
Bacteria;Epsilonbacteraeota;Campylobacteria;Campylobacterales;Campylobacteraceae;Campylobacter;Campylobacter            ATCTGCTGGAACTCAACTGACGCTAAGGCGCGAAAGCGTGGGGAGCAAAC
Bacteria;Firmicutes;Clostridia;Clostridiales;Peptococcaceae;Desulfosporosinus;Desulfosporosinus            ACTTTCTGGACTGTAACTGACGCTGAGGCGCGAAAGCGTGGGGAGCAAAC
Bacteria;Firmicutes;Negativicutes;Selenomonadales;Acidaminococcaceae;Succinispira;Succinispira           CCTTTCTGGACTGTGTCTGACACTGAGATGCGAAAGCTAGGGGAGCGAAC
Bacteria;Firmicutes;Bacilli;Bacillales;Alicyclobacillaceae;Alicyclobacillus;Alicyclobacillus                   CCTTGCTGGACAGTGACTGACGCTGAGGCACGAAAGCGTGGGGAGCAAAC
Bacteria;Firmicutes;Erysipelotrichia;Erysipelotrichales;Erysipelotrichaceae;Eggerthia;Eggerthia          GCGGTCTGGTCCGGCACTGACGCTCATTCCCGAAAGCGTGGGGAGCAAAT
Bacteria;Firmicutes;Bacilli;Bacillales;Bacillaceae;Alkalibacillus;Alkalibacillus                   GCTCTCTGGTCTGTGACTGACGCTGAGGCGCGAAAGCATGGGTAGCGAAC
Bacteria;Firmicutes;Bacilli;Bacillales;Planococcaceae;Filibacter;Filibacter                   GCTTTCTGGTCTGTAACTGACGCTGAGGCGCGAAAGCGTGGGGAGCAAAC
Bacteria;Firmicutes;Bacilli;Bacillales;Sporolactobacillaceae;Salipaludibacillus;[Bacillus]          ACTTTCTGGCTTACAACTGACGCTGAGGCGCGAAAGCGTGGGGAGCAAAC
Bacteria;Firmicutes;Bacilli;Bacillales;Paenibacillaceae;Paenibacillus;Paenibacillus                   ACTCTCTGGGCTGTAACTGACGCTGAGGCGCGAAAGCGTGGGGAGCAAAC
Bacteria;Firmicutes;Bacilli;Lactobacillales;Aerococcaceae;Aerococcus;Aerococcus              ACTTTCTGGTCTGTCACTGACGCTGAGGCCCGAAAGCGTGGGTAGCAAAC
Bacteria;Firmicutes;Bacilli;Lactobacillales;Lactobacillaceae;Lactobacillus;Lactobacillus                   GCTGTCTGGTCTGTAACTGACGCTGAGGCTCGAAAGCATGGGTAGCGAAC
Bacteria;Firmicutes;Bacilli;Lactobacillales;Enterococcaceae;Enterococcus;Enterococcus        GCTTTCTGGTCTGTAACTGACGCTGAGGCTCGAAAGCGTGGGGAGCAAAC
Bacteria;Firmicutes;Bacilli;Bacillales;Staphylococcaceae;Nosocomiicoccus;Nosocomiicoccus                   GCTCTCTGGTCTGCAACTGACGCTGATGTGCGAAAGCGTGGGGATCAAAC
Bacteria;Firmicutes;Bacilli;Lactobacillales;Leuconostocaceae;Leuconostoc;Leuconostoc                   GCTTACTGGACTGCAACTGACGTTGAGGCTCGAAAGTGTGGGTAGCAAAC
Bacteria;Tenericutes;Mollicutes;Mycoplasmatales;Mycoplasmataceae;Mycoplasma;Mycoplasma            GCTTGCTGGGTCTATACTGACGCTGAGGGACGAAAGCGTGGGGAGCAAAC
Bacteria;Chrysiogenetes;Chrysiogenetes;Chrysiogenales;Chrysiogenaceae;Desulfurispirillum;Desulfurispirillum          GCTTTCTGGGCAGTAACTGACGCTGAGGCACGAAAGCGTGGGGAGCAAAC
Bacteria;Firmicutes;Clostridia;Clostridiales;Lachnospiraceae;[Eubacterium]        GCTTACTGGACGGCAACTGACGTTGAGGCTCGAAAGCGTGGGGAGCAAAC
Bacteria;Firmicutes;Clostridia;Clostridiales;Peptostreptococcaceae;Clostridioides;Clostridioides              GCTCTCTGGACTGTAACTGACGCTGAGGCACGAAAGCGTGGGGAGCAAAC
Bacteria;Firmicutes;Clostridia;Clostridiales;Christensenellaceae;Catabacter;Christensenella            ACTTTCTGGACTGTAACTGACACTGAGGCACGAAAGCGTGGGGAGCAAAC
Bacteria;Fusobacteria;Fusobacteriia;Fusobacteriales;Fusobacteriaceae;Fusobacterium;Fusobacterium            GCTTACTGGACAGATACTGACGCTAAAGCGCGAAAGCGTGGGTAGCAAAC
Bacteria;Bacteroidetes;Bacteroidia;Bacteroidales;Bacteroidaceae;Bacteroides;Bacteroides          GCTCACTGGACTGCAACTGACACTGATGCTCGAAAGTGTGGGTATCAAAC
Bacteria;Bacteroidetes;Bacteroidia;Bacteroidales;Prevotellaceae;Prevotella;Prevotella              GCCTGCGGGAGTGTTACTGACGCTTAAGCTCGAAGGTGCGGGTATCGAAC
Bacteria;Bacteroidetes;Bacteroidia;Bacteroidales;Marinifilaceae;Odoribacter;Odoribacter          GCTTACCAGACTGTAACTGACGCTGATGCACGAGAGCGTGGGTAGCGAAC
Bacteria;Bacteroidetes;Bacteroidia;Bacteroidales;Marinilabiliaceae;[Cytophaga]                   GCTTACTAAACTGTAACTGACGCTGATGCACGAAAGCGTGGGGATCAAAC
Bacteria;Bacteroidetes;Bacteroidia;Bacteroidales;Rikenellaceae;Rikenellaceae                   TCTCACAAATCCGTGATTGACGCTGAGGCACGAAAGTGTGGGGATCAAAC
Bacteria;Bacteroidetes;Bacteroidia;Flavobacteriales;Flavobacteriaceae;Aequorivita;Aequorivita             GGTCACTAACAACGTATTGACGCTGATGGACGAAAGCGTGGGGAGCGAAC
Bacteria;Bacteroidetes;Bacteroidia;Sphingobacteriales;Sphingobacteriaceae;Pedobacter;Pedobacter            GCTTACTATGGTGTGATTGACGCTGAGGCACGAAAGCGTGGGGATCAAAC
Bacteria;Bacteroidetes;Bacteroidia;Chitinophagales;Chitinophagaceae;Niastella;Niastella              GCTTGCTACACGAGTATTGACACTGAGGCACGAAAGCGTGGGGATCAAAC
Bacteria;Bacteroidetes;Bacteroidia;Cytophagales;Hymenobacteraceae;Pontibacter;Pontibacter            GCTCGCTGGGCCGAAACTGACGCTGAGGCACGAAAGCGTGGGGAGCGAAC
Bacteria;Bacteroidetes;Bacteroidia;Cytophagales;Spirosomaceae;Spirosoma;Spirosoma          GGCTACTGGGTCGTGATTGACACTGAGGCACGAGAGCAGGGGTAGCAAAC
Bacteria;Bacteroidetes;Ignavibacteria;Ignavibacteriales;Melioribacteraceae;Melioribacter;Melioribacter          GCTACTTGGTTCGCAACTGACGCTGAGGCGCGAAAGCGTGGGGAGCAAAC
Bacteria;Planctomycetes;Planctomycetacia;Pirellulales;Pirellulaceae;Rhodopirellula;Rhodopirellula                  CATCACTGGGTCTTTTCTGACGCTGAGGAACGAAAGCTAGGGTAGCGAAC
Bacteria;Verrucomicrobia;Verrucomicrobiae;Verrucomicrobiales;Akkermansiaceae;Akkermansia;Akkermansia            GGTTCCTGGACATTAACTGACGCTGAGGCACGAAGGCCAGGGGAGCGAAA
Bacteria;Cyanobacteria;Oxyphotobacteria;Nostocales;Nostocaceae;Calothrix                   CTCTGCTAGGACAATACTGACACTGAGGGACGAAAGCTAGGGGAGCGAAT
                                                   ****  * *    ***  *   *** * * ** 

Bacteria;Chlamydiae;Chlamydiae;Chlamydiales;Chlamydiaceae;Chlamydia;Chlamydia          AGGATTAGATACCCTGGTAGTCCTTGCCGTAAACGATGCATACTTGATGT
Bacteria;Chlamydiae;Chlamydiae;Chlamydiales;Parachlamydiaceae;Candidatus              AGGATTAGATACCCTGGTAGTCCTTGCCGTAAACTATGTATACTTGGTGT
Bacteria;Actinobacteria;Actinobacteria;Corynebacteriales;Mycobacteriaceae;Mycobacterium;Mycobacterium            AGGATTAGATACCCTGGTAGTCCACGCCGTAAACGGTGGGTACTAGGTGT
Bacteria;Actinobacteria;Actinobacteria;Corynebacteriales;Nocardiaceae;Nocardia;Nocardia          AGGATTAGATACCCTGGTAGTCCACGCCGTAAACGGTGGGTACTAGGTGT
Bacteria;Actinobacteria;Actinobacteria;Corynebacteriales;Corynebacteriaceae;Corynebacterium;Corynebacterium          AGGATTAGATACCCTGGTAGTCCATGCCGTAAACGGTGGGCGCTAGGTGT
Bacteria;Actinobacteria;Actinobacteria;Micromonosporales;Micromonosporaceae;Micromonospora;Micromonospora          AGGATTAGATACCCTGGTAGTCCACGCTGTAAACGTTGGGCGCTAGGTGT
Bacteria;Actinobacteria;Actinobacteria;Pseudonocardiales;Pseudonocardiaceae;Actinoalloteichus;Actinoalloteichus          AGGATTAGATACCCTGGTAGTCCACGCCGTAAACGGTGGGCGCTAGGTGT
Bacteria;Actinobacteria;Actinobacteria;Propionibacteriales;Nocardioidaceae;Aeromicrobium;Aeromicrobium            AGGATTAGATACCCTGGTAGTCCATGCCGTAAACGTTGGGCGCTAGGTGT
Bacteria;Actinobacteria;Actinobacteria;Propionibacteriales;Propionibacteriaceae;Auraticoccus;Auraticoccus          AGGCTTAGATACCCTGGTAGTCCACGCCGTAAACGGTGGGCACTAGGTGT
Bacteria;Actinobacteria;Actinobacteria;Streptosporangiales;Streptosporangiaceae;Sphaerisporangium;Astrosporangium                   AGGATTAGATACCCTGGTAGTCCACGCTGTAAACGTTGGGCGCTAGGTGT
Bacteria;Actinobacteria;Actinobacteria;Streptosporangiales;Thermomonosporaceae;Thermobispora;Thermobispora                   AGGATTAGATACCCTGGTAGTCCACGCCGTAAACGTTGGGCGCTGGGTGT
Bacteria;Actinobacteria;Actinobacteria;Frankiales;Geodermatophilaceae;Blastococcus;Blastococcus          AGGATTAGATACCCTGGTAGTCCACGCCGTAAACGTTGGGCGCTAGGTGT
Bacteria;Actinobacteria;Actinobacteria;Micrococcales;Brevibacteriaceae;Brevibacterium;Brevibacterium                   AGGATTAGATACCCTGGTAGTCCATGCCGTAAACGTTGGGCACTAGGTGT
Bacteria;Actinobacteria;Actinobacteria;Micrococcales;Micrococcaceae;Arthrobacter;Arthrobacter             AGGATTAGATACCCTGGTAGTCCATGCCGTAAACGTTGGGCACTAGGTGT
Bacteria;Actinobacteria;Actinobacteria;Micrococcales;Intrasporangiaceae;Janibacter;Janibacter             AGGATTAGATACCCTGGTAGTCCATGCCGTAAACGTTGGGCGCTAGGTGT
Bacteria;Actinobacteria;Actinobacteria;Micrococcales;Sanguibacteraceae;Sanguibacter;Sanguibacter             AGGATTAGATACCCTGGTAGTCCATGCCGTAAACGTTGGGCACTAGGTGT
Bacteria;Actinobacteria;Actinobacteria;Micrococcales;Demequinaceae;Demequina;Demequina            AGGATTAGATACCCTGGTAGTCCATGCCGTAAACGGTGGGCACTAGATGT
Bacteria;Actinobacteria;Actinobacteria;Micrococcales;Cellulomonadaceae;Cellulomonas;Cellulomonas          AGGATTAGATACCCTGGTAGTCCATGCCGTAAACGTTGGGCACTAGGTGT
Bacteria;Actinobacteria;Actinobacteria;Micrococcales;Microbacteriaceae;Agromyces;Agromyces                   AGGATTAGATACCCCGGTAGTCCACGCCGTAAACGTTGGGCACTAGATGT
Bacteria;Actinobacteria;Actinobacteria;Streptomycetales;Streptomycetaceae;Kitasatospora;Kitasatospora                   AGGATTAGATACCCTGGTAGTCCACGCCGTAAACGTTGGGAACTAGGTGT
Bacteria;Actinobacteria;Actinobacteria;Bifidobacteriales;Bifidobacteriaceae;Bifidobacterium;Bifidobacterium        AGGATTAGATACCCTGGTAGTCCACGCCGTAAACGGTGGATGCTGGATGT
Bacteria;Actinobacteria;Coriobacteriia;Coriobacteriales;Atopobiaceae;Olsenella;Olsenella             AGGATTAGATACCCTGGTAGTCCTAGCCGTAAACGATGGACACTAGGTGT
Bacteria;Actinobacteria;Coriobacteriia;Coriobacteriales;Eggerthellaceae;Slackia;Slackia            AGGATTAGATACCCTGGTAGTCCCAGCCGTAAACGATGGGCGCTAGGTGT
Bacteria;Thermotogae;Thermotogae;Kosmotogales;Kosmotogaceae;Kosmotoga;Kosmotoga             GGGATTAGATACCCCGGTAGTCCTAGCCCTAAACGATGCTCACTAGGTGT
Bacteria;Deinococcus-Thermus;Deinococci;Thermales;Thermaceae;Thermus;Thermus          CGGATTAGATACCCGGGTAGTCCACGCCCTAAACGATGCGCGCTAGGTCT
Bacteria;Elusimicrobia;Elusimicrobia;Lineage          AGGATTAGATACCCTGGTAGTCCTAGCTGTAAACGATGTAGACCAGGTGT
Bacteria;Nitrospirae;Nitrospira;Nitrospirales;Nitrospiraceae;Leptospirillum;Leptospirillum          AGGATTAGATACCCTGGTAGTCCACGCCCTAAACGATGGGTACTAAGTGT
Bacteria;Proteobacteria;Alphaproteobacteria;Rhizobiales;Beijerinckiaceae;Methylobacterium;Methylobacterium                   AGGATTAGATACCCTGGTAGTCCACGCCGTAAACGATGAATGCCAGCTGT
Bacteria;Proteobacteria;Alphaproteobacteria;Rhizobiales;Stappiaceae;Labrenzia;Labrenzia               AGGATTAGATACCCTGGTAGTCCACGCCGTAAACGATGGAAGCTAGCCGT
Bacteria;Proteobacteria;Alphaproteobacteria;Rickettsiales;Rickettsiaceae;Rickettsia;Rickettsia            AGGATTAGATACCCTGGTAGTCCACGCCGTAAACGATGAGTGCTAGATAT
Bacteria;Proteobacteria;Alphaproteobacteria;Acetobacterales;Acetobacteraceae;Gluconacetobacter;Gluconacetobacter                   AGGATTAGATACCCTGGTAGTCCACGCTGTAAACGATGTGTGCTGGATGT
Bacteria;Proteobacteria;Gammaproteobacteria;Aeromonadales;Aeromonadaceae;Aeromonas;Aeromonas          AGGATTAGATACCCTGGTAGTCCACGCCGTAAACGATGTCGATTTGGAGG
Bacteria;Proteobacteria;Gammaproteobacteria;Alteromonadales;Shewanellaceae;Shewanella;Shewanella                   AGGATTAGATACCCTGGTAGTCCACGCCGTAAACGATGTCTACTCGGAGT
Bacteria;Proteobacteria;Gammaproteobacteria;Vibrionales;Vibrionaceae;Candidatus          AGGATTAGATACCCTGGTAGTCCATGCCGTAAACGATGTCTACTTGGAGG
Bacteria;Proteobacteria;Gammaproteobacteria;Alteromonadales;Pseudoalteromonadaceae;Pseudoalteromonas;Pseudoalteromonas          GGGATTAGATACCCCGGTAGTCCACGCCGTAAACGATGTCTACTAGGAG-
Bacteria;Proteobacteria;Gammaproteobacteria;Alteromonadales;Alteromonadaceae;Alteromonas;Alteromonas          AGGATTAGATACCCTGGTAGTCCACACCGTAAACGCTGTCTACTAGCTGT
Bacteria;Proteobacteria;Gammaproteobacteria;Orbales;Orbaceae;Gilliamella;Gilliamella            AGGATTAGATACCCTGGTAGTCCACGCTGTAAACGATGTCGATTTGGAGT
Bacteria;Proteobacteria;Gammaproteobacteria;Pasteurellales;Pasteurellaceae;Actinobacillus;[Haemophilus]            AGGATTAGATACCCTGGTAGTCCACGCTGTAAACGCTGTCGATTTGGGGA
Bacteria;Proteobacteria;Gammaproteobacteria;Cellvibrionales;Microbulbiferaceae;Microbulbifer;Microbulbifer                   AGGATTAGATACCCTGGTAGTCCACGCCGTAAACGATGTCTACTAGTCGT
Bacteria;Proteobacteria;Gammaproteobacteria;Oceanospirillales;Saccharospirillaceae;Reinekea;Reinekea                   AGGATTAGATACCCTGGTAGTCCACGCCGTAAACGATGTCTATTAGCCGT
Bacteria;Proteobacteria;Gammaproteobacteria;Arenicellales;Arenicellaceae;Candidatus                   AGGATTAGATACCCTGGTAGTCCACGCCGTAAACGATGTCGACTAGCCGT
Bacteria;Proteobacteria;Gammaproteobacteria;Methylococcales;Methylomonaceae;Methylomicrobium;Methylomicrobium      AGGATTAGATACCCTGGTAGTCCACGCCGTAAACGATGTCAACTAGCCGT
Bacteria;Proteobacteria;Gammaproteobacteria;Methylococcales;Cycloclasticaceae;Cycloclasticus;Cycloclasticus                   GGGATTAGATACCCCGGTAGTCCACGCCGTAAACGATGTCAACTAACTGT
Bacteria;Proteobacteria;Gammaproteobacteria;Thiomicrospirales;Thiomicrospiraceae;Thiomicrospira;Thiomicrospira      GGGATTAGATACCCCGGTAGTCCACGCCGTAAACGATGTCAACTAGCTGT
Bacteria;Proteobacteria;Gammaproteobacteria;Oceanospirillales;Halomonadaceae;Candidatus                   AGGATTAGATACCCTGGTAGTCCACGCTGTAAACGATATCAACTAGCCGT
Bacteria;Proteobacteria;Gammaproteobacteria;Pseudomonadales;Moraxellaceae;[Agitococcus]                   AGGATTAGATACCCTGGTAGTCCATGCCGTAAACGATGTCAACTAGCCGT
Bacteria;Proteobacteria;Gammaproteobacteria;Cardiobacteriales;Cardiobacteriaceae;Suttonella;Rappaport            AGGATTAGATACCCTGGTAGTCCACGCCCTAAACGATGTCAACTAGGCGT
Bacteria;Proteobacteria;Gammaproteobacteria;Piscirickettsiales;Piscirickettsiaceae;Piscirickettsia;Piscirickettsia          AGGATTAGATACCCTGGTAGTCCACGCCGTAAACGATGTCAACTAGCCGT
Bacteria;Proteobacteria;Gammaproteobacteria;Francisellales;Francisellaceae;Allofrancisella;Allofrancisella          AGGATTAGATACCCTGGTAGTCCACGCTGTAAACGATGAGTACTAGCTGT
Bacteria;Proteobacteria;Gammaproteobacteria;Nitrosococcales;Nitrosococcaceae;Candidatus          AGGATTAGATACCCTGGTAGTCCACGCCCTAAACGATGAGAACTAGACGT
Bacteria;Proteobacteria;Gammaproteobacteria;Betaproteobacteriales;Chromobacteriaceae;Chromobacterium;Chromobacterium                   AGGATTAGATACCCTGGTAGTCCACGCCCTAAACGATGTCAACTAGCTGT
Bacteria;Proteobacteria;Gammaproteobacteria;Betaproteobacteriales;Neisseriaceae;Kingella;Kingella          AGGATTAGATACCCTGGTAGTCCACGCCCTAAACGATGTCAATTAGCTGT
Bacteria;Proteobacteria;Gammaproteobacteria;Betaproteobacteriales;Hydrogenophilaceae;Thiobacillus;Thiobacillus            AGGATTAGATACCCTGGTAGTCCACGCCCTAAACGATGTCAACTGGTTGT
Bacteria;Proteobacteria;Gammaproteobacteria;Betaproteobacteriales;Rhodocyclaceae;Methyloversatilis;Methyloversatilis      AGGATTAGATACCCTGGTAGTCCACGCCCTAAACGATGTCGACTAGGTGT
Bacteria;Proteobacteria;Gammaproteobacteria;Betaproteobacteriales;Ferrovaceae;Ferrovum;mine             AGGATTAGATACCCTGGTAGTCCACGCCCTAAACGATGTCAACTGGTTGT
Bacteria;Proteobacteria;Gammaproteobacteria;Betaproteobacteriales;Gallionellaceae;Gallionella;Gallionella                   AGGATTAGATACCCTGGTAGTCCACGCCCTAAACGATGTCAACTAGGTGT
Bacteria;Proteobacteria;Gammaproteobacteria;Betaproteobacteriales;Methylophilaceae;Methylotenera;Methylotenera            AGGATTAGATACCCTGGTAGTCCACGCCCTAAACGATGTCTACTAGTTGT
Bacteria;Proteobacteria;Gammaproteobacteria;Betaproteobacteriales;Burkholderiaceae;Acidovorax;Acidovorax                   AGGATTAGATACCCTGGTAGTCCACGCCCTAAACGATGTCAACTGGTTGT
Bacteria;Proteobacteria;Gammaproteobacteria;Cardiobacteriales;Wohlfahrtiimonadaceae;Ignatzschineria;Ignatzschineria                   AGGATTAGATACCCTGGTAGTCCACGCTATAAACGATGACAACTTGTTGA
Bacteria;Proteobacteria;Gammaproteobacteria;Xanthomonadales;Xanthomonadaceae;Lysobacter;Lysobacter                   AGGATTAGATACCCTGGTAGTCCACGCCCTAAACGATGCGAACTGGATGT
Bacteria;Proteobacteria;Deltaproteobacteria;Desulfuromonadales;Desulfuromonadaceae;Desulfuromonas;Desulfuromonas          AGGATTAGATACCCTGGTAGTCCACGCCGTAAACGATGGGTACTAGGTGT
Bacteria;Proteobacteria;Deltaproteobacteria;Syntrophobacterales;Syntrophaceae;Desulfomonile;Desulfomonile                   AGGATTAGATACCCTGGTAGTCCACGCCGTAAACGGTGAGCACTAGGTGT
Bacteria;Proteobacteria;Deltaproteobacteria;Myxococcales;Haliangiaceae;Haliangium;Haliangium            AGGATTAGATACCCTGGTAGTCCACGCCGTAAACGATGAGTGCTAGATGC
Bacteria;Proteobacteria;Deltaproteobacteria;Myxococcales;Polyangiaceae;Chondromyces;Chondromyces                   AGGATTAGATACCCTGGTAGTCCACGCCGCAAACGATGGGGTCTAGGTGC
Bacteria;Proteobacteria;Deltaproteobacteria;Myxococcales;Myxococcaceae;Myxococcus;Myxococcus                   AGGATTAGATACCCTGGTAGTCCACGCCGTAAACGATGAGAACTAGGTGT
Bacteria;Proteobacteria;Deltaproteobacteria;Desulfovibrionales;Desulfohalobiaceae;Desulfonatronovibrio;Desulfobulbus          AGGATTAGATACCCTGGTAGTCCACGCTGTAAACGATGGATACTAGGTGC
Bacteria;Epsilonbacteraeota;Campylobacteria;Campylobacterales;Campylobacteraceae;Campylobacter;Campylobacter            AGGATTAGATACCCTGGTAGTCCACGCCCTAAACGATGTACACTAGTTGT
Bacteria;Firmicutes;Clostridia;Clostridiales;Peptococcaceae;Desulfosporosinus;Desulfosporosinus            AGGATTAGATACCCTGGTAGTCCACGCCGTAAACGATGAGTGCTAGGTGT
Bacteria;Firmicutes;Negativicutes;Selenomonadales;Acidaminococcaceae;Succinispira;Succinispira           GGGATTAGATACCCCGGTAGTCCTAGCCGTAAACGATGGGTACTAGGTGT
Bacteria;Firmicutes;Bacilli;Bacillales;Alicyclobacillaceae;Alicyclobacillus;Alicyclobacillus                   AGGATTAGATACCCTGGTAGTCCACGCCGTAAACGATGAGTGCTAGGTGT
Bacteria;Firmicutes;Erysipelotrichia;Erysipelotrichales;Erysipelotrichaceae;Eggerthia;Eggerthia          AGGATTAGATACCCTAGTAGTCCACGCTGTAAACGATCGATACCAGGTGT
Bacteria;Firmicutes;Bacilli;Bacillales;Bacillaceae;Alkalibacillus;Alkalibacillus                   AGGATTAGATACCCTGGTAGTCCATGCCGTAAACGATGAGTGCTAGGTGT
Bacteria;Firmicutes;Bacilli;Bacillales;Planococcaceae;Filibacter;Filibacter                   AGGATTAGATACCCTGGTAGTCCACGCCGTAAACGATGAGTGCTAAGTGT
Bacteria;Firmicutes;Bacilli;Bacillales;Sporolactobacillaceae;Salipaludibacillus;[Bacillus]          AGGATTAGATACCCTGGTAGTCCACGCCGTAAACGATGAGTGCTAGGTGT
Bacteria;Firmicutes;Bacilli;Bacillales;Paenibacillaceae;Paenibacillus;Paenibacillus                   AGGATTAGATACCCTGGTAGTCCACGCCGTAAACGATGAGTGCTAGGTGT
Bacteria;Firmicutes;Bacilli;Lactobacillales;Aerococcaceae;Aerococcus;Aerococcus              AGGATTAGATACCCTGGTAGTCCACGCCGTAAACGATGAGCGCTAGGTGT
Bacteria;Firmicutes;Bacilli;Lactobacillales;Lactobacillaceae;Lactobacillus;Lactobacillus                   AGGATTAGATACCCTGGTAGTCCATGCCGTAAACGATGAATGCTAGGTGT
Bacteria;Firmicutes;Bacilli;Lactobacillales;Enterococcaceae;Enterococcus;Enterococcus        AGGATTAGATACCCTGGTAGTCCACGCCGTAAACGATGAGTGCTAAGTGT
Bacteria;Firmicutes;Bacilli;Bacillales;Staphylococcaceae;Nosocomiicoccus;Nosocomiicoccus                   AGGATTAGATACCCTGGTAGTCCACGCCGTAAACGATGAGTGCTAAGTGT
Bacteria;Firmicutes;Bacilli;Lactobacillales;Leuconostocaceae;Leuconostoc;Leuconostoc                   AGGATTAGATACCCTGGTAGTCCACACCGTAAACGATGAACACTAGGTGT
Bacteria;Tenericutes;Mollicutes;Mycoplasmatales;Mycoplasmataceae;Mycoplasma;Mycoplasma            AGGATTAGATACCCTGGTAGTCCACGCCGTAAACGATGATCATTA---GT
Bacteria;Chrysiogenetes;Chrysiogenetes;Chrysiogenales;Chrysiogenaceae;Desulfurispirillum;Desulfurispirillum          AGGATTAGATACCCTGGTAGTCCACGCCGTAAACGATGGATGCTAGATGT
Bacteria;Firmicutes;Clostridia;Clostridiales;Lachnospiraceae;[Eubacterium]        AGGATTAGATACCCTGGTAGTCCACGCCGTAAACGATGAATACTAGGTGT
Bacteria;Firmicutes;Clostridia;Clostridiales;Peptostreptococcaceae;Clostridioides;Clostridioides              AGGATTAGATACCCTGGTAGTCCACGCTGTAAACGATGAGTACTAGGTGT
Bacteria;Firmicutes;Clostridia;Clostridiales;Christensenellaceae;Catabacter;Christensenella            AGGATTAGATACCCTGGTAGTCCACGCCGTAAACGATGGATACTAGGTGT
Bacteria;Fusobacteria;Fusobacteriia;Fusobacteriales;Fusobacteriaceae;Fusobacterium;Fusobacterium            AGGATTAGATACCCTGGTAGTCCACGCTGTAAACGATGATTACTAGGTGT
Bacteria;Bacteroidetes;Bacteroidia;Bacteroidales;Bacteroidaceae;Bacteroides;Bacteroides          AGGATTAGATACCCTGGTAGTCCACACAGTAAACGATGAATACTCGCTGT
Bacteria;Bacteroidetes;Bacteroidia;Bacteroidales;Prevotellaceae;Prevotella;Prevotella              AGGATTAGATACCCTGGTAGTCCGCACAGTAAACGATGGATGCCCGCCGT
Bacteria;Bacteroidetes;Bacteroidia;Bacteroidales;Marinifilaceae;Odoribacter;Odoribacter          AGGATTAGATACCCTGGTAGTCCACGCCGTAAACGATGCTCACTGGTTCT
Bacteria;Bacteroidetes;Bacteroidia;Bacteroidales;Marinilabiliaceae;[Cytophaga]                   AGGATTAGATACCCTGGTAGTCCACGCTGTAAACGATGATCACTCGTTGT
Bacteria;Bacteroidetes;Bacteroidia;Bacteroidales;Rikenellaceae;Rikenellaceae                   AGGATTAGATACCCTGGTAGTCCACACTGTAAACGATGATGACTCGCTGT
Bacteria;Bacteroidetes;Bacteroidia;Flavobacteriales;Flavobacteriaceae;Aequorivita;Aequorivita             AGGATTAGATACCCTGGTAGTCCACGCCGTAAACGATGGATACTAGCTGT
Bacteria;Bacteroidetes;Bacteroidia;Sphingobacteriales;Sphingobacteriaceae;Pedobacter;Pedobacter            AGGATTAGATACCCTGGTAGTCCACGCCCTAAACGATGAATACTCGCTGT
Bacteria;Bacteroidetes;Bacteroidia;Chitinophagales;Chitinophagaceae;Niastella;Niastella              AGGATTAGATACCCTGGTAGTCCACGCCCTAAACGATGGATACTCGACAT
Bacteria;Bacteroidetes;Bacteroidia;Cytophagales;Hymenobacteraceae;Pontibacter;Pontibacter            AGGATTAGATACCCTGGTAGTCCACGCCGTAAACGATGATGACTCGATGT
Bacteria;Bacteroidetes;Bacteroidia;Cytophagales;Spirosomaceae;Spirosoma;Spirosoma          AGGATTAGATACCCTGGTAGTCCCTGCCGTAAACGATGATCACTGACTGT
Bacteria;Bacteroidetes;Ignavibacteria;Ignavibacteriales;Melioribacteraceae;Melioribacter;Melioribacter          AGGATTAGATACCCTGGTAGTCCACGCCGTAAACGATGAATACTAGGTGT
Bacteria;Planctomycetes;Planctomycetacia;Pirellulales;Pirellulaceae;Rhodopirellula;Rhodopirellula                  GGGATTAGATACCCCGGTAGTCCTAGCCGTAAACGATGAGCACTAGGC-T
Bacteria;Verrucomicrobia;Verrucomicrobiae;Verrucomicrobiales;Akkermansiaceae;Akkermansia;Akkermansia            GGGATTAGATACCCCTGTAGTCCTGGCAGTAAACGGTGCACGCTTGGTGT
Bacteria;Cyanobacteria;Oxyphotobacteria;Nostocales;Nostocaceae;Calothrix                   GGGATTAGATACCCCAGTAGTCCTAGCCGTAAACGATGGATACTAGGCGT
                                   ** **********  *******   *   ****  *             

Bacteria;Chlamydiae;Chlamydiae;Chlamydiales;Chlamydiaceae;Chlamydia;Chlamydia          GGATAGTC---TCAACCCTA-TCCGTGTC-GTAGCTAACGCGTTAAGTAT
Bacteria;Chlamydiae;Chlamydiae;Chlamydiales;Parachlamydiaceae;Candidatus              AACCGGAC---TCAACCCTG-GTTGTGCC-GTAGCTAACGTGTTAAGTAT
Bacteria;Actinobacteria;Actinobacteria;Corynebacteriales;Mycobacteriaceae;Mycobacterium;Mycobacterium            GGGTTTCC--TTCCTTGGGA-TCCGTGCC-GTAGCTAACGCATTAAGTAC
Bacteria;Actinobacteria;Actinobacteria;Corynebacteriales;Nocardiaceae;Nocardia;Nocardia          GGGTTTCC--TTCCACGGGA-TCCGTGCC-GTAGCTAACGCATTAAGTAC
Bacteria;Actinobacteria;Actinobacteria;Corynebacteriales;Corynebacteriaceae;Corynebacterium;Corynebacterium          GAGGGTC---TTCCACGACT-TTCGTGCC-GTAGCTAACGCATTAAGCGC
Bacteria;Actinobacteria;Actinobacteria;Micromonosporales;Micromonosporaceae;Micromonospora;Micromonospora          GGGGGGCC---TCTCCGGTTCCCTGTGCC-GCAGCTAACGCATTAAGCGC
Bacteria;Actinobacteria;Actinobacteria;Pseudonocardiales;Pseudonocardiaceae;Actinoalloteichus;Actinoalloteichus          GGGGGATT---TCCACG-TCCTCCGTGCC-GTAGCTAACGCATTAAGCGC
Bacteria;Actinobacteria;Actinobacteria;Propionibacteriales;Nocardioidaceae;Aeromicrobium;Aeromicrobium            GGGG-ACC--TTCCACGGTT-TCCGTGCC-GCAGCTAACGCATTAAGCGC
Bacteria;Actinobacteria;Actinobacteria;Propionibacteriales;Propionibacteriaceae;Auraticoccus;Auraticoccus          GGGGGACA--TTCCACGTTC-TCCGTGCC-GTAGCTAACGCATTAAGTGC
Bacteria;Actinobacteria;Actinobacteria;Streptosporangiales;Streptosporangiaceae;Sphaerisporangium;Astrosporangium                   GGGG-TCC--TTCCACGGGT-TCCGTGCC-GTAGCTAACGCATTAAGCGC
Bacteria;Actinobacteria;Actinobacteria;Streptosporangiales;Thermomonosporaceae;Thermobispora;Thermobispora                   GGGG-GCT--TTCCACGGTT-CCCGTGCC-GTAGCTAACGCGTTAAGCGC
Bacteria;Actinobacteria;Actinobacteria;Frankiales;Geodermatophilaceae;Blastococcus;Blastococcus          GGGGCTCA--TTCCACGAGT-TCCGTGCC-GCAGCTAACGCATTAAGCGC
Bacteria;Actinobacteria;Actinobacteria;Micrococcales;Brevibacteriaceae;Brevibacterium;Brevibacterium                   GGGGGGCA--TTCCACGTTC-TCCGCGCC-GTAGCTAACGCATTAAGTGC
Bacteria;Actinobacteria;Actinobacteria;Micrococcales;Micrococcaceae;Arthrobacter;Arthrobacter             GGGGGACA--TTCCACGTTT-TCCGCGCC-GTAGCTAACGCATTAAGTGC
Bacteria;Actinobacteria;Actinobacteria;Micrococcales;Intrasporangiaceae;Janibacter;Janibacter             GGGACTCA--TTCCACGAGT-TCCGTGCC-GCAGCTAACGCATTAAGCGC
Bacteria;Actinobacteria;Actinobacteria;Micrococcales;Sanguibacteraceae;Sanguibacter;Sanguibacter             GGGGCTCA--TTCCACGAGT-TCCGCGCC-GCAGCTAACGCATTAAGTGC
Bacteria;Actinobacteria;Actinobacteria;Micrococcales;Demequinaceae;Demequina;Demequina            GGGGACTA--TTCCATGGTT-TCCGCGTC-GCAGCTAACGCATTAAGTGC
Bacteria;Actinobacteria;Actinobacteria;Micrococcales;Cellulomonadaceae;Cellulomonas;Cellulomonas          GGGGTCCA--TTCCACGGAT-TCCGTGCC-GCAGCTAACGCATTAAGTGC
Bacteria;Actinobacteria;Actinobacteria;Micrococcales;Microbacteriaceae;Agromyces;Agromyces                   GGGGCTCT--TTCCACGGGT-TCCGGGTC-GTTAGTAACGCATTAAGCGC
Bacteria;Actinobacteria;Actinobacteria;Streptomycetales;Streptomycetaceae;Kitasatospora;Kitasatospora                   TGGCGACA--TTCCACGTCG-TCGGTGCC-GGCAGTAACGCATTAAGTTC
Bacteria;Actinobacteria;Actinobacteria;Bifidobacteriales;Bifidobacteriaceae;Bifidobacterium;Bifidobacterium        GGGGCCCG--TTCCACGGGT-TCCGTGTC-GGAGCTAACGCGTTAAGCAT
Bacteria;Actinobacteria;Coriobacteriia;Coriobacteriales;Atopobiaceae;Olsenella;Olsenella             GGGGGGAT------GTGCCC-TCCGTGCC-GCAGCCAACGCATTAAGTGT
Bacteria;Actinobacteria;Coriobacteriia;Coriobacteriales;Eggerthellaceae;Slackia;Slackia            GGGGGGCC------GGACCC-CCCGTGCC-GCAGCCAACGCATTAAGCGC
Bacteria;Thermotogae;Thermotogae;Kosmotogales;Kosmotogaceae;Kosmotoga;Kosmotoga             GGGGTT-CG---TAGAGGAC-TCCGTGCT-GAAGCTAACGCGATAAGTGA
Bacteria;Deinococcus-Thermus;Deinococci;Thermales;Thermaceae;Thermus;Thermus          CTGGGT----------TATC-TGGGGGCC-GAAGCTAACGCGTTAAGCGC
Bacteria;Elusimicrobia;Elusimicrobia;Lineage          GGGAGGTA---TCGACCCCT-TCCGTGCC-GACGCTAACGCATTAAGTCT
Bacteria;Nitrospirae;Nitrospira;Nitrospirales;Nitrospiraceae;Leptospirillum;Leptospirillum          GGAGGGGT---TAAACCC---TCCGTGCC-GCAGCAAACGCAGTAAGTAC
Bacteria;Proteobacteria;Alphaproteobacteria;Rhizobiales;Beijerinckiaceae;Methylobacterium;Methylobacterium                   TGGGGTG---CTT-GCACC--GCAGTAGC-GCAGCTAACGCTTTGAGCAT
Bacteria;Proteobacteria;Alphaproteobacteria;Rhizobiales;Stappiaceae;Labrenzia;Labrenzia               CAGGTAG---CAT-GCTAT--TTGGTGGC-GCAGCTAACGCATTAAGCTT
Bacteria;Proteobacteria;Alphaproteobacteria;Rickettsiales;Rickettsiaceae;Rickettsia;Rickettsia            CGGAGGA---TTC-TCTT---TCGGTTTC-GCAGCTAACGCATTAAGCAC
Bacteria;Proteobacteria;Alphaproteobacteria;Acetobacterales;Acetobacteraceae;Gluconacetobacter;Gluconacetobacter                   TGGGTGG---CTTAGCCAC--TCAGTGTC-GTAGTTAACGCGATAAGCAC
Bacteria;Proteobacteria;Gammaproteobacteria;Aeromonadales;Aeromonadaceae;Aeromonas;Aeromonas          CTG-TGTC--CTT-GAGACG-TGGCTTCC-GGAGCTAACGCGTTAAATCG
Bacteria;Proteobacteria;Gammaproteobacteria;Alteromonadales;Shewanellaceae;Shewanella;Shewanella                   TTGGTGT---CTT-GAACAC-TGGGCTCT-CAAGCTAACGCATTAAGTAG
Bacteria;Proteobacteria;Gammaproteobacteria;Vibrionales;Vibrionaceae;Candidatus          TTGTGGC---CTT-GAGCTG-TAGCTTTC-GTAGTTAACGCGTTAAGTAG
Bacteria;Proteobacteria;Gammaproteobacteria;Alteromonadales;Pseudoalteromonadaceae;Pseudoalteromonas;Pseudoalteromonas          CTGGGGT---CTT-CGGACA-ACTTTTCC-AAAGCTAACGCATTAAGTAG
Bacteria;Proteobacteria;Gammaproteobacteria;Alteromonadales;Alteromonadaceae;Alteromonas;Alteromonas          GTGTGCC---TTT-AAGGCG-TGCGTAGC-GAAGCTAACGCGCTAAGTAG
Bacteria;Proteobacteria;Gammaproteobacteria;Orbales;Orbaceae;Gilliamella;Gilliamella            TTGTTGC---CTA-GAGTGA-TGGGCTCC-GAAGCTAACGCGATAAATCG
Bacteria;Proteobacteria;Gammaproteobacteria;Pasteurellales;Pasteurellaceae;Actinobacillus;[Haemophilus]            TTGG-GC---TTA-GAGCT--TGGTGCCC-GTAGCTAACGTGATAAATCG
Bacteria;Proteobacteria;Gammaproteobacteria;Cellvibrionales;Microbulbiferaceae;Microbulbifer;Microbulbifer                   AGGGTCC---CTT-GAGGAC-TTTGTGAC-GCAGCTAACGCAATAAGTAG
Bacteria;Proteobacteria;Gammaproteobacteria;Oceanospirillales;Saccharospirillaceae;Reinekea;Reinekea                   TGGGTCT---GTT-ACGGAC-TTGGTGGC-GAAGCTAACGCGATAAATAG
Bacteria;Proteobacteria;Gammaproteobacteria;Arenicellales;Arenicellaceae;Candidatus                   TGGGCTC---ATTTGAGAGT-TTAGTGGCTGCAGCTAACGCGATAAGTCG
Bacteria;Proteobacteria;Gammaproteobacteria;Methylococcales;Methylomonaceae;Methylomicrobium;Methylomicrobium      TGGTCTT---ATTCGTAAGA-TTCGTGGC-GCAGCTAACGCGATAAGTTG
Bacteria;Proteobacteria;Gammaproteobacteria;Methylococcales;Cycloclasticaceae;Cycloclasticus;Cycloclasticus                   TGGGCGG---GTTTCC--GC-TTAGTGGT-GCAGCTAACGCAATAAGTTG
Bacteria;Proteobacteria;Gammaproteobacteria;Thiomicrospirales;Thiomicrospiraceae;Thiomicrospira;Thiomicrospira      TGGTCTT---ATTAAAAAGA-TTAGTAGC-GTAGCTAACGCGATAAGTTG
Bacteria;Proteobacteria;Gammaproteobacteria;Oceanospirillales;Halomonadaceae;Candidatus                   TGGGTTC---GGA-AAGAAT-TTTGTGGC-GTAGCTAACGCGTTAAGTTG
Bacteria;Proteobacteria;Gammaproteobacteria;Pseudomonadales;Moraxellaceae;[Agitococcus]                   TGGGCTC---CTT-GAGGGC-TTAGTGGC-GTAGCTAACGCGATAAGTTG
Bacteria;Proteobacteria;Gammaproteobacteria;Cardiobacteriales;Cardiobacteriaceae;Suttonella;Rappaport            CGGGTGC---TT--AGCA-C-TCGGTGCC-GGAGCTAACGCATTAAGTTG
Bacteria;Proteobacteria;Gammaproteobacteria;Piscirickettsiales;Piscirickettsiaceae;Piscirickettsia;Piscirickettsia          TGGATGC---CTTGAGCAGT-TTAGTGGC-GCAGCTAACGCGTTAAGTTG
Bacteria;Proteobacteria;Gammaproteobacteria;Francisellales;Francisellaceae;Allofrancisella;Allofrancisella          TGGGTTCGG-TGTAAAGGAC-CTAGTGGC-GCAGCTAACGCGATAAGTAC
Bacteria;Proteobacteria;Gammaproteobacteria;Nitrosococcales;Nitrosococcaceae;Candidatus          TGGGAGG---GTT-AGCCTT-TCAGTGTT-GTAGCTAACGCATTAAGTTC
Bacteria;Proteobacteria;Gammaproteobacteria;Betaproteobacteriales;Chromobacteriaceae;Chromobacterium;Chromobacterium                   TGGG-GG---TTTGA-ATCC-TTGGTAGC-GTAGCTAACGCGTGAAGTTG
Bacteria;Proteobacteria;Gammaproteobacteria;Betaproteobacteriales;Neisseriaceae;Kingella;Kingella          TGGGCAA---CTTGA-TTGC-TTAGTAGC-GTAGCTAACGCGTGAAATTG
Bacteria;Proteobacteria;Gammaproteobacteria;Betaproteobacteriales;Hydrogenophilaceae;Thiobacillus;Thiobacillus            TGGGGGA---GTGAAATCCC-TTAGTAAC-GAAGCTAACGCGTGAAGTTG
Bacteria;Proteobacteria;Gammaproteobacteria;Betaproteobacteriales;Rhodocyclaceae;Methyloversatilis;Methyloversatilis      TCGGTGA---GGAGACTCAT-TGAGTACC-GCAGCTAACGCGTGAAGTCG
Bacteria;Proteobacteria;Gammaproteobacteria;Betaproteobacteriales;Ferrovaceae;Ferrovum;mine             TGGGCAA---CTTGA-TTGT-TCAGTAAC-GAAGCTAACGCGAGAAGTTG
Bacteria;Proteobacteria;Gammaproteobacteria;Betaproteobacteriales;Gallionellaceae;Gallionella;Gallionella                   TGGGGGA---GGAGACTTCC-TTAGTACC-GTAGCTAACGCGTGAAGTTG
Bacteria;Proteobacteria;Gammaproteobacteria;Betaproteobacteriales;Methylophilaceae;Methylotenera;Methylotenera            TGGTGGA---GTAAAATCCA-TGAGTAAC-GCAGCTAACGCGTGAAGTAG
Bacteria;Proteobacteria;Gammaproteobacteria;Betaproteobacteriales;Burkholderiaceae;Acidovorax;Acidovorax                   TGGG--T---CTTAACTGAC-TCAGTAAC-GAAGCTAACGCGTGAAGTTG
Bacteria;Proteobacteria;Gammaproteobacteria;Cardiobacteriales;Wohlfahrtiimonadaceae;Ignatzschineria;Ignatzschineria                   TGGGGAC--ACT--GGTCT--TCGTTGAC-GGAGCTAACGCGTTAAGTTG
Bacteria;Proteobacteria;Gammaproteobacteria;Xanthomonadales;Xanthomonadaceae;Lysobacter;Lysobacter                   TGGGGAC--ACTTAGGTCC--TCAGTATC-GAAGCTAACGCGTTAAGTTC
Bacteria;Proteobacteria;Deltaproteobacteria;Desulfuromonadales;Desulfuromonadaceae;Desulfuromonas;Desulfuromonas          CGCGGGT---ATTGACCCCT-GCGGTGCC-GAAGCTAACGCATTAAGTAC
Bacteria;Proteobacteria;Deltaproteobacteria;Syntrophobacterales;Syntrophaceae;Desulfomonile;Desulfomonile                   AGCGGGT---GTTGACCCCT-GCTGTGCC-GGCGCTAACGCATTAAGTGC
Bacteria;Proteobacteria;Deltaproteobacteria;Myxococcales;Haliangiaceae;Haliangium;Haliangium            AGCGGGT---ATTGACCCCT-GCTGCGTC-GCAGCTAACGCATTAAGCAC
Bacteria;Proteobacteria;Deltaproteobacteria;Myxococcales;Polyangiaceae;Chondromyces;Chondromyces                   TGCGGGC---TTTGACCCCT-GCGGTGCC-GTAGCTAACGCATTAAGCAC
Bacteria;Proteobacteria;Deltaproteobacteria;Myxococcales;Myxococcaceae;Myxococcus;Myxococcus                   CGTGGGA---GTTGACCCCC-GCGGTGCC-GTAGCTAACGCATTAAGTTC
Bacteria;Proteobacteria;Deltaproteobacteria;Desulfovibrionales;Desulfohalobiaceae;Desulfonatronovibrio;Desulfobulbus          TGGGA------TAGAAT-T--TCGGTGCC-GTAGCTAACGCGTTAAGTAT
Bacteria;Epsilonbacteraeota;Campylobacteria;Campylobacterales;Campylobacteraceae;Campylobacter;Campylobacter            TGGGATG----CTAGT-CATCTCAGTAAT-GCAGCTAACGCATTAAGTGT
Bacteria;Firmicutes;Clostridia;Clostridiales;Peptococcaceae;Desulfosporosinus;Desulfosporosinus            AGAGGGT----ATCGACCCCTTCTGTGCC-GCAGTTAACACAATAAGCAC
Bacteria;Firmicutes;Negativicutes;Selenomonadales;Acidaminococcaceae;Succinispira;Succinispira           AGGAGGT----ATCGACCCCTTCTGTGCC-GGAGTTAACGCAATAAGTAC
Bacteria;Firmicutes;Bacilli;Bacillales;Alicyclobacillaceae;Alicyclobacillus;Alicyclobacillus                   TGGGGGG----TACCACCC--TCAGTGCC-GAAGGAAACCCAATAAGCAC
Bacteria;Firmicutes;Erysipelotrichia;Erysipelotrichales;Erysipelotrichaceae;Eggerthia;Eggerthia          CGGGAGT----CACA----TCCCGGTGCC-GAAGCCAACGCATTAAGTAT
Bacteria;Firmicutes;Bacilli;Bacillales;Bacillaceae;Alkalibacillus;Alkalibacillus                   TAGGGGG----TCCAA--CCCTTAGTGCT-GCAGTTAACGCAATAAGCAC
Bacteria;Firmicutes;Bacilli;Bacillales;Planococcaceae;Filibacter;Filibacter                   TAGGGGG--TTTCCGC--CCCTTAGTGCT-GCAGCTAACGCATTAAGCAC
Bacteria;Firmicutes;Bacilli;Bacillales;Sporolactobacillaceae;Salipaludibacillus;[Bacillus]          TAGGGGT----TTCGATACCCTTAGTGCC-GAAGTTAACACATTAAGCAC
Bacteria;Firmicutes;Bacilli;Bacillales;Paenibacillaceae;Paenibacillus;Paenibacillus                   TAGGGGT----TTCGATACCCTTGGTGCC-GAAGTTAACACATTAAGCAC
Bacteria;Firmicutes;Bacilli;Lactobacillales;Aerococcaceae;Aerococcus;Aerococcus              TGGAGGG--TTTCCAC--CCTTCAGTGCC-GCAGCTAACGCATTAAGCGC
Bacteria;Firmicutes;Bacilli;Lactobacillales;Lactobacillaceae;Lactobacillus;Lactobacillus                   TGGAGGG--TTTCCGC--CCTTCAGTGCC-GCAGCTAACGCATTAAGCAT
Bacteria;Firmicutes;Bacilli;Lactobacillales;Enterococcaceae;Enterococcus;Enterococcus        TGGAGGG--TTTCCGC--CCTTCAGTGCT-ACAGCAAACGCATTAAGCAC
Bacteria;Firmicutes;Bacilli;Bacillales;Staphylococcaceae;Nosocomiicoccus;Nosocomiicoccus                   TAGGGGG--TTTCCGC--CCCTTAGTGCT-GCAGCAAACGCATTAAGCAC
Bacteria;Firmicutes;Bacilli;Lactobacillales;Leuconostocaceae;Leuconostoc;Leuconostoc                   TAGGAGG--TTTCCGC--CTCTTAGTGCC-GAAGCTAACGCATTAAGTGT
Bacteria;Tenericutes;Mollicutes;Mycoplasmatales;Mycoplasmataceae;Mycoplasma;Mycoplasma            CGGTGGA----TTA------ATCACTGAC-GCAGCTAACGCATTAAATGA
Bacteria;Chrysiogenetes;Chrysiogenetes;Chrysiogenales;Chrysiogenaceae;Desulfurispirillum;Desulfurispirillum          TGGCGGG--AATCTTC--CTGTCAGTGTC-GGAGCTAACGCAATAAGCAT
Bacteria;Firmicutes;Clostridia;Clostridiales;Lachnospiraceae;[Eubacterium]        CAGCAG-G----CAAAGCCTGTTGGTGCC-GCCGCTAACGCATTAAGTAT
Bacteria;Firmicutes;Clostridia;Clostridiales;Peptostreptococcaceae;Clostridioides;Clostridioides              CGGGGG------TTACCCCCTTCGGTGCC-GCAGCTAACGCATTAAGTAC
Bacteria;Firmicutes;Clostridia;Clostridiales;Christensenellaceae;Catabacter;Christensenella            GGGGGGCGA---TAGTCC---TCCGTGCC-GAAGCTAACGCATTAAGTAT
Bacteria;Fusobacteria;Fusobacteriia;Fusobacteriales;Fusobacteriaceae;Fusobacterium;Fusobacterium            TGGGGGT------CGAA--CCTCAGCGCC-CAAGCAAACGCGATAAGTAA
Bacteria;Bacteroidetes;Bacteroidia;Bacteroidales;Bacteroidaceae;Bacteroides;Bacteroides          TTGCGATA-TACAGTAA-------GCGGC-CAAGCGAAAGCATTAAGTAT
Bacteria;Bacteroidetes;Bacteroidia;Bacteroidales;Prevotellaceae;Prevotella;Prevotella              TGGCGCCC-TGC-GCCT-------GCGGC-CAAGCGAAAGCATTAAGCAT
Bacteria;Bacteroidetes;Bacteroidia;Bacteroidales;Marinifilaceae;Odoribacter;Odoribacter          GTGCGATA-TATTGTAC-------GGGAT-TAAGCGAAAGTATTAAGTGA
Bacteria;Bacteroidetes;Bacteroidia;Bacteroidales;Marinilabiliaceae;[Cytophaga]                   TTGCGATA-TACCGCAA-------GTGAC-CAAGCGAAAGCGATAAGTGA
Bacteria;Bacteroidetes;Bacteroidia;Bacteroidales;Rikenellaceae;Rikenellaceae                   CGGCGATA-TACAGTCG-------GTGGC-CAAGCGAAAGCGATAAGTCA
Bacteria;Bacteroidetes;Bacteroidia;Flavobacteriales;Flavobacteriaceae;Aequorivita;Aequorivita             CCGGCACA-CATTGGTGTGCTGG-GTGGC-CCAGCGAAAGTGATAAGTAT
Bacteria;Bacteroidetes;Bacteroidia;Sphingobacteriales;Sphingobacteriaceae;Pedobacter;Pedobacter            TAGCGATA-TACAGTTA-------GCGGC-TAAGCGAAAGCGTTAAGTAT
Bacteria;Bacteroidetes;Bacteroidia;Chitinophagales;Chitinophagaceae;Niastella;Niastella              ACGCGATA-CACAGTGT-------GTGTC-TGAGCGAAAGCATTAAGTAT
Bacteria;Bacteroidetes;Bacteroidia;Cytophagales;Hymenobacteraceae;Pontibacter;Pontibacter            CGGCGACA-CACGGTCG-------GCGTC-CAAGCGAAAGCGTTAAGTCA
Bacteria;Bacteroidetes;Bacteroidia;Cytophagales;Spirosomaceae;Spirosoma;Spirosoma          ATGTTTTT--TTAGATGT------GTGGT-TAAGCGAAAGCGTTAAGTGA
Bacteria;Bacteroidetes;Ignavibacteria;Ignavibacteriales;Melioribacteraceae;Melioribacter;Melioribacter          TGGCTCCG--TTAGGAGTCA----GTGCC-GCAGCTAACGCATTAAGTAT
Bacteria;Planctomycetes;Planctomycetacia;Pirellulales;Pirellulaceae;Rhodopirellula;Rhodopirellula                  GAGGGAACT--TCCACATTC-TCTCGGCC-GCAGGGAAACCATTAAGTGC
Bacteria;Verrucomicrobia;Verrucomicrobiae;Verrucomicrobiales;Akkermansiaceae;Akkermansia;Akkermansia            GCGGGGAA---TCGACCCCC-TGCGTGCC-GGAGCTAACGCGTTAAGCGT
Bacteria;Cyanobacteria;Oxyphotobacteria;Nostocales;Nostocaceae;Calothrix                   TGCCCGTA---TCGACCCGG-GCATTGTC-GTAGCTAACGCGTTAAGTAT
                                                                      **       *    

Bacteria;Chlamydiae;Chlamydiae;Chlamydiales;Chlamydiaceae;Chlamydia;Chlamydia          GCCGCCTGAGGAGTACACTCGCAAGGGTGAAACTCAAAAGAATTGACGGG
Bacteria;Chlamydiae;Chlamydiae;Chlamydiales;Parachlamydiaceae;Candidatus              ACCGCCTGGGGAGTACAGTCGCAAGGCTGAAACTCAAAAGAATTGACGGG
Bacteria;Actinobacteria;Actinobacteria;Corynebacteriales;Mycobacteriaceae;Mycobacterium;Mycobacterium            CCCGCCTGGGGAGTACGGCCGCAAGGCTAAAACTCAAAGGAATTGACGGG
Bacteria;Actinobacteria;Actinobacteria;Corynebacteriales;Nocardiaceae;Nocardia;Nocardia          CCCGCCTGGGGAGTACGGCCGCAAGGCTAAAACTCAAAGGAATTGACGGG
Bacteria;Actinobacteria;Actinobacteria;Corynebacteriales;Corynebacteriaceae;Corynebacterium;Corynebacterium          CCCGCCTGGGGAGTACGGCCGCAAGGCTAAAACTCAAAGGAATTGACGGG
Bacteria;Actinobacteria;Actinobacteria;Micromonosporales;Micromonosporaceae;Micromonospora;Micromonospora          CCCGCCTGGGGAGTACGGCCGCAAGGCTAAAACTCAAAGGAATTGACGGG
Bacteria;Actinobacteria;Actinobacteria;Pseudonocardiales;Pseudonocardiaceae;Actinoalloteichus;Actinoalloteichus          CCCGCCTGGGGAGTACGGCCGCAAGGCTAAAACTCAAAGGAATTGACGGG
Bacteria;Actinobacteria;Actinobacteria;Propionibacteriales;Nocardioidaceae;Aeromicrobium;Aeromicrobium            CCCGCCTGGGGAGTACGGCCGCAAGGCTAAAACTCAAAGGAATTGACGGG
Bacteria;Actinobacteria;Actinobacteria;Propionibacteriales;Propionibacteriaceae;Auraticoccus;Auraticoccus          CCCGCCTGGGGAGTACGGCCGCAAGGCTAAAACTCAAAGGAATTGACGGG
Bacteria;Actinobacteria;Actinobacteria;Streptosporangiales;Streptosporangiaceae;Sphaerisporangium;Astrosporangium                   CC-GCCTGGGGAGTACGGCCGCAAGGCTAAAACTCAAAGGAATTGACGGG
Bacteria;Actinobacteria;Actinobacteria;Streptosporangiales;Thermomonosporaceae;Thermobispora;Thermobispora                   CCCGCCTGGGGAGTACGGCCGCAAGGCTAAAACTCAAAGGAATTGACGGG
Bacteria;Actinobacteria;Actinobacteria;Frankiales;Geodermatophilaceae;Blastococcus;Blastococcus          CCCGCCTGGGGAGTACGGCCGCAAGGCTAAAACTCAAAGGAATTGACGGG
Bacteria;Actinobacteria;Actinobacteria;Micrococcales;Brevibacteriaceae;Brevibacterium;Brevibacterium                   CCCGCCTGGGGAGTACGGTCGCAAGGCTAAAACTCAAAGGAATTGACGGG
Bacteria;Actinobacteria;Actinobacteria;Micrococcales;Micrococcaceae;Arthrobacter;Arthrobacter             CCCGCCTGGGGAGTACGGCCGCAAGGCTAAAACTCAAAGGAATTGACGGG
Bacteria;Actinobacteria;Actinobacteria;Micrococcales;Intrasporangiaceae;Janibacter;Janibacter             CCCGCCTGGGGAGTACGGCCGCAAGGCTAAAACTCAAAGGAATTGACGGG
Bacteria;Actinobacteria;Actinobacteria;Micrococcales;Sanguibacteraceae;Sanguibacter;Sanguibacter             CCCGCCTGGGGAGTACGGCCGCAAGGCTAAAACTCAAAGGAATTGACGGG
Bacteria;Actinobacteria;Actinobacteria;Micrococcales;Demequinaceae;Demequina;Demequina            CCCGCCTGGGGAGTACGGCCGCAAGGCTAAAACTCAAAGGAATTGACGGG
Bacteria;Actinobacteria;Actinobacteria;Micrococcales;Cellulomonadaceae;Cellulomonas;Cellulomonas          CCCGCCTGGGGAGTACGGCCGCAAGGCTAAAACTCAAAGAAATTGACGGG
Bacteria;Actinobacteria;Actinobacteria;Micrococcales;Microbacteriaceae;Agromyces;Agromyces                   CCCGCCTGGGGAGTACGGCCGCAAGGCTAAAACTCAAAGGAATTGACGGG
Bacteria;Actinobacteria;Actinobacteria;Streptomycetales;Streptomycetaceae;Kitasatospora;Kitasatospora                   CCCGCCTGGGGAGTACGGCCGCAAGGCTAAAACTCAAAGGAATTGACGGG
Bacteria;Actinobacteria;Actinobacteria;Bifidobacteriales;Bifidobacteriaceae;Bifidobacterium;Bifidobacterium        CCCGCCTGGGGAGTACGGCCGCAAGGCTAAAACTCAAAGAAATTGACGGG
Bacteria;Actinobacteria;Coriobacteriia;Coriobacteriales;Atopobiaceae;Olsenella;Olsenella             CCCGCCTGGGGAGTACGGCCGCAAGGCTAAAACTCAAAGGAATTGACGGG
Bacteria;Actinobacteria;Coriobacteriia;Coriobacteriales;Eggerthellaceae;Slackia;Slackia            CCCGCCTGGGGAGTACGGCCGCAAGGCTAAAACTCAAAGGAATTGACGGG
Bacteria;Thermotogae;Thermotogae;Kosmotogales;Kosmotogaceae;Kosmotoga;Kosmotoga             GCCGCCTGGGGAGTACGCCCGCAAGGGTGAAACTCAAAGGAATTGACGGG
Bacteria;Deinococcus-Thermus;Deinococci;Thermales;Thermaceae;Thermus;Thermus          GCCGCCTGGGGAGTACGGCCGCAAGGCTGAAACTCAAAGGAATTGACGGG
Bacteria;Elusimicrobia;Elusimicrobia;Lineage          ACCGCCTGGGGAGTACGGCCGCAAGGTTAAAACTCAAAGGAATTGACGGG
Bacteria;Nitrospirae;Nitrospira;Nitrospirales;Nitrospiraceae;Leptospirillum;Leptospirillum          CCCGCCTGGGGAGTACGGCCGCAAGGTTGAAACTCAAAGGAATTGACGGG
Bacteria;Proteobacteria;Alphaproteobacteria;Rhizobiales;Beijerinckiaceae;Methylobacterium;Methylobacterium                   TCCGCCTGGGGAGTACGGTCGCAAGATTAAAACTCAAAGGAATTGACGGG
Bacteria;Proteobacteria;Alphaproteobacteria;Rhizobiales;Stappiaceae;Labrenzia;Labrenzia               CCCGCCTGGGGAGTACGGTCGCAAGATTAAAACTCAAAGGAATTGACGGG
Bacteria;Proteobacteria;Alphaproteobacteria;Rickettsiales;Rickettsiaceae;Rickettsia;Rickettsia            TCCGCCTGGGGAGTACGGTCGCAAGATTAAAACTCAAAGGAATTGACGGG
Bacteria;Proteobacteria;Alphaproteobacteria;Acetobacterales;Acetobacteraceae;Gluconacetobacter;Gluconacetobacter                   ACCGCCTGGGGAGTACGGCCGCAAGGTTGAAACTCAAAGGAATTGACGGG
Bacteria;Proteobacteria;Gammaproteobacteria;Aeromonadales;Aeromonadaceae;Aeromonas;Aeromonas          ACCGCCTGGGGAGTACGGCCGCAAGGTTAAAACTCAAATGAATTGACGGG
Bacteria;Proteobacteria;Gammaproteobacteria;Alteromonadales;Shewanellaceae;Shewanella;Shewanella                   ACCGCCTGGGGAGTACGGCCGCAAGGTTAAAACTCAAATGAATTGACGGG
Bacteria;Proteobacteria;Gammaproteobacteria;Vibrionales;Vibrionaceae;Candidatus          ACCGCCTGGGGAGTACGGTCGCAAGATTAAAACTCAAATGAATTGACGGG
Bacteria;Proteobacteria;Gammaproteobacteria;Alteromonadales;Pseudoalteromonadaceae;Pseudoalteromonas;Pseudoalteromonas          ACCGCCTGGGGAGTACGGCCGCAAGGTTAAAACTCAAATGAATTGACGGG
Bacteria;Proteobacteria;Gammaproteobacteria;Alteromonadales;Alteromonadaceae;Alteromonas;Alteromonas          ACCGCCTGGGGAGTACGGCCGCAAGGTTAAAACTCAAATGAATTGACGGG
Bacteria;Proteobacteria;Gammaproteobacteria;Orbales;Orbaceae;Gilliamella;Gilliamella            ACCGCCTGGGGAGTACGGCCGCAAGGTTAAAACTCAAATGAATTGACGGG
Bacteria;Proteobacteria;Gammaproteobacteria;Pasteurellales;Pasteurellaceae;Actinobacillus;[Haemophilus]            ACCGCCTGGGGAGTACGGCCGCAAGGTTAAAACTCAAATGAATTGACGGG
Bacteria;Proteobacteria;Gammaproteobacteria;Cellvibrionales;Microbulbiferaceae;Microbulbifer;Microbulbifer                   ACCGCCTGGGGAGTACGGCCGCAAGGTTAAAACTCAAATGAATTGACGGG
Bacteria;Proteobacteria;Gammaproteobacteria;Oceanospirillales;Saccharospirillaceae;Reinekea;Reinekea                   ACCGCCTGGGGAGTACGGCCGCAAGGTTAAAACTCAAATGAATTGACGGG
Bacteria;Proteobacteria;Gammaproteobacteria;Arenicellales;Arenicellaceae;Candidatus                   ACCGCCTGGGGAGTACGGCCGCAAGGTTAAAACTCAAAGGAATTGACGGG
Bacteria;Proteobacteria;Gammaproteobacteria;Methylococcales;Methylomonaceae;Methylomicrobium;Methylomicrobium      ACCGCCTGGGGAGTACGGCCGCAAGGTTAAAACTCAAATGAATTGACGGG
Bacteria;Proteobacteria;Gammaproteobacteria;Methylococcales;Cycloclasticaceae;Cycloclasticus;Cycloclasticus                   ACCGCCTGGGGAGTACGGCCGCAAGGCTAAAACTCAAATGAATTGACGGG
Bacteria;Proteobacteria;Gammaproteobacteria;Thiomicrospirales;Thiomicrospiraceae;Thiomicrospira;Thiomicrospira      ACCGCCTGGGGAGTACGGTCGCAAGATTAAAACTCAAAGGAATTGACGGG
Bacteria;Proteobacteria;Gammaproteobacteria;Oceanospirillales;Halomonadaceae;Candidatus                   ATCGCCTGGGGAGTACGGCCGCAAGGCTAAAACTCAAATGAATTGACGGG
Bacteria;Proteobacteria;Gammaproteobacteria;Pseudomonadales;Moraxellaceae;[Agitococcus]                   ACCGCCTGGGGAGTACGGTCGCAAGACTAAAACTCAAATGAATTGACGGG
Bacteria;Proteobacteria;Gammaproteobacteria;Cardiobacteriales;Cardiobacteriaceae;Suttonella;Rappaport            ACCGCCTGGGGAGTACGGCCGCAAGGTTGAAACTCAAAGAAATTGACGGG
Bacteria;Proteobacteria;Gammaproteobacteria;Piscirickettsiales;Piscirickettsiaceae;Piscirickettsia;Piscirickettsia          ACCGCCTGGGGAGTACGGCCGCAAGGTTGAAACTCAAAGGAATTGACGGG
Bacteria;Proteobacteria;Gammaproteobacteria;Francisellales;Francisellaceae;Allofrancisella;Allofrancisella          TCCGCCTGGGGACTACGGCCGCAAGGCTAAAACTCAAAGGAATTGACGGG
Bacteria;Proteobacteria;Gammaproteobacteria;Nitrosococcales;Nitrosococcaceae;Candidatus          TCCGCCTGGGGAGTACGGCCGCAAGGTTGAAACTCAAATGAATTGACGGG
Bacteria;Proteobacteria;Gammaproteobacteria;Betaproteobacteriales;Chromobacteriaceae;Chromobacterium;Chromobacterium                   ACCGCCTGGGGAGTACGGCCGCAAGGTTAAAACTCAAAGGAATTGACGGG
Bacteria;Proteobacteria;Gammaproteobacteria;Betaproteobacteriales;Neisseriaceae;Kingella;Kingella          ACCGCCTGGGGAGTACGGTCGCAAGATTAAAACTCAAAGGAATTGACGGG
Bacteria;Proteobacteria;Gammaproteobacteria;Betaproteobacteriales;Hydrogenophilaceae;Thiobacillus;Thiobacillus            ACCGCCTGGGGAGTACGGTCGCAAGATTAAAACTCAAAGGAATTGACGGG
Bacteria;Proteobacteria;Gammaproteobacteria;Betaproteobacteriales;Rhodocyclaceae;Methyloversatilis;Methyloversatilis      ACCGCCTGGGGAGTACGGTCGCAAGATTAAAACTCAAAGGAATTGACGGG
Bacteria;Proteobacteria;Gammaproteobacteria;Betaproteobacteriales;Ferrovaceae;Ferrovum;mine             ACCGCCTGGGGAGTACGGTCGCAAGATTAAAACTCAAAGGAATTGACGGG
Bacteria;Proteobacteria;Gammaproteobacteria;Betaproteobacteriales;Gallionellaceae;Gallionella;Gallionella                   ACCGCCTGGGGAGTACGGTCGCAAGATTAAAACTCAAAGGAATTGACGGG
Bacteria;Proteobacteria;Gammaproteobacteria;Betaproteobacteriales;Methylophilaceae;Methylotenera;Methylotenera            ACCGCCTGGGGAGTACGGTCGCAAGATTAAAACTCAAAGGAATTGACGGG
Bacteria;Proteobacteria;Gammaproteobacteria;Betaproteobacteriales;Burkholderiaceae;Acidovorax;Acidovorax                   ACCGCCTGGGGAGTACGGCCGCAAGGTTGAAACTCAAAGGAATTGACGGG
Bacteria;Proteobacteria;Gammaproteobacteria;Cardiobacteriales;Wohlfahrtiimonadaceae;Ignatzschineria;Ignatzschineria                   TCCGCCTGGGGAGTACGGTCGCAAGGCTGAAACTCAAAGGAATTGACGGG
Bacteria;Proteobacteria;Gammaproteobacteria;Xanthomonadales;Xanthomonadaceae;Lysobacter;Lysobacter                   GCCGCCTGGGAAGTACGGTCGCAAGACTGAAACTCAAAGGAATTGACGGG
Bacteria;Proteobacteria;Deltaproteobacteria;Desulfuromonadales;Desulfuromonadaceae;Desulfuromonas;Desulfuromonas          CCCGCCTGGGGAGTACGGCCGCAAGGCTAAAACTCAAAGGAATTGACGGG
Bacteria;Proteobacteria;Deltaproteobacteria;Syntrophobacterales;Syntrophaceae;Desulfomonile;Desulfomonile                   TCCGCCTGGGGAGTACGGCCGCAAGGCTAAAACTCAAAGGAATTGACGGG
Bacteria;Proteobacteria;Deltaproteobacteria;Myxococcales;Haliangiaceae;Haliangium;Haliangium            TCCGCCTGGGGAGTACGGCCGCAAGGCTAAAACTCAAAGGAATTGACGGG
Bacteria;Proteobacteria;Deltaproteobacteria;Myxococcales;Polyangiaceae;Chondromyces;Chondromyces                   CCCGCCTGGGGAGTACGGCCGCAAGGCTAAAACTCAAAGGAATTGACGGG
Bacteria;Proteobacteria;Deltaproteobacteria;Myxococcales;Myxococcaceae;Myxococcus;Myxococcus                   TCCGCCTGGGAAGTACGGTCGCAAGACTAAAACTCAAAGGAATTGACGGG
Bacteria;Proteobacteria;Deltaproteobacteria;Desulfovibrionales;Desulfohalobiaceae;Desulfonatronovibrio;Desulfobulbus          CCCGCCTGGGGAGTACGATCGCAAGGTTGAAACTCAAAGAAATTGACGGG
Bacteria;Epsilonbacteraeota;Campylobacteria;Campylobacterales;Campylobacteraceae;Campylobacter;Campylobacter            ACCGCCTGGGGAGTACGGTCGCAAGATTAAAACTCAAAGGAATAGACGGG
Bacteria;Firmicutes;Clostridia;Clostridiales;Peptococcaceae;Desulfosporosinus;Desulfosporosinus            TCCGCCTGGGGAGTACGGCCGCAAGGTTGAAACTCAAAGGAATTGACGGG
Bacteria;Firmicutes;Negativicutes;Selenomonadales;Acidaminococcaceae;Succinispira;Succinispira           CCCGCCTGGGGAGTACGGCCGCAAGGTTGAAACTCAAAGGAATTGACGGG
Bacteria;Firmicutes;Bacilli;Bacillales;Alicyclobacillaceae;Alicyclobacillus;Alicyclobacillus                   TCCGCCTGGGGAGTACGGTCGCAAGACTGAAACTCAAAGGAATTGACGGG
Bacteria;Firmicutes;Erysipelotrichia;Erysipelotrichales;Erysipelotrichaceae;Eggerthia;Eggerthia          CGCGCCTGAGTAGTACGTCCGCAAGGATGAAACTCAAAGGAATTGACGGG
Bacteria;Firmicutes;Bacilli;Bacillales;Bacillaceae;Alkalibacillus;Alkalibacillus                   TCCGCCTGGGGAGTACGGCCGCAAGGCTGAAACTCAAAGGAATTGACGGG
Bacteria;Firmicutes;Bacilli;Bacillales;Planococcaceae;Filibacter;Filibacter                   TCCGCCTGGGGAGTACGGCCGCAAGGCTGAAACTCAAAGGAATTGACGGG
Bacteria;Firmicutes;Bacilli;Bacillales;Sporolactobacillaceae;Salipaludibacillus;[Bacillus]          TCCGCCTGGGGAGTACGGCCGCAAGGCTGAAACTCAAAGGAATTGACGGG
Bacteria;Firmicutes;Bacilli;Bacillales;Paenibacillaceae;Paenibacillus;Paenibacillus                   TCCGCCTGGGGAGTACGGTCGCAAGACTGAAACTCAAAGGAATTGACGGG
Bacteria;Firmicutes;Bacilli;Lactobacillales;Aerococcaceae;Aerococcus;Aerococcus              TCCGCCTGGGGAGTACGACCGCAAGGTTGAAACTCAAAGGAATTGACGGG
Bacteria;Firmicutes;Bacilli;Lactobacillales;Lactobacillaceae;Lactobacillus;Lactobacillus                   TCCGCCTGGGGAGTACGACCGCAAGGTTGAAACTCAAAGGAATTGACGGG
Bacteria;Firmicutes;Bacilli;Lactobacillales;Enterococcaceae;Enterococcus;Enterococcus        TCCGCCTGGGGAGTACGACCGCAAGGTTGAAACTCAAAGGAATTGACGGG
Bacteria;Firmicutes;Bacilli;Bacillales;Staphylococcaceae;Nosocomiicoccus;Nosocomiicoccus                   TCCGCCTGGGGAGTACGGCCGCAAGGCTGAAACTCAAAGGAATTGACGGG
Bacteria;Firmicutes;Bacilli;Lactobacillales;Leuconostocaceae;Leuconostoc;Leuconostoc                   TCCGCCTGGGGAGTACGACCGCAAGGTTGAAACTCAAAGGAATTGACGGG
Bacteria;Tenericutes;Mollicutes;Mycoplasmatales;Mycoplasmataceae;Mycoplasma;Mycoplasma            TCCGCCTGAGTAGTATGCTCGCAAGAGTGAAACTTAAAGGAATTGACGGG
Bacteria;Chrysiogenetes;Chrysiogenetes;Chrysiogenales;Chrysiogenaceae;Desulfurispirillum;Desulfurispirillum          CCCGCCTGGGGAGTACGGTCGCAAGGCTGAAACTCAAAGGAATTGACGGG
Bacteria;Firmicutes;Clostridia;Clostridiales;Lachnospiraceae;[Eubacterium]        TCCACCTGGGGAGTACGTTCGCAAGAATGAAACTCAAAGGAATTGACGGG
Bacteria;Firmicutes;Clostridia;Clostridiales;Peptostreptococcaceae;Clostridioides;Clostridioides              TCCGCCTGGGAAGTACGCTCGCAAGAGTGAAACTCAAAGGAATTGACGGG
Bacteria;Firmicutes;Clostridia;Clostridiales;Christensenellaceae;Catabacter;Christensenella            CCCGCCTGGGGAGTACGATCGCAAGGTTGAAACTCAAAGGAATTGACGGG
Bacteria;Fusobacteria;Fusobacteriia;Fusobacteriales;Fusobacteriaceae;Fusobacterium;Fusobacterium            TCCGCCTGGGGAGTACGTACGCAAGTATGAAACTCAAAGGAATTGACGGG
Bacteria;Bacteroidetes;Bacteroidia;Bacteroidales;Bacteroidaceae;Bacteroides;Bacteroides          TCCACCTGGGGAGTACGCCGGCAACGGTGAAACTCAAAGGAATTGACGGG
Bacteria;Bacteroidetes;Bacteroidia;Bacteroidales;Prevotellaceae;Prevotella;Prevotella              CCCACCTGGGGAGTACGCCGGCAACGGTGAAACTCAAAGGAATTGACGGG
Bacteria;Bacteroidetes;Bacteroidia;Bacteroidales;Marinifilaceae;Odoribacter;Odoribacter          GCCACCTGGGGAGTACGTCGGCAACGATGAAACTCAAAGGAATTGACGGG
Bacteria;Bacteroidetes;Bacteroidia;Bacteroidales;Marinilabiliaceae;[Cytophaga]                   TCCACCTGGGGAGTACGTTCGCAAGAATGAAACTCAAAGGAATTGACGGG
Bacteria;Bacteroidetes;Bacteroidia;Bacteroidales;Rikenellaceae;Rikenellaceae                   TCCACCTGGGGAGTACGACCGCAAGGTTGAAACTCAAAGGAATTGACGGG
Bacteria;Bacteroidetes;Bacteroidia;Flavobacteriales;Flavobacteriaceae;Aequorivita;Aequorivita             CCCACCTGGGGAGTACGTTCGCAAGAATGAAACTCAAAGGAATTGACGGG
Bacteria;Bacteroidetes;Bacteroidia;Sphingobacteriales;Sphingobacteriaceae;Pedobacter;Pedobacter            TCCACCTGGGGAGTACGCCCGCAAGGGTGAAACTCAAAGGAATTGACGGG
Bacteria;Bacteroidetes;Bacteroidia;Chitinophagales;Chitinophagaceae;Niastella;Niastella              CCCACCTGGGAAGTACGACCGCAAGGTTGAAACTCAAAGGAATTGGCGGG
Bacteria;Bacteroidetes;Bacteroidia;Cytophagales;Hymenobacteraceae;Pontibacter;Pontibacter            TCCACCTGGGGAGTACGCCCGCAAGGGTGAAACTCAAAGGAATTGACGGG
Bacteria;Bacteroidetes;Bacteroidia;Cytophagales;Spirosomaceae;Spirosoma;Spirosoma          TCCACCTGGGGAGTACGCCGGCAACGGTGAAACTCAAAGGAATTGACGGG
Bacteria;Bacteroidetes;Ignavibacteria;Ignavibacteriales;Melioribacteraceae;Melioribacter;Melioribacter          TCCACCTGGGGAGTACGATCGCAAGGTTGAAACTCAAAGGAATTGACGGG
Bacteria;Planctomycetes;Planctomycetacia;Pirellulales;Pirellulaceae;Rhodopirellula;Rhodopirellula                  TCCGCCTGGGGAGTATGGTCGCAAGGCTGAAACTCAAAGGAATTGACGGG
Bacteria;Verrucomicrobia;Verrucomicrobiae;Verrucomicrobiales;Akkermansiaceae;Akkermansia;Akkermansia            GCCGCCTGGGGAGTACGGTCGCAAGATTAAAACTCAAAGAAATTGACGGG
Bacteria;Cyanobacteria;Oxyphotobacteria;Nostocales;Nostocaceae;Calothrix                   CCCGCCTGGGGAATACGCACGCAAGTGTGAAACTCAAAGGAATTGACGGG
                                      **** * * **     ****   * ***** ***  *** * ****

Bacteria;Chlamydiae;Chlamydiae;Chlamydiales;Chlamydiaceae;Chlamydia;Chlamydia          GGC-CCGCACAAGCAGTGG-AGCATGTGGTTTAATTCGATGCAACGCGAA
Bacteria;Chlamydiae;Chlamydiae;Chlamydiales;Parachlamydiaceae;Candidatus              GAC-CCGCACAAGCAGTGG-AGCATGTGGTTTAATTCGATGCAACGCGAA
Bacteria;Actinobacteria;Actinobacteria;Corynebacteriales;Mycobacteriaceae;Mycobacterium;Mycobacterium            GGC-CCGCACAAGCGGCGG-AGCATGTGGATTAATTCGATGCAACGCGAA
Bacteria;Actinobacteria;Actinobacteria;Corynebacteriales;Nocardiaceae;Nocardia;Nocardia          GGC-CCGCACAAGCGGCGG-AGCATGTGGATTAATTCGATGCAACGCGAA
Bacteria;Actinobacteria;Actinobacteria;Corynebacteriales;Corynebacteriaceae;Corynebacterium;Corynebacterium          GGC-CCGCACAAGCGGCGG-AGCATGTGGATTAATTCGATGCAACGCGAA
Bacteria;Actinobacteria;Actinobacteria;Micromonosporales;Micromonosporaceae;Micromonospora;Micromonospora          GGC-CCGCACAAGCGGCGG-AGCATGCGGATTAATTCGATGCAACGCGAA
Bacteria;Actinobacteria;Actinobacteria;Pseudonocardiales;Pseudonocardiaceae;Actinoalloteichus;Actinoalloteichus          GGC-CCGCACAAGCGGCGG-AGCATGTGGATTAATTCGATGCAACGCGAA
Bacteria;Actinobacteria;Actinobacteria;Propionibacteriales;Nocardioidaceae;Aeromicrobium;Aeromicrobium            GGC-CCGCACAAGCGGCGG-AGCATGCTGATTAATTCGATGCAACGCGAA
Bacteria;Actinobacteria;Actinobacteria;Propionibacteriales;Propionibacteriaceae;Auraticoccus;Auraticoccus          GGC-CCGCACAAGCGGCGG-AGCATGCGGATTAATTCGATGCAACGCGAA
Bacteria;Actinobacteria;Actinobacteria;Streptosporangiales;Streptosporangiaceae;Sphaerisporangium;Astrosporangium                   GGC-CCGCACAAGCGGCGG-AGCATGTTGCTTAATTCGACGCAACGCGAA
Bacteria;Actinobacteria;Actinobacteria;Streptosporangiales;Thermomonosporaceae;Thermobispora;Thermobispora                   GGC-CCGCACAAGCGGCGG-AGCATGTTGCTTAATTCGATGCAACGCGAA
Bacteria;Actinobacteria;Actinobacteria;Frankiales;Geodermatophilaceae;Blastococcus;Blastococcus          GGC-CCGCACAAGCGGCGG-AGCATGTTGCTTAATTCGATGCAACGCGAA
Bacteria;Actinobacteria;Actinobacteria;Micrococcales;Brevibacteriaceae;Brevibacterium;Brevibacterium                   GGC-CCGCACAAGCGGCGG-AGCATGCGGATTAATTCGATGCAACGCGAA
Bacteria;Actinobacteria;Actinobacteria;Micrococcales;Micrococcaceae;Arthrobacter;Arthrobacter             GGC-CCGCACAAGCGGCGG-AGCATGCGGATTAATTCGATGCAACGCGAA
Bacteria;Actinobacteria;Actinobacteria;Micrococcales;Intrasporangiaceae;Janibacter;Janibacter             GGC-CCGCACAAGCGGCGG-AGCATGCGGATTAATTCGATGCAACGCGAA
Bacteria;Actinobacteria;Actinobacteria;Micrococcales;Sanguibacteraceae;Sanguibacter;Sanguibacter             GGC-CCGCACAAGCGGCGG-AGCATGCGGATTAATTCGATGCAACGCGAA
Bacteria;Actinobacteria;Actinobacteria;Micrococcales;Demequinaceae;Demequina;Demequina            GGC-CCGCACAAGCGGCGG-AGCATGCGGATTAATTCGATGCAACGCGAA
Bacteria;Actinobacteria;Actinobacteria;Micrococcales;Cellulomonadaceae;Cellulomonas;Cellulomonas          GGC-CCGCACAAGCGGCGG-AGCATGCGGATTAATTCGATGCAACGCGAA
Bacteria;Actinobacteria;Actinobacteria;Micrococcales;Microbacteriaceae;Agromyces;Agromyces                   GGC-CCGCACAAGCGGCGG-AGCATGCGGATTAATTCGATGCAACGCGAA
Bacteria;Actinobacteria;Actinobacteria;Streptomycetales;Streptomycetaceae;Kitasatospora;Kitasatospora                   GNC-CCGCACAAGCAGCGG-AGCATGTGGCTTAATTCGACGCAACGCGAA
Bacteria;Actinobacteria;Actinobacteria;Bifidobacteriales;Bifidobacteriaceae;Bifidobacterium;Bifidobacterium        GGC-CCGCACAAGCGGCGG-AGCATGCGGATTAATTCGATGCAACGCGAA
Bacteria;Actinobacteria;Coriobacteriia;Coriobacteriales;Atopobiaceae;Olsenella;Olsenella             GGC-CCGCACAAGCAGCGG-AGCATGTGGCTTAATTCGAAGCAACGCGAA
Bacteria;Actinobacteria;Coriobacteriia;Coriobacteriales;Eggerthellaceae;Slackia;Slackia            GGC-CCGCACAAGCAGCGG-AGCATGTGGCTTAATTCGAAGCAACGCGAA
Bacteria;Thermotogae;Thermotogae;Kosmotogales;Kosmotogaceae;Kosmotoga;Kosmotoga             GGC-CCGCACAAGCGGTGG-AGCGTGTGGTTTAATTCGAAGCTAAGCGAA
Bacteria;Deinococcus-Thermus;Deinococci;Thermales;Thermaceae;Thermus;Thermus          GGC-CCGCACAAGCGGTGG-AGCATGTGGTTTAATTCGAAGCAACGCGAA
Bacteria;Elusimicrobia;Elusimicrobia;Lineage          GGC-CCGCACAAGCAGTGG-ATCATGTGGTTTAATTCGACGCTACGCGAA
Bacteria;Nitrospirae;Nitrospira;Nitrospirales;Nitrospiraceae;Leptospirillum;Leptospirillum          GGC-CCGCACAAGCGGTGG-TGCATGTGGTTTAATTCGACGCAACGCGAG
Bacteria;Proteobacteria;Alphaproteobacteria;Rhizobiales;Beijerinckiaceae;Methylobacterium;Methylobacterium                   GGC-CCGCACAAGCGGTGG-AGCATGTGGTTTAATTCGAAGCAACGCGCA
Bacteria;Proteobacteria;Alphaproteobacteria;Rhizobiales;Stappiaceae;Labrenzia;Labrenzia               GGC-CCGCACAAGCGGTGG-AGCATGTGGTTTAATTCGAAGCAACGCGCA
Bacteria;Proteobacteria;Alphaproteobacteria;Rickettsiales;Rickettsiaceae;Rickettsia;Rickettsia            GGC-TCGCACAAGCGGTGG-AGCATGCGGTTTAATTCGATGTTACGCGAA
Bacteria;Proteobacteria;Alphaproteobacteria;Acetobacterales;Acetobacteraceae;Gluconacetobacter;Gluconacetobacter                   GGC-CCGCACAAGCGGTGG-AGCATGTGGTTTAATTCGAAGCAACGCGCA
Bacteria;Proteobacteria;Gammaproteobacteria;Aeromonadales;Aeromonadaceae;Aeromonas;Aeromonas          GGC-CCGCACAAGCGGTGG-AGCATGTGGTTTAATTCGATGCAACGCGAA
Bacteria;Proteobacteria;Gammaproteobacteria;Alteromonadales;Shewanellaceae;Shewanella;Shewanella                   GGC-CCGCACAAGCGGTGG-AGCATGTGGTTTAATTCGATGCAACGCGAA
Bacteria;Proteobacteria;Gammaproteobacteria;Vibrionales;Vibrionaceae;Candidatus          GGC-CCGCACAAGCGGTGG-AGCATGTGGTTTAATTCGATGCAACGCGAA
Bacteria;Proteobacteria;Gammaproteobacteria;Alteromonadales;Pseudoalteromonadaceae;Pseudoalteromonas;Pseudoalteromonas          GGC-CCGCACAAGCGGTGG-AGCATGTGGTTTAATTCGATGCAACGCGAA
Bacteria;Proteobacteria;Gammaproteobacteria;Alteromonadales;Alteromonadaceae;Alteromonas;Alteromonas          GGC-CCGCACAAGCGGTGG-AGCATGTGGTTTAATTCGATGCAACGCGAA
Bacteria;Proteobacteria;Gammaproteobacteria;Orbales;Orbaceae;Gilliamella;Gilliamella            GGC-CCGCACAAGCGGTGG-AGCATGTGGTTTAATTCGATGCAACGCGAA
Bacteria;Proteobacteria;Gammaproteobacteria;Pasteurellales;Pasteurellaceae;Actinobacillus;[Haemophilus]            GGC-CCGCACAAGCGGTGG-AGCATGTGGTTTAATTCGATGCAACGCGAA
Bacteria;Proteobacteria;Gammaproteobacteria;Cellvibrionales;Microbulbiferaceae;Microbulbifer;Microbulbifer                   GGC-CCGCACAAGCGGTGG-AGCATGTGGTTTAATTCGAAGCAACGCGAA
Bacteria;Proteobacteria;Gammaproteobacteria;Oceanospirillales;Saccharospirillaceae;Reinekea;Reinekea                   GGC-CCGCACAAGCGGTGG-AGCATGTGGTTTAATTCGAAGCAACGCGAA
Bacteria;Proteobacteria;Gammaproteobacteria;Arenicellales;Arenicellaceae;Candidatus                   GGC-CCGCACAAGCGGTGG-AGCATGTGGTTTAATTCGATGCAACGCGAA
Bacteria;Proteobacteria;Gammaproteobacteria;Methylococcales;Methylomonaceae;Methylomicrobium;Methylomicrobium      GGC-CCGCACAAGCGGTGG-AGCATGTGGTTTAATTCGATGCAACGCGAA
Bacteria;Proteobacteria;Gammaproteobacteria;Methylococcales;Cycloclasticaceae;Cycloclasticus;Cycloclasticus                   GGC-CCGCACAAGCGGTGG-AGCATGTGGTTTAATTCGATGCAACGCGAA
Bacteria;Proteobacteria;Gammaproteobacteria;Thiomicrospirales;Thiomicrospiraceae;Thiomicrospira;Thiomicrospira      GGC-CCGCACAAGCGGTGG-AGCATGTGGTTTAATTCGATGCAACGCGAA
Bacteria;Proteobacteria;Gammaproteobacteria;Oceanospirillales;Halomonadaceae;Candidatus                   GGT-CCGCACAAGCGGTGG-AGCATGTGGTTTAATTCGATGCAACGCGAA
Bacteria;Proteobacteria;Gammaproteobacteria;Pseudomonadales;Moraxellaceae;[Agitococcus]                   GGC-CCGCACAAGCGGTGG-AGCATGTGGTTTAATTCGATGCAACGCGAA
Bacteria;Proteobacteria;Gammaproteobacteria;Cardiobacteriales;Cardiobacteriaceae;Suttonella;Rappaport            GAC-CCGCACAAGCGGTGG-AGCATGTGGTTTAATTCGATGCAACGCGAA
Bacteria;Proteobacteria;Gammaproteobacteria;Piscirickettsiales;Piscirickettsiaceae;Piscirickettsia;Piscirickettsia          GGC-CCGCACAAGCGGTGG-AGCATGTGGTTTAATTCGAAGCAACGCGAA
Bacteria;Proteobacteria;Gammaproteobacteria;Francisellales;Francisellaceae;Allofrancisella;Allofrancisella          GAC-CCGCACAAGCGGTGG-AGCATGTGGTTTAATTCGATGCAACGCGAA
Bacteria;Proteobacteria;Gammaproteobacteria;Nitrosococcales;Nitrosococcaceae;Candidatus          GGC-CCGCACAAGCGGTGG-AGCATGTGGTTTAATTCGATGCAACGCGAA
Bacteria;Proteobacteria;Gammaproteobacteria;Betaproteobacteriales;Chromobacteriaceae;Chromobacterium;Chromobacterium                   GAC-CCGCACAAGCGGTGG-ATGATGTGGATTAATTCGATGCAACGCGAA
Bacteria;Proteobacteria;Gammaproteobacteria;Betaproteobacteriales;Neisseriaceae;Kingella;Kingella          GAC-CCGCACAAGCGGTGG-ATGATGTGGATTAATTCGATGCAACGCGAA
Bacteria;Proteobacteria;Gammaproteobacteria;Betaproteobacteriales;Hydrogenophilaceae;Thiobacillus;Thiobacillus            GAC-CCGCACAAGCGGTGG-ATGATGTGGATTAATTCGATGCAACGCGAA
Bacteria;Proteobacteria;Gammaproteobacteria;Betaproteobacteriales;Rhodocyclaceae;Methyloversatilis;Methyloversatilis      GAC-CCGCACAAGCGGTGG-ATGATGTGGATTAATTCGATGCAACGCGAA
Bacteria;Proteobacteria;Gammaproteobacteria;Betaproteobacteriales;Ferrovaceae;Ferrovum;mine             GAC-CCGCACAAGCGGTGG-ATGATGTGGATTAATTCGATGCAACGCGAA
Bacteria;Proteobacteria;Gammaproteobacteria;Betaproteobacteriales;Gallionellaceae;Gallionella;Gallionella                   GAC-CCGCACAAGCGGTGG-ATTATGTGGATTAATTCGATGCAACGCGAA
Bacteria;Proteobacteria;Gammaproteobacteria;Betaproteobacteriales;Methylophilaceae;Methylotenera;Methylotenera            GGC-CCGCACAAGCGGTGG-ATTATGTGGATTAATTCGATGCAACGCGAA
Bacteria;Proteobacteria;Gammaproteobacteria;Betaproteobacteriales;Burkholderiaceae;Acidovorax;Acidovorax                   GAC-CCGCACAAGCGGTGG-ATGATGTGGTTTAATTCGATGCAACGCGAA
Bacteria;Proteobacteria;Gammaproteobacteria;Cardiobacteriales;Wohlfahrtiimonadaceae;Ignatzschineria;Ignatzschineria                   GAC-CCGCACAAGCGGTGG-AGCATGTGGTTTAATTCGATGCAACGCGAA
Bacteria;Proteobacteria;Gammaproteobacteria;Xanthomonadales;Xanthomonadaceae;Lysobacter;Lysobacter                   GGC-CCGCACAAGCGGTGG-AGTATGTGGTTTAATTCGATGCAACGCGAA
Bacteria;Proteobacteria;Deltaproteobacteria;Desulfuromonadales;Desulfuromonadaceae;Desulfuromonas;Desulfuromonas          GGC-CCGCACAAGCGGTGG-AGCATGTGGTTTAATTCGACGCAACGCGAA
Bacteria;Proteobacteria;Deltaproteobacteria;Syntrophobacterales;Syntrophaceae;Desulfomonile;Desulfomonile                   GGC-CCGCACAAGCGGTGG-AGCATGTGGTTTAATTCGATGCAACGCGAA
Bacteria;Proteobacteria;Deltaproteobacteria;Myxococcales;Haliangiaceae;Haliangium;Haliangium            GGC-CCGCACAAGCGGTGG-AGCATGTGGTTTAATTCGACGCAACGCGCA
Bacteria;Proteobacteria;Deltaproteobacteria;Myxococcales;Polyangiaceae;Chondromyces;Chondromyces                   GGC-CCGCACAAGCGGTGG-AGCATGTGGTTCAATTCGACGCAACGCGCA
Bacteria;Proteobacteria;Deltaproteobacteria;Myxococcales;Myxococcaceae;Myxococcus;Myxococcus                   GGC-CCGCACAAGCGGTGG-AGCATGTGGTTTAATTCGACGCAACGCGCA
Bacteria;Proteobacteria;Deltaproteobacteria;Desulfovibrionales;Desulfohalobiaceae;Desulfonatronovibrio;Desulfobulbus          GGC-CCGCACAAGCGGTGG-AGTATGTGGTTTAATTCGATGCAACGCGAA
Bacteria;Epsilonbacteraeota;Campylobacteria;Campylobacterales;Campylobacteraceae;Campylobacter;Campylobacter            GAC-CCGCACAAGCGGTGG-AGCATGTGGTTTAATTCGAAGATACGCGAA
Bacteria;Firmicutes;Clostridia;Clostridiales;Peptococcaceae;Desulfosporosinus;Desulfosporosinus            G-GCCCGCACAAGCGGT-GGAGCATGTGGTTTAATTCGACGCAACGCGAA
Bacteria;Firmicutes;Negativicutes;Selenomonadales;Acidaminococcaceae;Succinispira;Succinispira           G-GCCCGCACAAGCGGT-GGAGTATGTGGTTTAATTCGACGCAACGCGAA
Bacteria;Firmicutes;Bacilli;Bacillales;Alicyclobacillaceae;Alicyclobacillus;Alicyclobacillus                   G-GCCCGCACAAGCAGT-GGAGCATGTGGTTTAATTCGAAGCAACGCGAA
Bacteria;Firmicutes;Erysipelotrichia;Erysipelotrichales;Erysipelotrichaceae;Eggerthia;Eggerthia          G-GCCCGCACAAGCGGT-GGAGCATGTGGTTTAATTCGAAGCAACGCGAA
Bacteria;Firmicutes;Bacilli;Bacillales;Bacillaceae;Alkalibacillus;Alkalibacillus                   G-GCCCGCACAAGCGGT-GGAGCATGTGGTTTAATTCGACGCAACGCGAA
Bacteria;Firmicutes;Bacilli;Bacillales;Planococcaceae;Filibacter;Filibacter                   G-ACCCGCACAAGCGGT-GGAGCATGTGGTTTAATTCGAAGCAACGCGAA
Bacteria;Firmicutes;Bacilli;Bacillales;Sporolactobacillaceae;Salipaludibacillus;[Bacillus]          G-GCCCGCACAAGCAGT-GGAGCATGTGGTTTAATTCGAAGCAACGCGAA
Bacteria;Firmicutes;Bacilli;Bacillales;Paenibacillaceae;Paenibacillus;Paenibacillus                   G-ACCCGCACAAGCAGT-GGAGTATGTGGTTTAATTCGAAGCAACGCGAA
Bacteria;Firmicutes;Bacilli;Lactobacillales;Aerococcaceae;Aerococcus;Aerococcus              G-ACCCGCACAAGCGGT-GGAGCATGTGGTTTAATTCGAAGCAACGCGAA
Bacteria;Firmicutes;Bacilli;Lactobacillales;Lactobacillaceae;Lactobacillus;Lactobacillus                   G-GCCCGCACAAGCGGT-GGAGCATGTGGTTTAATTCGAAGCAACGCGAA
Bacteria;Firmicutes;Bacilli;Lactobacillales;Enterococcaceae;Enterococcus;Enterococcus        G-ACCCGCACAAGCGGT-GGAGCATGTGGTTTAATTCGAAGCAACGCGAA
Bacteria;Firmicutes;Bacilli;Bacillales;Staphylococcaceae;Nosocomiicoccus;Nosocomiicoccus                   G-ACCCGCACAAGCGGT-GGAGCATGTGGTTTAATTCGAAGCAACGCGAA
Bacteria;Firmicutes;Bacilli;Lactobacillales;Leuconostocaceae;Leuconostoc;Leuconostoc                   G-ACCCGCACAAGCGGT-GGAGCATGTGGTTTAATTCGAAGCAACGCGAA
Bacteria;Tenericutes;Mollicutes;Mycoplasmatales;Mycoplasmataceae;Mycoplasma;Mycoplasma            G-ACCCGCACAAGCGGT-GGAGCATGTGGTTTAATTTGAAGATACGCGGA
Bacteria;Chrysiogenetes;Chrysiogenetes;Chrysiogenales;Chrysiogenaceae;Desulfurispirillum;Desulfurispirillum          G-GCCCGCACAAGCGGT-GGAGCATGTGGTTTAATTCGAAGCAACGCGAA
Bacteria;Firmicutes;Clostridia;Clostridiales;Lachnospiraceae;[Eubacterium]        GAC-CCGCACAAGCGGTGG-AGCATGTGGTTTAATTCGAAGCAACGCGAA
Bacteria;Firmicutes;Clostridia;Clostridiales;Peptostreptococcaceae;Clostridioides;Clostridioides              GAC-CCGCACAAGTAGCGG-AGCATGTGGTTTAATTCGAAGCAACGCGAA
Bacteria;Firmicutes;Clostridia;Clostridiales;Christensenellaceae;Catabacter;Christensenella            GGC-CCGCACAAGCAGCGG-AGCATGTGGTTTAATTCGAAGCAACGCGAA
Bacteria;Fusobacteria;Fusobacteriia;Fusobacteriales;Fusobacteriaceae;Fusobacterium;Fusobacterium            GAC-CCGCACAAGCGGTGG-AGCATGTGGTTTAATTCGACGCAACGCGAG
Bacteria;Bacteroidetes;Bacteroidia;Bacteroidales;Bacteroidaceae;Bacteroides;Bacteroides          GGC-CCGCACAAGCGGAGG-AACATGTGGTTTAATTCGATGATACGCGAG
Bacteria;Bacteroidetes;Bacteroidia;Bacteroidales;Prevotellaceae;Prevotella;Prevotella              GGC-CCGCACAAGCGGAGG-AACATGTGGTTTAATTCGATGATACGCGAG
Bacteria;Bacteroidetes;Bacteroidia;Bacteroidales;Marinifilaceae;Odoribacter;Odoribacter          GGC-CCGCACAAGCGGAGG-AACATGTGGTTTAATTCGATGATACGCGAG
Bacteria;Bacteroidetes;Bacteroidia;Bacteroidales;Marinilabiliaceae;[Cytophaga]                   GGC-CCGCACAAGCGGAGG-AACATGTGGTTTAATTCGATGATACGCGAG
Bacteria;Bacteroidetes;Bacteroidia;Bacteroidales;Rikenellaceae;Rikenellaceae                   GGC-CCGCACAAGCGGAGG-AACATGTGGTTTAATTCGATGATACGCGAG
Bacteria;Bacteroidetes;Bacteroidia;Flavobacteriales;Flavobacteriaceae;Aequorivita;Aequorivita             GGC-CCGCACAAGCGGTGG-AGCATGTGGTTTAATTCGATGATACGCGAG
Bacteria;Bacteroidetes;Bacteroidia;Sphingobacteriales;Sphingobacteriaceae;Pedobacter;Pedobacter            GGC-CCGCACAAGCGGAGG-AGCATGTGGTTTAATTCGATGATACGCGAG
Bacteria;Bacteroidetes;Bacteroidia;Chitinophagales;Chitinophagaceae;Niastella;Niastella              GGT-CCGCACAAGCGGTGG-AGCATGTGGTTTAATTCGATGATACGCGAG
Bacteria;Bacteroidetes;Bacteroidia;Cytophagales;Hymenobacteraceae;Pontibacter;Pontibacter            GGC-CCGCACAAGCGGTGG-AGCATGTGGTTTAATTCGATGATACGCGAG
Bacteria;Bacteroidetes;Bacteroidia;Cytophagales;Spirosomaceae;Spirosoma;Spirosoma          GGT-CCGCACAAGCGGTGG-AGCATGTGGTTTAATTCGATGATACGCGAG
Bacteria;Bacteroidetes;Ignavibacteria;Ignavibacteriales;Melioribacteraceae;Melioribacter;Melioribacter          GGC-CCGCACAAGCAGTGG-AGCATGTGGTTTAATTCGATGCAACGCGAA
Bacteria;Planctomycetes;Planctomycetacia;Pirellulales;Pirellulaceae;Rhodopirellula;Rhodopirellula                  GGC-TCACACAAGCGGTGG-AGGATGTGGCTTAATTCGAGGATACGCGAA
Bacteria;Verrucomicrobia;Verrucomicrobiae;Verrucomicrobiales;Akkermansiaceae;Akkermansia;Akkermansia            GAC-CCGCACAAGCGGTGG-AGTATGTGGCTTAATTCGATGCAACGCGAA
Bacteria;Cyanobacteria;Oxyphotobacteria;Nostocales;Nostocaceae;Calothrix                   GGCACCGCACAAGCGGTGG-AGTATGTGGTTTAATTCGATGCAACGCGAA
                                  *    * ******  *  *     **  * * **** ** *  * ***  

Bacteria;Chlamydiae;Chlamydiae;Chlamydiales;Chlamydiaceae;Chlamydia;Chlamydia          GAACC-TTA-CCTGGGCTTGA-CATGTATTT--GACCG--CGGC--AGAA
Bacteria;Chlamydiae;Chlamydiae;Chlamydiales;Parachlamydiaceae;Candidatus              GAACC-TTA-CCCAGGCTTGA-CATGCAGTA--GACCG---GTCC-AGAG
Bacteria;Actinobacteria;Actinobacteria;Corynebacteriales;Mycobacteriaceae;Mycobacterium;Mycobacterium            GAACC-TTA-CCTGGGTTTGA-CATGCACAG--GACG----CGTCTAGAG
Bacteria;Actinobacteria;Actinobacteria;Corynebacteriales;Nocardiaceae;Nocardia;Nocardia          GAACC-TTA-CCTGGGTTTGA-CATACACCA--GAAA----GCTGCAGAG
Bacteria;Actinobacteria;Actinobacteria;Corynebacteriales;Corynebacteriaceae;Corynebacterium;Corynebacterium          GAACC-TTA-CCTGGGCTTGA-CATATACAA--GATC----GGCGTAGAG
Bacteria;Actinobacteria;Actinobacteria;Micromonosporales;Micromonosporaceae;Micromonospora;Micromonospora          GAACC-TTA-CCTGGGTTTGA-CATG-GCCGC-AAAA----CTGTCAGAG
Bacteria;Actinobacteria;Actinobacteria;Pseudonocardiales;Pseudonocardiaceae;Actinoalloteichus;Actinoalloteichus          GAACC-TTA-CCTGGGTTTGA-CATGCACCG--GACA----GCCTCGGAG
Bacteria;Actinobacteria;Actinobacteria;Propionibacteriales;Nocardioidaceae;Aeromicrobium;Aeromicrobium            GAACC-TTA-CCTGGGTTTGA-CATATGCCG--GAAA----GCTGCAGAG
Bacteria;Actinobacteria;Actinobacteria;Propionibacteriales;Propionibacteriaceae;Auraticoccus;Auraticoccus          GAACC-TTA-CCTGGGTTTGA-CATATGCCG--GAAA----GCTGCAGAG
Bacteria;Actinobacteria;Actinobacteria;Streptosporangiales;Streptosporangiaceae;Sphaerisporangium;Astrosporangium                   GAACC-TTA-CCAAGGCTTGA-CATTCATCG--GTAA----CATCCGGAG
Bacteria;Actinobacteria;Actinobacteria;Streptosporangiales;Thermomonosporaceae;Thermobispora;Thermobispora                   GAACC-TTA-CCAAGGTTTGA-CATGC-CGG--GAAAT---CCCGCAGAG
Bacteria;Actinobacteria;Actinobacteria;Frankiales;Geodermatophilaceae;Blastococcus;Blastococcus          GAACC-TTA-CCTAGGCTTGA-CATGCACGG---AAAT---CCTCCAGAG
Bacteria;Actinobacteria;Actinobacteria;Micrococcales;Brevibacteriaceae;Brevibacterium;Brevibacterium                   GAACC-TTA-CCAAGGCTTGA-CATACACCG--GACC----GTTCTGGAA
Bacteria;Actinobacteria;Actinobacteria;Micrococcales;Micrococcaceae;Arthrobacter;Arthrobacter             GAACC-TTA-CCAAGGCTTGA-CATGGACCG--GTTT----GGGCTGGAA
Bacteria;Actinobacteria;Actinobacteria;Micrococcales;Intrasporangiaceae;Janibacter;Janibacter             GAACC-TTA-CCAAGGCTTGA-CATATACCG--GAAA----CATCCAGAG
Bacteria;Actinobacteria;Actinobacteria;Micrococcales;Sanguibacteraceae;Sanguibacter;Sanguibacter             GAACC-TTA-CCAAGGCTTGA-CATACACCG--GAAT----CATGCAGAG
Bacteria;Actinobacteria;Actinobacteria;Micrococcales;Demequinaceae;Demequina;Demequina            GAACC-TTA-CCAAGGCTTGA-CATATACGG-TCTA-----TCCCTAGAG
Bacteria;Actinobacteria;Actinobacteria;Micrococcales;Cellulomonadaceae;Cellulomonas;Cellulomonas          GAACC-TTA-CCAAGGCTTGA-CATACACCG--GAAA----AGTGCAGAG
Bacteria;Actinobacteria;Actinobacteria;Micrococcales;Microbacteriaceae;Agromyces;Agromyces                   GAACC-TTA-CCAAGGCTTGA-CATATACGA--GAAC----GCCTCAGAA
Bacteria;Actinobacteria;Actinobacteria;Streptomycetales;Streptomycetaceae;Kitasatospora;Kitasatospora                   GAACC-TTA-CCAAGGCTTGA-CATACACCG--GAAA----CTGGTAGAG
Bacteria;Actinobacteria;Actinobacteria;Bifidobacteriales;Bifidobacteriaceae;Bifidobacterium;Bifidobacterium        GAACC-TTA-CCTGGGCTTGA-CATGTTCCC--GACG----GCCGTAGAG
Bacteria;Actinobacteria;Coriobacteriia;Coriobacteriales;Atopobiaceae;Olsenella;Olsenella             GAACC-TTA-CCAGGGCTTGA-CATATAGGT--GAAG-----CGGCGGAA
Bacteria;Actinobacteria;Coriobacteriia;Coriobacteriales;Eggerthellaceae;Slackia;Slackia            GAACC-TTA-CCAGGGCTTGA-CATGCAGGT--GAAG-----CGGCGGAA
Bacteria;Thermotogae;Thermotogae;Kosmotogales;Kosmotogaceae;Kosmotoga;Kosmotoga             GGACC-TTA-CCAGGGCTTGA-CATGCTGGT-GGTAG----TGAACCGAA
Bacteria;Deinococcus-Thermus;Deinococci;Thermales;Thermaceae;Thermus;Thermus          GAACC-TTA-CCAGGCCTTGA-CATGCTAGG--GAACC---TGGGTGAAA
Bacteria;Elusimicrobia;Elusimicrobia;Lineage          GAACC-TTA-CCTGGGCTCGAACGACTAGT--GGTAGTC--CTTATGAAA
Bacteria;Nitrospirae;Nitrospira;Nitrospirales;Nitrospiraceae;Leptospirillum;Leptospirillum          GAACC-TTA-CCTAGGCTTGA-CATGTGGTC-AGTAG----CGAACCGAA
Bacteria;Proteobacteria;Alphaproteobacteria;Rhizobiales;Beijerinckiaceae;Methylobacterium;Methylobacterium                   GAACCCTTA-CCATCCTTTGA-CATGGCG-------TGTTACCCAGAGAG
Bacteria;Proteobacteria;Alphaproteobacteria;Rhizobiales;Stappiaceae;Labrenzia;Labrenzia               GAACC-TTA-CCAGCCCTTGA-CATTTGG-------TGCTACTTCCAGAG
Bacteria;Proteobacteria;Alphaproteobacteria;Rickettsiales;Rickettsiaceae;Rickettsia;Rickettsia            AAACC-TTA-CCAACCCTTGA-CATGGTGG-----TTACGGATTGCAGAG
Bacteria;Proteobacteria;Alphaproteobacteria;Acetobacterales;Acetobacteraceae;Gluconacetobacter;Gluconacetobacter                   GAACC-TTA-CCAGGGCTTGA-CATGGGGA------GGCTGTGTTCAGAG
Bacteria;Proteobacteria;Gammaproteobacteria;Aeromonadales;Aeromonadaceae;Aeromonas;Aeromonas          GAACC-TTA-CCTGGCCTTGA-CATGTCTG-------GAATCCTGCAGAG
Bacteria;Proteobacteria;Gammaproteobacteria;Alteromonadales;Shewanellaceae;Shewanella;Shewanella                   GAACC-TTA-CCTACTCTTGA-CATCCACA-------GAAGCCAGTAGAG
Bacteria;Proteobacteria;Gammaproteobacteria;Vibrionales;Vibrionaceae;Candidatus          GAACC-TTA-CCTACTTTTGA-CATCCAAA-------GAAGCCAGTAGAG
Bacteria;Proteobacteria;Gammaproteobacteria;Alteromonadales;Pseudoalteromonadaceae;Pseudoalteromonas;Pseudoalteromonas          GAACC-TTA-CCTACACTTGA-CATACAGA-------GAACTTACTAGAG
Bacteria;Proteobacteria;Gammaproteobacteria;Alteromonadales;Alteromonadaceae;Alteromonas;Alteromonas          GAACC-TTA-CCTACACTTGA-CATGCTGA-------GAAGTTACTAGAG
Bacteria;Proteobacteria;Gammaproteobacteria;Orbales;Orbaceae;Gilliamella;Gilliamella            GAACC-TTA-CCTGGTCTTGA-CATCCACA-------GAATCTTGTAGAG
Bacteria;Proteobacteria;Gammaproteobacteria;Pasteurellales;Pasteurellaceae;Actinobacillus;[Haemophilus]            GAACC-TTA-CCTACTCTTGA-CATCCTAA-------GAAGAACTCAGAG
Bacteria;Proteobacteria;Gammaproteobacteria;Cellvibrionales;Microbulbiferaceae;Microbulbifer;Microbulbifer                   GAACC-TTA-CCAGGTCTTGA-CATCCAGA-------GAACTTTCCAGAG
Bacteria;Proteobacteria;Gammaproteobacteria;Oceanospirillales;Saccharospirillaceae;Reinekea;Reinekea                   GAACC-TTA-CCTACTCTTGA-AATCCTGT-------GAAGTCTGTAGAG
Bacteria;Proteobacteria;Gammaproteobacteria;Arenicellales;Arenicellaceae;Candidatus                   GAACC-TTA-CCAGCCCTTGA-CATCCTGC-------GAACTGTCTAGAG
Bacteria;Proteobacteria;Gammaproteobacteria;Methylococcales;Methylomonaceae;Methylomicrobium;Methylomicrobium      GAACC-TTA-CCTACCCTTGA-CATCCAGA-------GAATCTGTGAGAG
Bacteria;Proteobacteria;Gammaproteobacteria;Methylococcales;Cycloclasticaceae;Cycloclasticus;Cycloclasticus                   GAACC-TTA-CCTACCCTTGA-CATACAGA-------GAACTTTCTAGAG
Bacteria;Proteobacteria;Gammaproteobacteria;Thiomicrospirales;Thiomicrospiraceae;Thiomicrospira;Thiomicrospira      GAACC-TTA-CCATCCCTTGA-CATGTAGA-------GAACTTTCTAGAG
Bacteria;Proteobacteria;Gammaproteobacteria;Oceanospirillales;Halomonadaceae;Candidatus                   GAACC-TTA-CCTACTCTTGA-CATCCAAA-------GAACATTCCAGAG
Bacteria;Proteobacteria;Gammaproteobacteria;Pseudomonadales;Moraxellaceae;[Agitococcus]                   GAACC-TTA-CCTGGCCTTGA-CATGTCTG-------GAATCCTGCAGAG
Bacteria;Proteobacteria;Gammaproteobacteria;Cardiobacteriales;Cardiobacteriaceae;Suttonella;Rappaport            GAACC-TTA-CCAGGCCTTGA-CATCCAGA-------GAAGTTACCAGAG
Bacteria;Proteobacteria;Gammaproteobacteria;Piscirickettsiales;Piscirickettsiaceae;Piscirickettsia;Piscirickettsia          GAACC-TTA-CCAGGTCTTGA-CATCCTAT-------GAACTCTCCAGAG
Bacteria;Proteobacteria;Gammaproteobacteria;Francisellales;Francisellaceae;Allofrancisella;Allofrancisella          GAACC-TTA-CCTGGTCTTGA-CATCCACA-------GAACTTTTCAGAG
Bacteria;Proteobacteria;Gammaproteobacteria;Nitrosococcales;Nitrosococcaceae;Candidatus          GAACC-TTA-CCTGGCCTTGA-CATCCTCG-------GAACCTTGCTGAA
Bacteria;Proteobacteria;Gammaproteobacteria;Betaproteobacteriales;Chromobacteriaceae;Chromobacterium;Chromobacterium                   AAACC-TTA-CCTGCTCTTGA-CATGTACG-------GAACTTGCCAGAG
Bacteria;Proteobacteria;Gammaproteobacteria;Betaproteobacteriales;Neisseriaceae;Kingella;Kingella          GAACC-TTA-CCTGGTCTTGA-CATGTACG-------GAATCTTTCAGAG
Bacteria;Proteobacteria;Gammaproteobacteria;Betaproteobacteriales;Hydrogenophilaceae;Thiobacillus;Thiobacillus            AAACC-TTA-CCTACCCTTGA-CATGTCCA-------GAACCCTGCAGAG
Bacteria;Proteobacteria;Gammaproteobacteria;Betaproteobacteriales;Rhodocyclaceae;Methyloversatilis;Methyloversatilis      AAACC-TTA-CCTACCCTTGA-CATGTACG-------GAACCCTGCTGAG
Bacteria;Proteobacteria;Gammaproteobacteria;Betaproteobacteriales;Ferrovaceae;Ferrovum;mine             AAACC-TTA-CCTACCCTTGA-CATGTACG-------GAAGTCTGCTGAG
Bacteria;Proteobacteria;Gammaproteobacteria;Betaproteobacteriales;Gallionellaceae;Gallionella;Gallionella                   AAACC-TTA-CCTACCCTTGA-CATGTCAG-------AAAGATCGCAGAG
Bacteria;Proteobacteria;Gammaproteobacteria;Betaproteobacteriales;Methylophilaceae;Methylotenera;Methylotenera            AAACC-TTA-CCTGGCCTTGA-CATGTAAC-------GAACTTTCCAGAG
Bacteria;Proteobacteria;Gammaproteobacteria;Betaproteobacteriales;Burkholderiaceae;Acidovorax;Acidovorax                   AAACC-TTA-CCCACCTTTGA-CATGTACG-------GAATCCTTTAGAG
Bacteria;Proteobacteria;Gammaproteobacteria;Cardiobacteriales;Wohlfahrtiimonadaceae;Ignatzschineria;Ignatzschineria                   GAACC-TTA-CCTGGTCTTGA-CATCTACA-------GAACTTTCCAGAG
Bacteria;Proteobacteria;Gammaproteobacteria;Xanthomonadales;Xanthomonadaceae;Lysobacter;Lysobacter                   GAACC-TTA-CCTGGCCTTGA-CATGTCCG-------GAACCCTTGAGAG
Bacteria;Proteobacteria;Deltaproteobacteria;Desulfuromonadales;Desulfuromonadaceae;Desulfuromonas;Desulfuromonas          GAACC-TTA-CCTGGGTTTGA-CATCCCGAT---C-GTACCTTC-TGGAA
Bacteria;Proteobacteria;Deltaproteobacteria;Syntrophobacterales;Syntrophaceae;Desulfomonile;Desulfomonile                   GAACC-TTA-CCTGGGCTTGA-AATCAC--C---C-GGACAGCCGTGGAA
Bacteria;Proteobacteria;Deltaproteobacteria;Myxococcales;Haliangiaceae;Haliangium;Haliangium            GAACC-TTA-CCTGGGTTA-A-ATCCAC------C-AGAATCCCCTAGAG
Bacteria;Proteobacteria;Deltaproteobacteria;Myxococcales;Polyangiaceae;Chondromyces;Chondromyces                   GAACC-TTA-CCTGGGCTAGA-AAACGC------A-AGAACCTGGTCGAA
Bacteria;Proteobacteria;Deltaproteobacteria;Myxococcales;Myxococcaceae;Myxococcus;Myxococcus                   GAACC-TTA-CCTGGTCTTGA-CATCCT------C-GGAATCTCTCAGAG
Bacteria;Proteobacteria;Deltaproteobacteria;Desulfovibrionales;Desulfohalobiaceae;Desulfonatronovibrio;Desulfobulbus          GAACC-TTA-CCTGGACTTGA-CATCCT------G-CGAATTTTGTAGAG
Bacteria;Epsilonbacteraeota;Campylobacteria;Campylobacterales;Campylobacteraceae;Campylobacter;Campylobacter            GAACC-TTA-CCTGGGCTTGA-TATCCTAA-------GAACCTTATAGAG
Bacteria;Firmicutes;Clostridia;Clostridiales;Peptococcaceae;Desulfosporosinus;Desulfosporosinus            GAACC-TTA-CCAAGGCTTGA-CATCCT-------CTGAACCCTGTGGAA
Bacteria;Firmicutes;Negativicutes;Selenomonadales;Acidaminococcaceae;Succinispira;Succinispira           GAACC-TTA-CCAAGGCTTGA-CATCAA-------CTGAAAGATATAGAG
Bacteria;Firmicutes;Bacilli;Bacillales;Alicyclobacillaceae;Alicyclobacillus;Alicyclobacillus                   GAACC-TTA-CCAGGGCTTGA-CATCCC-------CCTGACAGC-CGCAG
Bacteria;Firmicutes;Erysipelotrichia;Erysipelotrichales;Erysipelotrichaceae;Eggerthia;Eggerthia          GAACC-TTA-CCAGGCCTTGA-CATCGAT------CCGATCG-CGCGGAG
Bacteria;Firmicutes;Bacilli;Bacillales;Bacillaceae;Alkalibacillus;Alkalibacillus                   GAACC-TTA-CCAGGTCTTGA-CATCTT-------CGGACCACCCTAGAG
Bacteria;Firmicutes;Bacilli;Bacillales;Planococcaceae;Filibacter;Filibacter                   GAACC-TTA-CCAGGTCTTGA-CATCCCG------CTGCCCGGTGTAGAG
Bacteria;Firmicutes;Bacilli;Bacillales;Sporolactobacillaceae;Salipaludibacillus;[Bacillus]          GAACC-TTA-CCAGGTCTTGA-CATCCT-------CTGAACATCCAGGAG
Bacteria;Firmicutes;Bacilli;Bacillales;Paenibacillaceae;Paenibacillus;Paenibacillus                   GAACC-TTA-CCAGGTCTTGA-CATCCCT------CTGACCGGTACAGAG
Bacteria;Firmicutes;Bacilli;Lactobacillales;Aerococcaceae;Aerococcus;Aerococcus              GAACC-TTA-CCAAGTCTTGA-CATCCT-------TTGACCACTCTGGAG
Bacteria;Firmicutes;Bacilli;Lactobacillales;Lactobacillaceae;Lactobacillus;Lactobacillus                   GAACC-TTA-CCAGGTCTTGA-CATCTT-------TTGATCACCTGAGAG
Bacteria;Firmicutes;Bacilli;Lactobacillales;Enterococcaceae;Enterococcus;Enterococcus        GAACC-TTA-CCAGGTCTTGA-CATCCT-------TTGACCATCCTAGAG
Bacteria;Firmicutes;Bacilli;Bacillales;Staphylococcaceae;Nosocomiicoccus;Nosocomiicoccus                   GAACC-TTA-CCAAATCTTGA-CATCCT-------CTGACCGTCATGGAG
Bacteria;Firmicutes;Bacilli;Lactobacillales;Leuconostocaceae;Leuconostoc;Leuconostoc                   GAACC-TTA-CCAGGTCTTGA-CATCCT-------TTGAAGCTTTTAGAG
Bacteria;Tenericutes;Mollicutes;Mycoplasmatales;Mycoplasmataceae;Mycoplasma;Mycoplasma            GAACC-TTA-CCCACTCTTGA-CATCCTT------CGCAAAGCTATAGAG
Bacteria;Chrysiogenetes;Chrysiogenetes;Chrysiogenales;Chrysiogenaceae;Desulfurispirillum;Desulfurispirillum          GAACC-TTA-CCTGGTCTTGA-CATCCCG------ATGCCGTATTCAGAG
Bacteria;Firmicutes;Clostridia;Clostridiales;Lachnospiraceae;[Eubacterium]        GAACC-TTA-CCAAATCTTGA-CATCCCTCT---GACAGATCC----TTA
Bacteria;Firmicutes;Clostridia;Clostridiales;Peptostreptococcaceae;Clostridioides;Clostridioides              GAACC-TTA-CCTAAGCTTGA-CATCCCAAT---GACATCTCC----TTA
Bacteria;Firmicutes;Clostridia;Clostridiales;Christensenellaceae;Catabacter;Christensenella            GAACC-TTA-CCAAGGCTTGA-CATCCTCTG----ACGCATGT---AGAG
Bacteria;Fusobacteria;Fusobacteriia;Fusobacteriales;Fusobacteriaceae;Fusobacterium;Fusobacterium            GAACC-TTA-CCAGCGTTTGA-CATCTTAG-------GAATGAGATAGAG
Bacteria;Bacteroidetes;Bacteroidia;Bacteroidales;Bacteroidaceae;Bacteroides;Bacteroides          GAACC-TTA-CCCGGGCTTAA-ATTGCAGTG--GAATG----ATGTGGAA
Bacteria;Bacteroidetes;Bacteroidia;Bacteroidales;Prevotellaceae;Prevotella;Prevotella              GAACC-TTA-CCCGGGCTTGA-ATTGCAGTC---GCTGC---CCACAGAG
Bacteria;Bacteroidetes;Bacteroidia;Bacteroidales;Marinifilaceae;Odoribacter;Odoribacter          GAACC-TTA-CCTGGGTTTAA-ATGGGAAAT---GCCGT---ATTTGGAA
Bacteria;Bacteroidetes;Bacteroidia;Bacteroidales;Marinilabiliaceae;[Cytophaga]                   GAACC-TTA-CCTGGGTTTAA-ATGGGGAGT---GACAG---GGGTGGAA
Bacteria;Bacteroidetes;Bacteroidia;Bacteroidales;Rikenellaceae;Rikenellaceae                   GAACC-TTA-CCCGGGCTCGA-ACGGTAGAC--GAACA----ATGTAGAG
Bacteria;Bacteroidetes;Bacteroidia;Flavobacteriales;Flavobacteriaceae;Aequorivita;Aequorivita             GAACC-TTA-CCAGGGCTTAA-ATGTAGTCT---GACAG---GGGTGGAA
Bacteria;Bacteroidetes;Bacteroidia;Sphingobacteriales;Sphingobacteriaceae;Pedobacter;Pedobacter            GAACC-TTA-CCCGGGCTTGA-AAGTTAG-T---GAATT---AGATAGAG
Bacteria;Bacteroidetes;Bacteroidia;Chitinophagales;Chitinophagaceae;Niastella;Niastella              GAACC-TTA-CCTGGGCTAGA-ATGCATTTT--GACCGT---GGGTGAAA
Bacteria;Bacteroidetes;Bacteroidia;Cytophagales;Hymenobacteraceae;Pontibacter;Pontibacter            GAACC-TTA-CCTAGGCTAGA-ATGCGCGTG---ACCGC----TCCAGAG
Bacteria;Bacteroidetes;Bacteroidia;Cytophagales;Spirosomaceae;Spirosoma;Spirosoma          GAACC-TTA-CCTGGGCTAGA-ATGTGAGAG--AAGCA-----CTCAGAA
Bacteria;Bacteroidetes;Ignavibacteria;Ignavibacteriales;Melioribacteraceae;Melioribacter;Melioribacter          GAACC-TTA-CCTAGGCTTGA-AAAGCAGGC--GACCGG---GTGTGAAA
Bacteria;Planctomycetes;Planctomycetacia;Pirellulales;Pirellulaceae;Rhodopirellula;Rhodopirellula                  GAACC-TTATCCTGGTCTTGA-CATGCTTGA--GAATC---CCTATGAAA
Bacteria;Verrucomicrobia;Verrucomicrobiae;Verrucomicrobiales;Akkermansiaceae;Akkermansia;Akkermansia            GAACC-TTA-CCTGGGCTTGA-CATGTAATG---AACAA--CATGTGAAA
Bacteria;Cyanobacteria;Oxyphotobacteria;Nostocales;Nostocaceae;Calothrix                   GAACC-TTA-CCAGGACTTGA-CATGTCGCG-----AACCC--TGCTGAA
                                    *** *** **     *  *                             

Bacteria;Chlamydiae;Chlamydiae;Chlamydiales;Chlamydiaceae;Chlamydia;Chlamydia          ATGTC-GTT--TTCCG------------CAA-GGACAGATACACAGGTGC
Bacteria;Chlamydiae;Chlamydiae;Chlamydiales;Parachlamydiaceae;Candidatus              ATGGG-CCT--TTCCT-----------TCG--GGACTGCTGCACAGGTGC
Bacteria;Actinobacteria;Actinobacteria;Corynebacteriales;Mycobacteriaceae;Mycobacterium;Mycobacterium            ATAGG---CGTTCCCT-------------TGTGG-CCTGTGTGCAGGTGG
Bacteria;Actinobacteria;Actinobacteria;Corynebacteriales;Nocardiaceae;Nocardia;Nocardia          ATGTA---GCCCCCCT-------------TGTGG-TTGGTGTACAGGTGG
Bacteria;Actinobacteria;Actinobacteria;Corynebacteriales;Corynebacteriaceae;Corynebacterium;Corynebacterium          ATACG---TTTTCCCT-------------TGTGG-TTTGTATACAGGTGG
Bacteria;Actinobacteria;Actinobacteria;Micromonosporales;Micromonosporaceae;Micromonospora;Micromonospora          ATGGC---AGGTCCTT-------------CGGGG-GCGGT-CACAGGTGG
Bacteria;Actinobacteria;Actinobacteria;Pseudonocardiales;Pseudonocardiaceae;Actinoalloteichus;Actinoalloteichus          ACGG----GGTTTCCG-------------CAAGG-TCGGTGTACAGGTGG
Bacteria;Actinobacteria;Actinobacteria;Propionibacteriales;Nocardioidaceae;Aeromicrobium;Aeromicrobium            ATGTG---GCCCCCCT-------------TGTGG-TCGGTATACAGGTGG
Bacteria;Actinobacteria;Actinobacteria;Propionibacteriales;Propionibacteriaceae;Auraticoccus;Auraticoccus          ATGTA---GCCCCCGC-------------AA-GG-TCGGTATACAGGTGG
Bacteria;Actinobacteria;Actinobacteria;Streptosporangiales;Streptosporangiaceae;Sphaerisporangium;Astrosporangium                   ACGGG---TGCCCCCT------------TTTGGGCCGGTGG-ACAGGTGG
Bacteria;Actinobacteria;Actinobacteria;Streptosporangiales;Thermomonosporaceae;Thermobispora;Thermobispora                   ATGCG---GGGTGCCT-------------TCGGGCGCCTGGCACAGGTGG
Bacteria;Actinobacteria;Actinobacteria;Frankiales;Geodermatophilaceae;Blastococcus;Blastococcus          ATGGT---GGGTCCGT-------------AAGGG-CCG-TGCACAGGTGG
Bacteria;Actinobacteria;Actinobacteria;Micrococcales;Brevibacteriaceae;Brevibacterium;Brevibacterium                   ACAGT---TCTTCTCT-------------TTGGAGCTGGTGTACAGGTGG
Bacteria;Actinobacteria;Actinobacteria;Micrococcales;Micrococcaceae;Arthrobacter;Arthrobacter             ACAGT---CTTTCCCT-------------TCGGGGCTGGTTCACAGGTGG
Bacteria;Actinobacteria;Actinobacteria;Micrococcales;Intrasporangiaceae;Janibacter;Janibacter             AT-GG---GTGCCCCT-------------TTTG-GTCGGTATACAGGTGG
Bacteria;Actinobacteria;Actinobacteria;Micrococcales;Sanguibacteraceae;Sanguibacter;Sanguibacter             AT-GT---GTGCGTCT-------------TCGG-ACTGGTGTACAGGTGG
Bacteria;Actinobacteria;Actinobacteria;Micrococcales;Demequinaceae;Demequina;Demequina            ATAGG---GAGTGATT-------------TTTT-CGCCGTATACAGGTGG
Bacteria;Actinobacteria;Actinobacteria;Micrococcales;Cellulomonadaceae;Cellulomonas;Cellulomonas          AT-GT---GCTCCCCG-------------TAAG-GTCGGTGTACAGGTGG
Bacteria;Actinobacteria;Actinobacteria;Micrococcales;Microbacteriaceae;Agromyces;Agromyces                   ATGAG---GAACTCTT-------------TGGACACTCGTATACAGGTGG
Bacteria;Actinobacteria;Actinobacteria;Streptomycetales;Streptomycetaceae;Kitasatospora;Kitasatospora                   ATATC---AGCCCCCT-------------TGTGG-TCGGTGTACAGGTGG
Bacteria;Actinobacteria;Actinobacteria;Bifidobacteriales;Bifidobacteriaceae;Bifidobacterium;Bifidobacterium        ATACG---GCCTCCCT-------------TCGGGGCGGGTTCACAGGTGG
Bacteria;Actinobacteria;Coriobacteriia;Coriobacteriales;Atopobiaceae;Olsenella;Olsenella             ACGCC---GTGGCC-G------------AGAGGAGCC--TATACAGGTGG
Bacteria;Actinobacteria;Coriobacteriia;Coriobacteriales;Eggerthellaceae;Slackia;Slackia            ACGCC---GTGGCCTG------------ACCGGAGCC--TGCACAGGTGG
Bacteria;Thermotogae;Thermotogae;Kosmotogales;Kosmotogaceae;Kosmotoga;Kosmotoga             AGGGG---AACGACCTC-----TCTCTGAGAGGAGCC--AGCACAGGTGG
Bacteria;Deinococcus-Thermus;Deinococci;Thermales;Thermaceae;Thermus;Thermus          GCCTG---GGGTGCCCCG--------CGAGGGGAGCCCTAGCACAGGTGC
Bacteria;Elusimicrobia;Elusimicrobia;Lineage          GTGAG---GGCGACCCGCAA------------GGGAGCTAGCCGAGGTGC
Bacteria;Nitrospirae;Nitrospira;Nitrospirales;Nitrospiraceae;Leptospirillum;Leptospirillum          AGGGG---AGCGACCCGTCAA--------ATCGGGCAATCACACAGGTGC
Bacteria;Proteobacteria;Alphaproteobacteria;Rhizobiales;Beijerinckiaceae;Methylobacterium;Methylobacterium                   ATTTG--GGGGTCCCCTTT--------CGGGGGGGCGCGCACACAGGTGC
Bacteria;Proteobacteria;Alphaproteobacteria;Rhizobiales;Stappiaceae;Labrenzia;Labrenzia               A--TG--GAAGGTTCCCTT--------CGGGG--ACGCCAGGACAGGTGC
Bacteria;Proteobacteria;Alphaproteobacteria;Rickettsiales;Rickettsiaceae;Rickettsia;Rickettsia            ATGCT--TTC-CTTCAGTT--------CGGCTGGGC-CACACACAGGTGT
Bacteria;Proteobacteria;Alphaproteobacteria;Acetobacterales;Acetobacteraceae;Gluconacetobacter;Gluconacetobacter                   A--TG--AGCATTTCCCGC--------AAGGGA-CCTCCTGCACAGGTGC
Bacteria;Proteobacteria;Gammaproteobacteria;Aeromonadales;Aeromonadaceae;Aeromonas;Aeromonas          ATGCG--GGAGTGCCTTC----------GGGA--ATCAGAACACAGGTGC
Bacteria;Proteobacteria;Gammaproteobacteria;Alteromonadales;Shewanellaceae;Shewanella;Shewanella                   ATACA--GGTGTGCCTTC----------GGGA--ACTGTGAGACAGGTGC
Bacteria;Proteobacteria;Gammaproteobacteria;Vibrionales;Vibrionaceae;Candidatus          ATACA--GGTGTGCCTTC----------GGGA--ACTTTGAGACAGGTGC
Bacteria;Proteobacteria;Gammaproteobacteria;Alteromonadales;Pseudoalteromonadaceae;Pseudoalteromonas;Pseudoalteromonas          ATAGT--TTGGTGCCTTC----------GGGA--ACTCTGATACAGGTGC
Bacteria;Proteobacteria;Gammaproteobacteria;Alteromonadales;Alteromonadaceae;Alteromonas;Alteromonas          ATAGT--TTCGTGCCTTC----------GGGA--ACTCAGACACAGGTGC
Bacteria;Proteobacteria;Gammaproteobacteria;Orbales;Orbaceae;Gilliamella;Gilliamella            ATACG--AGAGTGCCTTC----------GGGA--ACTGTGAGACAGGTGC
Bacteria;Proteobacteria;Gammaproteobacteria;Pasteurellales;Pasteurellaceae;Actinobacillus;[Haemophilus]            ATGAG--TTTATGCCTTC----------GGGA--ACTTAGAGACAGGTGC
Bacteria;Proteobacteria;Gammaproteobacteria;Cellvibrionales;Microbulbiferaceae;Microbulbifer;Microbulbifer                   ATGGA--TTGGTGCCTTC----------GGGA--ACTCTGTGACAGGTGC
Bacteria;Proteobacteria;Gammaproteobacteria;Oceanospirillales;Saccharospirillaceae;Reinekea;Reinekea                   ATACG--GATGTGCCTTC----------GGGA--ACACAGTGACAGGTGC
Bacteria;Proteobacteria;Gammaproteobacteria;Arenicellales;Arenicellaceae;Candidatus                   ATAGA--CAGGTGCCTTC----------GGGA--GCGCAGTGACAGGTGC
Bacteria;Proteobacteria;Gammaproteobacteria;Methylococcales;Methylomonaceae;Methylomicrobium;Methylomicrobium      ATCGT--AGAGTGCCTTC----------GGGA--ACTCTGAGACAGGTGC
Bacteria;Proteobacteria;Gammaproteobacteria;Methylococcales;Cycloclasticaceae;Cycloclasticus;Cycloclasticus                   ATAGA--TTGGTGCCTTC----------GGGA--ACTCTGATACAGGTGC
Bacteria;Proteobacteria;Gammaproteobacteria;Thiomicrospirales;Thiomicrospiraceae;Thiomicrospira;Thiomicrospira      ATAGA--TTGGTGCCTTC----------GGGA--ACTCTAACACAGGTGC
Bacteria;Proteobacteria;Gammaproteobacteria;Oceanospirillales;Halomonadaceae;Candidatus                   ATGGA--ATGGTGCCTTC----------GGGA--GCTTTGAGACAGGTGC
Bacteria;Proteobacteria;Gammaproteobacteria;Pseudomonadales;Moraxellaceae;[Agitococcus]                   ATGCG--GGAGTGCCTCC----------GGGA--ATCAGAACACAGGTGC
Bacteria;Proteobacteria;Gammaproteobacteria;Cardiobacteriales;Cardiobacteriaceae;Suttonella;Rappaport            ATGGT--TTCGTGCCTTC----------GGGA--ACTCTGAGACAGGTGT
Bacteria;Proteobacteria;Gammaproteobacteria;Piscirickettsiales;Piscirickettsiaceae;Piscirickettsia;Piscirickettsia          ATGGG--GAGGTGCCTTC----------GGGA--GCATAGAGACAGGTGG
Bacteria;Proteobacteria;Gammaproteobacteria;Francisellales;Francisellaceae;Allofrancisella;Allofrancisella          ATGAA--TTGGTGCCTTTT---------AGGA--ACTGTGTGACAGGTGC
Bacteria;Proteobacteria;Gammaproteobacteria;Nitrosococcales;Nitrosococcaceae;Candidatus          AGGCG--GGGGTGCCTTC----------GGGA--GCCGAGAGACAGGTGC
Bacteria;Proteobacteria;Gammaproteobacteria;Betaproteobacteriales;Chromobacteriaceae;Chromobacterium;Chromobacterium                   ATGGC--TTGGTGCCCGAA--------AGGGA--GCCGTAACACAGGTGC
Bacteria;Proteobacteria;Gammaproteobacteria;Betaproteobacteriales;Neisseriaceae;Kingella;Kingella          ATGGA--AGAGTGCCTT----------CGGGA--GCCGTAACACAGGTGC
Bacteria;Proteobacteria;Gammaproteobacteria;Betaproteobacteriales;Hydrogenophilaceae;Thiobacillus;Thiobacillus            ATGCG--GGGGTGCCCGAA--------AGGGA--ATTGGAACACAGGTGC
Bacteria;Proteobacteria;Gammaproteobacteria;Betaproteobacteriales;Rhodocyclaceae;Methyloversatilis;Methyloversatilis      AGGTG--GGGGTGCTCGAA--------AGAGA--GCCGTAACACAGGTGC
Bacteria;Proteobacteria;Gammaproteobacteria;Betaproteobacteriales;Ferrovaceae;Ferrovum;mine             AGGTG--GATGTGCCTGAA--------AGGGA--ACCGTAACACAGGTGC
Bacteria;Proteobacteria;Gammaproteobacteria;Betaproteobacteriales;Gallionellaceae;Gallionella;Gallionella                   ATGTG--ATTGTGCTCGAA--------AGAGA--ATCTGAACACAGGTGC
Bacteria;Proteobacteria;Gammaproteobacteria;Betaproteobacteriales;Methylophilaceae;Methylotenera;Methylotenera            ATGGA--TTGGTGCTCGAA--------AGAGA--ACGTTAACACAGGTGC
Bacteria;Proteobacteria;Gammaproteobacteria;Betaproteobacteriales;Burkholderiaceae;Acidovorax;Acidovorax                   ATAGA--GGAGTGCTCGAA--------AGAGA--GCCGTAACACAGGTGC
Bacteria;Proteobacteria;Gammaproteobacteria;Cardiobacteriales;Wohlfahrtiimonadaceae;Ignatzschineria;Ignatzschineria                   ATGGA--TGGGTGCCTT----------CGGGA--ACTGTAAGACAGGTGC
Bacteria;Proteobacteria;Gammaproteobacteria;Xanthomonadales;Xanthomonadaceae;Lysobacter;Lysobacter                   ATCGA--GGGGTGCCTT----------CGGGA--ACCGGAACACAGGTGC
Bacteria;Proteobacteria;Deltaproteobacteria;Desulfuromonadales;Desulfuromonadaceae;Desulfuromonas;Desulfuromonas          ACAGT--TGGGT-CAGTT----------CGGCTGGATCGGTGACAGGTGC
Bacteria;Proteobacteria;Deltaproteobacteria;Syntrophobacterales;Syntrophaceae;Desulfomonile;Desulfomonile                   ACAC-----GGT-C--TC----------CTTCGGGCTGGGTGACAGGTGC
Bacteria;Proteobacteria;Deltaproteobacteria;Myxococcales;Haliangiaceae;Haliangium;Haliangium            ATAGG--GGAGTGCCCTT----------CGGGGAATTGGTGAGAAGGTGC
Bacteria;Proteobacteria;Deltaproteobacteria;Myxococcales;Polyangiaceae;Chondromyces;Chondromyces                   AGGTC--GGGGTGCTCTT----------CGGAGAACTTGCGGTTAGGTGC
Bacteria;Proteobacteria;Deltaproteobacteria;Myxococcales;Myxococcaceae;Myxococcus;Myxococcus                   ATGAG--GGAGTGCCCGC----------AAGGGAACCGAGAGACAGGTGC
Bacteria;Proteobacteria;Deltaproteobacteria;Desulfovibrionales;Desulfohalobiaceae;Desulfonatronovibrio;Desulfobulbus          ATACG--AAAGTGCCCTT----------CGGGGAGCGCAGAGACAGGTGC
Bacteria;Epsilonbacteraeota;Campylobacteria;Campylobacterales;Campylobacteraceae;Campylobacter;Campylobacter            ATATG--AGGGTGCTAGCTTGC--------TAGAACTTAGAGACAGGTGC
Bacteria;Firmicutes;Clostridia;Clostridiales;Peptococcaceae;Desulfosporosinus;Desulfosporosinus            ACATG--GGGGTGCCCTTCG---------GGGAGCAG-AGAGACAGGTGG
Bacteria;Firmicutes;Negativicutes;Selenomonadales;Acidaminococcaceae;Succinispira;Succinispira           ATATA--TCCCTC-TCTTCG---------GAG-ACAG-GAAGACAGGTGG
Bacteria;Firmicutes;Bacilli;Bacillales;Alicyclobacillaceae;Alicyclobacillus;Alicyclobacillus                   AGATG--CGGTTTCCCTTCG---------GGGCA-GG-GGAGACAGGTGG
Bacteria;Firmicutes;Erysipelotrichia;Erysipelotrichales;Erysipelotrichaceae;Eggerthia;Eggerthia          ACGCG--CGAGACCTTGCCGAAAGG----GAAGGAGGAGAAGACAGGTGG
Bacteria;Firmicutes;Bacilli;Bacillales;Bacillaceae;Alkalibacillus;Alkalibacillus                   A-TAG--GGTCTTCCCTTC----------GGGGACCG-AATGACAGGTGG
Bacteria;Firmicutes;Bacilli;Bacillales;Planococcaceae;Filibacter;Filibacter                   A-TAC--ACTTTTCCCTTC----------GGGGACAGCGGTGACAGGTGG
Bacteria;Firmicutes;Bacilli;Bacillales;Sporolactobacillaceae;Salipaludibacillus;[Bacillus]          ACTGG--ACTTTCCCCTTCG---------GGGGACAG-AGTGACAGGTGG
Bacteria;Firmicutes;Bacilli;Bacillales;Paenibacillaceae;Paenibacillus;Paenibacillus                   A-TGT--ACCTTTCCTTC------------GGGACAGAGGAGACAGGTGG
Bacteria;Firmicutes;Bacilli;Lactobacillales;Aerococcaceae;Aerococcus;Aerococcus              A-TAG--AGTTTTCCCTTC----------GGGGACAA-AGTGACAGGTGG
Bacteria;Firmicutes;Bacilli;Lactobacillales;Lactobacillaceae;Lactobacillus;Lactobacillus                   A-TCA--GGTTTCCCCTTC----------GGGGGCAA-AATGACAGGTGG
Bacteria;Firmicutes;Bacilli;Lactobacillales;Enterococcaceae;Enterococcus;Enterococcus        A-TAG--GATTTTCCCTTC----------GGGGACAA-AGTGACAGGTGG
Bacteria;Firmicutes;Bacilli;Bacillales;Staphylococcaceae;Nosocomiicoccus;Nosocomiicoccus                   A-CAT--GATTTTCCCTTT-----------GGGACAG-AGAGACAGGTGG
Bacteria;Firmicutes;Bacilli;Lactobacillales;Leuconostocaceae;Leuconostoc;Leuconostoc                   ATAGA--AGTGTTCTCTTC----------GGAGACAA-AGTGACAGGTGG
Bacteria;Tenericutes;Mollicutes;Mycoplasmatales;Mycoplasmataceae;Mycoplasma;Mycoplasma            A-TAT--AGTGGAGGTTA---------------ACGG-AGTGACAGATGG
Bacteria;Chrysiogenetes;Chrysiogenetes;Chrysiogenales;Chrysiogenaceae;Desulfurispirillum;Desulfurispirillum          A-TGT--ATATTTCCCTTC----------GGGGACATCGGTGACAGGTGC
Bacteria;Firmicutes;Clostridia;Clostridiales;Lachnospiraceae;[Eubacterium]        ATCGG---ATCCTTCCTTC-----------GGGACAGAGGAGACAGGTGG
Bacteria;Firmicutes;Clostridia;Clostridiales;Peptostreptococcaceae;Clostridioides;Clostridioides              ATCGG--AGAGTTCCCTTCG----------GGGACATTGGTGACAGGTGG
Bacteria;Firmicutes;Clostridia;Clostridiales;Christensenellaceae;Catabacter;Christensenella            AT----ACATGTTCCCTTC-----------GGGGCAGAG-AGACAGGTGG
Bacteria;Fusobacteria;Fusobacteriia;Fusobacteriales;Fusobacteriaceae;Fusobacterium;Fusobacterium            ATGTTTCAGTGTCCCTTC----------GGGGAAACCTAAAGACAGGTGG
Bacteria;Bacteroidetes;Bacteroidia;Bacteroidales;Bacteroidaceae;Bacteroides;Bacteroides          ACATG--TCAGTGAGCA----------ATCA---CCG-CTGTGAAGGTGC
Bacteria;Bacteroidetes;Bacteroidia;Bacteroidales;Prevotellaceae;Prevotella;Prevotella              ACGTG--GGCTTCCCTT-----------CGGG--GCGTCTGTGAAGGTGC
Bacteria;Bacteroidetes;Bacteroidia;Bacteroidales;Marinifilaceae;Odoribacter;Odoribacter          ACAGA--TATTC-TCTT-----------CGGA--GCGTTT-TCAAGGTGC
Bacteria;Bacteroidetes;Bacteroidia;Bacteroidales;Marinilabiliaceae;[Cytophaga]                   ACACC--CCCT--TCTT-----------CGGA--CACTCT-TCAAGGTGC
Bacteria;Bacteroidetes;Bacteroidia;Bacteroidales;Rikenellaceae;Rikenellaceae                   ATACA--GCGGT-CCTT-----------CGGG--ACGTCTATCGAGGTGC
Bacteria;Bacteroidetes;Bacteroidia;Flavobacteriales;Flavobacteriaceae;Aequorivita;Aequorivita             ACACC--TTTTT-CTTC------------GG---ACAGGTTACAAGGTGC
Bacteria;Bacteroidetes;Bacteroidia;Sphingobacteriales;Sphingobacteriaceae;Pedobacter;Pedobacter            ATATT--TAAGT-GAGC------------AATC-ACACGAAACTAGGTGC
Bacteria;Bacteroidetes;Bacteroidia;Chitinophagales;Chitinophagaceae;Niastella;Niastella              GCTCA--CTTTGTAGCA------------ATAC-ACAATTTGTAAGGTGC
Bacteria;Bacteroidetes;Bacteroidia;Cytophagales;Hymenobacteraceae;Pontibacter;Pontibacter            ATGGA--GCTTCCCTTC------------GGGGCAC--AAAGCAAGGTGC
Bacteria;Bacteroidetes;Bacteroidia;Cytophagales;Spirosomaceae;Spirosoma;Spirosoma          ATGGG--TGCGTGCAGC------------AATGTACTCAAAACAAGGTGC
Bacteria;Bacteroidetes;Ignavibacteria;Ignavibacteriales;Melioribacteraceae;Melioribacter;Melioribacter          GC-AC--CCTTCCCTTC------------GGGG--CGCCTGTACAGGTGC
Bacteria;Planctomycetes;Planctomycetacia;Pirellulales;Pirellulaceae;Rhodopirellula;Rhodopirellula                  GTAGA---GAGTGCCCTT----------CGGGGAGCTCTTGCACAGGTGC
Bacteria;Verrucomicrobia;Verrucomicrobiae;Verrucomicrobiales;Akkermansiaceae;Akkermansia;Akkermansia            GCATG---CGA--CTCTT----------CG--GAGGCGTTACACAGGTGC
Bacteria;Cyanobacteria;Oxyphotobacteria;Nostocales;Nostocaceae;Calothrix                   AGGTGGGGGT--GCCTT-----------CGG-GAGCGCGAACACAGGTGG
                                                                              ** ** 

Bacteria;Chlamydiae;Chlamydiae;Chlamydiales;Chlamydiaceae;Chlamydia;Chlamydia          TGCATGGCTGTCGTCAGCTCGTGCC-GTGAGGTGTTGGG-TTAAGT-CCC
Bacteria;Chlamydiae;Chlamydiae;Chlamydiales;Parachlamydiaceae;Candidatus              TGCATGGCTGTCGTCAGCTCGTGCC-GTGAGGTGTTGGG-TTAAGT-CCC
Bacteria;Actinobacteria;Actinobacteria;Corynebacteriales;Mycobacteriaceae;Mycobacterium;Mycobacterium            TGCATGGCTGTCGTCAGCTCGTGTC-GTGAGATGTTGGG-TTAAGT-CCC
Bacteria;Actinobacteria;Actinobacteria;Corynebacteriales;Nocardiaceae;Nocardia;Nocardia          TGCATGGCTGTCGTCAGCTCGTGTC-GTGAGATGTTGGG-TTAAGT-CCC
Bacteria;Actinobacteria;Actinobacteria;Corynebacteriales;Corynebacteriaceae;Corynebacterium;Corynebacterium          TGCATGGTTGTCGTCAGCTCGTGTC-GTGAGATGTTGGG-TTAAGT-CCC
Bacteria;Actinobacteria;Actinobacteria;Micromonosporales;Micromonosporaceae;Micromonospora;Micromonospora          TGCATGGCTGTCGTCAGCTCGTGTC-GTGAGATGTTGGG-TTAAGT-CCC
Bacteria;Actinobacteria;Actinobacteria;Pseudonocardiales;Pseudonocardiaceae;Actinoalloteichus;Actinoalloteichus          TGCATGGCTGTCGTCAGCTCGTGTC-GTGAGATGTTGGG-TTAAGT-CCC
Bacteria;Actinobacteria;Actinobacteria;Propionibacteriales;Nocardioidaceae;Aeromicrobium;Aeromicrobium            TGCATGGCTGTCGTCAGCTCGTGTC-GTGAGATGTTGGG-TTAAGT-CCC
Bacteria;Actinobacteria;Actinobacteria;Propionibacteriales;Propionibacteriaceae;Auraticoccus;Auraticoccus          TGCATGGCTGTCGTCAGCTCGTGTC-GTGAGATGTTGGG-TTAAGT-CCC
Bacteria;Actinobacteria;Actinobacteria;Streptosporangiales;Streptosporangiaceae;Sphaerisporangium;Astrosporangium                   TGCATGGCTGTCGTCAGCTCGTGTC-GTGAGATGTTGGG-TTAAGT-CCC
Bacteria;Actinobacteria;Actinobacteria;Streptosporangiales;Thermomonosporaceae;Thermobispora;Thermobispora                   TGCATGGCTGTCGTCAGCTCGTGTC-GTGAGATGTTGGG-TTAAGT-CCC
Bacteria;Actinobacteria;Actinobacteria;Frankiales;Geodermatophilaceae;Blastococcus;Blastococcus          TGCATGGTTGTCGTCAGCTCGTGTC-GTGAGATGTTGGG-TTAAGT-CCC
Bacteria;Actinobacteria;Actinobacteria;Micrococcales;Brevibacteriaceae;Brevibacterium;Brevibacterium                   TGCATGGTTGTCGTCAGCTCGTGTC-GTGAGATGTTGGG-TTAAGT-CCC
Bacteria;Actinobacteria;Actinobacteria;Micrococcales;Micrococcaceae;Arthrobacter;Arthrobacter             TGCATGGTTGTCGTCAGCTCGTGTC-GTGAGATGTTGGG-TTAAGT-CCC
Bacteria;Actinobacteria;Actinobacteria;Micrococcales;Intrasporangiaceae;Janibacter;Janibacter             TGCATGGTTGTCGTCAGCTCGTGTC-GTGAGATGTTGGG-TTAAGT-CCC
Bacteria;Actinobacteria;Actinobacteria;Micrococcales;Sanguibacteraceae;Sanguibacter;Sanguibacter             TGCATGGTTGTCGTCAGCTCGTGTC-GTGAGATGTTGGG-TTAAGT-CCC
Bacteria;Actinobacteria;Actinobacteria;Micrococcales;Demequinaceae;Demequina;Demequina            TGCATGGTTGTCGTCAGCTCGTGTC-GTGAGATGTTGGG-TTAAGT-CCC
Bacteria;Actinobacteria;Actinobacteria;Micrococcales;Cellulomonadaceae;Cellulomonas;Cellulomonas          TGCATGGTTGTCGTCAGCTCGTGTC-GTGAGATGTTGGG-TTAAGT-CCC
Bacteria;Actinobacteria;Actinobacteria;Micrococcales;Microbacteriaceae;Agromyces;Agromyces                   TGCATGGTTGTCGTCAGCTCGTGTC-GTGAGATGTTGGG-TTAAGT-CCC
Bacteria;Actinobacteria;Actinobacteria;Streptomycetales;Streptomycetaceae;Kitasatospora;Kitasatospora                   TGCATGGTTGTCGTCAGCTCGTGTC-GTGAGATGTTGGG-TTAAGT-CCC
Bacteria;Actinobacteria;Actinobacteria;Bifidobacteriales;Bifidobacteriaceae;Bifidobacterium;Bifidobacterium        TGCATGGTCGTCGTCAGCTCGTGTC-GTGAGATGTTGGG-TTAAGT-CCC
Bacteria;Actinobacteria;Coriobacteriia;Coriobacteriales;Atopobiaceae;Olsenella;Olsenella             TGCATGGCTGTCGTCAGCTCGTGTC-GTGAGATGTTGGG-TTAAGT-CCC
Bacteria;Actinobacteria;Coriobacteriia;Coriobacteriales;Eggerthellaceae;Slackia;Slackia            TGCATGGCTGTCGTCAGCTCGTGTC-GTGAGATGTTGGG-TTAAGT-CCC
Bacteria;Thermotogae;Thermotogae;Kosmotogales;Kosmotogaceae;Kosmotoga;Kosmotoga             TGCACGGCCGTCGTCAGCTCGTGCC-GTGAGGTGTTGGG-TTAAGT-CCC
Bacteria;Deinococcus-Thermus;Deinococci;Thermales;Thermaceae;Thermus;Thermus          TGCATGGCCGTCGTCAGCTCGTGTC-GTGAGATGTTGGG-TTAAGT-CCC
Bacteria;Elusimicrobia;Elusimicrobia;Lineage          TGCATGGCTGTCGTCAGCTCGTGTC-GTGAGATGTTGGG-TTAAGT-CCC
Bacteria;Nitrospirae;Nitrospira;Nitrospirales;Nitrospiraceae;Leptospirillum;Leptospirillum          TGCATGGCTGTCGTCAGCTCGTGCC-GTGAGGTGTTGGG-TTCAGT-CCC
Bacteria;Proteobacteria;Alphaproteobacteria;Rhizobiales;Beijerinckiaceae;Methylobacterium;Methylobacterium                   TGCATGGCTGTCGTCAGCTCGTGTCCGTGAGATGTTGGG-GTAAGT-CCC
Bacteria;Proteobacteria;Alphaproteobacteria;Rhizobiales;Stappiaceae;Labrenzia;Labrenzia               TGCATGGCTGTCGTCAGCTCGTGTC-GTGAGATGTTGGG-TTAAGT-CCC
Bacteria;Proteobacteria;Alphaproteobacteria;Rickettsiales;Rickettsiaceae;Rickettsia;Rickettsia            TGCATGGCTGTCGTCAGCTCGTGTC-GTGAGATGTTGGG-TTAAGT-CCC
Bacteria;Proteobacteria;Alphaproteobacteria;Acetobacterales;Acetobacteraceae;Gluconacetobacter;Gluconacetobacter                   TGCATGGCTGTCGTCAGCTCGTGTC-GTGAGATGTTGGG-TTAAGT-CCC
Bacteria;Proteobacteria;Gammaproteobacteria;Aeromonadales;Aeromonadaceae;Aeromonas;Aeromonas          TGCATGGCTGTCGTCAGCTCGTGTC-GTGAGATGTTGGG-TTAAGT-CCC
Bacteria;Proteobacteria;Gammaproteobacteria;Alteromonadales;Shewanellaceae;Shewanella;Shewanella                   TGCATGGCTGTCGTCAGCTCGTGTT-GTGAAATGTTGGG-TTAAGT-CCC
Bacteria;Proteobacteria;Gammaproteobacteria;Vibrionales;Vibrionaceae;Candidatus          TGCATGGCTGTCGTCAGCTCGTGTT-GTGAAATGTTGGG-TTAAGT-CCC
Bacteria;Proteobacteria;Gammaproteobacteria;Alteromonadales;Pseudoalteromonadaceae;Pseudoalteromonas;Pseudoalteromonas          TGCATGGCTGTCGTCAGCTCGTGTT-GTGAGATGTTGGG-TTAAGT-CCC
Bacteria;Proteobacteria;Gammaproteobacteria;Alteromonadales;Alteromonadaceae;Alteromonas;Alteromonas          TGCATGGCTGTCGTCAGCTCGTGTC-GTGAGATGTTGGG-TTAAGT-CCC
Bacteria;Proteobacteria;Gammaproteobacteria;Orbales;Orbaceae;Gilliamella;Gilliamella            TGCATGGCTGTCGTCAGCTCGTGTT-GTGAAATGTTGGG-TTAAGT-CCC
Bacteria;Proteobacteria;Gammaproteobacteria;Pasteurellales;Pasteurellaceae;Actinobacillus;[Haemophilus]            TGCATGGCTGTCGTCAGCTCGTGTT-GTGAAATGTTGGG-TTAAGT-CCC
Bacteria;Proteobacteria;Gammaproteobacteria;Cellvibrionales;Microbulbiferaceae;Microbulbifer;Microbulbifer                   TGCATGGCTGTCGTCAGCTCGTGTC-GTGAGATGTTGGG-TTAAGT-CCC
Bacteria;Proteobacteria;Gammaproteobacteria;Oceanospirillales;Saccharospirillaceae;Reinekea;Reinekea                   TGCATGGCTGTCGTCAGCTCGTGTT-GTGAAATGTTGGG-TTAAGT-CCC
Bacteria;Proteobacteria;Gammaproteobacteria;Arenicellales;Arenicellaceae;Candidatus                   TGCATGGCTGTCGTCAGCTCGTGTC-GTGAGATGTTGGG-TTAAGT-CCC
Bacteria;Proteobacteria;Gammaproteobacteria;Methylococcales;Methylomonaceae;Methylomicrobium;Methylomicrobium      TGCATGGCTGTCGTCAGCTCGTGTC-GTGAGATGTTGGG-TTAAGT-CCC
Bacteria;Proteobacteria;Gammaproteobacteria;Methylococcales;Cycloclasticaceae;Cycloclasticus;Cycloclasticus                   TGCATGGCTGTCGTCAGCTCGTGTC-GTGAGATGTTGGG-TTAAGT-CCC
Bacteria;Proteobacteria;Gammaproteobacteria;Thiomicrospirales;Thiomicrospiraceae;Thiomicrospira;Thiomicrospira      TGCATGGCTGTCGTCAGCTCGTGTC-GTGAGATGTTGGG-TTAAGT-CCC
Bacteria;Proteobacteria;Gammaproteobacteria;Oceanospirillales;Halomonadaceae;Candidatus                   TGCATGGCTGTCGTCAGCTCGTGTT-GTGAAATGTTGGG-TTAAGT-CCC
Bacteria;Proteobacteria;Gammaproteobacteria;Pseudomonadales;Moraxellaceae;[Agitococcus]                   TGCGTGGCTGTCGTCAGCTCGTGTC-GTGAGATGTTGGG-TTAAGT-CCC
Bacteria;Proteobacteria;Gammaproteobacteria;Cardiobacteriales;Cardiobacteriaceae;Suttonella;Rappaport            TGCATGGCTGTCGTCAGCTCGTGTC-GTGAGATGTTGGG-TTAAGT-CCC
Bacteria;Proteobacteria;Gammaproteobacteria;Piscirickettsiales;Piscirickettsiaceae;Piscirickettsia;Piscirickettsia          TGCATGGCTGTCGTCAGCTCGTGTC-GTGAGATGTTGGG-TTAAGT-CCC
Bacteria;Proteobacteria;Gammaproteobacteria;Francisellales;Francisellaceae;Allofrancisella;Allofrancisella          TGCACGGCTGTCGTCAGCTCGTGTT-GTGAAATGTTGGG-TTAAGT-CCC
Bacteria;Proteobacteria;Gammaproteobacteria;Nitrosococcales;Nitrosococcaceae;Candidatus          TGCATGGCTGTCGTCAGCTCGTGTC-GTGAGATGTTGGG-TTAAGT-CCC
Bacteria;Proteobacteria;Gammaproteobacteria;Betaproteobacteriales;Chromobacteriaceae;Chromobacterium;Chromobacterium                   TGCATGGCTGTCGTCAGCTCGTGTC-GTGAGATGTTGGG-TTAAGT-CCC
Bacteria;Proteobacteria;Gammaproteobacteria;Betaproteobacteriales;Neisseriaceae;Kingella;Kingella          TGCATGGCTGTCGTCAGCTCGTGTC-GTGAGATGTTGGG-TTAAGT-CCC
Bacteria;Proteobacteria;Gammaproteobacteria;Betaproteobacteriales;Hydrogenophilaceae;Thiobacillus;Thiobacillus            TGCATGGCTGTCGTCAGCTCGTGTC-GTGAGATGTTGGG-TTAAGT-CCC
Bacteria;Proteobacteria;Gammaproteobacteria;Betaproteobacteriales;Rhodocyclaceae;Methyloversatilis;Methyloversatilis      TGCATGGCTGTCGTCAGCTCGTGTC-GTGAGATGTTGGG-TTAAGT-CCC
Bacteria;Proteobacteria;Gammaproteobacteria;Betaproteobacteriales;Ferrovaceae;Ferrovum;mine             TGCATGGCTGTCGTCAGCTCGTGTC-GTGAGATGTTGGG-TTAAGT-CCC
Bacteria;Proteobacteria;Gammaproteobacteria;Betaproteobacteriales;Gallionellaceae;Gallionella;Gallionella                   TGCATGGCTGTCGTCAGCTCGTGTC-GTGAGATGTTGGG-TTAAGT-CCC
Bacteria;Proteobacteria;Gammaproteobacteria;Betaproteobacteriales;Methylophilaceae;Methylotenera;Methylotenera            TGCATGGCTGTCGTCAGCTCGTGTC-GTGAGATGTTGGG-TTAAGT-CCC
Bacteria;Proteobacteria;Gammaproteobacteria;Betaproteobacteriales;Burkholderiaceae;Acidovorax;Acidovorax                   TGCATGGCTGTCGTCAGCTCGTGTC-GTGAGATGTTGGG-TTAAGT-CCC
Bacteria;Proteobacteria;Gammaproteobacteria;Cardiobacteriales;Wohlfahrtiimonadaceae;Ignatzschineria;Ignatzschineria                   TGCATGGCTGTCGTCAGCTCGTGTC-GTGAGATGTTCGG-TTAAGT-CCG
Bacteria;Proteobacteria;Gammaproteobacteria;Xanthomonadales;Xanthomonadaceae;Lysobacter;Lysobacter                   TGCATGGCTGTCGTCAGCTCGTGTC-GTGAGATGTTGGG-TTAAGT-CCC
Bacteria;Proteobacteria;Deltaproteobacteria;Desulfuromonadales;Desulfuromonadaceae;Desulfuromonas;Desulfuromonas          TGCATGGCTGTCGTCAGCTCGTGTC-GTGAGATGTTGGG-TTAAGT-CCC
Bacteria;Proteobacteria;Deltaproteobacteria;Syntrophobacterales;Syntrophaceae;Desulfomonile;Desulfomonile                   TGCATGGCTGTCGTCAGCTCGTGTC-GTGAGATGTTGGG-TTAAGT-CCC
Bacteria;Proteobacteria;Deltaproteobacteria;Myxococcales;Haliangiaceae;Haliangium;Haliangium            TGCATGGCTGTCGTCAGCTCGTGTC-GTGAGATGTTGGG-TTAAGT-CCC
Bacteria;Proteobacteria;Deltaproteobacteria;Myxococcales;Polyangiaceae;Chondromyces;Chondromyces                   TGCATGGCTGTCGTCAGCTCGTGTC-GTGAGATGTTGGG-TTAAGT-CCC
Bacteria;Proteobacteria;Deltaproteobacteria;Myxococcales;Myxococcaceae;Myxococcus;Myxococcus                   TGCATGGCTGTCGTCAGCTCGTGTC-GTGAGATGTTGGG-TTAAGT-CCC
Bacteria;Proteobacteria;Deltaproteobacteria;Desulfovibrionales;Desulfohalobiaceae;Desulfonatronovibrio;Desulfobulbus          TGCATGGCTGTCGTCAGCTCGTGCC-GTGAGGTGTTGGG-TTAAGT-CCC
Bacteria;Epsilonbacteraeota;Campylobacteria;Campylobacterales;Campylobacteraceae;Campylobacter;Campylobacter            TGCACGGCTGTCGTCAGCTCGTGTC-GTGAGATGTTGGG-TTAAGT-CCC
Bacteria;Firmicutes;Clostridia;Clostridiales;Peptococcaceae;Desulfosporosinus;Desulfosporosinus            TGCATGGTTGTCGTCAGCTCGTGTC-GTGAGATGTTGGG-TTAAGT-CCC
Bacteria;Firmicutes;Negativicutes;Selenomonadales;Acidaminococcaceae;Succinispira;Succinispira           TGCATGGCTGTCGTCAGCTCGTGTC-GTGAGATGTTGGG-TTAAGT-CCC
Bacteria;Firmicutes;Bacilli;Bacillales;Alicyclobacillaceae;Alicyclobacillus;Alicyclobacillus                   TGCATGGTTGTCGTCAGCTCGTGTC-GTGAGATGTTGGG-TTAAGT-CCC
Bacteria;Firmicutes;Erysipelotrichia;Erysipelotrichales;Erysipelotrichaceae;Eggerthia;Eggerthia          TGCATGGTTGTCGTCAGCTCGTGTC-GTGAGATGTTGGG-TTAAGT-CCC
Bacteria;Firmicutes;Bacilli;Bacillales;Bacillaceae;Alkalibacillus;Alkalibacillus                   TGCATGGTTGTCGTCAGCTCGTGTC-GTGAGATGTTGGG-TTAAGT-CCC
Bacteria;Firmicutes;Bacilli;Bacillales;Planococcaceae;Filibacter;Filibacter                   TGCATGGTTGTCGTCAGCTCGTGTC-GTGAGATGTTGGG-TTAAGT-CCC
Bacteria;Firmicutes;Bacilli;Bacillales;Sporolactobacillaceae;Salipaludibacillus;[Bacillus]          TGCATGGTTGTCGTCAGCTCGTGTC-GTGAGATGTTGGG-TTAAGT-CCC
Bacteria;Firmicutes;Bacilli;Bacillales;Paenibacillaceae;Paenibacillus;Paenibacillus                   TGCATGGTTGTCGTCAGCTCGTGTC-GTGAGATGTTGGG-TTAAGT-CCC
Bacteria;Firmicutes;Bacilli;Lactobacillales;Aerococcaceae;Aerococcus;Aerococcus              TGCATGGTTGTCGTCAGCTCGTGTC-GTGAGATGTTGGG-TTAAGT-CCC
Bacteria;Firmicutes;Bacilli;Lactobacillales;Lactobacillaceae;Lactobacillus;Lactobacillus                   TGCATGGTTGTCGTCAGCTCGTGTC-GTGAGATGTTGGG-TTAAGT-CCC
Bacteria;Firmicutes;Bacilli;Lactobacillales;Enterococcaceae;Enterococcus;Enterococcus        TGCATGGTTGTCGTCAGCTCGTGTC-GTGAGATGTTGGG-TTAAGT-CCC
Bacteria;Firmicutes;Bacilli;Bacillales;Staphylococcaceae;Nosocomiicoccus;Nosocomiicoccus                   TGCATGGTTGTCGTCAGCTCGTGTC-GTGAGATGTTGGG-TTAAGT-CCC
Bacteria;Firmicutes;Bacilli;Lactobacillales;Leuconostocaceae;Leuconostoc;Leuconostoc                   TGCATGGTCGTCGTCAGCTCGTGTC-GTGAGATGTTGGGGTTAAGTTCCC
Bacteria;Tenericutes;Mollicutes;Mycoplasmatales;Mycoplasmataceae;Mycoplasma;Mycoplasma            TGCATGGTTGTCGTCAGCTCGTGTC-GTGAGATGTTTGG-TCAAGT-CCT
Bacteria;Chrysiogenetes;Chrysiogenetes;Chrysiogenales;Chrysiogenaceae;Desulfurispirillum;Desulfurispirillum          TGCATGGCTGTCGTCAGCTCGTGTC-GTGAGATGTTGGG-TTAAGT-CCC
Bacteria;Firmicutes;Clostridia;Clostridiales;Lachnospiraceae;[Eubacterium]        TGCATGGTTGTCGTCAGCTCGTGTC-GTGAGATGTTGGG-TTAAGT-CCC
Bacteria;Firmicutes;Clostridia;Clostridiales;Peptostreptococcaceae;Clostridioides;Clostridioides              TGCATGGTTGTCGTCAGCTCGTGTC-GTGAGATGTTGGG-TTAAGT-CCC
Bacteria;Firmicutes;Clostridia;Clostridiales;Christensenellaceae;Catabacter;Christensenella            TGCATGGTTGTCGTCAGCTCGTGTC-GTGAGATGTTGGG-TTAAGT-CCC
Bacteria;Fusobacteria;Fusobacteriia;Fusobacteriales;Fusobacteriaceae;Fusobacterium;Fusobacterium            TGCATGGCTGTCGTCAGCTCGTGTC-GTGAGATGTTGGG-TTAAGT-CCC
Bacteria;Bacteroidetes;Bacteroidia;Bacteroidales;Bacteroidaceae;Bacteroides;Bacteroides          TGCATGGTTGTCGTCAGCTCGTGCC-GTGAGGTGTCGGC-TTAAGT-GCC
Bacteria;Bacteroidetes;Bacteroidia;Bacteroidales;Prevotellaceae;Prevotella;Prevotella              TGCATGGTTGTCGTCAGCTCGTGCC-GTGAGGTGTCGGC-TTAAGT-GCC
Bacteria;Bacteroidetes;Bacteroidia;Bacteroidales;Marinifilaceae;Odoribacter;Odoribacter          TGCATGGTTGTCGTCAGCTCGTGCC-GTGAGGTGTCGGG-TTAAGT-CCC
Bacteria;Bacteroidetes;Bacteroidia;Bacteroidales;Marinilabiliaceae;[Cytophaga]                   TGCATGGTTGTCGTCAGCTCGTGCC-GTGAGGTGTCGGG-TTAAGT-CCC
Bacteria;Bacteroidetes;Bacteroidia;Bacteroidales;Rikenellaceae;Rikenellaceae                   TGCATGGTTGTCGTCAGCTCGTGCC-GTGAGGTGTCGGC-TTAAGT-GCC
Bacteria;Bacteroidetes;Bacteroidia;Flavobacteriales;Flavobacteriaceae;Aequorivita;Aequorivita             TGCATGGTTGTCGTCAGCTCGTGCC-GTGAGGTGTCAGG-TTAAGT-CCT
Bacteria;Bacteroidetes;Bacteroidia;Sphingobacteriales;Sphingobacteriaceae;Pedobacter;Pedobacter            TGCATGGCTGTCGTCAGCTCGTGCC-GTGAGGTGTTGGG-TTAAGT-CCC
Bacteria;Bacteroidetes;Bacteroidia;Chitinophagales;Chitinophagaceae;Niastella;Niastella              TGCATGGCTGTCGTCAGCTCGTGCC-GTGAGGTGTTGGG-TTAAGT-CCC
Bacteria;Bacteroidetes;Bacteroidia;Cytophagales;Hymenobacteraceae;Pontibacter;Pontibacter            TGCATGGCTGTCGTCAGCTCGTGCC-GTGAGGTGTTGGG-TTAAGT-CCC
Bacteria;Bacteroidetes;Bacteroidia;Cytophagales;Spirosomaceae;Spirosoma;Spirosoma          TGCATGGCTGTCGTCAGCTCGTGCC-GTGAGGTGTTGGG-TTAAGT-CCC
Bacteria;Bacteroidetes;Ignavibacteria;Ignavibacteriales;Melioribacteraceae;Melioribacter;Melioribacter          TGCATGGCTGTCGTCAGCTCGTGCC-GTGAGGTGTTGGG-TTAAGT-CCC
[truncated: 480,169 more chars]
