# Supplementary material for: Untangling Species-Level Composition of Complex Bacterial Communities through a Novel Metagenomic Approach
Source: mSystems. 2020 Jul 28;5(4):e00404-20. doi: 10.1128/mSystems.00404-20 (PMC7394355; doi:10.1128/mSystems.00404-20)
Supplement: DATA SET S6 [file mSystems.00404-20-sd006.txt]

CLUSTAL 2.1 multiple sequence alignment


Bacteria;Proteobacteria;Gammaproteobacteria;Piscirickettsiales;Piscirickettsiaceae;Piscirickettsia;Piscirickettsia           -----------------------TCAAGTGAAT---AAGTGCATACGGTG
Bacteria;Proteobacteria;Gammaproteobacteria;Pseudomonadales;Moraxellaceae;Acinetobacter;Acinetobacter          -------------------------------------AGTGCATGTGGTG
Bacteria;Proteobacteria;Gammaproteobacteria;Cellvibrionales;Cellvibrionaceae;Simiduia;Simiduia          ---------------------GGTCAAGCGACT---AAGCGCACACGGTG
Bacteria;Proteobacteria;Gammaproteobacteria;Cellvibrionales;Halieaceae;Halioglobus;Halioglobus            --------------GTTATATGGTCAAGTGACT---AAGCGTATACGGTG
Bacteria;Proteobacteria;Gammaproteobacteria;HdN1;gamma            -----------------------TCAAGCGACT---AAGCGCATACGGCG
Bacteria;Proteobacteria;Gammaproteobacteria;Oceanospirillales;Alcanivoraceae;Alcanivorax;Alcanivorax          --------------GTTATATGGTCAAGTGACG---AAGCGTACACGGTG
Bacteria;Proteobacteria;Gammaproteobacteria;Xanthomonadales;Rhodanobacteraceae;Mizugakiibacter;mine              ---------------------GGTCAAGCGATT---AAGCGCATACGGTG
Bacteria;Proteobacteria;Gammaproteobacteria;Xanthomonadales;Xanthomonadaceae;Lysobacter;Lysobacter          -----------------------TCAAGCGAAT---AAGCGCACACGGTG
Bacteria;Proteobacteria;Gammaproteobacteria;Oceanospirillales;Halomonadaceae;Chromohalobacter;Chromohalobacter          ---------------------GGTCAAGCGATG---AAGCGCATACGGTG
Bacteria;Proteobacteria;Gammaproteobacteria;Pseudomonadales;Pseudomonadaceae;Azotobacter;Azotobacter            ---------------------GGTCAAGTGAAG---AAGCGCATACGGTG
Bacteria;Proteobacteria;Gammaproteobacteria;Alteromonadales;Marinobacteraceae;Marinobacter;Marinobacter          --------------GTTATATAGTCAAGCAACT---AAGCGCATACGGTG
Bacteria;Proteobacteria;Gammaproteobacteria;Oceanospirillales;Saccharospirillaceae;Gynuella;Gynuella          ---------------------GGTCAAGCAATT---AAGCGTATACGGTG
Bacteria;Proteobacteria;Gammaproteobacteria;Oceanospirillales;Endozoicomonadaceae;Endozoicomonas;Endozoicomonas        -----------------------TCAAGTGACT---AAGCGTACACGGTG
Bacteria;Proteobacteria;Gammaproteobacteria;Alteromonadales;Alteromonadaceae;Alteromonas;Alteromonas          -----------------------TTAAGTGACT---AAGCGTATACGGTG
Bacteria;Proteobacteria;Gammaproteobacteria;Alteromonadales;Pseudoalteromonadaceae;Pseudoalteromonas;Pseudoalteromonas              -----------------------TTAAGTGACT---AAGCGTACACGGTG
Bacteria;Proteobacteria;Gammaproteobacteria;Alteromonadales;Shewanellaceae;Shewanella;Shewanella        -----------------------TTAAGCGACT---AAGCGTATACGGTG
Bacteria;Proteobacteria;Gammaproteobacteria;Vibrionales;Vibrionaceae;Aliivibrio;Aliivibrio            ---------------------GGTTAAGTGACT---AAGCGTACACGGTG
Bacteria;Proteobacteria;Gammaproteobacteria;Alteromonadales;Moritellaceae;Moritella;Moritella             -----------------------TTAAGTGACT---AAGCGTATACGGTG
Bacteria;Proteobacteria;Gammaproteobacteria;Alteromonadales;Psychromonadaceae;Psychromonas;Psychromonas              ---------------------GGTTAAGTGAAT---AAGCGTGCACGGTG
Bacteria;Proteobacteria;Gammaproteobacteria;Orbales;Orbaceae;Gilliamella;Gilliamella          --------------GTTGTAAGGTTAAGAAATT---AAGCGTACACGGTG
Bacteria;Proteobacteria;Gammaproteobacteria;Chromatiales;Chromatiaceae;Allochromatium;Allochromatium          -----------------------TCAAGTGACG---AAGCGCACACGGTG
Bacteria;Proteobacteria;Gammaproteobacteria;Thiotrichales;Thiotrichaceae;Thiothrix;Thiothrix             ------------------------CAAGTGACT---AAGCGTACACGGCG
Bacteria;Proteobacteria;Gammaproteobacteria;Milano-WF1B-44;Solemya            --------------GTTATATGGTCAAGTGAAT---AAGCGTACACGGTG
Bacteria;Proteobacteria;Gammaproteobacteria;Methylococcales;Methylomonaceae;Methylomicrobium;Methylomicrobium        -------------------------------AT---AAGCGCATACGGTG
Bacteria;Proteobacteria;Gammaproteobacteria;Nitrosococcales;Methylophagaceae;Methylophaga;Methylophaga              -----------------------TCAAGTGAAT---AAGCGCACATGGTG
Bacteria;Proteobacteria;Gammaproteobacteria;Legionellales;Legionellaceae;Legionella;Fluoribacter        -----------------------TCAAGAAGAG---AAGCGCAAACGGTG
Bacteria;Proteobacteria;Gammaproteobacteria;Francisellales;Francisellaceae;Francisella;Allofrancisella                   ---------------------ACTTAAGAAAAT---AAGTGCAAGCGGTG
Bacteria;Proteobacteria;Gammaproteobacteria;Cardiobacteriales;Cardiobacteriaceae;Cardiobacterium;Shewanella            -----------------------TCAAGTGAAT---AAGTGCACACGGTG
Bacteria;Proteobacteria;Gammaproteobacteria;Betaproteobacteriales;Nitrosomonadaceae;Nitrosomonas;Nitrosomonas            -----------------ATAGGATCAAGCAAAT---AAGTGCATGTGGTG
Bacteria;Proteobacteria;Gammaproteobacteria;Betaproteobacteriales;Rhodocyclaceae;Dechlorosoma;Dechlorosoma          ------------------------CAAGCGACT---AAGTGCATGTGGTG
Bacteria;Proteobacteria;Gammaproteobacteria;Betaproteobacteriales;Burkholderiaceae;Achromobacter;Achromobacter          ---------------------GATCAAGCGACT---AAGTGCATATGGTG
Bacteria;Proteobacteria;Gammaproteobacteria;Betaproteobacteriales;Chromobacteriaceae;Chromobacterium;Chromobacterium          -----------------ATAGGGTCAAGCGACT---AAGTGCATCTGGTG
Bacteria;Proteobacteria;Gammaproteobacteria;Betaproteobacteriales;Neisseriaceae;Kingella;Kingella        -----------------------TCAAGTGAAT---AAGTGCATCAGGTG
Bacteria;Proteobacteria;Gammaproteobacteria;Acidithiobacillales;Acidithiobacillaceae;Acidithiobacillus;Acidithiobacillus                ---------------------GGTCAAGTGAAT---AAGGGCATACGGTG
Bacteria;Proteobacteria;Gammaproteobacteria;Salinisphaerales;Solimonadaceae;Polycyclovorans;Polycyclovorans      -----------------------TCAAGCGAAC---AAGCGCATCTGGTG
Bacteria;Proteobacteria;Alphaproteobacteria;Azospirillales;Azospirillaceae;Azospirillum;Azospirillum          --------------------GGATCAAGCGTCT--GAAGGGCATCTGGTG
Bacteria;Proteobacteria;Alphaproteobacteria;Rhodospirillales;Rhodospirillaceae;Haematospirillum;Haematospirillum            ---------------------TCTCAAGCGTGA--CAAGGGCATCTGGTG
Bacteria;Proteobacteria;Alphaproteobacteria;Rhodospirillales;Thalassospiraceae;Thalassospira;Thalassospira             ---------------------TCTCAAGCATAA--TAAGGGCATTTGGTG
Bacteria;Proteobacteria;Alphaproteobacteria;Caulobacterales;Caulobacteraceae;Asticcacaulis;Asticcacaulis            ---------------------GATCAAGCGTTA--AA-GGGCTTCTGACG
Bacteria;Proteobacteria;Alphaproteobacteria;Caulobacterales;Hyphomonadaceae;Hirschia;Hirschia        -----------------------TCAAGCGTCA--AAAGGGCATTCCGGG
Bacteria;Proteobacteria;Alphaproteobacteria;Rhizobiales;Xanthobacteraceae;Bradyrhizobium;Bradyrhizobium          -----------------------TCAAGTGCCT--TAAGGGTGTTCGGTG
Bacteria;Proteobacteria;Alphaproteobacteria;Rhizobiales;Beijerinckiaceae;Methylobacterium;Methylobacterium          -----------------------TCAAGTGCCT--TAAGAGCATTCGGTG
Bacteria;Proteobacteria;Alphaproteobacteria;Rhizobiales;Hyphomicrobiaceae;Filomicrobium;Candidatus          -----------------------TCAAGTGACT--TAAGGGCATCTGGTG
Bacteria;Proteobacteria;Alphaproteobacteria;Rhizobiales;Stappiaceae;Labrenzia;Labrenzia        --------------------------------T--TAAGGGCATTCGGTG
Bacteria;Proteobacteria;Alphaproteobacteria;Rhodobacterales;Rhodobacteraceae;Celeribacter;Pacificibacter            --------------------------------A--GAAGGGCGTTTGGTG
Bacteria;Proteobacteria;Alphaproteobacteria;Sphingomonadales;Sphingomonadaceae;Croceicoccus;Croceicoccus        ------------------------CAAGCGTGAGGTAAGAGCATTTGGTG
Bacteria;Proteobacteria;Alphaproteobacteria;Rickettsiales;Rickettsiaceae;Rickettsia;Rickettsia            ----------------------------------ATAAGAGCATTTGGTG
Bacteria;Proteobacteria;Deltaproteobacteria;Adiutricales;Adiutricaceae;Adiutrix;Candidatus             ---------------------AGGTAAGCTACT---AAGGGCGAACGGTG
Bacteria;Proteobacteria;Deltaproteobacteria;Desulfobacterales;Desulfobacteraceae;Desulfatibacillum;Desulfatibacillum          -------------------------------CT---AAGGGCAAACGGTG
Bacteria;Proteobacteria;Deltaproteobacteria;Desulfuromonadales;Geobacteraceae;Geobacter;Geobacter          ---------------------GATCAAGCTACT---AAGGGCGTACGGTG
Bacteria;Proteobacteria;Deltaproteobacteria;Myxococcales;Polyangiaceae;Chondromyces;Chondromyces          -----------------------TCAAGCTACG---AAGGGCGCACGGTG
Bacteria;Proteobacteria;Deltaproteobacteria;Desulfovibrionales;Desulfovibrionaceae;Desulfovibrio;Desulfovibrio          -----------------------ATAAGTTACT---AAGGGCACAAGGTG
Bacteria;Bacteroidetes;Bacteroidia;Cytophagales;Cyclobacteriaceae;Aquiflexum;Aquiflexum          ------------------------TAAGTGAAC---AAGGGCGTACGGGG
Bacteria;Bacteroidetes;Bacteroidia;Sphingobacteriales;Sphingobacteriaceae;Pedobacter;Pedobacter             ---------------------AAGAAAGTAAGA---AAGAGCACACAGGG
Bacteria;Bacteroidetes;Bacteroidia;Bacteroidales;Dysgonomonadaceae;Fermentimonas;Fermentimonas          -----------------------GAAAGTGAAT---AAGGGCACATGGGG
Bacteria;Bacteroidetes;Bacteroidia;Chitinophagales;Chitinophagaceae;Chitinophaga;Chitinophaga          -----------------------TAAAGCGAAT---AAGGGCGCATGGTG
Bacteria;Spirochaetes;Brachyspirae;Brachyspirales;Brachyspiraceae;Brachyspira;Brachyspira          ----------------ATATGGTCAA-GTAAGT---AAGGGCTTAAGGTG
Bacteria;Spirochaetes;Spirochaetia;Spirochaetales;Spirochaetaceae;Borrelia;Borrelia            ----------------ATATGGTCAAAGTAATA---AAGAGTCTATGGTG
Bacteria;Epsilonbacteraeota;Campylobacteria;Campylobacterales;Sulfurospirillaceae;Sulfurospirillum;Sulfurospirillum             -------------------------------------AGAGCGAATGGTG
Bacteria;Epsilonbacteraeota;Campylobacteria;Campylobacterales;Arcobacteraceae;Arcobacter;Arcobacter          --------------------------AGCTATT---AAGGGCTAATGGTG
Bacteria;Epsilonbacteraeota;Campylobacteria;Campylobacterales;Helicobacteraceae;Helicobacter;Helicobacter             --------------------AAAACAAGCTTTT---AAGAGCAGATGGCG
Bacteria;Epsilonbacteraeota;Campylobacteria;Nautiliales;Nautiliaceae;Nautilia;Nautilia          ---------------------GAGAAAGCTACT---AAGGGCGAGCGGTG
Bacteria;Actinobacteria;Actinobacteria;Corynebacteriales;Nocardiaceae;Gordonia;Gordonia        -----------------TTGTTGT-AAGTGTGT---AAGGGCGTTCGGTG
Bacteria;Actinobacteria;Actinobacteria;Pseudonocardiales;Pseudonocardiaceae;Amycolatopsis;Amycolatopsis          AGTGGATGCGAGCATCTTTGTGGTCAAGTTGTT---AAGGGCACATGGTG
Bacteria;Actinobacteria;Actinobacteria;Streptosporangiales;Nocardiopsaceae;Nocardiopsis;Nocardiopsis      -------------------GTGGCCAAGTGAT----AGTGGCACACGGTG
Bacteria;Actinobacteria;Actinobacteria;Frankiales;Frankiaceae;Frankia;Frankia          ---------------------GGCCAAGTTATT---AAGGGCGCACGGTG
Bacteria;Actinobacteria;Actinobacteria;Streptomycetales;Streptomycetaceae;Kitasatospora;Kitasatospora      ACAGTGGACGCGAGCATCTGTGGCCAAGTTTTT---AAGGGCGCACGGTG
Bacteria;Actinobacteria;Actinobacteria;Frankiales;Nakamurellaceae;Nakamurella;Nakamurella        -----------------------CTAAGTTATT---AAGAGCACACGGTG
Bacteria;Actinobacteria;Actinobacteria;Propionibacteriales;Nocardioidaceae;Mumia;Mumia          -----------------------GCAAGCTACT---GAGGGCACATGGTG
Bacteria;Actinobacteria;Actinobacteria;Micrococcales;Cellulomonadaceae;Cellulomonas;Cellulomonas          -----------------------TCAAGTTTAT---AAGGGCACAGGGTG
Bacteria;Actinobacteria;Actinobacteria;Micrococcales;Beutenbergiaceae;Beutenbergia;Beutenbergia          -----------------------TCAAGTGTTT---AAGAGCAAACGGTG
Bacteria;Actinobacteria;Actinobacteria;Micrococcales;Demequinaceae;Lysinimicrobium;Lysinimicrobium            -----------------------TCAAGTTTTT---AAGAGCACATGGTG
Bacteria;Actinobacteria;Actinobacteria;Micrococcales;Jonesiaceae;Jonesia;Jonesia            -----------------------GTTAGTGTTT---TAGAGCACATGGTG
Bacteria;Actinobacteria;Actinobacteria;Micrococcales;Brevibacteriaceae;Brevibacterium;Brevibacterium            -----------------------ATGAGTGTGT---AAGAGCGCATGGTG
Bacteria;Actinobacteria;Actinobacteria;Micrococcales;Microbacteriaceae;Leucobacter;Leucobacter        ------------------TGATTTCAAGTTTCT---AAGAGCAAACGGTG
Bacteria;Actinobacteria;Actinobacteria;Micrococcales;Micrococcaceae;Arthrobacter;Arthrobacter      -------------------GTTGTCAAGTTTTT---AAGGGCACACGGTG
Bacteria;Actinobacteria;Actinobacteria;Propionibacteriales;Propionibacteriaceae;Acidipropionibacterium;Acidipropionibacterium          ----------------------TGCAAGCTACT---AAGTGCGGTCGGTG
Bacteria;Actinobacteria;Actinobacteria;Bifidobacteriales;Bifidobacteriaceae;Alloscardovia;Alloscardovia             --------------------GTGGTTTGTTGTT---AAGGGCTTAGGGTG
Bacteria;Firmicutes;Bacilli;Bacillales;Listeriaceae;Listeria;Listeria       -----------------------TTAAGTTAGA---AAGGGCGCACGGTG
Bacteria;Firmicutes;Bacilli;Bacillales;Planococcaceae;Lysinibacillus;Bacillus        -------------------TTGGTTAAGTTATT---AAGGGCGCACGGCG
Bacteria;Firmicutes;Bacilli;Bacillales;Stapyhlococcaceae;Staphylococcus;Mycobacterium            -----------------------TTAAGTTATT---AAGGGCGCACGGTG
Bacteria;Firmicutes;Bacilli;Bacillales;Sporolactobacillaceae;Salipaludibacillus;[Bacillus]              -----------------------TTAAGCAAGA---AAGGGCGCACGGTG
Bacteria;Firmicutes;Bacilli;Lactobacillales;Lactobacillaceae;Lactobacillus;Lactobacillus             -----------------------TTAAGTTATG---AAGGGCGCATGGTG
Bacteria;Firmicutes;Bacilli;Lactobacillales;Leuconostocaceae;Leuconostoc;Leuconostoc        -----------------------TTAAGTTAAT---AAGGGCGCGTGGTG
Bacteria;Firmicutes;Bacilli;Lactobacillales;Carnobacteriaceae;Carnobacterium;Carnobacterium        -----------------CATAGGTTAAGTTAAT---AAGGGCGCACGGTG
Bacteria;Firmicutes;Bacilli;Bacillales;Paenibacillaceae;Brevibacillus;Brevibacillus              -----------------------TTAAGTTAAT---AAGGGCACACGGTG
Bacteria;Firmicutes;Clostridia;Clostridiales;Christensenellaceae;Catabacter;Catabacter        ---------------------GATCAAGCTATA---AAGAGCACAGGGTG
Bacteria;Firmicutes;Clostridia;Clostridiales;Eubacteriaceae;Eubacterium;Eubacterium          ---------------------GATCAAGAAACA---AAGAGCACAGGGTG
Bacteria;Firmicutes;Negativicutes;Selenomonadales;Acidaminococcaceae;Acidaminococcus;Acidaminococcus        -----------------------TCAAGCTACT---AAGGGCATACGGTG
Bacteria;Firmicutes;Negativicutes;Selenomonadales;Veillonellaceae;Megasphaera;Megasphaera            -------------------TTAGTCAAGTAAGT---AAGGGCGTACGGCG
Bacteria;Tenericutes;Mollicutes;Entomoplasmatales;Entomoplasmatales        -----------------------TTAAGTTATT---AAGGGCATACGGTG
Bacteria;Tenericutes;Mollicutes;Mycoplasmatales;Mycoplasmataceae;Mycoplasma;Mycoplasma                ---------------------TATTAAACAAGC---AAGAGTTTTTGGTG
Bacteria;Tenericutes;Mollicutes;Entomoplasmatales;Entomoplasmataceae;Mesoplasma;Mesoplasma            -----------------------CTAAAAAATAGT-AAGGGCACATGGTG
Bacteria;Lentisphaerae;Lentisphaeria;Lentisphaerales;Lentisphaeraceae;Lentisphaera;Lentisphaera        -----------------------ACAAGCTAGT---AAGGGTGTATGATG
Bacteria;Actinobacteria;Coriobacteriia;Coriobacteriales;Coriobacteriales             -------------------------------------AGGGCACACGGTG
Bacteria;Actinobacteria;Coriobacteriia;Coriobacteriales;Eggerthellaceae;Adlercreutzia;Adlercreutzia          -------------------------------------AGGGCGCACGGCG
Bacteria;Actinobacteria;Coriobacteriia;Coriobacteriales;Atopobiaceae;Atopobium;Atopobium      -------------------------AGAAGATAGT-AAGGGCACACGGTG
Bacteria;Synergistetes;Synergistia;Synergistales;Synergistaceae;Acetomicrobium;Acetomicrobium        -----------------------ACAAGGTAGTT--AGGGGCGCACGGTG
Bacteria;Thermotogae;Thermotogae;Thermotogales;Fervidobacteriaceae;Thermosipho;Thermosipho             --------------------AGGTGAAGGTATT---AAGGGCACGCAGTG
Bacteria;Deinococcus-Thermus;Deinococci;Thermales;Thermaceae;Oceanithermus;Oceanithermus          -----------------------TCAAGATACG---AAGGGCGCACGGTG
                                                                          *        *

Bacteria;Proteobacteria;Gammaproteobacteria;Piscirickettsiales;Piscirickettsiaceae;Piscirickettsia;Piscirickettsia           GATGCCTTGGCAGTTAGAGGCGATGAAAGACGTAAGAGCCTGCGAAAAGC
Bacteria;Proteobacteria;Gammaproteobacteria;Pseudomonadales;Moraxellaceae;Acinetobacter;Acinetobacter          GATGCCTTGGCAGTCAGAGGCGATGAAAGACGTGATAGCCTGCGAAAAGC
Bacteria;Proteobacteria;Gammaproteobacteria;Cellvibrionales;Cellvibrionaceae;Simiduia;Simiduia          GATGCCTAGGCAGTTGGAGGCGATGAAGGACGTAGGAGCCTGCGAAAAGG
Bacteria;Proteobacteria;Gammaproteobacteria;Cellvibrionales;Halieaceae;Halioglobus;Halioglobus            GATGCCTTGGCAGTTGGAGGCGATGAAGGACGTAGGAGCCTGCGAAAAGC
Bacteria;Proteobacteria;Gammaproteobacteria;HdN1;gamma            GATGCCTTGGCAGTCAGAGGCGATGAAGGACGTGGTAACCTGCGAAAAGC
Bacteria;Proteobacteria;Gammaproteobacteria;Oceanospirillales;Alcanivoraceae;Alcanivorax;Alcanivorax          GATGCCTTGGTAGCCAGAGGCGATGAAGGACGTTGTAGCCTGCGATAAGC
Bacteria;Proteobacteria;Gammaproteobacteria;Xanthomonadales;Rhodanobacteraceae;Mizugakiibacter;mine              GATGCCTTGGCGGTCAGAGGCGATGAAGGACGTGGCAGCCTGCGAAAAGC
Bacteria;Proteobacteria;Gammaproteobacteria;Xanthomonadales;Xanthomonadaceae;Lysobacter;Lysobacter          GATGCCTTGGCGGTCAGAGGCGATGAAGGACGTGACAGCCTGCGAAAAGC
Bacteria;Proteobacteria;Gammaproteobacteria;Oceanospirillales;Halomonadaceae;Chromohalobacter;Chromohalobacter          GATGCCTAGGCAGCCAGAGGCGATGAAGGACGTTGTAGCCTGCGAAAAGG
Bacteria;Proteobacteria;Gammaproteobacteria;Pseudomonadales;Pseudomonadaceae;Azotobacter;Azotobacter            GATGCCTTGGCAGTCAGAGGCGATGAAAGACGTGGTAGCCTGCGATAAGC
Bacteria;Proteobacteria;Gammaproteobacteria;Alteromonadales;Marinobacteraceae;Marinobacter;Marinobacter          GATGCTT-GGCAGTCAGAGGCGATGAAAGACGTGGAAGCCTGCGATAAGG
Bacteria;Proteobacteria;Gammaproteobacteria;Oceanospirillales;Saccharospirillaceae;Gynuella;Gynuella          GATGCCTAGGCAGCCAGAGGCGAAGAAGGACGTGGTAACCTGCGAAAAGG
Bacteria;Proteobacteria;Gammaproteobacteria;Oceanospirillales;Endozoicomonadaceae;Endozoicomonas;Endozoicomonas        GATGCCTTGGCAGTCAGAGGCGATGAAGGACGTGGTAATCTGCGATAAGC
Bacteria;Proteobacteria;Gammaproteobacteria;Alteromonadales;Alteromonadaceae;Alteromonas;Alteromonas          GATGCCTTGGCAGTTAGAGGCGATGAAGGACGTGTAAGTCTGCGAAAAGC
Bacteria;Proteobacteria;Gammaproteobacteria;Alteromonadales;Pseudoalteromonadaceae;Pseudoalteromonas;Pseudoalteromonas              GATGCCTTGGCAGTTGGAGGCGATGAAGGACGTACTAACTTGCGATAAGC
Bacteria;Proteobacteria;Gammaproteobacteria;Alteromonadales;Shewanellaceae;Shewanella;Shewanella        GATGCCTTGGCAGTCAGAGGCGATGAAGGACGTAGTAACTTGCGAAAAGC
Bacteria;Proteobacteria;Gammaproteobacteria;Vibrionales;Vibrionaceae;Aliivibrio;Aliivibrio            GATGCCTTGGCAGTCAGAGGCGATGAAAGACGTATTAACTTGCGATAAGC
Bacteria;Proteobacteria;Gammaproteobacteria;Alteromonadales;Moritellaceae;Moritella;Moritella             GATGCCTAGGCAGTCAGAGGCGATGAAGGACGTGTTAATCTGCGTTAAGC
Bacteria;Proteobacteria;Gammaproteobacteria;Alteromonadales;Psychromonadaceae;Psychromonas;Psychromonas              GATGCCTAGGCAATTAGAGGCGATGAAGGACGTGGTAATCTGCGATAAGT
Bacteria;Proteobacteria;Gammaproteobacteria;Orbales;Orbaceae;Gilliamella;Gilliamella          GATGCCTAGGCAATCAGAGGCGAAGAAGGACGTGTTAATCTGCGAAAAGC
Bacteria;Proteobacteria;Gammaproteobacteria;Chromatiales;Chromatiaceae;Allochromatium;Allochromatium          GATGCCTAGGCGGTCGGAGGCGATGAAGGACGTGGTAGCCTGCGAAAAGT
Bacteria;Proteobacteria;Gammaproteobacteria;Thiotrichales;Thiotrichaceae;Thiothrix;Thiothrix             GATGCCTTGGCGGTCAGAGGCGATGAAGGACGTTGTAGCATGCGAAAAGT
Bacteria;Proteobacteria;Gammaproteobacteria;Milano-WF1B-44;Solemya            GATGCCTAGGCGGTAAGAGGCGATGAAGGACGTTGTAATCTGCGATAAGC
Bacteria;Proteobacteria;Gammaproteobacteria;Methylococcales;Methylomonaceae;Methylomicrobium;Methylomicrobium        GATGCCTAGGCGATAAGAGGCGAGGAAGGACGTAGTAGCATGCGATAAGC
Bacteria;Proteobacteria;Gammaproteobacteria;Nitrosococcales;Methylophagaceae;Methylophaga;Methylophaga              GATGCCTTGGCGATAAGAGGCGATGAAGGACGTAGTAATCTGCGAAAAGC
Bacteria;Proteobacteria;Gammaproteobacteria;Legionellales;Legionellaceae;Legionella;Fluoribacter        GATGCCTTGGCAGTAAGAGGCGAAGAAGGACGTGGAATCCTGCGAAAAGC
Bacteria;Proteobacteria;Gammaproteobacteria;Francisellales;Francisellaceae;Francisella;Allofrancisella                   GATGCCTTGGCATTCAGAGGCGAAGAAGGACGTGTTAATCTGCGATAAGC
Bacteria;Proteobacteria;Gammaproteobacteria;Cardiobacteriales;Cardiobacteriaceae;Cardiobacterium;Shewanella            GATGCCTTGGCGACAACAGGCGAAGAAGGACGTGGAAATCTGCGAAAAGC
Bacteria;Proteobacteria;Gammaproteobacteria;Betaproteobacteriales;Nitrosomonadaceae;Nitrosomonas;Nitrosomonas            GATGCCTTGGCGATTACAGGCGATGAAGGACGTGGAAGCCTGCGAAAAGC
Bacteria;Proteobacteria;Gammaproteobacteria;Betaproteobacteriales;Rhodocyclaceae;Dechlorosoma;Dechlorosoma          GATGCCTTGGCGATTACAGGCGATGAAGGACGTGCAAGCCTGCGAAAAGC
Bacteria;Proteobacteria;Gammaproteobacteria;Betaproteobacteriales;Burkholderiaceae;Achromobacter;Achromobacter          GATGCCTTGGCGATCACAGGCGATGAAGGACGTAGTAGCCTGCGAAAAGC
Bacteria;Proteobacteria;Gammaproteobacteria;Betaproteobacteriales;Chromobacteriaceae;Chromobacterium;Chromobacterium          GATGCCTTGGCGATCACAGGCGATGAAGGACGTGTAAGCCTGCGAAAAGC
Bacteria;Proteobacteria;Gammaproteobacteria;Betaproteobacteriales;Neisseriaceae;Kingella;Kingella        GATGCCTTGGCGATGATAGGCGACGAAGGACGTGTAAGCCTGCGAAAAGC
Bacteria;Proteobacteria;Gammaproteobacteria;Acidithiobacillales;Acidithiobacillaceae;Acidithiobacillus;Acidithiobacillus                GATGCCTTGGCAGAGACAGGCGACGAAGGACGTGGATACCTGCGAAAAGC
Bacteria;Proteobacteria;Gammaproteobacteria;Salinisphaerales;Solimonadaceae;Polycyclovorans;Polycyclovorans      GATGCCTTGGCGACAACAGGCGATGAAGGACGTAGTAGCCTGCGATAAGT
Bacteria;Proteobacteria;Alphaproteobacteria;Azospirillales;Azospirillaceae;Azospirillum;Azospirillum          GATGCCTTGGCACTGAGAGGCGATGAAGGACGCAGCACGTTGCGATAAGC
Bacteria;Proteobacteria;Alphaproteobacteria;Rhodospirillales;Rhodospirillaceae;Haematospirillum;Haematospirillum            GATGCCTTGGCACTGGAAGGCGATGAAGGACGTGGCACCCTGCGAAAAGT
Bacteria;Proteobacteria;Alphaproteobacteria;Rhodospirillales;Thalassospiraceae;Thalassospira;Thalassospira             GATGCCTTGGCGTTAAGAGGCGATGAAAGACGTGGCACTCTGCGATAAGC
Bacteria;Proteobacteria;Alphaproteobacteria;Caulobacterales;Caulobacteraceae;Asticcacaulis;Asticcacaulis            GATGCCTTGGCGTAGAGAGGCGATGAAGGACGTAGCAAGCTGCGATAAGA
Bacteria;Proteobacteria;Alphaproteobacteria;Caulobacterales;Hyphomonadaceae;Hirschia;Hirschia        AATGCCTTGGCAATATGAGGCGATGAAAGACGTGGCACGCTGCGATAAGC
Bacteria;Proteobacteria;Alphaproteobacteria;Rhizobiales;Xanthobacteraceae;Bradyrhizobium;Bradyrhizobium          GATGCCTTGGCGCTGAGAGGCGATGAAGGACGTGCTACGCTGCGATAAGC
Bacteria;Proteobacteria;Alphaproteobacteria;Rhizobiales;Beijerinckiaceae;Methylobacterium;Methylobacterium          GATGCCTTGGCGCTGAGAGGCGATGAAGGACGTGGTACGCTGCGATAAGC
Bacteria;Proteobacteria;Alphaproteobacteria;Rhizobiales;Hyphomicrobiaceae;Filomicrobium;Candidatus          GATGCCTTGGCGGTAAGAGGCGATGAAGGACGTGGTACGCTGCGAAAAGC
Bacteria;Proteobacteria;Alphaproteobacteria;Rhizobiales;Stappiaceae;Labrenzia;Labrenzia        GATGCCTTGGCGACAAGAGGCGATGAAGGACGTGATACGCTGCGATAAGC
Bacteria;Proteobacteria;Alphaproteobacteria;Rhodobacterales;Rhodobacteraceae;Celeribacter;Pacificibacter            AATGCCTAGGCAGTAAGAGGCGATGAAGGACGTGATACTCTGCGATAAGC
Bacteria;Proteobacteria;Alphaproteobacteria;Sphingomonadales;Sphingomonadaceae;Croceicoccus;Croceicoccus        GATGCCTTGGCATGTACAGGCGATGAAGGACGTGGCACGCTGCGATAAGC
Bacteria;Proteobacteria;Alphaproteobacteria;Rickettsiales;Rickettsiaceae;Rickettsia;Rickettsia            GATGCCTTGGCACTAGAAGGCGATGAAGGACGTAATACGCTGCGATAAGC
Bacteria;Proteobacteria;Deltaproteobacteria;Adiutricales;Adiutricaceae;Adiutrix;Candidatus             AATGCCTTGGCGTCAAGAGGCGAAGAAGGACGTGGTTAACTGCGATAAGC
Bacteria;Proteobacteria;Deltaproteobacteria;Desulfobacterales;Desulfobacteraceae;Desulfatibacillum;Desulfatibacillum          GATGCCTTGGCGTCAAGAGGCGATGAAAGACGTGGTAGGCTGCGATAAGC
Bacteria;Proteobacteria;Deltaproteobacteria;Desulfuromonadales;Geobacteraceae;Geobacter;Geobacter          GATGCCTAGGCAGAGAGAGGCGATGAAGGACGTGGTAAGCTGCGATAAGC
Bacteria;Proteobacteria;Deltaproteobacteria;Myxococcales;Polyangiaceae;Chondromyces;Chondromyces          GATGCCTAGGCGATCAGAGGCGAAGAAGGACGTGGACAGCTGCGAAAAGC
Bacteria;Proteobacteria;Deltaproteobacteria;Desulfovibrionales;Desulfovibrionaceae;Desulfovibrio;Desulfovibrio          GATGCCTTGGCACTAGGAGGCGATGAAGGACGTGATAGGCTGCGATATGC
Bacteria;Bacteroidetes;Bacteroidia;Cytophagales;Cyclobacteriaceae;Aquiflexum;Aquiflexum          GATGCCTAGGCTCCCAGAGGCGAAGAAGGACGTGACAAGCTGCGAAAAGC
Bacteria;Bacteroidetes;Bacteroidia;Sphingobacteriales;Sphingobacteriaceae;Pedobacter;Pedobacter             GATGCCTTGGCTCTCAGAGGCGATGAAGGACGTGATAAGCTGCGATAAGC
Bacteria;Bacteroidetes;Bacteroidia;Bacteroidales;Dysgonomonadaceae;Fermentimonas;Fermentimonas          GATGCCTAGGCTCTGGAAGGCGAAGAAGGACGTGATAAGCTGCGATAAGC
Bacteria;Bacteroidetes;Bacteroidia;Chitinophagales;Chitinophagaceae;Chitinophaga;Chitinophaga          GATGCCTAGGCTCTAGGAGGCGAAGAAGGACGTGGTAAGCTGCGATAAGC
Bacteria;Spirochaetes;Brachyspirae;Brachyspirales;Brachyspiraceae;Brachyspira;Brachyspira          GATGCCTAGGCACTGGAAGGCGATGAAGGTCGTGACAAGCTGCGATAAGC
Bacteria;Spirochaetes;Spirochaetia;Spirochaetales;Spirochaetaceae;Borrelia;Borrelia            AATGCCTAGGAGCTTTAAGGCGAAGAAGGTCGTGGTAAGCTGCGAAAAGC
Bacteria;Epsilonbacteraeota;Campylobacteria;Campylobacterales;Sulfurospirillaceae;Sulfurospirillum;Sulfurospirillum             GATGCCTAGGCTGTAAGAGGCGATGAAGGACGTACTAGACTGCGAAAAGT
Bacteria;Epsilonbacteraeota;Campylobacteria;Campylobacterales;Arcobacteraceae;Arcobacter;Arcobacter          GATGCCTAGACTGTAAGAGGCGATGAAAGACGTATTAGGCTGCGATAAGC
Bacteria;Epsilonbacteraeota;Campylobacteria;Campylobacterales;Helicobacteraceae;Helicobacter;Helicobacter             GATGCCTTGCCAAAGAGAGGCGATGAAGGACGTACTAGACTGCGATAAGC
Bacteria;Epsilonbacteraeota;Campylobacteria;Nautiliales;Nautiliaceae;Nautilia;Nautilia          GATGCCTAGGCTGGAAGAGGCGAAGAAGGACGTGCTAGGCTGCGAAAAGC
Bacteria;Actinobacteria;Actinobacteria;Corynebacteriales;Nocardiaceae;Gordonia;Gordonia        GATGCCTTGGTACCAGGAGCCGATGAAGGACGTGGTAGGCCGCGATAGTC
Bacteria;Actinobacteria;Actinobacteria;Pseudonocardiales;Pseudonocardiaceae;Amycolatopsis;Amycolatopsis          GATGTCTTGGCTTCAGGAGCCGATGAAGGACGTGGGAGGCTGCGATATGC
Bacteria;Actinobacteria;Actinobacteria;Streptosporangiales;Nocardiopsaceae;Nocardiopsis;Nocardiopsis      GATGCCTTGGCACCAGGCGCCGATGAAGGACGTGGGAGGCCGCGATAGGC
Bacteria;Actinobacteria;Actinobacteria;Frankiales;Frankiaceae;Frankia;Frankia          GATGCCTTGGCACCAGGAGCCGATGAAGGACGTGGGAGGCTGCGATATGC
Bacteria;Actinobacteria;Actinobacteria;Streptomycetales;Streptomycetaceae;Kitasatospora;Kitasatospora      GATGCCTTGGCACCAGGAACCGATGAAGGACGTGGGAGGCCGCGATAGGC
Bacteria;Actinobacteria;Actinobacteria;Frankiales;Nakamurellaceae;Nakamurella;Nakamurella        GATGCCTAGGCACCAAGAGCCGATGAAGGTCGTAGGAGGCTGCGAAAAGC
Bacteria;Actinobacteria;Actinobacteria;Propionibacteriales;Nocardioidaceae;Mumia;Mumia          GATGCCTTGGCATCGAGAGCCGATGAAGGACGTAGGAGTCTGCGATAAGC
Bacteria;Actinobacteria;Actinobacteria;Micrococcales;Cellulomonadaceae;Cellulomonas;Cellulomonas          GATGCCTTGGCACTAGGAGCCGAAGAAGGACGTGGTAGCCTGCGATAAGC
Bacteria;Actinobacteria;Actinobacteria;Micrococcales;Beutenbergiaceae;Beutenbergia;Beutenbergia          GATGCCTTGGCATCAGGAGCCGAAGAAGGACGTGGTAGCCTGCGATAAGC
Bacteria;Actinobacteria;Actinobacteria;Micrococcales;Demequinaceae;Lysinimicrobium;Lysinimicrobium            GATGCCTTGGCAGTAGGAGCCGAAGAAGGACGTTGTAGCCTGCGATAAGC
Bacteria;Actinobacteria;Actinobacteria;Micrococcales;Jonesiaceae;Jonesia;Jonesia            GATGCCTTGGCATCAGGAGCCGATGAAGGACGTGGTAGCCTGCGTTAAGC
Bacteria;Actinobacteria;Actinobacteria;Micrococcales;Brevibacteriaceae;Brevibacterium;Brevibacterium            GATGCCTTGGCATCAGGAGCCGATGAAGGACGTGGAAATCTGCGATAAGC
Bacteria;Actinobacteria;Actinobacteria;Micrococcales;Microbacteriaceae;Leucobacter;Leucobacter        GATGCCTTGGCATCTGGAGCCGAAGAAGGACGTAGTAATCTGCGATAAGC
Bacteria;Actinobacteria;Actinobacteria;Micrococcales;Micrococcaceae;Arthrobacter;Arthrobacter      AATGCCTTGGCATTAGGAGCCGAAGAAGGACGTAGGAATCTGCGATAAGC
Bacteria;Actinobacteria;Actinobacteria;Propionibacteriales;Propionibacteriaceae;Acidipropionibacterium;Acidipropionibacterium          GATGCCTTGGCACCAAGAGCCGATGAAGGACGTTGTAACCTGCGATAAGC
Bacteria;Actinobacteria;Actinobacteria;Bifidobacteriales;Bifidobacteriaceae;Alloscardovia;Alloscardovia             GATGCCTTGGCACATGGGAGCGATGAAAGACGTGGGAGGCTGCGATAAGC
Bacteria;Firmicutes;Bacilli;Bacillales;Listeriaceae;Listeria;Listeria       GATGCCTTGGCACTAGGAGCCGAAGAAGGACGGGACTAACACCGATATGC
Bacteria;Firmicutes;Bacilli;Bacillales;Planococcaceae;Lysinibacillus;Bacillus        AATGCCTTGGCACTAGGAGCCGAAGAAGGACGGCACTAACACCGATATGC
Bacteria;Firmicutes;Bacilli;Bacillales;Stapyhlococcaceae;Staphylococcus;Mycobacterium            GATGCCTTGGCACTAGAAGCCGAAGAAGGACGTTACTAACGACGATATGC
Bacteria;Firmicutes;Bacilli;Bacillales;Sporolactobacillaceae;Salipaludibacillus;[Bacillus]              GATACCTTGGCACTAGGAGCCGATGAAGGACGGGACGAACACCGATATGC
Bacteria;Firmicutes;Bacilli;Lactobacillales;Lactobacillaceae;Lactobacillus;Lactobacillus             AATGCCTTGGTACTAGGAGCCGATGAAGGACGGGACTAACACCGATATGC
Bacteria;Firmicutes;Bacilli;Lactobacillales;Leuconostocaceae;Leuconostoc;Leuconostoc        GATGCCTTGGCACTAGGAGCCGATGAAGGACGTGACTAACTACGATAAGC
Bacteria;Firmicutes;Bacilli;Lactobacillales;Carnobacteriaceae;Carnobacterium;Carnobacterium        AATGCCTTGGCACTAGGAGCCGATGAAGGACGGGACTAACGCCGATATGC
Bacteria;Firmicutes;Bacilli;Bacillales;Paenibacillaceae;Brevibacillus;Brevibacillus              GATGCCTTGGCGTTAGGAGCCGAAGAAGGACGCAGCGAACTGCGATAAGC
Bacteria;Firmicutes;Clostridia;Clostridiales;Christensenellaceae;Catabacter;Catabacter        AATGCCTTGGCATCAAGAACCGATGAAGGACGTGTCAAGCTGCGAAAAGC
Bacteria;Firmicutes;Clostridia;Clostridiales;Eubacteriaceae;Eubacterium;Eubacterium          AATGCCTTGGCACTGGGAGCCGAAGAAGGACGCGACAAGCTGCGAAAAGC
Bacteria;Firmicutes;Negativicutes;Selenomonadales;Acidaminococcaceae;Acidaminococcus;Acidaminococcus        GATGCCTAGGCACTAAGAGCCGATGAAGGACGTGGTAAGCTGCGAAAAGC
Bacteria;Firmicutes;Negativicutes;Selenomonadales;Veillonellaceae;Megasphaera;Megasphaera            GATGCCTTGGCCATATCAGCCGAAGAAGGACGCGATAAGCTGCGATAAGC
Bacteria;Tenericutes;Mollicutes;Entomoplasmatales;Entomoplasmatales        GATGACTTGGGAATAGGAGCCGATGAAGGACGTGGTTACCTGCGATAAGC
Bacteria;Tenericutes;Mollicutes;Mycoplasmatales;Mycoplasmataceae;Mycoplasma;Mycoplasma                GATGCCTTGGGTCTGGAAGTCGATGAAGGACGTGATTACCTGCGATAAGC
Bacteria;Tenericutes;Mollicutes;Entomoplasmatales;Entomoplasmataceae;Mesoplasma;Mesoplasma            AATGCCTTGGAAAATGGAGCCGAAGAAGGACGTGATTACCTGCGAAAAGC
Bacteria;Lentisphaerae;Lentisphaeria;Lentisphaerales;Lentisphaeraceae;Lentisphaera;Lentisphaera        GATGCCTTGGCACTAACAGGCGATGAAGGACGCGTTAAGCTGCGAAAATC
Bacteria;Actinobacteria;Coriobacteriia;Coriobacteriales;Coriobacteriales             GATGCCTTGGCACAGAAAGTCGATGAAGGACGTGACAAGCTGCGATAAGC
Bacteria;Actinobacteria;Coriobacteriia;Coriobacteriales;Eggerthellaceae;Adlercreutzia;Adlercreutzia          GATGCCTTGGCACAGGAAGTCGACGAAGGACGCGGCAAGCTGCGATAAGC
Bacteria;Actinobacteria;Coriobacteriia;Coriobacteriales;Atopobiaceae;Atopobium;Atopobium      GATGCCTTGGCACAGAAAGCCGATGAAGGACGTGACAAGCTGCGATAAGC
Bacteria;Synergistetes;Synergistia;Synergistales;Synergistaceae;Acetomicrobium;Acetomicrobium        GATGCCTAGGCACCAACGGCCGATGAAGGGCGTGGCAAGCTGCGATAAGC
Bacteria;Thermotogae;Thermotogae;Thermotogales;Fervidobacteriaceae;Thermosipho;Thermosipho             GATGCCTAGGCGGCAGGAGGCGAAGAAGGGCGTGGCAAGCTGCGAAAAGC
Bacteria;Deinococcus-Thermus;Deinococci;Thermales;Thermaceae;Oceanithermus;Oceanithermus          GATGCCTTGGCACCCG-AGCCGATGAAGGACGTGGCTACCTGCGATAAGC
                                   **   * *           *** *** * **          **  *   

Bacteria;Proteobacteria;Gammaproteobacteria;Piscirickettsiales;Piscirickettsiaceae;Piscirickettsia;Piscirickettsia           TTCGGGGAGGTGGCAAATAACCTT-TGATCCGGAGATGTCTGAATGGGGA
Bacteria;Proteobacteria;Gammaproteobacteria;Pseudomonadales;Moraxellaceae;Acinetobacter;Acinetobacter          TCCGGGGAGGCGGCAAATATCCTT-TGATCCGGAGATTTCTGAATGGGGG
Bacteria;Proteobacteria;Gammaproteobacteria;Cellvibrionales;Cellvibrionaceae;Simiduia;Simiduia          TTAGGGGAGCCGGCAAACATGCTT-TGATCCTAACATGTCCGAATGGGGA
Bacteria;Proteobacteria;Gammaproteobacteria;Cellvibrionales;Halieaceae;Halioglobus;Halioglobus            ATCGGGGAGGTGGCAACCAACCTT-TGATCCGGTGATGTCCGAATGGGGA
Bacteria;Proteobacteria;Gammaproteobacteria;HdN1;gamma            TTCGGTAAGCCGGTACACAGGCGA-TGACCCGAAGATGTCCGAATGGGGG
Bacteria;Proteobacteria;Gammaproteobacteria;Oceanospirillales;Alcanivoraceae;Alcanivorax;Alcanivorax          TTCGGGGAGTCGGCAAACAGACTT-TGATCCGGAGATTTCCGAATGGGGA
Bacteria;Proteobacteria;Gammaproteobacteria;Xanthomonadales;Rhodanobacteraceae;Mizugakiibacter;mine              GTCGGGGAGTTGGCAG-CAAGCAT-TGATCCGGCGATGTCCGAATGGGGA
Bacteria;Proteobacteria;Gammaproteobacteria;Xanthomonadales;Xanthomonadaceae;Lysobacter;Lysobacter          GCGGGGGAGCTGGCAA-TAAGCAT-TGATCCCGCGATGTCCGAATGGGGA
Bacteria;Proteobacteria;Gammaproteobacteria;Oceanospirillales;Halomonadaceae;Chromohalobacter;Chromohalobacter          CTCGGTGAGGTGGCAAACAACCTG-CGACCCGGGCATGTCCGAATGGGGA
Bacteria;Proteobacteria;Gammaproteobacteria;Pseudomonadales;Pseudomonadaceae;Azotobacter;Azotobacter            TTCGGGGAGTCGGCAAACAGACTG-CGATCCGGAGATCTCTGAATGGGGA
Bacteria;Proteobacteria;Gammaproteobacteria;Alteromonadales;Marinobacteraceae;Marinobacter;Marinobacter          TTCGGGGAGCTGGCAAACGAGCTG-TGATCCGGACATTTCTGAATGGGGA
Bacteria;Proteobacteria;Gammaproteobacteria;Oceanospirillales;Saccharospirillaceae;Gynuella;Gynuella          TTCGGTGAGGTGGTAAACGACCTG-TGACCCGGACATATCCGAATGGGGC
Bacteria;Proteobacteria;Gammaproteobacteria;Oceanospirillales;Endozoicomonadaceae;Endozoicomonas;Endozoicomonas        TTTGGGGAGCCGATAAACAGGCCT-TGATCCAGAGATTTCCGAATGGGGA
Bacteria;Proteobacteria;Gammaproteobacteria;Alteromonadales;Alteromonadaceae;Alteromonas;Alteromonas          TGTGGTGAGCCGACAAAATGCATT-TGAGCCACAGATGTCCGAATGGGGA
Bacteria;Proteobacteria;Gammaproteobacteria;Alteromonadales;Pseudoalteromonadaceae;Pseudoalteromonas;Pseudoalteromonas              CTAGTCAAGCCAGTAAGAGGCGCT-TGAGACTAGGATTTCCGAATGGGGA
Bacteria;Proteobacteria;Gammaproteobacteria;Alteromonadales;Shewanellaceae;Shewanella;Shewanella        GTTGGCGAGCTAGTAACAAGCATT-TGAGCTAACGATGTCCGAATGGGGG
Bacteria;Proteobacteria;Gammaproteobacteria;Vibrionales;Vibrionaceae;Aliivibrio;Aliivibrio            CCAGATTAGGTAGTAAAAACCTTT-TGAGTCTGGGATTTCTGAATGGGGA
Bacteria;Proteobacteria;Gammaproteobacteria;Alteromonadales;Moritellaceae;Moritella;Moritella             TGTGGGGAGTTGATAAAAAGCGTT-A-ATCCACAGATTTCCGAATGGGGG
Bacteria;Proteobacteria;Gammaproteobacteria;Alteromonadales;Psychromonadaceae;Psychromonas;Psychromonas              CCAGGGGAGTTGATAACAAGCGTT-ATATCCTGGAATTTCCGAATGGGGC
Bacteria;Proteobacteria;Gammaproteobacteria;Orbales;Orbaceae;Gilliamella;Gilliamella          GACGGTAAGCTGATAAAAAGCGTA-ATAGCCGTCGATGTCCGAATGGGGA
Bacteria;Proteobacteria;Gammaproteobacteria;Chromatiales;Chromatiaceae;Allochromatium;Allochromatium          CTCGGGGAGCTGGCAAACAAGCTT-TGATCCGGGAATGTCCGAATGGGGA
Bacteria;Proteobacteria;Gammaproteobacteria;Thiotrichales;Thiotrichaceae;Thiothrix;Thiothrix             CTCGGGGAGCTTGCAAACTAGCAT-TGATCCGGGAATGTCCGAATGGGGA
Bacteria;Proteobacteria;Gammaproteobacteria;Milano-WF1B-44;Solemya            TTCGGGGAGCTGATAAACAAGCTT-TGATCCGGAGATTTCCGAATGGGGA
Bacteria;Proteobacteria;Gammaproteobacteria;Methylococcales;Methylomonaceae;Methylomicrobium;Methylomicrobium        CGCGGGGAGTTTGCAAACTAACTT-TGATCCGCGGATTTCCGAATGGGGC
Bacteria;Proteobacteria;Gammaproteobacteria;Nitrosococcales;Methylophagaceae;Methylophaga;Methylophaga              GTAGGGGAGCTGATAAACGAGCTT-TGAGCCTACGATATCCGAATGGGGC
Bacteria;Proteobacteria;Gammaproteobacteria;Legionellales;Legionellaceae;Legionella;Fluoribacter        TCTGGTGAGCTGG-AAACGAGCGT-TTAACCAGAGATGTCCGAATGGGGG
Bacteria;Proteobacteria;Gammaproteobacteria;Francisellales;Francisellaceae;Francisella;Allofrancisella                   TTCGGTGAGCTGATAAATGAGCTT-TGACCCGAAGATTTCCGAATGGGGG
Bacteria;Proteobacteria;Gammaproteobacteria;Cardiobacteriales;Cardiobacteriaceae;Cardiobacterium;Shewanella            CCCGGGAAGCTGATAA-CAAGCAA-TGATCCGGGGATCTCCGAATGGGGC
Bacteria;Proteobacteria;Gammaproteobacteria;Betaproteobacteriales;Nitrosomonadaceae;Nitrosomonas;Nitrosomonas            TTCGGGGAGCTGGCAAACAAGCTT-TGATCCGGAGATATCCGAATGGGAA
Bacteria;Proteobacteria;Gammaproteobacteria;Betaproteobacteriales;Rhodocyclaceae;Dechlorosoma;Dechlorosoma          TCTGGGGAGCTGGCAACGAAGCTT-TGATCCAGAGATGTCCGAATGGGGA
Bacteria;Proteobacteria;Gammaproteobacteria;Betaproteobacteriales;Burkholderiaceae;Achromobacter;Achromobacter          TGCGGGGAGCTGGCAAACAAGCTT-TGATCCGCAGATATCCGAATGGGGA
Bacteria;Proteobacteria;Gammaproteobacteria;Betaproteobacteriales;Chromobacteriaceae;Chromobacterium;Chromobacterium          GCGGGGGAGCTGGCAATAGAGCTT-TGATCCCGCGATATCCGAATGGGGA
Bacteria;Proteobacteria;Gammaproteobacteria;Betaproteobacteriales;Neisseriaceae;Kingella;Kingella        ATCGGAGAGCTGGCAATAAAGCAA-TGACCCGGTGATGTCCGAATGGGGA
Bacteria;Proteobacteria;Gammaproteobacteria;Acidithiobacillales;Acidithiobacillaceae;Acidithiobacillus;Acidithiobacillus                CTCGGGGAGCTGGTAAACAAGCTT-TGATCCGGGGATATCCGAATGGGGC
Bacteria;Proteobacteria;Gammaproteobacteria;Salinisphaerales;Solimonadaceae;Polycyclovorans;Polycyclovorans      CACGGGGAGCTGGCAAACAAGCTT-TGATCCGTGAATTTCCGAATGGGGA
Bacteria;Proteobacteria;Alphaproteobacteria;Azospirillales;Azospirillaceae;Azospirillum;Azospirillum          CATGGGGAGCCG-CGAGCAGGCTT-TGATCCGTGGATTTCCGAATGGGGC
Bacteria;Proteobacteria;Alphaproteobacteria;Rhodospirillales;Rhodospirillaceae;Haematospirillum;Haematospirillum            TCCGGGGAGATG-GGAGCAATCTT-TGATCCGGAAATGTCCGAATGGGGA
Bacteria;Proteobacteria;Alphaproteobacteria;Rhodospirillales;Thalassospiraceae;Thalassospira;Thalassospira             TACGGTGAGCCG-AGAGCAGGCTT-TGACCCGTAGATTTCTGAATGGGGA
Bacteria;Proteobacteria;Alphaproteobacteria;Caulobacterales;Caulobacteraceae;Asticcacaulis;Asticcacaulis            TGCGGGGAGGCG-CTAGCACCCAT-TGATCCGCATATTTCCGAATGGGGA
Bacteria;Proteobacteria;Alphaproteobacteria;Caulobacterales;Hyphomonadaceae;Hirschia;Hirschia        TGTGGGGAGGTG-CGAGCAACCTT-TGATCCATAGATTTCTGAATGGGGA
Bacteria;Proteobacteria;Alphaproteobacteria;Rhizobiales;Xanthobacteraceae;Bradyrhizobium;Bradyrhizobium          CGTGGGGAGCTG-CGAAGAAGCTT-TGATCCGCGGATTTCCGAATGGGGA
Bacteria;Proteobacteria;Alphaproteobacteria;Rhizobiales;Beijerinckiaceae;Methylobacterium;Methylobacterium          CTTGGGGAGCTG-CGAACGAGCTT-TGATCCAGGGATTTCCGAATGGGGA
Bacteria;Proteobacteria;Alphaproteobacteria;Rhizobiales;Hyphomicrobiaceae;Filomicrobium;Candidatus          TACGGGAAGGTG-CGAACAGCCGT-TGATCCGTAGATATCCGAATGGGGC
Bacteria;Proteobacteria;Alphaproteobacteria;Rhizobiales;Stappiaceae;Labrenzia;Labrenzia        CATGGGGAGCTG-CGAATAAGCTT-TGATCCGTGGATTTCCGAATGGGGA
Bacteria;Proteobacteria;Alphaproteobacteria;Rhodobacterales;Rhodobacteraceae;Celeribacter;Pacificibacter            CATGGGGAGCTG-AGAATAAGCTT-TGATCCATGGATTTCCGAATGGGGC
Bacteria;Proteobacteria;Alphaproteobacteria;Sphingomonadales;Sphingomonadaceae;Croceicoccus;Croceicoccus        GTCGGGGAGCTG-TGAGCAGGCTT-TGATCCGGCGATTTCCGAATGGGGA
Bacteria;Proteobacteria;Alphaproteobacteria;Rickettsiales;Rickettsiaceae;Rickettsia;Rickettsia            TTCGGGGAGTTG-CGAATAAACTT-TGATCCGAAGATTTCCGAATAGGGA
Bacteria;Proteobacteria;Deltaproteobacteria;Adiutricales;Adiutricaceae;Adiutrix;Candidatus             TTCGGTAAGCTGTA-AACAAGCTT-TGACCCGGAGATTTCCGAATGGGGC
Bacteria;Proteobacteria;Deltaproteobacteria;Desulfobacterales;Desulfobacteraceae;Desulfatibacillum;Desulfatibacillum          TTCGGAGAGCCGCCTAACAGGCTT-TGACCCGGAGATCTCTGAATGGGGA
Bacteria;Proteobacteria;Deltaproteobacteria;Desulfuromonadales;Geobacteraceae;Geobacter;Geobacter          TTCGGGGAGCCGCTAAACAGGCTT-TGATCCGGAGATTTCCGAATGGGGA
Bacteria;Proteobacteria;Deltaproteobacteria;Myxococcales;Polyangiaceae;Chondromyces;Chondromyces          TCCGGGGAGCCG-CTAACAGGCTT-TGATCCGGAGATCTCCGAATGGGGC
Bacteria;Proteobacteria;Deltaproteobacteria;Desulfovibrionales;Desulfovibrionaceae;Desulfovibrio;Desulfovibrio          CTCGGTGAGGAGCCAAATATCCTT-TGACCCGGGGATTTCCGAATGGGGA
Bacteria;Bacteroidetes;Bacteroidia;Cytophagales;Cyclobacteriaceae;Aquiflexum;Aquiflexum          CGCGGGGACCCG-CAAGCG-GGGCTG-ATCCGCGGATGTCCGAATGGGGC
Bacteria;Bacteroidetes;Bacteroidia;Sphingobacteriales;Sphingobacteriaceae;Pedobacter;Pedobacter             TCCGGGGATTAG-CAAATATGAATTA-ATCCGGAGATTTCCGAATGGGGA
Bacteria;Bacteroidetes;Bacteroidia;Bacteroidales;Dysgonomonadaceae;Fermentimonas;Fermentimonas          TGCGGGGATTGG-CAAATACGAATCG-ATCCGCAGATTTCCGAATGGGGC
Bacteria;Bacteroidetes;Bacteroidia;Chitinophagales;Chitinophagaceae;Chitinophaga;Chitinophaga          TACGGGGAGATG-CAAACGATCGTTACATCCGTAGATTTCCGAATGGGAC
Bacteria;Spirochaetes;Brachyspirae;Brachyspirales;Brachyspiraceae;Brachyspira;Brachyspira          TACGGGGAGAAG-CAAATATTCTA-TGATCCGTAGATCACCGAATGGGAA
Bacteria;Spirochaetes;Spirochaetia;Spirochaetales;Spirochaetaceae;Borrelia;Borrelia            TTGGGGGAGAAG-CAAACATTTTA-TGATCCCAAGATTACCGAATGGAGT
Bacteria;Epsilonbacteraeota;Campylobacteria;Campylobacterales;Sulfurospirillaceae;Sulfurospirillum;Sulfurospirillum             TACGGGGAGCCGTCAAG-AGGCTT-TGATCCGTAAGTATCCGAATGGGGC
Bacteria;Epsilonbacteraeota;Campylobacteria;Campylobacterales;Arcobacteraceae;Arcobacter;Arcobacter          CTCGGGGAGCTGCCAAA-GAGCTT-TGATCCGGGGATTTCTGAATGGGGC
Bacteria;Epsilonbacteraeota;Campylobacteria;Campylobacterales;Helicobacteraceae;Helicobacter;Helicobacter             TATGCGGAGCTGTCAAG-GAGCTT-TGATGCGTAGATGTCCGAATGGGGC
Bacteria;Epsilonbacteraeota;Campylobacteria;Nautiliales;Nautiliaceae;Nautilia;Nautilia          CAGGGGGAGTTGCCAAG-AAGCGT-TGATCCCTGGATGTCCGAATGGGGG
Bacteria;Actinobacteria;Actinobacteria;Corynebacteriales;Nocardiaceae;Gordonia;Gordonia        CTCGGGGAGTTGTCAAACGAGCTG-TGATCCGAGGGTGTCCGAATGGGGA
Bacteria;Actinobacteria;Actinobacteria;Pseudonocardiales;Pseudonocardiaceae;Amycolatopsis;Amycolatopsis          CTCGGGGAGCTGTCAACCGAGCTG-TGATCCGAGGATTTCCGAATGGGGA
Bacteria;Actinobacteria;Actinobacteria;Streptosporangiales;Nocardiopsaceae;Nocardiopsis;Nocardiopsis      CACGGGGAGCTGTCAACCGAGCTG-TGATCCGTGGGTGTCCGAATGGGGA
Bacteria;Actinobacteria;Actinobacteria;Frankiales;Frankiaceae;Frankia;Frankia          CTCGGGGAGCTGTCAACCGAGCTG-TGATCCGAGGATTTCCGAATGGGGA
Bacteria;Actinobacteria;Actinobacteria;Streptomycetales;Streptomycetaceae;Kitasatospora;Kitasatospora      CCCGGGGAGCTGTCAACCGAGCTT-TGATCCGGGGGTGTCCGAATGGGGA
Bacteria;Actinobacteria;Actinobacteria;Frankiales;Nakamurellaceae;Nakamurella;Nakamurella        CTCGGGGAGCTGCCAACCGAGCTG-AGATCCGAGGATTACCGAATGGGGA
Bacteria;Actinobacteria;Actinobacteria;Propionibacteriales;Nocardioidaceae;Mumia;Mumia          CCCGGGGAGTTGACAACCGAGCTG-TGATCCGGGGGTGTCCGAATGGGGA
Bacteria;Actinobacteria;Actinobacteria;Micrococcales;Cellulomonadaceae;Cellulomonas;Cellulomonas          CTCGGGGAGTTGGCAAACGAACCG-TGATCCGAGGATGTCCGAATGGGGA
Bacteria;Actinobacteria;Actinobacteria;Micrococcales;Beutenbergiaceae;Beutenbergia;Beutenbergia          CTCGGGGAGTTGGCAAACGAGCTG-TGATCCGAGGGTGTCCGAATGGGGA
Bacteria;Actinobacteria;Actinobacteria;Micrococcales;Demequinaceae;Lysinimicrobium;Lysinimicrobium            CTCGGGGAGCTGGCAAACAAGCTG-TGATCCGAGGATGTCCGAATGGGGA
Bacteria;Actinobacteria;Actinobacteria;Micrococcales;Jonesiaceae;Jonesia;Jonesia            CTCGGGGAGTTGGCAAACAAGCTG-TGATCCGAGGGTGTCCGAATGGGGA
Bacteria;Actinobacteria;Actinobacteria;Micrococcales;Brevibacteriaceae;Brevibacterium;Brevibacterium            CTCGGGGAGCCGATAAACGGGCTG-TGATCCGAGGGTGTCCGAATGGGGA
Bacteria;Actinobacteria;Actinobacteria;Micrococcales;Microbacteriaceae;Leucobacter;Leucobacter        CTCGGGGAGCCGATAAACGGGCTG-TGATTCGAGGATTTCCGAATGGGGA
Bacteria;Actinobacteria;Actinobacteria;Micrococcales;Micrococcaceae;Arthrobacter;Arthrobacter      CTCGGGGAGTTGATAACCAAACTT-TGATCCGAGGGTGTCCGAATGGGGG
Bacteria;Actinobacteria;Actinobacteria;Propionibacteriales;Propionibacteriaceae;Acidipropionibacterium;Acidipropionibacterium          CCCGGGGAGTTGGTTCACGAGCTG-TGATCCGGGGGTGTCCGAATGGGGA
Bacteria;Actinobacteria;Actinobacteria;Bifidobacteriales;Bifidobacteriaceae;Alloscardovia;Alloscardovia             CTTGGGGAGCTGTCAACCGAGCTG-TGATCCGAGGATTTCTGAATGAGGA
Bacteria;Firmicutes;Bacilli;Bacillales;Listeriaceae;Listeria;Listeria       TTTGGGGAGCTG-TACGTAAGCGT-TGATCCAGAGATTTCCGAATGGGGG
Bacteria;Firmicutes;Bacilli;Bacillales;Planococcaceae;Lysinibacillus;Bacillus        TTCGGGGAGCTG-TAAGTGAGCTT-TGATCCGGAGATTTCCGAATGGGGG
Bacteria;Firmicutes;Bacilli;Bacillales;Stapyhlococcaceae;Staphylococcus;Mycobacterium            TTTGGGTAGCTG-TAAGTAAGCGT-TGATCCAGAGATTTCCGAATGGGGG
Bacteria;Firmicutes;Bacilli;Bacillales;Sporolactobacillaceae;Salipaludibacillus;[Bacillus]              TTCGGGGAGCTG-TAAGTAAGCGT-TGATCCGGAGATTTCCGAATGGGGG
Bacteria;Firmicutes;Bacilli;Lactobacillales;Lactobacillaceae;Lactobacillus;Lactobacillus             TTCGGGGAGCGG-TAAGTACGCTT-TGATCCGGAGATTTCCGAATGGGGA
Bacteria;Firmicutes;Bacilli;Lactobacillales;Leuconostocaceae;Leuconostoc;Leuconostoc        TTTGGTGAGCGG-TAAGTACGCTA-TGACCCAGAGATTTCCGAATGGGGA
Bacteria;Firmicutes;Bacilli;Lactobacillales;Carnobacteriaceae;Carnobacterium;Carnobacterium        TTTGGGGAGCTG-TAAGTGAGCTT-TGATCCAAAGATTTCCGAATGGGGG
Bacteria;Firmicutes;Bacilli;Bacillales;Paenibacillaceae;Brevibacillus;Brevibacillus              CTCGGGGAGTGG-TAAGCACACTT-TGATCCGGGGATCTCCGAATGGGGC
Bacteria;Firmicutes;Clostridia;Clostridiales;Christensenellaceae;Catabacter;Catabacter        TGCGGGGAGTTG-CAAGCAAACAT-TGATCCGCAGATGTCCGAATGAGGG
Bacteria;Firmicutes;Clostridia;Clostridiales;Eubacteriaceae;Eubacterium;Eubacterium          CACGTTTAGGAG-CACATATCCGT-TGAGACGTGGGTGTCCGAATGGGGA
Bacteria;Firmicutes;Negativicutes;Selenomonadales;Acidaminococcaceae;Acidaminococcus;Acidaminococcus        TACGGGGAGCCG-CAAGCAGGCTT-TGATCCGCAGATGTCCGAATGGGGA
Bacteria;Firmicutes;Negativicutes;Selenomonadales;Veillonellaceae;Megasphaera;Megasphaera            TGCGGTGAGGTG-CAAGTAACCTT-TGACCCGCAGGTCTCCGAATGGGGA
Bacteria;Tenericutes;Mollicutes;Entomoplasmatales;Entomoplasmatales        CTTGGGGAGCTG-GAAATCAGCGT-TGATCCAGGGATTTCCGAATGGGGA
Bacteria;Tenericutes;Mollicutes;Mycoplasmatales;Mycoplasmataceae;Mycoplasma;Mycoplasma                CTCGGTTAGCTG-GAAATAAGCTG-TTATCCGGGGATTTCCGAATGGGGA
Bacteria;Tenericutes;Mollicutes;Entomoplasmatales;Entomoplasmataceae;Mesoplasma;Mesoplasma            ATCGGGGAGCTG-GAAGTGAGCTT-TGATCCGGTGATATCCGAATGGGGA
Bacteria;Lentisphaerae;Lentisphaeria;Lentisphaerales;Lentisphaeraceae;Lentisphaera;Lentisphaera        CTCGGGGAGCTG-CAAAAGAGCTT-TGATCCGGGGGTATCCGAATGGGGA
Bacteria;Actinobacteria;Coriobacteriia;Coriobacteriales;Coriobacteriales             TACGGTGAGCTG-CACATAAGCTT-TGACCCGTAGATTTCCGAATGGGGG
Bacteria;Actinobacteria;Coriobacteriia;Coriobacteriales;Eggerthellaceae;Adlercreutzia;Adlercreutzia          CCCGGGGAGTGG-CAAACACACCT-TGATCCGGGGATCTCCGAATGGGGG
Bacteria;Actinobacteria;Coriobacteriia;Coriobacteriales;Atopobiaceae;Atopobium;Atopobium      TACGGTGAGAAG-CACATATTCTT-AGACCCGTAGATTTCCGAATGGGTA
Bacteria;Synergistetes;Synergistia;Synergistales;Synergistaceae;Acetomicrobium;Acetomicrobium        CGCGGGAAGCTG-CAAGCAAGCTT-TGATCCGCGGATTCCCGAATGGGGA
Bacteria;Thermotogae;Thermotogae;Thermotogales;Fervidobacteriaceae;Thermosipho;Thermosipho             CCGGGGGAGCTG-CAAGCGAGCGT-AGATCCCGGGATACCCGAATGGGGG
Bacteria;Deinococcus-Thermus;Deinococci;Thermales;Thermaceae;Oceanithermus;Oceanithermus          CAGGGGGAGCCG-GTAGCGGGCTT-CGATCCCTGGATCTCCGAATGGGGA
                                     *   *                   *        *  * ****     

Bacteria;Proteobacteria;Gammaproteobacteria;Piscirickettsiales;Piscirickettsiaceae;Piscirickettsia;Piscirickettsia           AACCCACTGACCATAAGG-----------------TCGGTATCA------
Bacteria;Proteobacteria;Gammaproteobacteria;Pseudomonadales;Moraxellaceae;Acinetobacter;Acinetobacter          AACCCACCTACTTTAAGG-----------------TAGGTATTG------
Bacteria;Proteobacteria;Gammaproteobacteria;Cellvibrionales;Cellvibrionaceae;Simiduia;Simiduia          AACCCACTGAGCTT--GC-----------------TCAGTATCG------
Bacteria;Proteobacteria;Gammaproteobacteria;Cellvibrionales;Halieaceae;Halioglobus;Halioglobus            AACCCACCTGGTATAAGC-----------------CAGGTATCT------
Bacteria;Proteobacteria;Gammaproteobacteria;HdN1;gamma            AACCCACCTGGTGTGAGC-----------------CAGGTATCA------
Bacteria;Proteobacteria;Gammaproteobacteria;Oceanospirillales;Alcanivoraceae;Alcanivorax;Alcanivorax          AACCCACCCTTTATG----------------------GGTATCC------
Bacteria;Proteobacteria;Gammaproteobacteria;Xanthomonadales;Rhodanobacteraceae;Mizugakiibacter;mine              AACCCACCC-GCA----A------------------GGGTATTG------
Bacteria;Proteobacteria;Gammaproteobacteria;Xanthomonadales;Xanthomonadaceae;Lysobacter;Lysobacter          AACCCACCTAGCA----A-----------------TAGGTATCC------
Bacteria;Proteobacteria;Gammaproteobacteria;Oceanospirillales;Halomonadaceae;Chromohalobacter;Chromohalobacter          AACCCACTCATCACAAGA-----------------TGAGTATCC------
Bacteria;Proteobacteria;Gammaproteobacteria;Pseudomonadales;Pseudomonadaceae;Azotobacter;Azotobacter            AACCCACCCAGCACAAGC-----------------TGGGTATCT------
Bacteria;Proteobacteria;Gammaproteobacteria;Alteromonadales;Marinobacteraceae;Marinobacter;Marinobacter          AACCCACCCGATTTCGGT-----------------CGGGTACCT------
Bacteria;Proteobacteria;Gammaproteobacteria;Oceanospirillales;Saccharospirillaceae;Gynuella;Gynuella          AACCCACCCGATTT--AT-----------------CGGGTATCG------
Bacteria;Proteobacteria;Gammaproteobacteria;Oceanospirillales;Endozoicomonadaceae;Endozoicomonas;Endozoicomonas        AACCCAAC-CGCATAAGC------------------GGTTATTCT-----
Bacteria;Proteobacteria;Gammaproteobacteria;Alteromonadales;Alteromonadaceae;Alteromonas;Alteromonas          AACCCACC-TATTTA--T-----------------AGG-TATCG------
Bacteria;Proteobacteria;Gammaproteobacteria;Alteromonadales;Pseudoalteromonadaceae;Pseudoalteromonas;Pseudoalteromonas              AACCCACC-TGCTTG--C-----------------AGG-TATCG------
Bacteria;Proteobacteria;Gammaproteobacteria;Alteromonadales;Shewanellaceae;Shewanella;Shewanella        AACCCAGC-AGCATAAGC-----------------TGT-TATCG------
Bacteria;Proteobacteria;Gammaproteobacteria;Vibrionales;Vibrionaceae;Aliivibrio;Aliivibrio            AACCCACT-AGCATAAGC-----------------TAG-TATCG------
Bacteria;Proteobacteria;Gammaproteobacteria;Alteromonadales;Moritellaceae;Moritella;Moritella             AACCCACTCTACTTTGTA-----------------GAG-TATCG------
Bacteria;Proteobacteria;Gammaproteobacteria;Alteromonadales;Psychromonadaceae;Psychromonas;Psychromonas              AACCCGGC--ACTTAGTG-----------------T---CATCG------
Bacteria;Proteobacteria;Gammaproteobacteria;Orbales;Orbaceae;Gilliamella;Gilliamella          AACCCAGTGTAGGAAACT-----------------ACACTATCA------
Bacteria;Proteobacteria;Gammaproteobacteria;Chromatiales;Chromatiaceae;Allochromatium;Allochromatium          AACCCACTGAGCACAAGC-----------------TCAGTATCC------
Bacteria;Proteobacteria;Gammaproteobacteria;Thiotrichales;Thiotrichaceae;Thiothrix;Thiothrix             AACCCACCCCGCAAGGG---------------------GTATCC------
Bacteria;Proteobacteria;Gammaproteobacteria;Milano-WF1B-44;Solemya            AACCCACCTGTCATAAGA-----------------CAGGTATCT------
Bacteria;Proteobacteria;Gammaproteobacteria;Methylococcales;Methylomonaceae;Methylomicrobium;Methylomicrobium        AACCCAATCAGGACAACC-----------------TGATTATCC------
Bacteria;Proteobacteria;Gammaproteobacteria;Nitrosococcales;Methylophagaceae;Methylophaga;Methylophaga              AACCCACATACTTTAGGG-----------------TATGTATCG------
Bacteria;Proteobacteria;Gammaproteobacteria;Legionellales;Legionellaceae;Legionella;Fluoribacter        AACCCGGCCATGAGCAGTCA---------------TGGTCATCG------
Bacteria;Proteobacteria;Gammaproteobacteria;Francisellales;Francisellaceae;Francisella;Allofrancisella                   AACCCAACTA-GAGCAG----------------------TCTAG------
Bacteria;Proteobacteria;Gammaproteobacteria;Cardiobacteriales;Cardiobacteriaceae;Cardiobacterium;Shewanella            AACCCGACC----TTAG-------------------GGTCATCC------
Bacteria;Proteobacteria;Gammaproteobacteria;Betaproteobacteriales;Nitrosomonadaceae;Nitrosomonas;Nitrosomonas            AACCCAC-C--CGCAAG-------------------G-GTAACC------
Bacteria;Proteobacteria;Gammaproteobacteria;Betaproteobacteriales;Rhodocyclaceae;Dechlorosoma;Dechlorosoma          AACCCACTC--CGCAAG-------------------GAGTATCC------
Bacteria;Proteobacteria;Gammaproteobacteria;Betaproteobacteriales;Burkholderiaceae;Achromobacter;Achromobacter          AACCCACTC--CGTAAG-------------------GAGTATCC------
Bacteria;Proteobacteria;Gammaproteobacteria;Betaproteobacteriales;Chromobacteriaceae;Chromobacterium;Chromobacterium          AACCCGGCC--CTTAGG-------------------GGTCATCC------
Bacteria;Proteobacteria;Gammaproteobacteria;Betaproteobacteriales;Neisseriaceae;Kingella;Kingella        AACCCACTTAGTTTACT-------------------AAGTATCC------
Bacteria;Proteobacteria;Gammaproteobacteria;Acidithiobacillales;Acidithiobacillaceae;Acidithiobacillus;Acidithiobacillus                AACCCAGCCAGAGTGATC-----------------TGGTTATTG------
Bacteria;Proteobacteria;Gammaproteobacteria;Salinisphaerales;Solimonadaceae;Polycyclovorans;Polycyclovorans      AACCCACCCAGCTTGCT-------------------GGGTACTG------
Bacteria;Proteobacteria;Alphaproteobacteria;Azospirillales;Azospirillaceae;Azospirillum;Azospirillum          AACCC------ACCG---------------CGCAAGCGGTATCC------
Bacteria;Proteobacteria;Alphaproteobacteria;Rhodospirillales;Rhodospirillaceae;Haematospirillum;Haematospirillum            AACCC------ACCG---------------CATCTGTGGTATCC------
Bacteria;Proteobacteria;Alphaproteobacteria;Rhodospirillales;Thalassospiraceae;Thalassospira;Thalassospira             AACCC-----CACC----------------CAATAGGGTGATCA------
Bacteria;Proteobacteria;Alphaproteobacteria;Caulobacterales;Caulobacteraceae;Asticcacaulis;Asticcacaulis            AACCCACCTTTACGGCTCTCTC--------ATTTATCCAAACCTTCTGGT
Bacteria;Proteobacteria;Alphaproteobacteria;Caulobacterales;Hyphomonadaceae;Hirschia;Hirschia        AACCCATCTCAGATTTAGTGGT--------TTTAAGCATGACCTTAGGGT
Bacteria;Proteobacteria;Alphaproteobacteria;Rhizobiales;Xanthobacteraceae;Bradyrhizobium;Bradyrhizobium          AACCCACCTTCGATAGCCGGAACTCCAAGACCT---TGTGTCTT--GGTG
Bacteria;Proteobacteria;Alphaproteobacteria;Rhizobiales;Beijerinckiaceae;Methylobacterium;Methylobacterium          AACCCACCTTCGACCCTCTGTA--------TTT-----TAGCTTCAGGCG
Bacteria;Proteobacteria;Alphaproteobacteria;Rhizobiales;Hyphomicrobiaceae;Filomicrobium;Candidatus          AACCCACCTTCGATAACTGGAACTTCGAGGCCG---TATGGCTTCG-GGG
Bacteria;Proteobacteria;Alphaproteobacteria;Rhizobiales;Stappiaceae;Labrenzia;Labrenzia        AACCCACTCCGTAT-----GGA----------------------------
Bacteria;Proteobacteria;Alphaproteobacteria;Rhodobacterales;Rhodobacteraceae;Celeribacter;Pacificibacter            AACCCACCT--GACAGTTTGAT---------------ATAATTACC----
Bacteria;Proteobacteria;Alphaproteobacteria;Sphingomonadales;Sphingomonadaceae;Croceicoccus;Croceicoccus        AACCCACCTTCACCATTTCTCT-----CGTTGTTCGAGTGATCG------
Bacteria;Proteobacteria;Alphaproteobacteria;Rickettsiales;Rickettsiaceae;Rickettsia;Rickettsia            AACCCACCTAATTTA-------------------TTAGGTATTG------
Bacteria;Proteobacteria;Deltaproteobacteria;Adiutricales;Adiutricaceae;Adiutrix;Candidatus             AACCCCTCCAG---------------GAAAAC--CTGGAGATCC------
Bacteria;Proteobacteria;Deltaproteobacteria;Desulfobacterales;Desulfobacteraceae;Desulfatibacillum;Desulfatibacillum          AACCCGTCCAG---------------GGTAGTGTCTGGACATCC------
Bacteria;Proteobacteria;Deltaproteobacteria;Desulfuromonadales;Geobacteraceae;Geobacter;Geobacter          AACCCGGCAGA---------------GGTCATGCTCTGTCATCG------
Bacteria;Proteobacteria;Deltaproteobacteria;Myxococcales;Polyangiaceae;Chondromyces;Chondromyces          AACCCGAGCAG-----------------GGACTACCTGCCATCC------
Bacteria;Proteobacteria;Deltaproteobacteria;Desulfovibrionales;Desulfovibrionaceae;Desulfovibrio;Desulfovibrio          AACCCACATGG---------------AGTCATATCCATGTATCT------
Bacteria;Bacteroidetes;Bacteroidia;Cytophagales;Cyclobacteriaceae;Aquiflexum;Aquiflexum          AACCCACCCCG----------------AT---------TTATC-------
Bacteria;Bacteroidetes;Bacteroidia;Sphingobacteriales;Sphingobacteriaceae;Pedobacter;Pedobacter             AACCTGGCTAG----------------TTGA-------------------
Bacteria;Bacteroidetes;Bacteroidia;Bacteroidales;Dysgonomonadaceae;Fermentimonas;Fermentimonas          AACCCGATATG----------------ATAGTA-----TCGTA-------
Bacteria;Bacteroidetes;Bacteroidia;Chitinophagales;Chitinophagaceae;Chitinophaga;Chitinophaga          AACCCAGTACA----------------TTGAAG-----ATGTA-------
Bacteria;Spirochaetes;Brachyspirae;Brachyspirales;Brachyspiraceae;Brachyspira;Brachyspira          AACCTATAGAA----------------GTAAACCTTCTATATC-------
Bacteria;Spirochaetes;Spirochaetia;Spirochaetales;Spirochaetaceae;Borrelia;Borrelia            AATCCAATTAG----------------CTGGA--TGCTA-ATT-------
Bacteria;Epsilonbacteraeota;Campylobacteria;Campylobacterales;Sulfurospirillaceae;Sulfurospirillum;Sulfurospirillum             AACCCAGCTGA---------------TAGTGATATCAGTTACCC------
Bacteria;Epsilonbacteraeota;Campylobacteria;Campylobacterales;Arcobacteraceae;Arcobacter;Arcobacter          AACCCAATATA---------------ATGAGAATTATATTACCC------
Bacteria;Epsilonbacteraeota;Campylobacteria;Campylobacterales;Helicobacteraceae;Helicobacter;Helicobacter             AACCCAACTAA---------------TAGAGATATTAGTTACTC------
Bacteria;Epsilonbacteraeota;Campylobacteria;Nautiliales;Nautiliaceae;Nautilia;Nautilia          AACCCGGCCGG---------------TGGAGACACCGGTCACTC------
Bacteria;Actinobacteria;Actinobacteria;Corynebacteriales;Nocardiaceae;Gordonia;Gordonia        AACCCAGCACG---------------AGTGATGTCGTGTTACC-------
Bacteria;Actinobacteria;Actinobacteria;Pseudonocardiales;Pseudonocardiaceae;Amycolatopsis;Amycolatopsis          AACCCAGCACC---------------AGTTATGTGGTGTTACC-------
Bacteria;Actinobacteria;Actinobacteria;Streptosporangiales;Nocardiopsaceae;Nocardiopsis;Nocardiopsis      AACCTAGCCCG---------------AGTTGTGTCGGGTTGCC-------
Bacteria;Actinobacteria;Actinobacteria;Frankiales;Frankiaceae;Frankia;Frankia          AACCCGGCAGGG--------------CTTTAAATCCTGTCACC-------
Bacteria;Actinobacteria;Actinobacteria;Streptomycetales;Streptomycetaceae;Kitasatospora;Kitasatospora      AACCCGGCAGT---------------CGTCATGGGCTGTCACC-------
Bacteria;Actinobacteria;Actinobacteria;Frankiales;Nakamurellaceae;Nakamurella;Nakamurella        AACCCGGCAGG---------------AGTCATGTCCTGTCACC-------
Bacteria;Actinobacteria;Actinobacteria;Propionibacteriales;Nocardioidaceae;Mumia;Mumia          AACCCGGCCAG---------------AGGAGTGTCTGGTCACC-------
Bacteria;Actinobacteria;Actinobacteria;Micrococcales;Cellulomonadaceae;Cellulomonas;Cellulomonas          AACCCCGCAC-------G--------AGTCATGTCGTGTGACC-------
Bacteria;Actinobacteria;Actinobacteria;Micrococcales;Beutenbergiaceae;Beutenbergia;Beutenbergia          AACCTGGCCG-------G--------AGTCATGTCCGGTTACC-------
Bacteria;Actinobacteria;Actinobacteria;Micrococcales;Demequinaceae;Lysinimicrobium;Lysinimicrobium            AACCCCGCTG-------G--------AGTCATGTCCAGTGACC-------
Bacteria;Actinobacteria;Actinobacteria;Micrococcales;Jonesiaceae;Jonesia;Jonesia            AACCTACCTG-------G--------AGTTATGTTCAGGTGCC-------
Bacteria;Actinobacteria;Actinobacteria;Micrococcales;Brevibacteriaceae;Brevibacterium;Brevibacterium            AACCCCGCCA-------C--------ATGAGAGTGTGGTGACC-------
Bacteria;Actinobacteria;Actinobacteria;Micrococcales;Microbacteriaceae;Leucobacter;Leucobacter        AACCCCGCCA--GGGCGC--------GTGCGTACCTGGTGACT-------
Bacteria;Actinobacteria;Actinobacteria;Micrococcales;Micrococcaceae;Arthrobacter;Arthrobacter      AACCCCGCCACCGGTTGC--------AAGACCAGGTGGTGACC-------
Bacteria;Actinobacteria;Actinobacteria;Propionibacteriales;Propionibacteriaceae;Acidipropionibacterium;Acidipropionibacterium          AACCTTGAATT--GCCGG--------AGTCATGTCCGGTGACC-------
Bacteria;Actinobacteria;Actinobacteria;Bifidobacteriales;Bifidobacteriaceae;Alloscardovia;Alloscardovia             AACTCACCAC----------------AGACGAATCTGTGGTAC-------
Bacteria;Firmicutes;Bacilli;Bacillales;Listeriaceae;Listeria;Listeria       AACCCACTATC---------------TTTAGTCGGATAGTATC-------
Bacteria;Firmicutes;Bacilli;Bacillales;Planococcaceae;Lysinibacillus;Bacillus        AACCCACTACG---------------TTTAATCGCGTAGTATC-------
Bacteria;Firmicutes;Bacilli;Bacillales;Stapyhlococcaceae;Staphylococcus;Mycobacterium            AACCCAACATG---------------AGTTATGTCATGTTATC-------
Bacteria;Firmicutes;Bacilli;Bacillales;Sporolactobacillaceae;Salipaludibacillus;[Bacillus]              AACCCACCATC---------------CGTAATGGGATGGGATC-------
Bacteria;Firmicutes;Bacilli;Lactobacillales;Lactobacillaceae;Lactobacillus;Lactobacillus             AACCCAACCAA---------------CTTAGTCGTTGGTTGCTT------
Bacteria;Firmicutes;Bacilli;Lactobacillales;Leuconostocaceae;Leuconostoc;Leuconostoc        AACCCAAC-------------------TCGAAAAGA-GTTGTC-------
Bacteria;Firmicutes;Bacilli;Lactobacillales;Carnobacteriaceae;Carnobacterium;Carnobacterium        AACCCAGCATC---------------TTTGATAGGATGTTACT-------
Bacteria;Firmicutes;Bacilli;Bacillales;Paenibacillaceae;Brevibacillus;Brevibacillus              AACCCACCATC---------------TGTAATGGGATGGTATC-------
Bacteria;Firmicutes;Clostridia;Clostridiales;Christensenellaceae;Catabacter;Catabacter        AACTCAGCATC---------------TTTAACAGGATGTTACC-------
Bacteria;Firmicutes;Clostridia;Clostridiales;Eubacteriaceae;Eubacterium;Eubacterium          AACCCGGCGGT---------------CAGAA-GGGCCGTCACC-------
Bacteria;Firmicutes;Negativicutes;Selenomonadales;Acidaminococcaceae;Acidaminococcus;Acidaminococcus        AACCCACCATC---------------CGTTATGGGATGGTATC-------
Bacteria;Firmicutes;Negativicutes;Selenomonadales;Veillonellaceae;Megasphaera;Megasphaera            AACCCGGCAGC---------------AGTAGTGCTGTCATCCT-------
Bacteria;Tenericutes;Mollicutes;Entomoplasmatales;Entomoplasmatales        AACCCA-CCAA---------------GATAATT----GGTATCT------
Bacteria;Tenericutes;Mollicutes;Mycoplasmatales;Mycoplasmataceae;Mycoplasma;Mycoplasma                AACCTAATTGA---------------GCTAATCCTCAATTATCA------
Bacteria;Tenericutes;Mollicutes;Entomoplasmatales;Entomoplasmataceae;Mesoplasma;Mesoplasma            AACCCAATACG---------------ATTAATCTCGTATTATC-------
Bacteria;Lentisphaerae;Lentisphaeria;Lentisphaerales;Lentisphaeraceae;Lentisphaera;Lentisphaera        AACCCAACTGG---------------AGTTATGTCCAGTTATC-------
Bacteria;Actinobacteria;Coriobacteriia;Coriobacteriales;Coriobacteriales             AACCCAACTGA---------------GGTCATGCTCAGTTACT-------
Bacteria;Actinobacteria;Coriobacteriia;Coriobacteriales;Eggerthellaceae;Adlercreutzia;Adlercreutzia          AACCCAGCAGG---------------GGTCATGCCCTGCTACC-------
Bacteria;Actinobacteria;Coriobacteriia;Coriobacteriales;Atopobiaceae;Atopobium;Atopobium      AACCCATCAGG---------------ACTCATCTCCTGATACT-------
Bacteria;Synergistetes;Synergistia;Synergistales;Synergistaceae;Acetomicrobium;Acetomicrobium        AACCCGACTCG----------------GCAAACCCGAGTCA-C-------
Bacteria;Thermotogae;Thermotogae;Thermotogales;Fervidobacteriaceae;Thermosipho;Thermosipho             AACCTGGGTAG----------------CTGAAG--AAGCTA-C-------
Bacteria;Deinococcus-Thermus;Deinococci;Thermales;Thermaceae;Oceanithermus;Oceanithermus          AACCCGGCCGGT---------------GGGAACACCGGTCACC-------
                                  **                                                

Bacteria;Proteobacteria;Gammaproteobacteria;Piscirickettsiales;Piscirickettsiaceae;Piscirickettsia;Piscirickettsia           ---------------------------------------------TGCAC
Bacteria;Proteobacteria;Gammaproteobacteria;Pseudomonadales;Moraxellaceae;Acinetobacter;Acinetobacter          ---------------------------------------------CAACA
Bacteria;Proteobacteria;Gammaproteobacteria;Cellvibrionales;Cellvibrionaceae;Simiduia;Simiduia          ---------------------------------------------TGCAC
Bacteria;Proteobacteria;Gammaproteobacteria;Cellvibrionales;Halieaceae;Halioglobus;Halioglobus            ---------------------------------------------TGCAC
Bacteria;Proteobacteria;Gammaproteobacteria;HdN1;gamma            ---------------------------------------------CATGC
Bacteria;Proteobacteria;Gammaproteobacteria;Oceanospirillales;Alcanivoraceae;Alcanivorax;Alcanivorax          ---------------------------------------------TGCAC
Bacteria;Proteobacteria;Gammaproteobacteria;Xanthomonadales;Rhodanobacteraceae;Mizugakiibacter;mine              ---------------------------------------------CGTGC
Bacteria;Proteobacteria;Gammaproteobacteria;Xanthomonadales;Xanthomonadaceae;Lysobacter;Lysobacter          ---------------------------------------------TGCAG
Bacteria;Proteobacteria;Gammaproteobacteria;Oceanospirillales;Halomonadaceae;Chromohalobacter;Chromohalobacter          ---------------------------------------------CGCAC
Bacteria;Proteobacteria;Gammaproteobacteria;Pseudomonadales;Pseudomonadaceae;Azotobacter;Azotobacter            ---------------------------------------------TGTCC
Bacteria;Proteobacteria;Gammaproteobacteria;Alteromonadales;Marinobacteraceae;Marinobacter;Marinobacter          ---------------------------------------------TGCAC
Bacteria;Proteobacteria;Gammaproteobacteria;Oceanospirillales;Saccharospirillaceae;Gynuella;Gynuella          ---------------------------------------------TGCAC
Bacteria;Proteobacteria;Gammaproteobacteria;Oceanospirillales;Endozoicomonadaceae;Endozoicomonas;Endozoicomonas        ---------------------------------------------TTAGC
Bacteria;Proteobacteria;Gammaproteobacteria;Alteromonadales;Alteromonadaceae;Alteromonas;Alteromonas          ---------------------------------------------TTACA
Bacteria;Proteobacteria;Gammaproteobacteria;Alteromonadales;Pseudoalteromonadaceae;Pseudoalteromonas;Pseudoalteromonas              ---------------------------------------------TTAAC
Bacteria;Proteobacteria;Gammaproteobacteria;Alteromonadales;Shewanellaceae;Shewanella;Shewanella        ---------------------------------------------CAACA
Bacteria;Proteobacteria;Gammaproteobacteria;Vibrionales;Vibrionaceae;Aliivibrio;Aliivibrio            ---------------------------------------------CTGCG
Bacteria;Proteobacteria;Gammaproteobacteria;Alteromonadales;Moritellaceae;Moritella;Moritella             ---------------------------------------------TAACG
Bacteria;Proteobacteria;Gammaproteobacteria;Alteromonadales;Psychromonadaceae;Psychromonas;Psychromonas              ---------------------------------------------TTAAG
Bacteria;Proteobacteria;Gammaproteobacteria;Orbales;Orbaceae;Gilliamella;Gilliamella          ---------------------------------------------TCTAA
Bacteria;Proteobacteria;Gammaproteobacteria;Chromatiales;Chromatiaceae;Allochromatium;Allochromatium          ---------------------------------------------TGACC
Bacteria;Proteobacteria;Gammaproteobacteria;Thiotrichales;Thiotrichaceae;Thiothrix;Thiothrix             ---------------------------------------------CG---
Bacteria;Proteobacteria;Gammaproteobacteria;Milano-WF1B-44;Solemya            ---------------------------------------------TATAC
Bacteria;Proteobacteria;Gammaproteobacteria;Methylococcales;Methylomonaceae;Methylomicrobium;Methylomicrobium        ---------------------------------------------TTAAG
Bacteria;Proteobacteria;Gammaproteobacteria;Nitrosococcales;Methylophagaceae;Methylophaga;Methylophaga              ---------------------------------------------TTAAG
Bacteria;Proteobacteria;Gammaproteobacteria;Legionellales;Legionellaceae;Legionella;Fluoribacter        ---------------------------------------------TTAGC
Bacteria;Proteobacteria;Gammaproteobacteria;Francisellales;Francisellaceae;Francisella;Allofrancisella                   ---------------------------------------------TTACT
Bacteria;Proteobacteria;Gammaproteobacteria;Cardiobacteriales;Cardiobacteriaceae;Cardiobacterium;Shewanella            ---------------------------------------------GTAGT
Bacteria;Proteobacteria;Gammaproteobacteria;Betaproteobacteriales;Nitrosomonadaceae;Nitrosomonas;Nitrosomonas            ---------------------------------------------GCTCC
Bacteria;Proteobacteria;Gammaproteobacteria;Betaproteobacteriales;Rhodocyclaceae;Dechlorosoma;Dechlorosoma          ---------------------------------------------CTGAC
Bacteria;Proteobacteria;Gammaproteobacteria;Betaproteobacteriales;Burkholderiaceae;Achromobacter;Achromobacter          ---------------------------------------------CTGAC
Bacteria;Proteobacteria;Gammaproteobacteria;Betaproteobacteriales;Chromobacteriaceae;Chromobacterium;Chromobacterium          ---------------------------------------------CTGAC
Bacteria;Proteobacteria;Gammaproteobacteria;Betaproteobacteriales;Neisseriaceae;Kingella;Kingella        ---------------------------------------------TTGTC
Bacteria;Proteobacteria;Gammaproteobacteria;Acidithiobacillales;Acidithiobacillaceae;Acidithiobacillus;Acidithiobacillus                ---------------------------------------------CACAC
Bacteria;Proteobacteria;Gammaproteobacteria;Salinisphaerales;Solimonadaceae;Polycyclovorans;Polycyclovorans      ---------------------------------------------TGCAC
Bacteria;Proteobacteria;Alphaproteobacteria;Azospirillales;Azospirillaceae;Azospirillum;Azospirillum          ---------------------------------------------CACGC
Bacteria;Proteobacteria;Alphaproteobacteria;Rhodospirillales;Rhodospirillaceae;Haematospirillum;Haematospirillum            --------------------------------------------ACAC-C
Bacteria;Proteobacteria;Alphaproteobacteria;Rhodospirillales;Thalassospiraceae;Thalassospira;Thalassospira             ---------------------------------------------TAACG
Bacteria;Proteobacteria;Alphaproteobacteria;Caulobacterales;Caulobacteraceae;Asticcacaulis;Asticcacaulis            T-TGGTTA------------------------------------GATGAG
Bacteria;Proteobacteria;Alphaproteobacteria;Caulobacterales;Hyphomonadaceae;Hirschia;Hirschia        GGTGTTTG------------------------------------GATCTA
Bacteria;Proteobacteria;Alphaproteobacteria;Rhizobiales;Xanthobacteraceae;Bradyrhizobium;Bradyrhizobium          TTCGACCAGAAATGATCGGGACCATGACCCTAGAGGTTT----TGGATTT
Bacteria;Proteobacteria;Alphaproteobacteria;Rhizobiales;Beijerinckiaceae;Methylobacterium;Methylobacterium          CGAGCCTG--------------------------GATCT-----AGAATA
Bacteria;Proteobacteria;Alphaproteobacteria;Rhizobiales;Hyphomicrobiaceae;Filomicrobium;Candidatus          CTTCCTTGGAACATCC------------------GGCTT----CGGATTT
Bacteria;Proteobacteria;Alphaproteobacteria;Rhizobiales;Stappiaceae;Labrenzia;Labrenzia        --------------------------------------------------
Bacteria;Proteobacteria;Alphaproteobacteria;Rhodobacterales;Rhodobacteraceae;Celeribacter;Pacificibacter            CTTGGGTG--------------------------------------ATTT
Bacteria;Proteobacteria;Alphaproteobacteria;Sphingomonadales;Sphingomonadaceae;Croceicoccus;Croceicoccus        ---------------------------------------------AATAG
Bacteria;Proteobacteria;Alphaproteobacteria;Rickettsiales;Rickettsiaceae;Rickettsia;Rickettsia            ---------------------------------------------TATAG
Bacteria;Proteobacteria;Deltaproteobacteria;Adiutricales;Adiutricaceae;Adiutrix;Candidatus             ---------------------------------------------TCGGA
Bacteria;Proteobacteria;Deltaproteobacteria;Desulfobacterales;Desulfobacteraceae;Desulfatibacillum;Desulfatibacillum          ---------------------------------------------GTAAC
Bacteria;Proteobacteria;Deltaproteobacteria;Desulfuromonadales;Geobacteraceae;Geobacter;Geobacter          ---------------------------------------------TGCAC
Bacteria;Proteobacteria;Deltaproteobacteria;Myxococcales;Polyangiaceae;Chondromyces;Chondromyces          --------------------------------------------TGAGAG
Bacteria;Proteobacteria;Deltaproteobacteria;Desulfovibrionales;Desulfovibrionaceae;Desulfovibrio;Desulfovibrio          --------------------------------------------CTTGGC
Bacteria;Bacteroidetes;Bacteroidia;Cytophagales;Cyclobacteriaceae;Aquiflexum;Aquiflexum          ---------------------------------------GGGGTATCCAT
Bacteria;Bacteroidetes;Bacteroidia;Sphingobacteriales;Sphingobacteriaceae;Pedobacter;Pedobacter             ---------------------------------------AGACTAGTCGC
Bacteria;Bacteroidetes;Bacteroidia;Bacteroidales;Dysgonomonadaceae;Fermentimonas;Fermentimonas          -----------------------------------------TCATTCCGT
Bacteria;Bacteroidetes;Bacteroidia;Chitinophagales;Chitinophagaceae;Chitinophaga;Chitinophaga          ------------------------------------------CTATCCGT
Bacteria;Spirochaetes;Brachyspirae;Brachyspirales;Brachyspiraceae;Brachyspira;Brachyspira          --------------------------------------------ATACAC
Bacteria;Spirochaetes;Spirochaetia;Spirochaetales;Spirochaetaceae;Borrelia;Borrelia            --------------------------------------------ATTTAC
Bacteria;Epsilonbacteraeota;Campylobacteria;Campylobacterales;Sulfurospirillaceae;Sulfurospirillum;Sulfurospirillum             --------------------------------------------T----G
Bacteria;Epsilonbacteraeota;Campylobacteria;Campylobacterales;Arcobacteraceae;Arcobacter;Arcobacter          --------------------------------------------T----A
Bacteria;Epsilonbacteraeota;Campylobacteria;Campylobacterales;Helicobacteraceae;Helicobacter;Helicobacter             --------------------------------------------TTTAAA
Bacteria;Epsilonbacteraeota;Campylobacteria;Nautiliales;Nautiliaceae;Nautilia;Nautilia          --------------------------------------------CTTT-A
Bacteria;Actinobacteria;Actinobacteria;Corynebacteriales;Nocardiaceae;Gordonia;Gordonia        --------------------------------------------CACCTC
Bacteria;Actinobacteria;Actinobacteria;Pseudonocardiales;Pseudonocardiaceae;Amycolatopsis;Amycolatopsis          --------------------------------------------CGCATC
Bacteria;Actinobacteria;Actinobacteria;Streptosporangiales;Nocardiopsaceae;Nocardiopsis;Nocardiopsis      --------------------------------------------GCTGCC
Bacteria;Actinobacteria;Actinobacteria;Frankiales;Frankiaceae;Frankia;Frankia          --------------------------------------------CGTGCC
Bacteria;Actinobacteria;Actinobacteria;Streptomycetales;Streptomycetaceae;Kitasatospora;Kitasatospora      --------------------------------------------CGCTGC
Bacteria;Actinobacteria;Actinobacteria;Frankiales;Nakamurellaceae;Nakamurella;Nakamurella        --------------------------------------------CATGCC
Bacteria;Actinobacteria;Actinobacteria;Propionibacteriales;Nocardioidaceae;Mumia;Mumia          --------------------------------------------GTCGCC
Bacteria;Actinobacteria;Actinobacteria;Micrococcales;Cellulomonadaceae;Cellulomonas;Cellulomonas          --------------------------------------------CGCACC
Bacteria;Actinobacteria;Actinobacteria;Micrococcales;Beutenbergiaceae;Beutenbergia;Beutenbergia          --------------------------------------------CGCGCC
Bacteria;Actinobacteria;Actinobacteria;Micrococcales;Demequinaceae;Lysinimicrobium;Lysinimicrobium            --------------------------------------------CACGCC
Bacteria;Actinobacteria;Actinobacteria;Micrococcales;Jonesiaceae;Jonesia;Jonesia            --------------------------------------------GTCGTT
Bacteria;Actinobacteria;Actinobacteria;Micrococcales;Brevibacteriaceae;Brevibacterium;Brevibacterium            --------------------------------------------CGCATC
Bacteria;Actinobacteria;Actinobacteria;Micrococcales;Microbacteriaceae;Leucobacter;Leucobacter        --------------------------------------------CCCGCC
Bacteria;Actinobacteria;Actinobacteria;Micrococcales;Micrococcaceae;Arthrobacter;Arthrobacter      --------------------------------------------CGCATC
Bacteria;Actinobacteria;Actinobacteria;Propionibacteriales;Propionibacteriaceae;Acidipropionibacterium;Acidipropionibacterium          --------------------------------------------CTGCCC
Bacteria;Actinobacteria;Actinobacteria;Bifidobacteriales;Bifidobacteriaceae;Alloscardovia;Alloscardovia             --------------------------------------------CAGGCT
Bacteria;Firmicutes;Bacilli;Bacillales;Listeriaceae;Listeria;Listeria       --------------------------------------------CTTACG
Bacteria;Firmicutes;Bacilli;Bacillales;Planococcaceae;Lysinibacillus;Bacillus        --------------------------------------------TTGACG
Bacteria;Firmicutes;Bacilli;Bacillales;Stapyhlococcaceae;Staphylococcus;Mycobacterium            --------------------------------------------GACATG
Bacteria;Firmicutes;Bacilli;Bacillales;Sporolactobacillaceae;Salipaludibacillus;[Bacillus]              --------------------------------------------CATACC
Bacteria;Firmicutes;Bacilli;Lactobacillales;Lactobacillaceae;Lactobacillus;Lactobacillus             --------------------------------------------GACTAG
Bacteria;Firmicutes;Bacilli;Lactobacillales;Leuconostocaceae;Leuconostoc;Leuconostoc        --------------------------------------------GCTATC
Bacteria;Firmicutes;Bacilli;Lactobacillales;Carnobacteriaceae;Carnobacterium;Carnobacterium        --------------------------------------------GCTGAC
Bacteria;Firmicutes;Bacilli;Bacillales;Paenibacillaceae;Brevibacillus;Brevibacillus              --------------------------------------------CTTCAC
Bacteria;Firmicutes;Clostridia;Clostridiales;Christensenellaceae;Catabacter;Catabacter        --------------------------------------------ATATAC
Bacteria;Firmicutes;Clostridia;Clostridiales;Eubacteriaceae;Eubacterium;Eubacterium          --------------------------------------------GTTAAG
Bacteria;Firmicutes;Negativicutes;Selenomonadales;Acidaminococcaceae;Acidaminococcus;Acidaminococcus        ---------------------------------------------CTACG
Bacteria;Firmicutes;Negativicutes;Selenomonadales;Veillonellaceae;Megasphaera;Megasphaera            ---------------------------------------------CTATG
Bacteria;Tenericutes;Mollicutes;Entomoplasmatales;Entomoplasmatales        --------------------------------------------TAAAAG
Bacteria;Tenericutes;Mollicutes;Mycoplasmatales;Mycoplasmataceae;Mycoplasma;Mycoplasma                --------------------------------------------TATCGA
Bacteria;Tenericutes;Mollicutes;Entomoplasmatales;Entomoplasmataceae;Mesoplasma;Mesoplasma            --------------------------------------------CATAAG
Bacteria;Lentisphaerae;Lentisphaeria;Lentisphaerales;Lentisphaeraceae;Lentisphaera;Lentisphaera        --------------------------------------------CCTAAC
Bacteria;Actinobacteria;Coriobacteriia;Coriobacteriales;Coriobacteriales             --------------------------------------------CTTGCC
Bacteria;Actinobacteria;Coriobacteriia;Coriobacteriales;Eggerthellaceae;Adlercreutzia;Adlercreutzia          --------------------------------------------CGCGCC
Bacteria;Actinobacteria;Coriobacteriia;Coriobacteriales;Atopobiaceae;Atopobium;Atopobium      --------------------------------------------TGACGC
Bacteria;Synergistetes;Synergistia;Synergistales;Synergistaceae;Acetomicrobium;Acetomicrobium        --------------------------------------------CTGGCA
Bacteria;Thermotogae;Thermotogae;Thermotogales;Fervidobacteriaceae;Thermosipho;Thermosipho             --------------------------------------------T---CA
Bacteria;Deinococcus-Thermus;Deinococci;Thermales;Thermaceae;Oceanithermus;Oceanithermus          --------------------------------------------GTCACC
                                                                                    

Bacteria;Proteobacteria;Gammaproteobacteria;Piscirickettsiales;Piscirickettsiaceae;Piscirickettsia;Piscirickettsia           TGAAT------------------------------ACATAG--GTGTA--
Bacteria;Proteobacteria;Gammaproteobacteria;Pseudomonadales;Moraxellaceae;Acinetobacter;Acinetobacter          TGAAT------------------------------ACATAG---TGTTG-
Bacteria;Proteobacteria;Gammaproteobacteria;Cellvibrionales;Cellvibrionaceae;Simiduia;Simiduia          TGAAT------------------------------ACATAG--GTGTA--
Bacteria;Proteobacteria;Gammaproteobacteria;Cellvibrionales;Halieaceae;Halioglobus;Halioglobus            TGAAT------------------------------ACATAG--GTGTA--
Bacteria;Proteobacteria;Gammaproteobacteria;HdN1;gamma            TGAAT------------------------------ACATAG--GTATG--
Bacteria;Proteobacteria;Gammaproteobacteria;Oceanospirillales;Alcanivoraceae;Alcanivorax;Alcanivorax          TGAAT------------------------------CCATAG--GTGTA--
Bacteria;Proteobacteria;Gammaproteobacteria;Xanthomonadales;Rhodanobacteraceae;Mizugakiibacter;mine              TGAAT------------------------------ACATAG--GTGC-G-
Bacteria;Proteobacteria;Gammaproteobacteria;Xanthomonadales;Xanthomonadaceae;Lysobacter;Lysobacter          TGAAT------------------------------ACATAG--CTGC-T-
Bacteria;Proteobacteria;Gammaproteobacteria;Oceanospirillales;Halomonadaceae;Chromohalobacter;Chromohalobacter          TGAAT------------------------------TCATAG--GTGCCG-
Bacteria;Proteobacteria;Gammaproteobacteria;Pseudomonadales;Pseudomonadaceae;Azotobacter;Azotobacter            TGAAT------------------------------CCATAG--GGGCA--
Bacteria;Proteobacteria;Gammaproteobacteria;Alteromonadales;Marinobacteraceae;Marinobacter;Marinobacter          TGAAT------------------------------ACATAG--GTGTA--
Bacteria;Proteobacteria;Gammaproteobacteria;Oceanospirillales;Saccharospirillaceae;Gynuella;Gynuella          TGAAT------------------------------ACATAG--GTGTA--
Bacteria;Proteobacteria;Gammaproteobacteria;Oceanospirillales;Endozoicomonadaceae;Endozoicomonas;Endozoicomonas        TGAAT------------------------------ACATAGG-CTTTA--
Bacteria;Proteobacteria;Gammaproteobacteria;Alteromonadales;Alteromonadaceae;Alteromonas;Alteromonas          TGAAT------------------------------ATATAG---TGTAA-
Bacteria;Proteobacteria;Gammaproteobacteria;Alteromonadales;Pseudoalteromonadaceae;Pseudoalteromonas;Pseudoalteromonas              TGAAT------------------------------ACATAG---GTTAA-
Bacteria;Proteobacteria;Gammaproteobacteria;Alteromonadales;Shewanellaceae;Shewanella;Shewanella        TGAAT------------------------------ACATAG---TGTTG-
Bacteria;Proteobacteria;Gammaproteobacteria;Vibrionales;Vibrionaceae;Aliivibrio;Aliivibrio            TGAAT------------------------------ACATAG---CGCAG-
Bacteria;Proteobacteria;Gammaproteobacteria;Alteromonadales;Moritellaceae;Moritella;Moritella             TGAAT------------------------------ACATAG---CGTTA-
Bacteria;Proteobacteria;Gammaproteobacteria;Alteromonadales;Psychromonadaceae;Psychromonas;Psychromonas              TGAAT------------------------------ACATAG---CTTAA-
Bacteria;Proteobacteria;Gammaproteobacteria;Orbales;Orbaceae;Gilliamella;Gilliamella          TGAAT------------------------------CCATAG---TTAGA-
Bacteria;Proteobacteria;Gammaproteobacteria;Chromatiales;Chromatiaceae;Allochromatium;Allochromatium          TGAAT------------------------------CCATAG--GGTCT--
Bacteria;Proteobacteria;Gammaproteobacteria;Thiotrichales;Thiotrichaceae;Thiothrix;Thiothrix             --------------------------------------CAA--GG-----
Bacteria;Proteobacteria;Gammaproteobacteria;Milano-WF1B-44;Solemya            TGAAT------------------------------ACATAG--GTATA--
Bacteria;Proteobacteria;Gammaproteobacteria;Methylococcales;Methylomonaceae;Methylomicrobium;Methylomicrobium        TGAAT------------------------------ACATAG--CTTAA--
Bacteria;Proteobacteria;Gammaproteobacteria;Nitrosococcales;Methylophagaceae;Methylophaga;Methylophaga              TGAAT------------------------------ACATAG--CTTAA--
Bacteria;Proteobacteria;Gammaproteobacteria;Legionellales;Legionellaceae;Legionella;Fluoribacter        TGAAT------------------------------TCATAG---GTTAA-
Bacteria;Proteobacteria;Gammaproteobacteria;Francisellales;Francisellaceae;Francisella;Allofrancisella                   TTATC------------------------------TGATATA-AGATA--
Bacteria;Proteobacteria;Gammaproteobacteria;Cardiobacteriales;Cardiobacteriaceae;Cardiobacterium;Shewanella            TGAAT------------------------------ACATAGA-CTGC---
Bacteria;Proteobacteria;Gammaproteobacteria;Betaproteobacteriales;Nitrosomonadaceae;Nitrosomonas;Nitrosomonas            TGAAT------------------------------ATATAGGGAGAT---
Bacteria;Proteobacteria;Gammaproteobacteria;Betaproteobacteriales;Rhodocyclaceae;Dechlorosoma;Dechlorosoma          TGAAT------------------------------ACATAGGTCAGT---
Bacteria;Proteobacteria;Gammaproteobacteria;Betaproteobacteriales;Burkholderiaceae;Achromobacter;Achromobacter          TGAAT------------------------------ACATAGGTCAGT---
Bacteria;Proteobacteria;Gammaproteobacteria;Betaproteobacteriales;Chromobacteriaceae;Chromobacterium;Chromobacterium          TGAAT------------------------------ACATAGGTCAGA---
Bacteria;Proteobacteria;Gammaproteobacteria;Betaproteobacteriales;Neisseriaceae;Kingella;Kingella        TGAAT------------------------------ACATAGGACAAG---
Bacteria;Proteobacteria;Gammaproteobacteria;Acidithiobacillales;Acidithiobacillaceae;Acidithiobacillus;Acidithiobacillus                TGAAT------------------------------ACATAGGTGTGT---
Bacteria;Proteobacteria;Gammaproteobacteria;Salinisphaerales;Solimonadaceae;Polycyclovorans;Polycyclovorans      TGAAT------------------------------ACATAGGTGTAT---
Bacteria;Proteobacteria;Alphaproteobacteria;Azospirillales;Azospirillaceae;Azospirillum;Azospirillum          TGAAT------------------------------CCATAGGCGTG----
Bacteria;Proteobacteria;Alphaproteobacteria;Rhodospirillales;Rhodospirillaceae;Haematospirillum;Haematospirillum            TGAAT------------------------------TCATAGG-GTGT---
Bacteria;Proteobacteria;Alphaproteobacteria;Rhodospirillales;Thalassospiraceae;Thalassospira;Thalassospira             TGAAT------------------------------ACATAGCGTTA----
Bacteria;Proteobacteria;Alphaproteobacteria;Caulobacterales;Caulobacteraceae;Asticcacaulis;Asticcacaulis            TTAGTTGTTGAA---AGGTATAATA-AGCTGAAT-ACATAGG-CTTA---
Bacteria;Proteobacteria;Alphaproteobacteria;Caulobacterales;Hyphomonadaceae;Hirschia;Hirschia        CTAATTCATAAACG-AGATACTTTA-ACCTGAAT-ACATAGG-GTTA---
Bacteria;Proteobacteria;Alphaproteobacteria;Rhizobiales;Xanthobacteraceae;Bradyrhizobium;Bradyrhizobium          CCGGTTATCAAGAGAAGGTATGAGACTTCTGAAT-ACATAGGAGGTT---
Bacteria;Proteobacteria;Alphaproteobacteria;Rhizobiales;Beijerinckiaceae;Methylobacterium;Methylobacterium          CAGTTGGTCATGAGAAGGTATCAAA-TCCTGAAT-CCATAGG-GGTT---
Bacteria;Proteobacteria;Alphaproteobacteria;Rhizobiales;Hyphomicrobiaceae;Filomicrobium;Candidatus          CTGGTTATCAAATGAAGGTATCT-ATCCCTGAAT-ATATAGGGGAAT---
Bacteria;Proteobacteria;Alphaproteobacteria;Rhizobiales;Stappiaceae;Labrenzia;Labrenzia        -----------------GTACC--------------CGCAAG--------
Bacteria;Proteobacteria;Alphaproteobacteria;Rhodobacterales;Rhodobacteraceae;Celeribacter;Pacificibacter            ATATCGTGCTGAACCAGGTACTTTTAGACTGAAT-ACATAGGTTTAA---
Bacteria;Proteobacteria;Alphaproteobacteria;Sphingomonadales;Sphingomonadaceae;Croceicoccus;Croceicoccus        TGAGTGAGGTGGATAAGGTATCACCTTGGTGAATAAAATAGCCTTGG---
Bacteria;Proteobacteria;Alphaproteobacteria;Rickettsiales;Rickettsiaceae;Rickettsia;Rickettsia            TGAAT------------------------------ACATAGC-TATA---
Bacteria;Proteobacteria;Deltaproteobacteria;Adiutricales;Adiutricaceae;Adiutrix;Candidatus             TGAAT------------------------------AAAATA--GTCCGGT
Bacteria;Proteobacteria;Deltaproteobacteria;Desulfobacterales;Desulfobacteraceae;Desulfatibacillum;Desulfatibacillum          TGAAT------------------------------ACATAG--GTT--GC
Bacteria;Proteobacteria;Deltaproteobacteria;Desulfuromonadales;Geobacteraceae;Geobacter;Geobacter          TGAAT------------------------------CCATAG--GTGC-AT
Bacteria;Proteobacteria;Deltaproteobacteria;Myxococcales;Polyangiaceae;Chondromyces;Chondromyces          TGAAT------------------------------ACATAG--CTCTCG-
Bacteria;Proteobacteria;Deltaproteobacteria;Desulfovibrionales;Desulfovibrionaceae;Desulfovibrio;Desulfovibrio          TGAAT------------------------------ACATAGGCCTTG---
Bacteria;Bacteroidetes;Bacteroidia;Cytophagales;Cyclobacteriaceae;Aquiflexum;Aquiflexum          ---------------------------------GTAAATGGA---G----
Bacteria;Bacteroidetes;Bacteroidia;Sphingobacteriales;Sphingobacteriaceae;Pedobacter;Pedobacter             ----------------------------------ATTACGAT---GC---
Bacteria;Bacteroidetes;Bacteroidia;Bacteroidales;Dysgonomonadaceae;Fermentimonas;Fermentimonas          TA--------------------------------TAAGCGGA---AG---
Bacteria;Bacteroidetes;Bacteroidia;Chitinophagales;Chitinophagaceae;Chitinophaga;Chitinophaga          AA-------------------------------------GGA---G----
Bacteria;Spirochaetes;Brachyspirae;Brachyspirales;Brachyspiraceae;Brachyspira;Brachyspira          TGAAT------------------------------CCATAG----GTGTA
Bacteria;Spirochaetes;Spirochaetia;Spirochaetales;Spirochaetaceae;Borrelia;Borrelia            TA----------------------------------CTTAT----GTAGT
Bacteria;Epsilonbacteraeota;Campylobacteria;Campylobacterales;Sulfurospirillaceae;Sulfurospirillum;Sulfurospirillum             CGGG----------------------------------------------
Bacteria;Epsilonbacteraeota;Campylobacteria;Campylobacterales;Arcobacteraceae;Arcobacter;Arcobacter          CGGG----------------------------------------------
Bacteria;Epsilonbacteraeota;Campylobacteria;Campylobacterales;Helicobacteraceae;Helicobacter;Helicobacter             TAGA----------------------------------------------
Bacteria;Epsilonbacteraeota;Campylobacteria;Nautiliales;Nautiliaceae;Nautilia;Nautilia          TGGA----------------------------------------------
Bacteria;Actinobacteria;Actinobacteria;Corynebacteriales;Nocardiaceae;Gordonia;Gordonia        TGAAT------------------------------GTATAGGGGGTGT--
Bacteria;Actinobacteria;Actinobacteria;Pseudonocardiales;Pseudonocardiaceae;Amycolatopsis;Amycolatopsis          TGAAT------------------------------ATATAGGGTGTGT--
Bacteria;Actinobacteria;Actinobacteria;Streptosporangiales;Nocardiopsaceae;Nocardiopsis;Nocardiopsis      TGAAT------------------------------GTATAGGGCA-GT--
Bacteria;Actinobacteria;Actinobacteria;Frankiales;Frankiaceae;Frankia;Frankia          TGAAC------------------------------ACATAGGGCATGT--
Bacteria;Actinobacteria;Actinobacteria;Streptomycetales;Streptomycetaceae;Kitasatospora;Kitasatospora      TGAAC------------------------------ACATAGGCAGTGT--
Bacteria;Actinobacteria;Actinobacteria;Frankiales;Nakamurellaceae;Nakamurella;Nakamurella        TGAAC------------------------------ACATAGGGCATGA--
Bacteria;Actinobacteria;Actinobacteria;Propionibacteriales;Nocardioidaceae;Mumia;Mumia          TGAAT------------------------------ATATAGGGCGTTC--
Bacteria;Actinobacteria;Actinobacteria;Micrococcales;Cellulomonadaceae;Cellulomonas;Cellulomonas          TGAAT------------------------------ATATAGGGTGTGT--
Bacteria;Actinobacteria;Actinobacteria;Micrococcales;Beutenbergiaceae;Beutenbergia;Beutenbergia          TGAAT------------------------------ATATAGGGCGTGT--
Bacteria;Actinobacteria;Actinobacteria;Micrococcales;Demequinaceae;Lysinimicrobium;Lysinimicrobium            TGAAC------------------------------ACATAGGGCGTGT--
Bacteria;Actinobacteria;Actinobacteria;Micrococcales;Jonesiaceae;Jonesia;Jonesia            TGAAT------------------------------GTATAGGACGATG--
Bacteria;Actinobacteria;Actinobacteria;Micrococcales;Brevibacteriaceae;Brevibacterium;Brevibacterium            TGAAT------------------------------ATATAGGGTGTGT--
Bacteria;Actinobacteria;Actinobacteria;Micrococcales;Microbacteriaceae;Leucobacter;Leucobacter        TGAAT------------------------------ATATAGGGCGGGT--
Bacteria;Actinobacteria;Actinobacteria;Micrococcales;Micrococcaceae;Arthrobacter;Arthrobacter      TGAAT------------------------------ATATAGGATGTGT--
Bacteria;Actinobacteria;Actinobacteria;Propionibacteriales;Propionibacteriaceae;Acidipropionibacterium;Acidipropionibacterium          TGAAT------------------------------GTATAGGG-GTGT--
Bacteria;Actinobacteria;Actinobacteria;Bifidobacteriales;Bifidobacteriaceae;Alloscardovia;Alloscardovia             TTATT------------------------------GTCTGGGGCGT----
Bacteria;Firmicutes;Bacilli;Bacillales;Listeriaceae;Listeria;Listeria       TGAAT------------------------------ACATAGCGTGAG---
Bacteria;Firmicutes;Bacilli;Bacillales;Planococcaceae;Lysinibacillus;Bacillus        TGAAT------------------------------TCATAGCGTCTT---
Bacteria;Firmicutes;Bacilli;Bacillales;Stapyhlococcaceae;Staphylococcus;Mycobacterium            TGAAT------------------------------TCATAGCATGTCA--
Bacteria;Firmicutes;Bacilli;Bacillales;Sporolactobacillaceae;Salipaludibacillus;[Bacillus]              TGAAT------------------------------CCATAGGGTAATG--
Bacteria;Firmicutes;Bacilli;Lactobacillales;Lactobacillaceae;Lactobacillus;Lactobacillus             TGAAT------------------------------CTATAGCTAGCAA--
Bacteria;Firmicutes;Bacilli;Lactobacillales;Leuconostocaceae;Leuconostoc;Leuconostoc        TGAAT------------------------------ACATAGGATAGAC--
Bacteria;Firmicutes;Bacilli;Lactobacillales;Carnobacteriaceae;Carnobacterium;Carnobacterium        TGAAT------------------------------ACATAGGTCAGTA--
Bacteria;Firmicutes;Bacilli;Bacillales;Paenibacillaceae;Brevibacillus;Brevibacillus              TGAAT------------------------------ACATAGGTGATGA--
Bacteria;Firmicutes;Clostridia;Clostridiales;Christensenellaceae;Catabacter;Catabacter        TGAAT------------------------------TCATAGGTATATG--
Bacteria;Firmicutes;Clostridia;Clostridiales;Eubacteriaceae;Eubacterium;Eubacterium          TGAAT------------------------------CCATAGCTTAACG--
Bacteria;Firmicutes;Negativicutes;Selenomonadales;Acidaminococcaceae;Acidaminococcus;Acidaminococcus        -----------------------------------------------G--
Bacteria;Firmicutes;Negativicutes;Selenomonadales;Veillonellaceae;Megasphaera;Megasphaera            A----------------------------------------------G--
Bacteria;Tenericutes;Mollicutes;Entomoplasmatales;Entomoplasmatales        TGAAT------------------------------TCATAGCTTTTAA--
Bacteria;Tenericutes;Mollicutes;Mycoplasmatales;Mycoplasmataceae;Mycoplasma;Mycoplasma                TGAAT------------------------------TCATAG-TCGAAT--
Bacteria;Tenericutes;Mollicutes;Entomoplasmatales;Entomoplasmataceae;Mesoplasma;Mesoplasma            TGAAT------------------------------ACATAGCTTATGA--
Bacteria;Lentisphaerae;Lentisphaeria;Lentisphaerales;Lentisphaeraceae;Lentisphaera;Lentisphaera        TGAAT------------------------------AAATAG-GTTAGG--
Bacteria;Actinobacteria;Coriobacteriia;Coriobacteriales;Coriobacteriales             TGAAC-----------------------------ACA-TAGGGCACTG--
Bacteria;Actinobacteria;Coriobacteriia;Coriobacteriales;Eggerthellaceae;Adlercreutzia;Adlercreutzia          TGAAT-----------------------------AAAATAGGGCGCAG--
Bacteria;Actinobacteria;Coriobacteriia;Coriobacteriales;Atopobiaceae;Atopobium;Atopobium      TGAAC-----------------------------ACA-TAGGCGTCAA--
Bacteria;Synergistetes;Synergistia;Synergistales;Synergistaceae;Acetomicrobium;Acetomicrobium        TTTGC-------------------------------CAGGGGG-AT----
Bacteria;Thermotogae;Thermotogae;Thermotogales;Fervidobacteriaceae;Thermosipho;Thermosipho             CCCGA-------------------------------GAGGGAGCGA----
Bacteria;Deinococcus-Thermus;Deinococci;Thermales;Thermaceae;Oceanithermus;Oceanithermus          TCGGT-------------------------------GACGGGGGGA----
                                                                                    

Bacteria;Proteobacteria;Gammaproteobacteria;Piscirickettsiales;Piscirickettsiaceae;Piscirickettsia;Piscirickettsia           TGAGGCGA-ACCTGGGGAACTGAAACATCTAAGTACCCAGAGGAAAAGAA
Bacteria;Proteobacteria;Gammaproteobacteria;Pseudomonadales;Moraxellaceae;Acinetobacter;Acinetobacter          CAAGGCGA-ACGAGGGGAAGTGAAACATCTCAGTACCCTTAGGAAAAGAA
Bacteria;Proteobacteria;Gammaproteobacteria;Cellvibrionales;Cellvibrionaceae;Simiduia;Simiduia          CGAGGCGA-ACCCGGGGAACTGAAACATCTAAGTACCCGGAGGAAAAGAA
Bacteria;Proteobacteria;Gammaproteobacteria;Cellvibrionales;Halieaceae;Halioglobus;Halioglobus            AGAGGCGA-ACGAGGGGAACTGAAACATCTAAGTACCCTTAGGAACAGAA
Bacteria;Proteobacteria;Gammaproteobacteria;HdN1;gamma            TGAAGCAA-ACCCGGGGAACTGAAACATCTAAGTACCCGGAGGAAAAGAA
Bacteria;Proteobacteria;Gammaproteobacteria;Oceanospirillales;Alcanivoraceae;Alcanivorax;Alcanivorax          GGAGGCGA-ACGCGGGGAACTGAAACATCTAAGTACCCGTAGGAACAGAA
Bacteria;Proteobacteria;Gammaproteobacteria;Xanthomonadales;Rhodanobacteraceae;Mizugakiibacter;mine              CAAGGCGA-ACCGGGAGAACTGAAATATCTCAGTACCCCGAGGAAAAGAA
Bacteria;Proteobacteria;Gammaproteobacteria;Xanthomonadales;Xanthomonadaceae;Lysobacter;Lysobacter          GGAAGCGA-ACCCGGAGAACTGAAATATCTAAGTACCCGGAGGAAAAGAA
Bacteria;Proteobacteria;Gammaproteobacteria;Oceanospirillales;Halomonadaceae;Chromohalobacter;Chromohalobacter          GGAGGCGA-ACCGGGGGAACTGAAACATCTAAGTACCCCGAGGAAAAGAA
Bacteria;Proteobacteria;Gammaproteobacteria;Pseudomonadales;Pseudomonadaceae;Azotobacter;Azotobacter            AGAGGCGA-ACCAGGGGAACTGAAACATCTAAGTACCCTGAGGAAAAGAA
Bacteria;Proteobacteria;Gammaproteobacteria;Alteromonadales;Marinobacteraceae;Marinobacter;Marinobacter          AGGGGCGA-ACCGGGGGAACTGAAACATCTAAGTACCCCGAGGAAAAGAA
Bacteria;Proteobacteria;Gammaproteobacteria;Oceanospirillales;Saccharospirillaceae;Gynuella;Gynuella          CGAGGCGA-ACCGGGAGAACTGAAACATCTAAGTACCCCGAGGAAAAGAC
Bacteria;Proteobacteria;Gammaproteobacteria;Oceanospirillales;Endozoicomonadaceae;Endozoicomonas;Endozoicomonas        GAAGGCGA-ACCCGGGGAACTGAAACATCTAAGTACCCGGAGGAAAAGAA
Bacteria;Proteobacteria;Gammaproteobacteria;Alteromonadales;Alteromonadaceae;Alteromonas;Alteromonas          CGAGGCGA-ACGAGGGGAACTGAAACATCTAAGTACCCTTAGGAAAAGAA
Bacteria;Proteobacteria;Gammaproteobacteria;Alteromonadales;Pseudoalteromonadaceae;Pseudoalteromonas;Pseudoalteromonas              CGAGGCGA-ACGCGGAGAACTGAAACATCTAAGTACCCGTAGGAAAAGAA
Bacteria;Proteobacteria;Gammaproteobacteria;Alteromonadales;Shewanellaceae;Shewanella;Shewanella        CGAGGCGA-ACCCGGGGAACTGAAACATCTAAGTACCCGGAGGAAAAGAA
Bacteria;Proteobacteria;Gammaproteobacteria;Vibrionales;Vibrionaceae;Aliivibrio;Aliivibrio            CGAAGCAA-ACCGGGAGAACTGAAACATCTAAGTACCCCGAGGAAGAGAA
Bacteria;Proteobacteria;Gammaproteobacteria;Alteromonadales;Moritellaceae;Moritella;Moritella             CGAAGCGA-ACCGGGAGAACTGAAACATCTAAGTACCCCGAGGAAAAGAA
Bacteria;Proteobacteria;Gammaproteobacteria;Alteromonadales;Psychromonadaceae;Psychromonas;Psychromonas              CGAAGCGA-ACGAGGGGAACTGAAACATCTAAGTACCCTTAGGAAAAGAA
Bacteria;Proteobacteria;Gammaproteobacteria;Orbales;Orbaceae;Gilliamella;Gilliamella          TGAGGCGA-ACCGGGAGAACTGAAACATCTAAGTACCCCGAGGAAAAGAA
Bacteria;Proteobacteria;Gammaproteobacteria;Chromatiales;Chromatiaceae;Allochromatium;Allochromatium          GGAAGCAA-ACCCGGGGAACTGAAACATCTCAGTACCCGGAGGAACAGAA
Bacteria;Proteobacteria;Gammaproteobacteria;Thiotrichales;Thiotrichaceae;Thiothrix;Thiothrix             -GAGGCGA-ACGCAGGGAACTGAAACATCTAAGTACCTGCAGGAAAAGAA
Bacteria;Proteobacteria;Gammaproteobacteria;Milano-WF1B-44;Solemya            TGAGGCGA-ACCCGGGGAACTGAAACATCTAAGTACCCGGAGGAAAAGAA
Bacteria;Proteobacteria;Gammaproteobacteria;Methylococcales;Methylomonaceae;Methylomicrobium;Methylomicrobium        GGAGGCGA-ACCCGGGGAACTGAAACATCTAAGTACCCGGAGGAAAAGAA
Bacteria;Proteobacteria;Gammaproteobacteria;Nitrosococcales;Methylophagaceae;Methylophaga;Methylophaga              CGAGGCGA-ACCCGGCGAACTGAAACATCTAAGTAGCCGGAGGAAAAGAA
Bacteria;Proteobacteria;Gammaproteobacteria;Legionellales;Legionellaceae;Legionella;Fluoribacter        CGAGGCGA-ACTCGGGGAACTGAAACATCTAAGTACCCGAAGGAAAAGAA
Bacteria;Proteobacteria;Gammaproteobacteria;Francisellales;Francisellaceae;Francisella;Allofrancisella                   GAGAGCGA-ACGAGGGGAACTGAAACATCTAAGTACCCTTAGGAAGAGAA
Bacteria;Proteobacteria;Gammaproteobacteria;Cardiobacteriales;Cardiobacteriaceae;Cardiobacterium;Shewanella            GGAAGCGA-ACCGGGAGAACTGAAACATCTAAGTACCCCGAGGAAAAGAA
Bacteria;Proteobacteria;Gammaproteobacteria;Betaproteobacteriales;Nitrosomonadaceae;Nitrosomonas;Nitrosomonas            GGTGGCTA-ACCTGGTGAACTGAAACATCTAAGTAACCAGAGGAAAAGAA
Bacteria;Proteobacteria;Gammaproteobacteria;Betaproteobacteriales;Rhodocyclaceae;Dechlorosoma;Dechlorosoma          GGAGGCGA-ACCCGGTGAACTGAAACATCTAAGTAGCCGGAGGAAAAGAA
Bacteria;Proteobacteria;Gammaproteobacteria;Betaproteobacteriales;Burkholderiaceae;Achromobacter;Achromobacter          GGAAGCGA-ACCGGGTGAACTGAAACATCTCAGTAGCTCGAGGAAAAGAA
Bacteria;Proteobacteria;Gammaproteobacteria;Betaproteobacteriales;Chromobacteriaceae;Chromobacterium;Chromobacterium          GGAAGCGA-ACTCAGCGAACTGAAACATCTAAGTAGCTGAAGGAAAAGAA
Bacteria;Proteobacteria;Gammaproteobacteria;Betaproteobacteriales;Neisseriaceae;Kingella;Kingella        AGAAGCGA-ACCCGGAGAACTGAACCATCTAAGTACCCGGAGGAAAAGAA
Bacteria;Proteobacteria;Gammaproteobacteria;Acidithiobacillales;Acidithiobacillaceae;Acidithiobacillus;Acidithiobacillus                A-AAGCGA-ACGCGGTGAACTGAAACATCTCAGTAGCTGCAGGAAAAGAA
Bacteria;Proteobacteria;Gammaproteobacteria;Salinisphaerales;Solimonadaceae;Polycyclovorans;Polycyclovorans      G-GAGCGA-ACTCGGGGAACTGAAACATCTAAGTACCCGAAGGAAAAGAA
Bacteria;Proteobacteria;Alphaproteobacteria;Azospirillales;Azospirillaceae;Azospirillum;Azospirillum          GGAGGCGA-ACCCGGCGAACTGAAACATCTAAGTAGCCGGAGGAAAGGAC
Bacteria;Proteobacteria;Alphaproteobacteria;Rhodospirillales;Rhodospirillaceae;Haematospirillum;Haematospirillum            GGAAGCGA-ACCCGGCGAACTGAAACATCTAAGTAGCCGGAGGAAAGGAA
Bacteria;Proteobacteria;Alphaproteobacteria;Rhodospirillales;Thalassospiraceae;Thalassospira;Thalassospira             TGAGGCGA-ACCCGGGGAACTGAAACATCTCAGTACCCGGAGGAAAGGAC
Bacteria;Proteobacteria;Alphaproteobacteria;Caulobacterales;Caulobacteraceae;Asticcacaulis;Asticcacaulis            TTAAGCAA-ACCCGGTGAACTGAAACATCTCAGTAACCGGAGGAAAGGAC
Bacteria;Proteobacteria;Alphaproteobacteria;Caulobacterales;Hyphomonadaceae;Hirschia;Hirschia        AAGAGCAA-ACGCGGGGAACTGAAACATCTCAGTACCCGTAGGAAAGGAC
Bacteria;Proteobacteria;Alphaproteobacteria;Rhizobiales;Xanthobacteraceae;Bradyrhizobium;Bradyrhizobium          TCAAGCAA-ACCCAGGGAACTGAAACATCTAAGTACCTGGAGGAAAGGAC
Bacteria;Proteobacteria;Alphaproteobacteria;Rhizobiales;Beijerinckiaceae;Methylobacterium;Methylobacterium          TGAAGCGA-ACCCGGGGAACTGAAACATCTCAGTACCCGGAGGAAAGGAC
Bacteria;Proteobacteria;Alphaproteobacteria;Rhizobiales;Hyphomicrobiaceae;Filomicrobium;Candidatus          AGAAGCAA-ACCCAGGGAACTGAAACATCTTAGTACCTGGAGGAAAGGAC
Bacteria;Proteobacteria;Alphaproteobacteria;Rhizobiales;Stappiaceae;Labrenzia;Labrenzia        -GGAGCAA-ACCCGGGGAACTGAAACATCTAAGTACCCGGAGGAAAGGAC
Bacteria;Proteobacteria;Alphaproteobacteria;Rhodobacterales;Rhodobacteraceae;Celeribacter;Pacificibacter            AAGAGCAA-ACCCGGGGAACTGAAACATCTAAGTACCCGGAGGAAAGGAC
Bacteria;Proteobacteria;Alphaproteobacteria;Sphingomonadales;Sphingomonadaceae;Croceicoccus;Croceicoccus        TGAAGCGA-ACCCGGGGAACTGAAACATCTCAGTACCTGGAGGAAAAGAC
Bacteria;Proteobacteria;Alphaproteobacteria;Rickettsiales;Rickettsiaceae;Rickettsia;Rickettsia            TGAGGCAA-ACCCAGCGAACTGAAATATCTAAGTAGCTGGAGGAAAGGAC
Bacteria;Proteobacteria;Deltaproteobacteria;Adiutricales;Adiutricaceae;Adiutrix;Candidatus             GGAGGCAAGACTTGGGGAACTGAAACATCTAAGTA-CCCAGGGAAGAGAA
Bacteria;Proteobacteria;Deltaproteobacteria;Desulfobacterales;Desulfobacteraceae;Desulfatibacillum;Desulfatibacillum          GGAGGCGA-ACGAGGTGAACTGAAACATCTAAGTAACCTCAGGAAGAGAA
Bacteria;Proteobacteria;Deltaproteobacteria;Desulfuromonadales;Geobacteraceae;Geobacter;Geobacter          -GAAGCGA-ACGGGGGGAACTGAAACATCTAAGTACCCCCAGGAAAAGAA
Bacteria;Proteobacteria;Deltaproteobacteria;Myxococcales;Polyangiaceae;Chondromyces;Chondromyces          GGAAGCCA-AGCCAGGGAACTGAAACATCTAAGTACCTGGACGAAAAGAA
Bacteria;Proteobacteria;Deltaproteobacteria;Desulfovibrionales;Desulfovibrionaceae;Desulfovibrio;Desulfovibrio          AGAGGCGA-ACGGAGGGAAGTGAAACATCTCAGTACCTCCAGGAGAAGAA
Bacteria;Bacteroidetes;Bacteroidia;Cytophagales;Cyclobacteriaceae;Aquiflexum;Aquiflexum          ----GCAA-ACCCGCTGAACTGAAACATCTAAGTAAGCGGAGGAGGAGAA
Bacteria;Bacteroidetes;Bacteroidia;Sphingobacteriales;Sphingobacteriaceae;Pedobacter;Pedobacter             ----GCAA-ACCTGCCGAACTGAAACATCTAAGTAAGCAGAGGAAGAGAA
Bacteria;Bacteroidetes;Bacteroidia;Bacteroidales;Dysgonomonadaceae;Fermentimonas;Fermentimonas          ----GCAA-ACGTGGGGAACTGAAACATCTAAGTACCCATAGGAGGAGAA
Bacteria;Bacteroidetes;Bacteroidia;Chitinophagales;Chitinophagaceae;Chitinophaga;Chitinophaga          ----GCCA-ACGCAGGGAACTGAAACATCTAAGTACCTGCAGGAAAAGAA
Bacteria;Spirochaetes;Brachyspirae;Brachyspirales;Brachyspiraceae;Brachyspira;Brachyspira          TGAGGCGACACCCAGGGAACTGAAACATCTAAGTACCTGGAGGAAGAGTA
Bacteria;Spirochaetes;Spirochaetia;Spirochaetales;Spirochaetaceae;Borrelia;Borrelia            AAAGGCTATACCAGGGGAAGTGAACCATCTAAGTACCCTGAGGAAAAGAA
Bacteria;Epsilonbacteraeota;Campylobacteria;Campylobacterales;Sulfurospirillaceae;Sulfurospirillum;Sulfurospirillum             --GGGCGA-ACCTGGCGAAGTGAAACATCTCAGTAGCCAGAGGAGAAGAA
Bacteria;Epsilonbacteraeota;Campylobacteria;Campylobacterales;Arcobacteraceae;Arcobacter;Arcobacter          --GAGCGA-ACCTAGTGAAGTGAAACATCTCAGTAGCTAGAGGAAGAGAA
Bacteria;Epsilonbacteraeota;Campylobacteria;Campylobacterales;Helicobacteraceae;Helicobacter;Helicobacter             --GAGCGA-ACCTAGTGAAGTGAAACATCTCAGTAACTAGAGGAAAAGAA
Bacteria;Epsilonbacteraeota;Campylobacteria;Nautiliales;Nautiliaceae;Nautilia;Nautilia          --GGGCGA-ACCCGGGGAAGTGAAACATCTCAGTACCCGGAGGAAAAGAA
Bacteria;Actinobacteria;Actinobacteria;Corynebacteriales;Nocardiaceae;Gordonia;Gordonia        GGAGGG-A-ACGTGGGGAAGTGAAACATCTCAGTACCCATAGGAAGAGAA
Bacteria;Actinobacteria;Actinobacteria;Pseudonocardiales;Pseudonocardiaceae;Amycolatopsis;Amycolatopsis          GGAGGG-A-ACGCGGGGAAGTGAAACATCTCAGTACCCGTAGGAAGAGAA
Bacteria;Actinobacteria;Actinobacteria;Streptosporangiales;Nocardiopsaceae;Nocardiopsis;Nocardiopsis      TGGTGGTG-ACGCGGGGAAGTGAAACATCTCAGTACCCGTAGGAAGAGTA
Bacteria;Actinobacteria;Actinobacteria;Frankiales;Frankiaceae;Frankia;Frankia          GGAGGG-A-ACGCGGGGAAGTGAAACATCTCATTACCCGCAGGAGGAGAA
Bacteria;Actinobacteria;Actinobacteria;Streptomycetales;Streptomycetaceae;Kitasatospora;Kitasatospora      GGAGGG-A-ACGCGGGGAAGTGAAACATCTCAGTACCCGCAGGAAGAGAA
Bacteria;Actinobacteria;Actinobacteria;Frankiales;Nakamurellaceae;Nakamurella;Nakamurella        GGAGGG-C-ACGTGGGGAAGTGAAACATCTCAGTACCCACAGGAAGAGAA
Bacteria;Actinobacteria;Actinobacteria;Propionibacteriales;Nocardioidaceae;Mumia;Mumia          GGAGGG-A-ACGTGGGGAAGTGAAACATCTCAGTACCCACAGGAAGAGAA
Bacteria;Actinobacteria;Actinobacteria;Micrococcales;Cellulomonadaceae;Cellulomonas;Cellulomonas          GGAGGG-A-ACGCCGGGAAGTGAAACATCTCAGTACCGGCAGGAAGAGAT
Bacteria;Actinobacteria;Actinobacteria;Micrococcales;Beutenbergiaceae;Beutenbergia;Beutenbergia          GGGGGG-A-ACGTGGGGAAGTGAAACATCTCAGTACCCACAGGAAGAGAT
Bacteria;Actinobacteria;Actinobacteria;Micrococcales;Demequinaceae;Lysinimicrobium;Lysinimicrobium            GGAGGG-A-ACGTCGGGAAGTGAAACATCTCAGTACCGACAGGAAGAGAT
Bacteria;Actinobacteria;Actinobacteria;Micrococcales;Jonesiaceae;Jonesia;Jonesia            GGTGGG-A-ACGTCGGGAAGTGAAACATCTTAGTACCGACAGGAAGAGAT
Bacteria;Actinobacteria;Actinobacteria;Micrococcales;Brevibacteriaceae;Brevibacterium;Brevibacterium            GGAGGG-A-ACGCGGGGAAGTGAAACATCTCAGTACCCGTAGGAAGAGAA
Bacteria;Actinobacteria;Actinobacteria;Micrococcales;Microbacteriaceae;Leucobacter;Leucobacter        AGAGGG-A-ACGTGGGGAAGTGAAACATCTCAGTACCCACAGGAAGAGAA
Bacteria;Actinobacteria;Actinobacteria;Micrococcales;Micrococcaceae;Arthrobacter;Arthrobacter      GGAGGG-A-ACGTGGGGAAGTGAAACATCTCAGTACCCACAGGAAGAGAA
Bacteria;Actinobacteria;Actinobacteria;Propionibacteriales;Propionibacteriaceae;Acidipropionibacterium;Acidipropionibacterium          GGGAGGGA-ACGTGGGGAAGTGAAACATCTCAGTACCCGCAGGAAGAGAA
Bacteria;Actinobacteria;Actinobacteria;Bifidobacteriales;Bifidobacteriaceae;Alloscardovia;Alloscardovia             ---------ACGTAGGGAAGTGAAACATCTCAGTACCTACAGGAAAAGAT
Bacteria;Firmicutes;Bacilli;Bacillales;Listeriaceae;Listeria;Listeria       GAAGGCAG-ACCCAGGGAACTGAAACATCTAAGTACCTGGAGGAAGAGAA
Bacteria;Firmicutes;Bacilli;Bacillales;Planococcaceae;Lysinibacillus;Bacillus        GAAGGCAG-ACCCAGGGAACTGAAACATCTAAGTACCTGGAGGAAGAGAA
Bacteria;Firmicutes;Bacilli;Bacillales;Stapyhlococcaceae;Staphylococcus;Mycobacterium            GAAGGCAG-ACCCGGAGAACTGAAACATCTTAGTACCCGGAGGAAGAGAA
Bacteria;Firmicutes;Bacilli;Bacillales;Sporolactobacillaceae;Salipaludibacillus;[Bacillus]              GAAGGCAG-ACCCGGGGAACTGAAACATCTTAGTACCCGGAGGAAGAGAA
Bacteria;Firmicutes;Bacilli;Lactobacillales;Lactobacillaceae;Lactobacillus;Lactobacillus             GC-GGTAG-ACGCAGTGAACTGAAACATCTCAGTAGCTGCAGGAAGAGAA
Bacteria;Firmicutes;Bacilli;Lactobacillales;Leuconostocaceae;Leuconostoc;Leuconostoc        GACGGAAT-ACGCTGTGAACTGAAACATCTCATTAGCAGCAGGAGCAGAA
Bacteria;Firmicutes;Bacilli;Lactobacillales;Carnobacteriaceae;Carnobacterium;Carnobacterium        GA-GGTAG-ACGCAGAGAACTGAAACATCTAAGTACCTGCAGGAAGAGAA
Bacteria;Firmicutes;Bacilli;Bacillales;Paenibacillaceae;Brevibacillus;Brevibacillus              GAGGGCAG-ACCCGGTGAACTGAAACATCTAAGTAGCCGGAGGAAGAGAA
Bacteria;Firmicutes;Clostridia;Clostridiales;Christensenellaceae;Catabacter;Catabacter        G-GGGGA--ACCCGGTGAACTGAAACATCTAAGTAGCCGGAGGAAAGGAA
Bacteria;Firmicutes;Clostridia;Clostridiales;Eubacteriaceae;Eubacterium;Eubacterium          G-AGGGA--ACCCGGGGAACTGAAACATCTTAGTACCCGGAGGAAAAGAA
Bacteria;Firmicutes;Negativicutes;Selenomonadales;Acidaminococcaceae;Acidaminococcus;Acidaminococcus        GAGGGGA--ACCCGGTGAACTGAAACATCTAAGTAGCCGGAGGAGGAGAA
Bacteria;Firmicutes;Negativicutes;Selenomonadales;Veillonellaceae;Megasphaera;Megasphaera            GAAGGGC--ACCCGGTGAACTGAAACATCTAAGTAGCCGGAGGAAAAGGA
Bacteria;Tenericutes;Mollicutes;Entomoplasmatales;Entomoplasmatales        GAAGGGA--ACCTAGGGAATTGAAACATCTTAGTACCTAGAGGAAAAAAA
Bacteria;Tenericutes;Mollicutes;Mycoplasmatales;Mycoplasmataceae;Mycoplasma;Mycoplasma                GAAGAGAC-ACGCTGTGAATTGAAACATCTCAGTAGCAGCAGGAAGAGAA
Bacteria;Tenericutes;Mollicutes;Entomoplasmatales;Entomoplasmataceae;Mesoplasma;Mesoplasma            GAAGGGA--ACCTTGGGAACTGAAACATCTTAGTACCAAGAGGAAAAGAA
Bacteria;Lentisphaerae;Lentisphaeria;Lentisphaerales;Lentisphaeraceae;Lentisphaera;Lentisphaera        GAGGCGA--ACCTAGGGAAGTGAAACATCTCAGTACCTAGAGGAAAAGAA
Bacteria;Actinobacteria;Coriobacteriia;Coriobacteriales;Coriobacteriales             AGAGGCA--ACCTGGGGAACTGAAACATCTAAGTACCCAGAGGAAAAGAA
Bacteria;Actinobacteria;Coriobacteriia;Coriobacteriales;Eggerthellaceae;Adlercreutzia;Adlercreutzia          GGAGGCA--ACCGGGGGAACTGAAACATCTAAGTACCCCGAGGAAGAGAA
Bacteria;Actinobacteria;Coriobacteriia;Coriobacteriales;Atopobiaceae;Atopobium;Atopobium      AGAGGCA--ACCTGGGGAACTGAAACATCTAAGTACCCAGAGGAATATAA
Bacteria;Synergistetes;Synergistia;Synergistales;Synergistaceae;Acetomicrobium;Acetomicrobium        ---------ACCCGGCGAAGTGAAACATCTCAGTAACCGGAGGAAAAGAA
Bacteria;Thermotogae;Thermotogae;Thermotogales;Fervidobacteriaceae;Thermosipho;Thermosipho             ---------ACCGGGGGAAGTGAAACATCTCAGTACCCCGAGGAAAAGAA
Bacteria;Deinococcus-Thermus;Deinococci;Thermales;Thermaceae;Oceanithermus;Oceanithermus          ---------ACGTGGGGAACTGAAACATCTAAGTACCCACAGGAGAGGAA
                                           *      *** ****  **** * **       **      

Bacteria;Proteobacteria;Gammaproteobacteria;Piscirickettsiales;Piscirickettsiaceae;Piscirickettsia;Piscirickettsia           ATCAAC--CGAGATTCTGTGAGTAGCGGCGAGCGAAAGCGGATTA-GCCC
Bacteria;Proteobacteria;Gammaproteobacteria;Pseudomonadales;Moraxellaceae;Acinetobacter;Acinetobacter          ATCAAT--TGAGATTCCCTCAGTAGCGGCGAGCGAACGGGGATCA-GCCC
Bacteria;Proteobacteria;Gammaproteobacteria;Cellvibrionales;Cellvibrionaceae;Simiduia;Simiduia          ATCAAC--CGAGATTCCCTTAGTAGCGGCGAGCGAACGGGGACCA-GCCC
Bacteria;Proteobacteria;Gammaproteobacteria;Cellvibrionales;Halieaceae;Halioglobus;Halioglobus            ATCAAT--TGAGATTCCCCCAGTAGCGGCGAGCGACCGGGGATCA-GCCT
Bacteria;Proteobacteria;Gammaproteobacteria;HdN1;gamma            ATCAAC--CGAGATTCCCTGAGTAGCGGCGAGCGAAAGGGGAGCA-GCCC
Bacteria;Proteobacteria;Gammaproteobacteria;Oceanospirillales;Alcanivoraceae;Alcanivorax;Alcanivorax          ATCAAT--TGAGATTCCGTCAGTAGCGGCGAGCGAACGCGGATTA-GCCC
Bacteria;Proteobacteria;Gammaproteobacteria;Xanthomonadales;Rhodanobacteraceae;Mizugakiibacter;mine              ATCAAC--CGAGATTCCCCCAGTAGCGACGAGCGAACGGGGATTA-GCCC
Bacteria;Proteobacteria;Gammaproteobacteria;Xanthomonadales;Xanthomonadaceae;Lysobacter;Lysobacter          ATCAAC--CGAGATTCCCTAAGTAGTGACGAGCGAACGGGGACTA-GCCC
Bacteria;Proteobacteria;Gammaproteobacteria;Oceanospirillales;Halomonadaceae;Chromohalobacter;Chromohalobacter          ATCAAC--CGAGATTCCCTCAGTAGCGGCGAGCGAACGGGGACCA-GCCC
Bacteria;Proteobacteria;Gammaproteobacteria;Pseudomonadales;Pseudomonadaceae;Azotobacter;Azotobacter            ATCAAC--CGAGATTCCCTTAGTAGTGGCGAGCGAACGGGGACTA-GCCC
Bacteria;Proteobacteria;Gammaproteobacteria;Alteromonadales;Marinobacteraceae;Marinobacter;Marinobacter          ATCAAC--CGAGATTCCCTAAGTAGCGGCGAGCGAACGGGGATTA-GCCC
Bacteria;Proteobacteria;Gammaproteobacteria;Oceanospirillales;Saccharospirillaceae;Gynuella;Gynuella          ATCAAA--TGAGATTCCCCAAGTAGTGGCGAGCGAACGGGGATTA-GCCC
Bacteria;Proteobacteria;Gammaproteobacteria;Oceanospirillales;Endozoicomonadaceae;Endozoicomonas;Endozoicomonas        ATCAAT--TGAGATTCCCCTAGTAGCGGCGAGCGAACGGGGATTA-GCCC
Bacteria;Proteobacteria;Gammaproteobacteria;Alteromonadales;Alteromonadaceae;Alteromonas;Alteromonas          ATCAAC--CGAGATTCCCCTAGTAGCGGCGAGCGAACGGGGATTA-GCCC
Bacteria;Proteobacteria;Gammaproteobacteria;Alteromonadales;Pseudoalteromonadaceae;Pseudoalteromonas;Pseudoalteromonas              ATCAAC--CGAGATTCCGAAAGTAGCGGCGAGCGAAATCGGACTA-GCCC
Bacteria;Proteobacteria;Gammaproteobacteria;Alteromonadales;Shewanellaceae;Shewanella;Shewanella        ATCAAC--CGAGATTCCCCTAGTAGCGGCGAGCGAACGGGGATTA-GCCC
Bacteria;Proteobacteria;Gammaproteobacteria;Vibrionales;Vibrionaceae;Aliivibrio;Aliivibrio            ATCAAC--CGAGATCCCGAAAGTAGCGGCGAGCGAAATTGGGTTA-GCCC
Bacteria;Proteobacteria;Gammaproteobacteria;Alteromonadales;Moritellaceae;Moritella;Moritella             ATCAAT--AGAGATACCCTTAGTAGCGGCGAGCGAACGGGGTCTA-GCCC
Bacteria;Proteobacteria;Gammaproteobacteria;Alteromonadales;Psychromonadaceae;Psychromonas;Psychromonas              ATCAAC--CGAGATTCCGATAGTAGCGGCGAGCGAAATTGGAACA-GCCC
Bacteria;Proteobacteria;Gammaproteobacteria;Orbales;Orbaceae;Gilliamella;Gilliamella          ATCAAC--CGAGATTCCCTGAGTAGCGGCGAGCGAAAGGGGAGGA-GCCC
Bacteria;Proteobacteria;Gammaproteobacteria;Chromatiales;Chromatiaceae;Allochromatium;Allochromatium          ATCAAC--CGAGATTCCCTCAGTAGCGGCGAGCGAACGGGGAACA-GCCC
Bacteria;Proteobacteria;Gammaproteobacteria;Thiotrichales;Thiotrichaceae;Thiothrix;Thiothrix             ATCAAC--CGAGATTCCCTTAGTAGTGGCGAGCGAACGGGGAAGA-GCCG
Bacteria;Proteobacteria;Gammaproteobacteria;Milano-WF1B-44;Solemya            ATCAAT--TGAGATTCCCTAAGTAGCGGCGAGCGAACGGGGACCA-GCCC
Bacteria;Proteobacteria;Gammaproteobacteria;Methylococcales;Methylomonaceae;Methylomicrobium;Methylomicrobium        ATCAAC--CGAGATTCCCTTAGTAGCGGCGAGCGAACGGGGAGCA-GCCC
Bacteria;Proteobacteria;Gammaproteobacteria;Nitrosococcales;Methylophagaceae;Methylophaga;Methylophaga              ATCAAC--CGAGATTTCCCTAGTAGCGGCGAGCGAACGGGAAACA-GCCT
Bacteria;Proteobacteria;Gammaproteobacteria;Legionellales;Legionellaceae;Legionella;Fluoribacter        ATCAAG--AGAGATTCTCCAAGTAGCGGCGAGCGAACGGGGAGGA-GCCT
Bacteria;Proteobacteria;Gammaproteobacteria;Francisellales;Francisellaceae;Francisella;Allofrancisella                   ATCAAT--TGAGATTCCCATAGTAGTGGCGAGCGAAGTGGGAAGA-GCCT
Bacteria;Proteobacteria;Gammaproteobacteria;Cardiobacteriales;Cardiobacteriaceae;Cardiobacterium;Shewanella            ATCAAC--CGAGATTCCGCAAGTAGCGGCGAGCGAACGCGGAGAA-GCCC
Bacteria;Proteobacteria;Gammaproteobacteria;Betaproteobacteriales;Nitrosomonadaceae;Nitrosomonas;Nitrosomonas            ATCAAC--CGAGATTCCCAAAGTAGTGGCGAGCGAAATGGGATCA-GCCT
Bacteria;Proteobacteria;Gammaproteobacteria;Betaproteobacteriales;Rhodocyclaceae;Dechlorosoma;Dechlorosoma          ATCAAC--CGAGATTCCCAAAGTAGTGGCGAGCGAAATGGGAATA-GCCT
Bacteria;Proteobacteria;Gammaproteobacteria;Betaproteobacteriales;Burkholderiaceae;Achromobacter;Achromobacter          ATCAAC--CGAGATTCCGAAAGTAGTGGCGAGCGAAATCGGAAGA-GCCT
Bacteria;Proteobacteria;Gammaproteobacteria;Betaproteobacteriales;Chromobacteriaceae;Chromobacterium;Chromobacterium          ATCAAC--CGAGATTCCGTAAGTAGTGGCGAGCGAACGCGGAACA-GCCT
Bacteria;Proteobacteria;Gammaproteobacteria;Betaproteobacteriales;Neisseriaceae;Kingella;Kingella        ATCAAC--CGAGATTCCGCAAGTAGTGGCGAGCGAACGCGGAGGA-GCCT
Bacteria;Proteobacteria;Gammaproteobacteria;Acidithiobacillales;Acidithiobacillaceae;Acidithiobacillus;Acidithiobacillus                ATCAAC--CGAGATTCCCGTAGTAGCGGCGAGCGAACCGGGAGTA-GCCT
Bacteria;Proteobacteria;Gammaproteobacteria;Salinisphaerales;Solimonadaceae;Polycyclovorans;Polycyclovorans      ATCAAC--CGAGATTCCGCAAGTAGTGGCGAGCGAACGCGGAGTA-GCCC
Bacteria;Proteobacteria;Alphaproteobacteria;Azospirillales;Azospirillaceae;Azospirillum;Azospirillum          ATCAAC--CGAGACTCCGCTAGTAGTGGCGAGCGAACGCGGACCA-GGCC
Bacteria;Proteobacteria;Alphaproteobacteria;Rhodospirillales;Rhodospirillaceae;Haematospirillum;Haematospirillum            ATCAAC--CGAGACTCCGCAAGTAGTGGCGAGCGAACGCGGACCA-GCCC
Bacteria;Proteobacteria;Alphaproteobacteria;Rhodospirillales;Thalassospiraceae;Thalassospira;Thalassospira             ATCAAC--AGAGACTCTGCTAGTAGCGGCGAGCGAACGCGGACCA-GGCC
Bacteria;Proteobacteria;Alphaproteobacteria;Caulobacterales;Caulobacteraceae;Asticcacaulis;Asticcacaulis            ATCAAC--CGAGACTTCCCTAGTAGTGGCGAGCGAACGGGAACCA-GGCC
Bacteria;Proteobacteria;Alphaproteobacteria;Caulobacterales;Hyphomonadaceae;Hirschia;Hirschia        ATCAAC--CGAGACTCCGTTAGTAGTGGCGAGCGAACGCGGACCA-GGCC
Bacteria;Proteobacteria;Alphaproteobacteria;Rhizobiales;Xanthobacteraceae;Bradyrhizobium;Bradyrhizobium          ATCAAC--AGAGACTCCGTTAGTAGTGGCGAGCGAACGCGGACCA-GGCC
Bacteria;Proteobacteria;Alphaproteobacteria;Rhizobiales;Beijerinckiaceae;Methylobacterium;Methylobacterium          ATCAAC---GAGACTCCGTTAGTAGTGGCGAGCGAACGCGGATCA-GGCC
Bacteria;Proteobacteria;Alphaproteobacteria;Rhizobiales;Hyphomicrobiaceae;Filomicrobium;Candidatus          ATCAAC--CGAGACTCCGCTAGTAGTGGCGAGCGAACGCGGACTA-GGCC
Bacteria;Proteobacteria;Alphaproteobacteria;Rhizobiales;Stappiaceae;Labrenzia;Labrenzia        ATCAAC--CGAGACTCCGCTAGTAGTGGCGAGCGAACGCGGACCA-GGCC
Bacteria;Proteobacteria;Alphaproteobacteria;Rhodobacterales;Rhodobacteraceae;Celeribacter;Pacificibacter            ATCAAT--AGAGACTCCGTTAGTAGTGGCGAGCGAACGCGGATCA-GCCG
Bacteria;Proteobacteria;Alphaproteobacteria;Sphingomonadales;Sphingomonadaceae;Croceicoccus;Croceicoccus        ATCAAC--CGAGATTCCGTTAGTAGTGGCGAGCGAACGCGGACCA-GGCC
Bacteria;Proteobacteria;Alphaproteobacteria;Rickettsiales;Rickettsiaceae;Rickettsia;Rickettsia            ATCAAC--CGAGACTCCGTTAGTAGTGACGAGCGAACGCGGACCA-GGCC
Bacteria;Proteobacteria;Deltaproteobacteria;Adiutricales;Adiutricaceae;Adiutrix;Candidatus             AGAAAC--CTCGATTCCCCTAGTAGCGGCGAGCGAAGAGGGAAAA-GCCC
Bacteria;Proteobacteria;Deltaproteobacteria;Desulfobacterales;Desulfobacteraceae;Desulfatibacillum;Desulfatibacillum          AACAAC--AGTGATTTCCTAAGTAGCGGCGAGCGAACGGGAAATA-GCCC
Bacteria;Proteobacteria;Deltaproteobacteria;Desulfuromonadales;Geobacteraceae;Geobacter;Geobacter          AACAAT--AGTGATTCCGTCAGTAGCGGCGAGCGAAAGCGGAACA-GCCC
Bacteria;Proteobacteria;Deltaproteobacteria;Myxococcales;Polyangiaceae;Chondromyces;Chondromyces          AGCAAA--AGCGACTCCCTCAGTAGCGGCGAGCGAAGGGGGAAGA-GCCT
Bacteria;Proteobacteria;Deltaproteobacteria;Desulfovibrionales;Desulfovibrionaceae;Desulfovibrio;Desulfovibrio          ATCAAA--AGAGATTCCGGTAGTAGCGGCGAGCGAACCTGGAAGA-GGCC
Bacteria;Bacteroidetes;Bacteroidia;Cytophagales;Cyclobacteriaceae;Aquiflexum;Aquiflexum          AACAAG--AGTGATTCCGTGAGTAGTGGCGAGCGAAAGCGGAACA-GCCC
Bacteria;Bacteroidetes;Bacteroidia;Sphingobacteriales;Sphingobacteriaceae;Pedobacter;Pedobacter             AATAAT--AATGATTTCCAAAGTAGTGGCGAGCGAACTGGAAAGA-GCCC
Bacteria;Bacteroidetes;Bacteroidia;Bacteroidales;Dysgonomonadaceae;Fermentimonas;Fermentimonas          AACAAAT-AGTGATTCCCGGAGTAGTGGCGAGCGAAACGGGAGAA-GCCC
Bacteria;Bacteroidetes;Bacteroidia;Chitinophagales;Chitinophagaceae;Chitinophaga;Chitinophaga          AATAAATTAATGATTCCCTAAGTAGTGGCGAGCGAACGGGGACCA-GCCC
Bacteria;Spirochaetes;Brachyspirae;Brachyspirales;Brachyspiraceae;Brachyspira;Brachyspira          ATCAAAATTGAGATTCCCTAAGTAGTGGCGAGCGAAAGGGGAAGA-GCCT
Bacteria;Spirochaetes;Spirochaetia;Spirochaetales;Spirochaetaceae;Borrelia;Borrelia            ATCAAA---GAGATTCCCTAAGTAGTGGCGAGCGAAAGGGGAGTA-GCCT
Bacteria;Epsilonbacteraeota;Campylobacteria;Campylobacterales;Sulfurospirillaceae;Sulfurospirillum;Sulfurospirillum             ATCAAA-TAGAGATTCCGATAGTAGCGGCGAGCGAACTTGGAAGA-GGGC
Bacteria;Epsilonbacteraeota;Campylobacteria;Campylobacterales;Arcobacteraceae;Arcobacter;Arcobacter          ATCAAA-C-GAGATTCCCAAAGTAGCGGCGAGCGAAATGGGATTA-GGAC
Bacteria;Epsilonbacteraeota;Campylobacteria;Campylobacterales;Helicobacteraceae;Helicobacter;Helicobacter             ATCAA---CGAGATTCCCTAAGTAGTGGCGAGCGAACGGGGAAGA-GGGC
Bacteria;Epsilonbacteraeota;Campylobacteria;Nautiliales;Nautiliaceae;Nautilia;Nautilia          ATCAA--CCGAGATTCCGAGAGTAGCGGCGAGCGAAATCGGAGTA-G---
Bacteria;Actinobacteria;Actinobacteria;Corynebacteriales;Nocardiaceae;Gordonia;Gordonia        AACAA--AAGTGATTCCGTGAGTAGTGGCGAGCGAAAGCGGATGA-GGCT
Bacteria;Actinobacteria;Actinobacteria;Pseudonocardiales;Pseudonocardiaceae;Amycolatopsis;Amycolatopsis          AACAAC--CGTGATTCCGTGAGTAGTGGCGAGCGAAAGCGGAAGA-GGCT
Bacteria;Actinobacteria;Actinobacteria;Streptosporangiales;Nocardiopsaceae;Nocardiopsis;Nocardiopsis      AACAAC--AGTGATTCCCCTAGTAGTGGTGAGCGAACGGGGATGA-GGCT
Bacteria;Actinobacteria;Actinobacteria;Frankiales;Frankiaceae;Frankia;Frankia          AACAAC--CGTGATTCCGCGAGTAGTGGTGAGCGAAAGCGGAACA-GGCT
Bacteria;Actinobacteria;Actinobacteria;Streptomycetales;Streptomycetaceae;Kitasatospora;Kitasatospora      AACAAC--CGTGATTCCGGGAGTAGTGGCGAGCGAAACCGGATGA-GGCC
Bacteria;Actinobacteria;Actinobacteria;Frankiales;Nakamurellaceae;Nakamurella;Nakamurella        AGCAAC--CGCGATTCCGTTAGTAGTGGCGAGCGAAAGCGGAACA-GGCT
Bacteria;Actinobacteria;Actinobacteria;Propionibacteriales;Nocardioidaceae;Mumia;Mumia          AACAAT--TGTGATTCCGTGAGTAGTGGCGAGCGAAAGCGGATGA-GGCT
Bacteria;Actinobacteria;Actinobacteria;Micrococcales;Cellulomonadaceae;Cellulomonas;Cellulomonas          A------------TTCCGTGAGTAGTGGCGAGCGAAAGCGGATCA-GGCC
Bacteria;Actinobacteria;Actinobacteria;Micrococcales;Beutenbergiaceae;Beutenbergia;Beutenbergia          A------------TTCCGTGAGTAGTGGCGAGCGAAAGCGGACGA-GGCT
Bacteria;Actinobacteria;Actinobacteria;Micrococcales;Demequinaceae;Lysinimicrobium;Lysinimicrobium            A------------TTCCGTGAGTAGTGGCGAGCGAAAGCGGATGA-GGCC
Bacteria;Actinobacteria;Actinobacteria;Micrococcales;Jonesiaceae;Jonesia;Jonesia            A------------TTCCGTGAGTATTGGCGAGAGAAAGCGGATGA-GGCT
Bacteria;Actinobacteria;Actinobacteria;Micrococcales;Brevibacteriaceae;Brevibacterium;Brevibacterium            AATAAA-ACATGATTCCGGGAGTAGTGGCGAGCGAAACTGGATCA-GCCT
Bacteria;Actinobacteria;Actinobacteria;Micrococcales;Microbacteriaceae;Leucobacter;Leucobacter        AACAAT-A-GTGATTCCGGGAGTAGTGGCGAGCGAAACCGGATCA-GGCT
Bacteria;Actinobacteria;Actinobacteria;Micrococcales;Micrococcaceae;Arthrobacter;Arthrobacter      AACAAA-A-GTGATTCCGTTAGTAGTGGCGAGCGAACGCGGAACA-GGCT
Bacteria;Actinobacteria;Actinobacteria;Propionibacteriales;Propionibacteriaceae;Acidipropionibacterium;Acidipropionibacterium          AACAAT-ATGTGATTCCGTGAGTAGTGGCGAGCGAAAGCGGATGA-GGCC
Bacteria;Actinobacteria;Actinobacteria;Bifidobacteriales;Bifidobacteriaceae;Alloscardovia;Alloscardovia             A------------TTCCGTGAGTAGTGGCGAGCGAAAGCGGAGGA-GACT
Bacteria;Firmicutes;Bacilli;Bacillales;Listeriaceae;Listeria;Listeria       AGAAAA--ATCGATTTCCTGAGTAGCGGCGAGCGAAACGGAAAGA-GCCC
Bacteria;Firmicutes;Bacilli;Bacillales;Planococcaceae;Lysinibacillus;Bacillus        AGAAAA--ATCGATTCCCTGAGTAGCGGCGAGCGAAACGGGAAGA-GCCC
Bacteria;Firmicutes;Bacilli;Bacillales;Stapyhlococcaceae;Staphylococcus;Mycobacterium            AGAAAA--ATCGATTCCCTGAGTAGCGGCGAGCGAAACGGGAAGA-GCCC
Bacteria;Firmicutes;Bacilli;Bacillales;Sporolactobacillaceae;Salipaludibacillus;[Bacillus]              AGCAAA--TGCGATTTCCTGAGTAGCGGCGAGCGAAACGGAATCA-GCCC
Bacteria;Firmicutes;Bacilli;Lactobacillales;Lactobacillaceae;Lactobacillus;Lactobacillus             AGAAAA--ATCGATTCCCTCAGTAGCGGCGAGCGAACGGGGAAGA-GCCC
Bacteria;Firmicutes;Bacilli;Lactobacillales;Leuconostocaceae;Leuconostoc;Leuconostoc        AGAAAA--ATCGATTCCCTAAGTAGCGGCGAGCGAACGGGGAAGA-GCCC
Bacteria;Firmicutes;Bacilli;Lactobacillales;Carnobacteriaceae;Carnobacterium;Carnobacterium        AGAAAA--ATCGATTCCCTGAGTAGCGGCGAGCGAAACGGGAATA-GCCC
Bacteria;Firmicutes;Bacilli;Bacillales;Paenibacillaceae;Brevibacillus;Brevibacillus              AACAAT--AGTGATTCCGTCAGTAGTGGCGAGCGAACGCGGAAGA-GCCT
Bacteria;Firmicutes;Clostridia;Clostridiales;Christensenellaceae;Catabacter;Catabacter        AACAAA--AGTGATTCTCCTAGTAGCGGCGAGCGAACGGGGAAGA-GGCC
Bacteria;Firmicutes;Clostridia;Clostridiales;Eubacteriaceae;Eubacterium;Eubacterium          AGAAAC--ATCGATTCCTTAAGTAGCGGCGAGCGAACGAGGAAGA-GCCC
Bacteria;Firmicutes;Negativicutes;Selenomonadales;Acidaminococcaceae;Acidaminococcus;Acidaminococcus        ATCAAA--CGAGATGCCCACAGTAGCGGCGAGCGAAGAGGGCAGA-GCCT
Bacteria;Firmicutes;Negativicutes;Selenomonadales;Veillonellaceae;Megasphaera;Megasphaera            ATCAAC--AGAGATACCCCTAGTAGCGGCGAGCGAACGGGGCAGA-GCCC
Bacteria;Tenericutes;Mollicutes;Entomoplasmatales;Entomoplasmatales        AG-AGAA-TTCGATTTTGTTAGTAGCGGCGAGCGAAAACAAAGAA-GCCC
Bacteria;Tenericutes;Mollicutes;Mycoplasmatales;Mycoplasmataceae;Mycoplasma;Mycoplasma                AATAAAG-AATGATTCCCTAAGTAGTGGCGAGCGAACGGGGAAGA-GCCC
Bacteria;Tenericutes;Mollicutes;Entomoplasmatales;Entomoplasmataceae;Mesoplasma;Mesoplasma            AATAAAT-AATGATTCTGTTAGTAGCGGCGAGCGAACGCGGAAGA-GGCC
Bacteria;Lentisphaerae;Lentisphaeria;Lentisphaerales;Lentisphaeraceae;Lentisphaera;Lentisphaera        ATCAACC--GAGATTGCGCTAGTAGCGGCGAGCGAACGCGCAAGA-GCCT
Bacteria;Actinobacteria;Coriobacteriia;Coriobacteriales;Coriobacteriales             ATCAAC--CGAGATTGCGCTAGTAGCGGCGAGCGAACGCGCA-AGAGCCT
Bacteria;Actinobacteria;Coriobacteriia;Coriobacteriales;Eggerthellaceae;Adlercreutzia;Adlercreutzia          ATCAAC--CGAGATTGCGCGAGTAGCGGCGAGCGAAAGCGCA-CCAGCCC
Bacteria;Actinobacteria;Coriobacteriia;Coriobacteriales;Atopobiaceae;Atopobium;Atopobium      ATCAAC--CGAGATTCCCCAAGTAGTGGCGAGCGAACGGGGATATAGGTC
Bacteria;Synergistetes;Synergistia;Synergistales;Synergistaceae;Acetomicrobium;Acetomicrobium        ATCGAA--GGAGATACCCCAAGTAGTGGTGAGCGAAAGGGGTGTA-GCCT
Bacteria;Thermotogae;Thermotogae;Thermotogales;Fervidobacteriaceae;Thermosipho;Thermosipho             ATCAAA--AGAGATTCCCTGAGTAGAGGCGATCGAAAGGGGAGGA-GCCT
Bacteria;Deinococcus-Thermus;Deinococci;Thermales;Thermaceae;Oceanithermus;Oceanithermus          AGCGAA--TGCGACTCCCTGAGTAGCGGCGAGCGAAAGGGGACCA-GCCT
                                  *                   ****  *  **  **           *   

Bacteria;Proteobacteria;Gammaproteobacteria;Piscirickettsiales;Piscirickettsiaceae;Piscirickettsia;Piscirickettsia           A--------------------------------------------AAAGT
Bacteria;Proteobacteria;Gammaproteobacteria;Pseudomonadales;Moraxellaceae;Acinetobacter;Acinetobacter          A-------------------------------------------TTAAGT
Bacteria;Proteobacteria;Gammaproteobacteria;Cellvibrionales;Cellvibrionaceae;Simiduia;Simiduia          T--------------------------------------------TAAGC
Bacteria;Proteobacteria;Gammaproteobacteria;Cellvibrionales;Halieaceae;Halioglobus;Halioglobus            G--------------------------------------------CAAGT
Bacteria;Proteobacteria;Gammaproteobacteria;HdN1;gamma            T--------------------------------------------TAAGT
Bacteria;Proteobacteria;Gammaproteobacteria;Oceanospirillales;Alcanivoraceae;Alcanivorax;Alcanivorax          T--------------------------------------------TAAGC
Bacteria;Proteobacteria;Gammaproteobacteria;Xanthomonadales;Rhodanobacteraceae;Mizugakiibacter;mine              A--------------------------------------------AAAGT
Bacteria;Proteobacteria;Gammaproteobacteria;Xanthomonadales;Xanthomonadaceae;Lysobacter;Lysobacter          T--------------------------------------------TAAGT
Bacteria;Proteobacteria;Gammaproteobacteria;Oceanospirillales;Halomonadaceae;Chromohalobacter;Chromohalobacter          T--------------------------------------------TAAGT
Bacteria;Proteobacteria;Gammaproteobacteria;Pseudomonadales;Pseudomonadaceae;Azotobacter;Azotobacter            T--------------------------------------------TAAGC
Bacteria;Proteobacteria;Gammaproteobacteria;Alteromonadales;Marinobacteraceae;Marinobacter;Marinobacter          T--------------------------------------------TAAGC
Bacteria;Proteobacteria;Gammaproteobacteria;Oceanospirillales;Saccharospirillaceae;Gynuella;Gynuella          T---------------------------------------------GAAG
Bacteria;Proteobacteria;Gammaproteobacteria;Oceanospirillales;Endozoicomonadaceae;Endozoicomonas;Endozoicomonas        T--------------------------------------------TAAGC
Bacteria;Proteobacteria;Gammaproteobacteria;Alteromonadales;Alteromonadaceae;Alteromonas;Alteromonas          T--------------------------------------------TAAGC
Bacteria;Proteobacteria;Gammaproteobacteria;Alteromonadales;Pseudoalteromonadaceae;Pseudoalteromonas;Pseudoalteromonas              T--------------------------------------------TAAGC
Bacteria;Proteobacteria;Gammaproteobacteria;Alteromonadales;Shewanellaceae;Shewanella;Shewanella        T--------------------------------------------TAAGT
Bacteria;Proteobacteria;Gammaproteobacteria;Vibrionales;Vibrionaceae;Aliivibrio;Aliivibrio            T--------------------------------------------TAAGT
Bacteria;Proteobacteria;Gammaproteobacteria;Alteromonadales;Moritellaceae;Moritella;Moritella             T--------------------------------------------TAAGC
Bacteria;Proteobacteria;Gammaproteobacteria;Alteromonadales;Psychromonadaceae;Psychromonas;Psychromonas              T--------------------------------------------TAAGC
Bacteria;Proteobacteria;Gammaproteobacteria;Orbales;Orbaceae;Gilliamella;Gilliamella          A----------------------------------------------AGC
Bacteria;Proteobacteria;Gammaproteobacteria;Chromatiales;Chromatiaceae;Allochromatium;Allochromatium          T--------------------------------------------TAAGT
Bacteria;Proteobacteria;Gammaproteobacteria;Thiotrichales;Thiotrichaceae;Thiothrix;Thiothrix             ----------------------------------------------AATC
Bacteria;Proteobacteria;Gammaproteobacteria;Milano-WF1B-44;Solemya            T--------------------------------------------TAAGT
Bacteria;Proteobacteria;Gammaproteobacteria;Methylococcales;Methylomonaceae;Methylomicrobium;Methylomicrobium        T--------------------------------------------TAAGC
Bacteria;Proteobacteria;Gammaproteobacteria;Nitrosococcales;Methylophagaceae;Methylophaga;Methylophaga              G--------------------------------------------CAAGT
Bacteria;Proteobacteria;Gammaproteobacteria;Legionellales;Legionellaceae;Legionella;Fluoribacter        GG-------------------------------------------TGTGA
Bacteria;Proteobacteria;Gammaproteobacteria;Francisellales;Francisellaceae;Francisella;Allofrancisella                   GG-------------------------------------------TATGA
Bacteria;Proteobacteria;Gammaproteobacteria;Cardiobacteriales;Cardiobacteriaceae;Cardiobacterium;Shewanella            A------------------------------------------ATTAAGT
Bacteria;Proteobacteria;Gammaproteobacteria;Betaproteobacteriales;Nitrosomonadaceae;Nitrosomonas;Nitrosomonas            G--------------------------------------------CAGTT
Bacteria;Proteobacteria;Gammaproteobacteria;Betaproteobacteriales;Rhodocyclaceae;Dechlorosoma;Dechlorosoma          G--------------------------------------------CAAGT
Bacteria;Proteobacteria;Gammaproteobacteria;Betaproteobacteriales;Burkholderiaceae;Achromobacter;Achromobacter          T--------------------------------------------CACGT
Bacteria;Proteobacteria;Gammaproteobacteria;Betaproteobacteriales;Chromobacteriaceae;Chromobacterium;Chromobacterium          G--------------------------------------------TATGT
Bacteria;Proteobacteria;Gammaproteobacteria;Betaproteobacteriales;Neisseriaceae;Kingella;Kingella        G--------------------------------------------TATAA
Bacteria;Proteobacteria;Gammaproteobacteria;Acidithiobacillales;Acidithiobacillaceae;Acidithiobacillus;Acidithiobacillus                T--------------------------------------------CATGA
Bacteria;Proteobacteria;Gammaproteobacteria;Salinisphaerales;Solimonadaceae;Polycyclovorans;Polycyclovorans      T--------------------------------------------TAAGT
Bacteria;Proteobacteria;Alphaproteobacteria;Azospirillales;Azospirillaceae;Azospirillum;Azospirillum          AG-------------------------------------------TCATT
Bacteria;Proteobacteria;Alphaproteobacteria;Rhodospirillales;Rhodospirillaceae;Haematospirillum;Haematospirillum            AG-------------------------------------------TGGCT
Bacteria;Proteobacteria;Alphaproteobacteria;Rhodospirillales;Thalassospiraceae;Thalassospira;Thalassospira             AG-------------------------------------------TGGCC
Bacteria;Proteobacteria;Alphaproteobacteria;Caulobacterales;Caulobacteraceae;Asticcacaulis;Asticcacaulis            AG-------------------------------------------TGCTC
Bacteria;Proteobacteria;Alphaproteobacteria;Caulobacterales;Hyphomonadaceae;Hirschia;Hirschia        GA--------------------------------------------ACTT
Bacteria;Proteobacteria;Alphaproteobacteria;Rhizobiales;Xanthobacteraceae;Bradyrhizobium;Bradyrhizobium          AG-------------------------------------------TGATA
Bacteria;Proteobacteria;Alphaproteobacteria;Rhizobiales;Beijerinckiaceae;Methylobacterium;Methylobacterium          AG-------------------------------------------TGCCT
Bacteria;Proteobacteria;Alphaproteobacteria;Rhizobiales;Hyphomicrobiaceae;Filomicrobium;Candidatus          AG-------------------------------------------TGCTC
Bacteria;Proteobacteria;Alphaproteobacteria;Rhizobiales;Stappiaceae;Labrenzia;Labrenzia        AG-------------------------------------------TGGCT
Bacteria;Proteobacteria;Alphaproteobacteria;Rhodobacterales;Rhodobacteraceae;Celeribacter;Pacificibacter            AG---------------------------------------------CCT
Bacteria;Proteobacteria;Alphaproteobacteria;Sphingomonadales;Sphingomonadaceae;Croceicoccus;Croceicoccus        AG-------------------------------------------TGCTT
Bacteria;Proteobacteria;Alphaproteobacteria;Rickettsiales;Rickettsiaceae;Rickettsia;Rickettsia            AG-------------------------------------------TGGCT
Bacteria;Proteobacteria;Deltaproteobacteria;Adiutricales;Adiutricaceae;Adiutrix;Candidatus             AAACCAGAGAGCATGCT---CTCTGGGG--TTGTA-----------GGAC
Bacteria;Proteobacteria;Deltaproteobacteria;Desulfobacterales;Desulfobacteraceae;Desulfatibacillum;Desulfatibacillum          AAACCT-AGTGCATGCCAAGCTCAGAGGCGTTGTGCGCTG-----GGGGT
Bacteria;Proteobacteria;Deltaproteobacteria;Desulfuromonadales;Geobacteraceae;Geobacter;Geobacter          AAACCGGTGATACTACGGTGTTGCCGGG-GTTGTG-----------GGGC
Bacteria;Proteobacteria;Deltaproteobacteria;Myxococcales;Polyangiaceae;Chondromyces;Chondromyces          AAACCA-ATCCAGTGCAAGCATGCTGGCGTTGCTGGAT------TGGGGT
Bacteria;Proteobacteria;Deltaproteobacteria;Desulfovibrionales;Desulfovibrionaceae;Desulfovibrio;Desulfovibrio          AAACCGTGA----------------------GGATTCGTCCTTGCGGGGT
Bacteria;Bacteroidetes;Bacteroidia;Cytophagales;Cyclobacteriaceae;Aquiflexum;Aquiflexum          AAACCGTGC--------------------ATGTTACGGCATGTACGGGGT
Bacteria;Bacteroidetes;Bacteroidia;Sphingobacteriales;Sphingobacteriaceae;Pedobacter;Pedobacter             AAACCATTT--------------------TTGTTACGGCAAAGATGGGGT
Bacteria;Bacteroidetes;Bacteroidia;Bacteroidales;Dysgonomonadaceae;Fermentimonas;Fermentimonas          AAACCGGTA--------------------TTGTTTCGGCAGTATCGGGGT
Bacteria;Bacteroidetes;Bacteroidia;Chitinophagales;Chitinophagaceae;Chitinophaga;Chitinophaga          AAACCGTGG--------------------TGGCGT--GCTGCCACGGGGT
Bacteria;Spirochaetes;Brachyspirae;Brachyspirales;Brachyspiraceae;Brachyspira;Brachyspira          AAACCTTAATAATGTCA-----AGCTGCAAGGCGTTGTTATTA-TGGTGT
Bacteria;Spirochaetes;Spirochaetia;Spirochaetales;Spirochaetaceae;Borrelia;Borrelia            AAACTTTAAATGTGTCA-----AGCTGCAGAGCGTTGCATTTA-GAGGGT
Bacteria;Epsilonbacteraeota;Campylobacteria;Campylobacterales;Sulfurospirillaceae;Sulfurospirillum;Sulfurospirillum             AAACCAGAT------------------GCTTGCATCT--------GGGGT
Bacteria;Epsilonbacteraeota;Campylobacteria;Campylobacterales;Arcobacteraceae;Arcobacter;Arcobacter          AAACCCAAT------------------GCTTGCATTG--------GGGGT
Bacteria;Epsilonbacteraeota;Campylobacteria;Campylobacterales;Helicobacteraceae;Helicobacter;Helicobacter             AAACCGAGT------------------GCTTGCATTC--------GGGGT
Bacteria;Epsilonbacteraeota;Campylobacteria;Nautiliales;Nautiliaceae;Nautilia;Nautilia          ----CCCGT------------------CTCTGTGT-----------AGCC
Bacteria;Actinobacteria;Actinobacteria;Corynebacteriales;Nocardiaceae;Gordonia;Gordonia        AAACCATGC-GCATGTGATACCGGGTAGGGGTTGTGTGTG----TGGTGT
Bacteria;Actinobacteria;Actinobacteria;Pseudonocardiales;Pseudonocardiaceae;Amycolatopsis;Amycolatopsis          AAACCATGC-ACATGTCA-AGCTGTCAGGCGTTGTGTGTG----TGGTGT
Bacteria;Actinobacteria;Actinobacteria;Streptosporangiales;Nocardiopsaceae;Nocardiopsis;Nocardiopsis      AAACCGCAT-GCGTGTGATAGACGGCAGTCGTTGCGTGTG----CGGGGT
Bacteria;Actinobacteria;Actinobacteria;Frankiales;Frankiaceae;Frankia;Frankia          AAACCAGTG-TCGTGTGAGAGCCGGCAGGTGTTGCGATGC----TGGGGT
Bacteria;Actinobacteria;Actinobacteria;Streptomycetales;Streptomycetaceae;Kitasatospora;Kitasatospora      AAACCGGCA-TGGTGTGAGACCCGGCAGGGGTTGCCATGT----TGGGGT
Bacteria;Actinobacteria;Actinobacteria;Frankiales;Nakamurellaceae;Nakamurella;Nakamurella        AAACCGATC-GCGCGTGATAGCCGGCAGGCGTTGCGCGAT----CGGGGT
Bacteria;Actinobacteria;Actinobacteria;Propionibacteriales;Nocardioidaceae;Mumia;Mumia          AAACCGTGC-AGATGTTCAAGACGGCAGTCGTTGTCTGTG----CGGGGT
Bacteria;Actinobacteria;Actinobacteria;Micrococcales;Cellulomonadaceae;Cellulomonas;Cellulomonas          AAACCGTAT-GCGTGTTCAAGCCGGCAGGCGTTGCG-CATG---CGGGGT
Bacteria;Actinobacteria;Actinobacteria;Micrococcales;Beutenbergiaceae;Beutenbergia;Beutenbergia          AAACCGGTG-GTGTGTGATAGGCGGCGGCCGTTGCATCAT----CGGGGT
Bacteria;Actinobacteria;Actinobacteria;Micrococcales;Demequinaceae;Lysinimicrobium;Lysinimicrobium            AAACCGTAT-GCGTGTGATAGCCGGCAGGCGTTGCG-TATG---CGGGGT
Bacteria;Actinobacteria;Actinobacteria;Micrococcales;Jonesiaceae;Jonesia;Jonesia            AAACCGTGC-GTGTGTGATACCCGGCAGGGGTTGCG-CGTAT--CGGGGT
Bacteria;Actinobacteria;Actinobacteria;Micrococcales;Brevibacteriaceae;Brevibacterium;Brevibacterium            AAACCGTGT-GCGTGT-CAAACGTGCTGGTGTTGCG-TATG---CGGTGT
Bacteria;Actinobacteria;Actinobacteria;Micrococcales;Microbacteriaceae;Leucobacter;Leucobacter        AAACCG-GTCATGTGTGATACCGAGCAGGGGTTGCATGGT----CGGGGT
Bacteria;Actinobacteria;Actinobacteria;Micrococcales;Micrococcaceae;Arthrobacter;Arthrobacter      AAACCGTGTCATGTGTGATAGCCGGCGGGCGTTGCATGGTG---CGGGGT
Bacteria;Actinobacteria;Actinobacteria;Propionibacteriales;Propionibacteriaceae;Acidipropionibacterium;Acidipropionibacterium          AAACCGTGT-GTGTGTTCAAACCGGCAGGTGTTGCACGTG----CGGGGT
Bacteria;Actinobacteria;Actinobacteria;Bifidobacteriales;Bifidobacteriaceae;Alloscardovia;Alloscardovia             AAACCATGC-GCGTGTGATACTTGTCAGGGGTTGCGTGTG----TGGTGT
Bacteria;Firmicutes;Bacilli;Bacillales;Listeriaceae;Listeria;Listeria       AAACCAAGAAG-CT--------------TGCTTCTTG---------GGGT
Bacteria;Firmicutes;Bacilli;Bacillales;Planococcaceae;Lysinibacillus;Bacillus        AAACCAAGAGG-CT--------------TGCCTCTTG---------GGGT
Bacteria;Firmicutes;Bacilli;Bacillales;Stapyhlococcaceae;Staphylococcus;Mycobacterium            AAACCAACAAG-CT--------------TGCTTGTTG---------GGGT
Bacteria;Firmicutes;Bacilli;Bacillales;Sporolactobacillaceae;Salipaludibacillus;[Bacillus]              AAACCGAAAGG-CT--------------TGCCTTTCG---------GGGT
Bacteria;Firmicutes;Bacilli;Lactobacillales;Lactobacillaceae;Lactobacillus;Lactobacillus             AAACCAACGAG-CT--------------TGCTCGTTG---------GGGT
Bacteria;Firmicutes;Bacilli;Lactobacillales;Leuconostocaceae;Leuconostoc;Leuconostoc        AAACCAACGTG-CT--------------TGCATGTTG---------GGGT
Bacteria;Firmicutes;Bacilli;Lactobacillales;Carnobacteriaceae;Carnobacterium;Carnobacterium        AAACCAGAAAG-CT--------------TGCTTTCTG---------GGGT
Bacteria;Firmicutes;Bacilli;Bacillales;Paenibacillaceae;Brevibacillus;Brevibacillus              AAACCGTAGGA-TT--------------TATCCTACG---------GGGT
Bacteria;Firmicutes;Clostridia;Clostridiales;Christensenellaceae;Catabacter;Catabacter        AAACCGGAAGT-CT-------------TCGGACATCC---------GGGG
Bacteria;Firmicutes;Clostridia;Clostridiales;Eubacteriaceae;Eubacterium;Eubacterium          A-------------------------------------------------
Bacteria;Firmicutes;Negativicutes;Selenomonadales;Acidaminococcaceae;Acidaminococcus;Acidaminococcus        AAACCAGAGAA-CT-------------TCGGTTCTCT---------GGGG
Bacteria;Firmicutes;Negativicutes;Selenomonadales;Veillonellaceae;Megasphaera;Megasphaera            AAACCGGAATG-GG----------AAACCAATCC------------GGGG
Bacteria;Tenericutes;Mollicutes;Entomoplasmatales;Entomoplasmatales        AAACCATTATTACTTCG---------TGTATTAATG----------GGGT
Bacteria;Tenericutes;Mollicutes;Mycoplasmatales;Mycoplasmataceae;Mycoplasma;Mycoplasma                AAACCAACAC-----------------ATGTTGTTG----------GGGT
Bacteria;Tenericutes;Mollicutes;Entomoplasmatales;Entomoplasmataceae;Mesoplasma;Mesoplasma            AAACCAGTCT-----------------ACGG-GCTG----------GGGT
Bacteria;Lentisphaerae;Lentisphaeria;Lentisphaerales;Lentisphaeraceae;Lentisphaera;Lentisphaera        AAACCTAAAAGCAT---------------GCTTTTAG---------GGGT
Bacteria;Actinobacteria;Coriobacteriia;Coriobacteriales;Coriobacteriales             AAACCCATGTATGCGTAAG--CATTAGGGCGTTGCTGCATG---AGGTGT
Bacteria;Actinobacteria;Coriobacteriia;Coriobacteriales;Eggerthellaceae;Adlercreutzia;Adlercreutzia          AAACCCGGGCGCGTGTAAG--CGGCAGG-CGTTGCCGCCCG---GGG-GT
Bacteria;Actinobacteria;Coriobacteriia;Coriobacteriales;Atopobiaceae;Atopobium;Atopobium      AAACCGACGGTAGCACAATACCATGCAGGGGTTGCGCCGAG---CGGGGT
Bacteria;Synergistetes;Synergistia;Synergistales;Synergistaceae;Acetomicrobium;Acetomicrobium        AAACCGAAC-GCGTGTCAAAGCCTGCGGGCGTTGCGCGAT----CGGGGT
Bacteria;Thermotogae;Thermotogae;Thermotogales;Fervidobacteriaceae;Thermosipho;Thermosipho             AAACCGG---------------CGGCGGGAGCTG-----T----CGGGGT
Bacteria;Deinococcus-Thermus;Deinococci;Thermales;Thermaceae;Oceanithermus;Oceanithermus          AAACCGCA--------------GTGCTTGCACTG----------CGGGGT
                                                                                    

Bacteria;Proteobacteria;Gammaproteobacteria;Piscirickettsiales;Piscirickettsiaceae;Piscirickettsia;Piscirickettsia           TT----AT-TATGTT--------GTAGTG---------------------
Bacteria;Proteobacteria;Gammaproteobacteria;Pseudomonadales;Moraxellaceae;Acinetobacter;Acinetobacter          T-----ATGTGTGTT--------TTAGTG---------------------
Bacteria;Proteobacteria;Gammaproteobacteria;Cellvibrionales;Cellvibrionaceae;Simiduia;Simiduia          AA-----CTTGTGTT--------TTAGTG---------------------
Bacteria;Proteobacteria;Gammaproteobacteria;Cellvibrionales;Halieaceae;Halioglobus;Halioglobus            GAT--AGCTTGAATG--------TTAGTG---------------------
Bacteria;Proteobacteria;Gammaproteobacteria;HdN1;gamma            TT-----TACCTAAG--------TTAGTG---------------------
Bacteria;Proteobacteria;Gammaproteobacteria;Oceanospirillales;Alcanivoraceae;Alcanivorax;Alcanivorax          AT----ATGACTGA---------TTAGGA---------------------
Bacteria;Proteobacteria;Gammaproteobacteria;Xanthomonadales;Rhodanobacteraceae;Mizugakiibacter;mine              GG-----TGCATGTT--------CTAGCG---------------------
Bacteria;Proteobacteria;Gammaproteobacteria;Xanthomonadales;Xanthomonadaceae;Lysobacter;Lysobacter          TG-----CATCAGCT--------TCAGCA---------------------
Bacteria;Proteobacteria;Gammaproteobacteria;Oceanospirillales;Halomonadaceae;Chromohalobacter;Chromohalobacter          CA----ATGCACGG---------TTAGGT---------------------
Bacteria;Proteobacteria;Gammaproteobacteria;Pseudomonadales;Pseudomonadaceae;Azotobacter;Azotobacter            TT------GCCTGATT-------CTAGTA---------------------
Bacteria;Proteobacteria;Gammaproteobacteria;Alteromonadales;Marinobacteraceae;Marinobacter;Marinobacter          TA---AACAACTG----------GTAGGA---------------------
Bacteria;Proteobacteria;Gammaproteobacteria;Oceanospirillales;Saccharospirillaceae;Gynuella;Gynuella          TGT---AAGACTGG---------GTAGAA---------------------
Bacteria;Proteobacteria;Gammaproteobacteria;Oceanospirillales;Endozoicomonadaceae;Endozoicomonas;Endozoicomonas        AA-----TTTRKGWG--------TTAGYG---------------------
Bacteria;Proteobacteria;Gammaproteobacteria;Alteromonadales;Alteromonadaceae;Alteromonas;Alteromonas          AA----TTATGAAC---------GTAGTG---------------------
Bacteria;Proteobacteria;Gammaproteobacteria;Alteromonadales;Pseudoalteromonadaceae;Pseudoalteromonas;Pseudoalteromonas              TT----TAGTGTAG---------TTAGTG---------------------
Bacteria;Proteobacteria;Gammaproteobacteria;Alteromonadales;Shewanellaceae;Shewanella;Shewanella        CA---GTGGGGTG----------TTAGTG---------------------
Bacteria;Proteobacteria;Gammaproteobacteria;Vibrionales;Vibrionaceae;Aliivibrio;Aliivibrio            TG---TTAATGAG-------A--CAGGT----------------------
Bacteria;Proteobacteria;Gammaproteobacteria;Alteromonadales;Moritellaceae;Moritella;Moritella             AG---TTTGGAAG----------TTAGTG---------------------
Bacteria;Proteobacteria;Gammaproteobacteria;Alteromonadales;Psychromonadaceae;Psychromonas;Psychromonas              TG---TTTAAAAG----------TTAGTG---------------------
Bacteria;Proteobacteria;Gammaproteobacteria;Orbales;Orbaceae;Gilliamella;Gilliamella          GGG---TAGCATAA------G--GTATT--A-------------------
Bacteria;Proteobacteria;Gammaproteobacteria;Chromatiales;Chromatiaceae;Allochromatium;Allochromatium          G-----TTGGGACAG--------TTAGTG---------------------
Bacteria;Proteobacteria;Gammaproteobacteria;Thiotrichales;Thiotrichaceae;Thiothrix;Thiothrix             A-----TTAGG--TG--------GTAGTG---------------------
Bacteria;Proteobacteria;Gammaproteobacteria;Milano-WF1B-44;Solemya            T-----CTTGGTGTG--------ATAGTG---------------------
Bacteria;Proteobacteria;Gammaproteobacteria;Methylococcales;Methylomonaceae;Methylomicrobium;Methylomicrobium        A-----TTGAGCAAA--------TTAGTA---------------------
Bacteria;Proteobacteria;Gammaproteobacteria;Nitrosococcales;Methylophagaceae;Methylophaga;Methylophaga              AAT--ATTTAACGTT--------TTAGTG---------------------
Bacteria;Proteobacteria;Gammaproteobacteria;Legionellales;Legionellaceae;Legionella;Fluoribacter        TTTATAGTGTAAA----------GAAGTA---------------------
Bacteria;Proteobacteria;Gammaproteobacteria;Francisellales;Francisellaceae;Francisella;Allofrancisella                   --TATAGTCTTAATT--------ATAGTA---------------------
Bacteria;Proteobacteria;Gammaproteobacteria;Cardiobacteriales;Cardiobacteriaceae;Cardiobacterium;Shewanella            TG-----CGTATGAG--------CTAGTA---------------------
Bacteria;Proteobacteria;Gammaproteobacteria;Betaproteobacteriales;Nitrosomonadaceae;Nitrosomonas;Nitrosomonas            TTTAGCATTTAGA----------TTAATC---------------------
Bacteria;Proteobacteria;Gammaproteobacteria;Betaproteobacteriales;Rhodocyclaceae;Dechlorosoma;Dechlorosoma          GATAGCGAATCTG----------TTAGCG---------------------
Bacteria;Proteobacteria;Gammaproteobacteria;Betaproteobacteriales;Burkholderiaceae;Achromobacter;Achromobacter          TTTAGCATGCAAG----------ATAGTC---------------------
Bacteria;Proteobacteria;Gammaproteobacteria;Betaproteobacteriales;Chromobacteriaceae;Chromobacterium;Chromobacterium          GATAGAGATTGCG----------TTAGTG---------------------
Bacteria;Proteobacteria;Gammaproteobacteria;Betaproteobacteriales;Neisseriaceae;Kingella;Kingella        GATAGCCAAACTG----------TTAGAA---------------------
Bacteria;Proteobacteria;Gammaproteobacteria;Acidithiobacillales;Acidithiobacillaceae;Acidithiobacillus;Acidithiobacillus                TGTAGCCATAGAC----------TTAGGA---------------------
Bacteria;Proteobacteria;Gammaproteobacteria;Salinisphaerales;Solimonadaceae;Polycyclovorans;Polycyclovorans      ------ATGTGAAAC--------CTAGCA---------------------
Bacteria;Proteobacteria;Alphaproteobacteria;Azospirillales;Azospirillaceae;Azospirillum;Azospirillum          CA-----GTCTACAT--------AA-CCG---------------------
Bacteria;Proteobacteria;Alphaproteobacteria;Rhodospirillales;Rhodospirillaceae;Haematospirillum;Haematospirillum            GC-----AGTGAAAC--------AA-CCG---------------------
Bacteria;Proteobacteria;Alphaproteobacteria;Rhodospirillales;Thalassospiraceae;Thalassospira;Thalassospira             TA----TGTGTAAG---------AA-CCG---------------------
Bacteria;Proteobacteria;Alphaproteobacteria;Caulobacterales;Caulobacteraceae;Asticcacaulis;Asticcacaulis            -T-----TGTGAAAT--------AAAGCC---------------------
Bacteria;Proteobacteria;Alphaproteobacteria;Caulobacterales;Hyphomonadaceae;Hirschia;Hirschia        ---------TGAAAT--------AAA-CT---------------------
Bacteria;Proteobacteria;Alphaproteobacteria;Rhizobiales;Xanthobacteraceae;Bradyrhizobium;Bradyrhizobium          CA-----TCAAAGAC---------AATCGG--------------------
Bacteria;Proteobacteria;Alphaproteobacteria;Rhizobiales;Beijerinckiaceae;Methylobacterium;Methylobacterium          TG-----CATGAGAT--------TA-CCG---------------------
Bacteria;Proteobacteria;Alphaproteobacteria;Rhizobiales;Hyphomicrobiaceae;Filomicrobium;Candidatus          TT-----GCAAGGAC--------AA-TTG---------------------
Bacteria;Proteobacteria;Alphaproteobacteria;Rhizobiales;Stappiaceae;Labrenzia;Labrenzia        TG---CATTTAAG----------AA-CCG---------------------
Bacteria;Proteobacteria;Alphaproteobacteria;Rhodobacterales;Rhodobacteraceae;Celeribacter;Pacificibacter            T---------GAGAG--------TGAGAA---------------------
Bacteria;Proteobacteria;Alphaproteobacteria;Sphingomonadales;Sphingomonadaceae;Croceicoccus;Croceicoccus        CA-----TCTTCAAC--------TA-GCA---------------------
Bacteria;Proteobacteria;Alphaproteobacteria;Rickettsiales;Rickettsiaceae;Rickettsia;Rickettsia            TC-----AAAA-AAT--------AA-CTA---------------------
Bacteria;Proteobacteria;Deltaproteobacteria;Adiutricales;Adiutricaceae;Adiutrix;Candidatus             CGCGATAT-------------------------------------GGAAG
Bacteria;Proteobacteria;Deltaproteobacteria;Desulfobacterales;Desulfobacteraceae;Desulfatibacillum;Desulfatibacillum          CGTGGGATTCGATCGGACGGA--GCTCTGA-------ATCCGTCGGGAAG
Bacteria;Proteobacteria;Deltaproteobacteria;Desulfuromonadales;Geobacteraceae;Geobacter;Geobacter          CCCGACGT--------------------------------------GGGA
Bacteria;Proteobacteria;Deltaproteobacteria;Myxococcales;Polyangiaceae;Chondromyces;Chondromyces          CGTGGGATCTCGAGGGGAGAG--CGGCAT--------CTCTCCCGCTGAG
Bacteria;Proteobacteria;Deltaproteobacteria;Desulfovibrionales;Desulfovibrionaceae;Desulfovibrio;Desulfovibrio          TGTAGGGCCGGCATAA-------TCGATCCG-------------------
Bacteria;Bacteroidetes;Bacteroidia;Cytophagales;Cyclobacteriaceae;Aquiflexum;Aquiflexum          AATAGGAC-----CTGTATAA----T------------------------
Bacteria;Bacteroidetes;Bacteroidia;Sphingobacteriales;Sphingobacteriaceae;Pedobacter;Pedobacter             TGTAGGAC---TACAATGTGG----T------------------------
Bacteria;Bacteroidetes;Bacteroidia;Bacteroidales;Dysgonomonadaceae;Fermentimonas;Fermentimonas          TGTAGGAC--TGAGAC-ATGG--C--------------------------
Bacteria;Bacteroidetes;Bacteroidia;Chitinophagales;Chitinophagaceae;Chitinophaga;Chitinophaga          TATAGGAC-----TACTTTTA-----------------------------
Bacteria;Spirochaetes;Brachyspirae;Brachyspirales;Brachyspiraceae;Brachyspira;Brachyspira          TGTAGGGCGGTAAGTGATGTA----------CTTGCATGCATC---GACT
Bacteria;Spirochaetes;Spirochaetia;Spirochaetales;Spirochaetaceae;Borrelia;Borrelia            TGTAGGACGCTTGAAGCTTAG----------TCTGTAATAAGCTGAGAAG
Bacteria;Epsilonbacteraeota;Campylobacteria;Campylobacterales;Sulfurospirillaceae;Sulfurospirillum;Sulfurospirillum             TGTAGGACTGC------------------------------------GTT
Bacteria;Epsilonbacteraeota;Campylobacteria;Campylobacterales;Arcobacteraceae;Arcobacter;Arcobacter          TGTAGGACCAT------------------------------------GAT
Bacteria;Epsilonbacteraeota;Campylobacteria;Campylobacterales;Helicobacteraceae;Helicobacter;Helicobacter             TG-AGGACTGC------------------------------------AAC
Bacteria;Epsilonbacteraeota;Campylobacteria;Nautiliales;Nautiliaceae;Nautilia;Nautilia          TGTATG--------------------------------------------
Bacteria;Actinobacteria;Actinobacteria;Corynebacteriales;Nocardiaceae;Gordonia;Gordonia        TGTGGGGTT--CATCTTCTTCCATCTAC-CTGTGGAAGCGTG-AGTCAGA
Bacteria;Actinobacteria;Actinobacteria;Pseudonocardiales;Pseudonocardiaceae;Amycolatopsis;Amycolatopsis          TGTGGGACC--CAGCGTCGAGGATCTGA-CA--GTCCTCGG--AGCGGTT
Bacteria;Actinobacteria;Actinobacteria;Streptosporangiales;Nocardiopsaceae;Nocardiopsis;Nocardiopsis      TGTGGGGTGCACCTGTCCAGG--TCTGTCG----GCC-TGG--AGCACTG
Bacteria;Actinobacteria;Actinobacteria;Frankiales;Frankiaceae;Frankia;Frankia          TGTGGGATCGT-CCAGGTGGA--GCTGCCGT--TCCATCGGGGAGTCAGA
Bacteria;Actinobacteria;Actinobacteria;Streptomycetales;Streptomycetaceae;Kitasatospora;Kitasatospora      TGTGGGAGTGAGCTTGATCGG--TCTGCCGG--CCGGTCGGCGAGTCAGA
Bacteria;Actinobacteria;Actinobacteria;Frankiales;Nakamurellaceae;Nakamurella;Nakamurella        CGTGGGACCAT-TCAGATTGG--GCTGCCGC--CCTTTCAGGGAGTAAGA
Bacteria;Actinobacteria;Actinobacteria;Propionibacteriales;Nocardioidaceae;Mumia;Mumia          CGTGGGAGCAC-GTGGCTGGT--TCTGCCGA--GCTGGCGAGAAGTGATC
Bacteria;Actinobacteria;Actinobacteria;Micrococcales;Cellulomonadaceae;Cellulomonas;Cellulomonas          TGTGGGACCTTTC-CGTTGGT--TCTGCCGA--ACCAGCAGGGAGTCAGA
Bacteria;Actinobacteria;Actinobacteria;Micrococcales;Beutenbergiaceae;Beutenbergia;Beutenbergia          TGTGGGACTCACC-TGTTTCG--TCTGCCGG--CGGAGCGAGGAGTAAGA
Bacteria;Actinobacteria;Actinobacteria;Micrococcales;Demequinaceae;Lysinimicrobium;Lysinimicrobium            TGTGGGACCTTTC-TGGGAGA--TCTGCCGA--TCTTCCGAGGAGTCAGA
Bacteria;Actinobacteria;Actinobacteria;Micrococcales;Jonesiaceae;Jonesia;Jonesia            TGTGGGACCTTTCGTTTCTAG--TCTGCCGG--CTAGTTGCAAAGTGAGA
Bacteria;Actinobacteria;Actinobacteria;Micrococcales;Brevibacteriaceae;Brevibacterium;Brevibacterium            TGTGGGGAATGCG-TGTTCGG--TCCAGCA----TGACCGAGTCGTTGAT
Bacteria;Actinobacteria;Actinobacteria;Micrococcales;Microbacteriaceae;Leucobacter;Leucobacter        TGTGGGACGTGCCGTGAAGGG---CTGCTT---TCCTTCG---AGCGTGA
Bacteria;Actinobacteria;Actinobacteria;Micrococcales;Micrococcaceae;Arthrobacter;Arthrobacter      TGTGGGACTTACCGTGACGGA--TCTGCCGG--TTCGTTG---AGGGGAA
Bacteria;Actinobacteria;Actinobacteria;Propionibacteriales;Propionibacteriaceae;Acidipropionibacterium;Acidipropionibacterium          TGTGGGGTCTTCTGGGATCGA---CTGCCGT--CGGTCCGTCCAGTGATA
Bacteria;Actinobacteria;Actinobacteria;Bifidobacteriales;Bifidobacteriaceae;Alloscardovia;Alloscardovia             TGTGGGATGTTCTCGTACTGG-TTCTGACAGG-CTGGTGAGGAAGTGATA
Bacteria;Firmicutes;Bacilli;Bacillales;Listeriaceae;Listeria;Listeria       TGTAGGACACT-----------------------CTATA-CGGAGTTACA
Bacteria;Firmicutes;Bacilli;Bacillales;Planococcaceae;Lysinibacillus;Bacillus        TGTAGGACACT-----------------------CTATA-CGGAGTTACA
Bacteria;Firmicutes;Bacilli;Bacillales;Stapyhlococcaceae;Staphylococcus;Mycobacterium            TGTAGGACACT-----------------------CTATA-CGGAGTTACA
Bacteria;Firmicutes;Bacilli;Bacillales;Sporolactobacillaceae;Salipaludibacillus;[Bacillus]              TGTAGGACACT-----------------------CCAT--TGGAGTTACA
Bacteria;Firmicutes;Bacilli;Lactobacillales;Lactobacillaceae;Lactobacillus;Lactobacillus             TGTAGGACTGA-----------------------ACAT--TTGAGTTACC
Bacteria;Firmicutes;Bacilli;Lactobacillales;Leuconostocaceae;Leuconostoc;Leuconostoc        TGTAGGACTGA----------------------TAAAT--AAGAGTTACA
Bacteria;Firmicutes;Bacilli;Lactobacillales;Carnobacteriaceae;Carnobacterium;Carnobacterium        TGTAGGACTGA-----------------------ACAT-ATAGAGTCATA
Bacteria;Firmicutes;Bacilli;Bacillales;Paenibacillaceae;Brevibacillus;Brevibacillus              TGTGGGGCGTT-----------------------TCATATAGGAGTTACA
Bacteria;Firmicutes;Clostridia;Clostridiales;Christensenellaceae;Catabacter;Catabacter        TTGTGGACCCA-----------------------------------TATA
Bacteria;Firmicutes;Clostridia;Clostridiales;Eubacteriaceae;Eubacterium;Eubacterium          ----GAATCCA-----------------------------------T-CA
Bacteria;Firmicutes;Negativicutes;Selenomonadales;Acidaminococcaceae;Acidaminococcus;Acidaminococcus        TTACGGACTGG-----------------------------------CATA
Bacteria;Firmicutes;Negativicutes;Selenomonadales;Veillonellaceae;Megasphaera;Megasphaera            TTGTGGACTGC-----------------------------------TATC
Bacteria;Tenericutes;Mollicutes;Entomoplasmatales;Entomoplasmatales        TGTAGGACTAG-----------------------CGTTATAGAAGTTACA
Bacteria;Tenericutes;Mollicutes;Mycoplasmatales;Mycoplasmataceae;Mycoplasma;Mycoplasma                TGTAGGACT-G-----------------------CGACATGGA--TTAAT
Bacteria;Tenericutes;Mollicutes;Entomoplasmatales;Entomoplasmataceae;Mesoplasma;Mesoplasma            TGTAGGACA-T-----------------------CTTTTTAGA-GTTACA
Bacteria;Lentisphaerae;Lentisphaeria;Lentisphaerales;Lentisphaeraceae;Lentisphaera;Lentisphaera        TGCGGGACCTG-----------------------------CAACATTGTA
Bacteria;Actinobacteria;Coriobacteriia;Coriobacteriales;Coriobacteriales             TGTGGGGCTATCTCTTCTCTT---AACCTAATGTATGAGACATAGTTACA
Bacteria;Actinobacteria;Coriobacteriia;Coriobacteriales;Eggerthellaceae;Adlercreutzia;Adlercreutzia          TGCGGGAC--TCGCGTCCAGG---TGCTGCCCACCTGGGA-GCGGTTACA
Bacteria;Actinobacteria;Coriobacteriia;Coriobacteriales;Atopobiaceae;Atopobium;Atopobium      TGTAGGACTAT-GAGTGGGAT---GGCTGCTTACTTCCCAAACAGTTACA
Bacteria;Synergistetes;Synergistia;Synergistales;Synergistaceae;Acetomicrobium;Acetomicrobium        TGTGGGAAGGCACTGGGTCCG---GCCGCAGACGGAC-CGGGCAGTTACA
Bacteria;Thermotogae;Thermotogae;Thermotogales;Fervidobacteriaceae;Thermosipho;Thermosipho             AGTGGGA------CAAGTCCG---GGCGTAAGC-----CGGGGAGTAAAA
Bacteria;Deinococcus-Thermus;Deinococci;Thermales;Thermaceae;Oceanithermus;Oceanithermus          TGTGGGG--------CCTCCA----ACATG-----------------CCG
                                                                                    

Bacteria;Proteobacteria;Gammaproteobacteria;Piscirickettsiales;Piscirickettsiaceae;Piscirickettsia;Piscirickettsia           ---------------------GAA-----CACTCTGGGAAGTGTGGCGAT
Bacteria;Proteobacteria;Gammaproteobacteria;Pseudomonadales;Moraxellaceae;Acinetobacter;Acinetobacter          ---------------------GAA-----CGCTCTGGGAAGTGCGAACGT
Bacteria;Proteobacteria;Gammaproteobacteria;Cellvibrionales;Cellvibrionaceae;Simiduia;Simiduia          ---------------------GAA-----CCTTCTGGAAAGTTGGGCGAT
Bacteria;Proteobacteria;Gammaproteobacteria;Cellvibrionales;Halieaceae;Halioglobus;Halioglobus            ---------------------GAA-----CGCTCTGGAAAGTGCGGCGAT
Bacteria;Proteobacteria;Gammaproteobacteria;HdN1;gamma            ---------------------GAA-----CGCTCTGGAAAGTGCGATCAC
Bacteria;Proteobacteria;Gammaproteobacteria;Oceanospirillales;Alcanivoraceae;Alcanivorax;Alcanivorax          ---------------------GAA-----CGGTCTGGGAAGGCCGGCCAT
Bacteria;Proteobacteria;Gammaproteobacteria;Xanthomonadales;Rhodanobacteraceae;Mizugakiibacter;mine              ---------------------GAA-----CGGCCTGGAAAGGCCGGCCAT
Bacteria;Proteobacteria;Gammaproteobacteria;Xanthomonadales;Xanthomonadaceae;Lysobacter;Lysobacter          ---------------------AAA-----CGAGTTGGAAAGCTCGGCCAT
Bacteria;Proteobacteria;Gammaproteobacteria;Oceanospirillales;Halomonadaceae;Chromohalobacter;Chromohalobacter          ---------------------GAA-----CGGCCTGGAAAGGCCAGCCAT
Bacteria;Proteobacteria;Gammaproteobacteria;Pseudomonadales;Pseudomonadaceae;Azotobacter;Azotobacter            ---------------------GAA-----GGCCCTGGAAAGTGCCGCCAT
Bacteria;Proteobacteria;Gammaproteobacteria;Alteromonadales;Marinobacteraceae;Marinobacter;Marinobacter          ---------------------GAA-----GGCTCTGGAAAGTGCCGCCAT
Bacteria;Proteobacteria;Gammaproteobacteria;Oceanospirillales;Saccharospirillaceae;Gynuella;Gynuella          ---------------------GAA-----TCCACTGGAAAGTGGAGCCAT
Bacteria;Proteobacteria;Gammaproteobacteria;Oceanospirillales;Endozoicomonadaceae;Endozoicomonas;Endozoicomonas        ---------------------GAA-----SRCTCTGGAAAGTGYSGCCAT
Bacteria;Proteobacteria;Gammaproteobacteria;Alteromonadales;Alteromonadaceae;Alteromonas;Alteromonas          ---------------------GAA-----GCCTCTGGGAAGTGGCGCGAT
Bacteria;Proteobacteria;Gammaproteobacteria;Alteromonadales;Pseudoalteromonadaceae;Pseudoalteromonas;Pseudoalteromonas              ---------------------GAA-----CATTCTGGAAAGTTTGACGAT
Bacteria;Proteobacteria;Gammaproteobacteria;Alteromonadales;Shewanellaceae;Shewanella;Shewanella        ---------------------GAA-----TGTGTTGGAAAGCACAGCGGC
Bacteria;Proteobacteria;Gammaproteobacteria;Vibrionales;Vibrionaceae;Aliivibrio;Aliivibrio            ---------------------GAA-----GCCTCTGGAAAGTGGCGCGAT
Bacteria;Proteobacteria;Gammaproteobacteria;Alteromonadales;Moritellaceae;Moritella;Moritella             ---------------------GAA-----GATTCTGGAAAGTTTCACGAT
Bacteria;Proteobacteria;Gammaproteobacteria;Alteromonadales;Psychromonadaceae;Psychromonas;Psychromonas              ---------------------GAA-----GGCTCTGGAAAGTGCCGCGAT
Bacteria;Proteobacteria;Gammaproteobacteria;Orbales;Orbaceae;Gilliamella;Gilliamella          ------------------GTGGAA-----GCGTCTGGAAAGTCGCACGAT
Bacteria;Proteobacteria;Gammaproteobacteria;Chromatiales;Chromatiaceae;Allochromatium;Allochromatium          ---------------------GAA-----GCGTCTGGAAAGTCGCGCGAT
Bacteria;Proteobacteria;Gammaproteobacteria;Thiotrichales;Thiotrichaceae;Thiothrix;Thiothrix             ---------------------GAAT----GTTTGTGGAAAAGACAGCGAT
Bacteria;Proteobacteria;Gammaproteobacteria;Milano-WF1B-44;Solemya            ---------------------GAAC----A-GTCTGGAAAGTCTGGCGAT
Bacteria;Proteobacteria;Gammaproteobacteria;Methylococcales;Methylomonaceae;Methylomicrobium;Methylomicrobium        ---------------------GAAC----A-GTCTGGAAAGTCTGGCGAT
Bacteria;Proteobacteria;Gammaproteobacteria;Nitrosococcales;Methylophagaceae;Methylophaga;Methylophaga              ---------------------GAAC----A-AGCTGGAAAGCTTAGCGAT
Bacteria;Proteobacteria;Gammaproteobacteria;Legionellales;Legionellaceae;Legionella;Fluoribacter        ---------------------GAA-----CAACTTGGGAAGGTTGGCCAT
Bacteria;Proteobacteria;Gammaproteobacteria;Francisellales;Francisellaceae;Francisella;Allofrancisella                   ---------------------GAA-----CAAGTTGGGAAGCTTGACGAT
Bacteria;Proteobacteria;Gammaproteobacteria;Cardiobacteriales;Cardiobacteriaceae;Cardiobacterium;Shewanella            ---------------------GAAC----ATCC-TGGGAAGGGTGGCCAT
Bacteria;Proteobacteria;Gammaproteobacteria;Betaproteobacteriales;Nitrosomonadaceae;Nitrosomonas;Nitrosomonas            ---------------------GAAT---TATA--TGGAAATATAAGCCAT
Bacteria;Proteobacteria;Gammaproteobacteria;Betaproteobacteriales;Rhodocyclaceae;Dechlorosoma;Dechlorosoma          ---------------------GAAG----ACTC-TGGAAAGTGTCGCCGT
Bacteria;Proteobacteria;Gammaproteobacteria;Betaproteobacteriales;Burkholderiaceae;Achromobacter;Achromobacter          ---------------------GAAC----GGAA-TGGAAAGTCCGGCCGT
Bacteria;Proteobacteria;Gammaproteobacteria;Betaproteobacteriales;Chromobacteriaceae;Chromobacterium;Chromobacterium          ---------------------GAAG----GTTCATGGAAAGGACCGCCGT
Bacteria;Proteobacteria;Gammaproteobacteria;Betaproteobacteriales;Neisseriaceae;Kingella;Kingella        ---------------------GAAG----GAAT-TGGAAACTTCTGCCAT
Bacteria;Proteobacteria;Gammaproteobacteria;Acidithiobacillales;Acidithiobacillaceae;Acidithiobacillus;Acidithiobacillus                ---------------------GAAC----GACC-TGGGAAGGTCGGCCGT
Bacteria;Proteobacteria;Gammaproteobacteria;Salinisphaerales;Solimonadaceae;Polycyclovorans;Polycyclovorans      ---------------------GAAC----AGTC-TGGAAAGGCTGGCCAT
Bacteria;Proteobacteria;Alphaproteobacteria;Azospirillales;Azospirillaceae;Azospirillum;Azospirillum          ---------------------GAA-----CCGTCTGGAAAGGCGGGCCAG
Bacteria;Proteobacteria;Alphaproteobacteria;Rhodospirillales;Rhodospirillaceae;Haematospirillum;Haematospirillum            ---------------------GAA-----ACGTCTGGAAAGGCGTGCCAG
Bacteria;Proteobacteria;Alphaproteobacteria;Rhodospirillales;Thalassospiraceae;Thalassospira;Thalassospira             ---------------------GAA-----CGATCTGGAAAGGTCGGCCAA
Bacteria;Proteobacteria;Alphaproteobacteria;Caulobacterales;Caulobacteraceae;Asticcacaulis;Asticcacaulis            ---------------------GAA-----CGATCTGGAAAGGTCGACCAT
Bacteria;Proteobacteria;Alphaproteobacteria;Caulobacterales;Hyphomonadaceae;Hirschia;Hirschia        ---------------------GAA-----TTGGATGGAAAGCCAAACCAT
Bacteria;Proteobacteria;Alphaproteobacteria;Rhizobiales;Xanthobacteraceae;Bradyrhizobium;Bradyrhizobium          ----------------------AAC----CAGTCAGGAAAGCTGGGCCTC
Bacteria;Proteobacteria;Alphaproteobacteria;Rhizobiales;Beijerinckiaceae;Methylobacterium;Methylobacterium          ---------------------GAA-----CGGTCTGGAAAGGCCGGC-AG
Bacteria;Proteobacteria;Alphaproteobacteria;Rhizobiales;Hyphomicrobiaceae;Filomicrobium;Candidatus          ---------------------GAA-----TCTTCTGGAAAGTTGAGCCAT
Bacteria;Proteobacteria;Alphaproteobacteria;Rhizobiales;Stappiaceae;Labrenzia;Labrenzia        ---------------------GAA-----CCGTCTGGAAAGTCGGGCATT
Bacteria;Proteobacteria;Alphaproteobacteria;Rhodobacterales;Rhodobacteraceae;Celeribacter;Pacificibacter            ---------------------GAA-----CACATTGGAAAATGTGGCCAT
Bacteria;Proteobacteria;Alphaproteobacteria;Sphingomonadales;Sphingomonadaceae;Croceicoccus;Croceicoccus        ---------------------GAA-----CACTTTGGAAAGAGTGGCCAT
Bacteria;Proteobacteria;Alphaproteobacteria;Rickettsiales;Rickettsiaceae;Rickettsia;Rickettsia            ---------------------AAA-----CAACATGGAAAGGTTGACCAT
Bacteria;Proteobacteria;Deltaproteobacteria;Adiutricales;Adiutricaceae;Adiutrix;Candidatus             TTGAGA-------TGATAGCCAAAG-----CGTCTGGAAAGGCGCGCCAA
Bacteria;Proteobacteria;Deltaproteobacteria;Desulfobacterales;Desulfobacteraceae;Desulfatibacillum;Desulfatibacillum          TTACCAACCTGTTTTATAGTAGAAC-----CGTCTGGAAAGTCGGGCCAT
Bacteria;Proteobacteria;Deltaproteobacteria;Desulfuromonadales;Geobacteraceae;Geobacter;Geobacter          TTGATGA-----TGGGTAGCAGAAC-----GGTCTGGAAAGTCCGGCCAT
Bacteria;Proteobacteria;Deltaproteobacteria;Myxococcales;Polyangiaceae;Chondromyces;Chondromyces          TCAAAAAAGGCGAGGTTAGTCGAAC-----GGTCTGGAAAGGCCGGCCAT
Bacteria;Proteobacteria;Deltaproteobacteria;Desulfovibrionales;Desulfovibrionaceae;Desulfovibrio;Desulfovibrio          -------------TGATTAGATAAGGGAACAGGTTGGGAAACCTGGTCAT
Bacteria;Bacteroidetes;Bacteroidia;Cytophagales;Cyclobacteriaceae;Aquiflexum;Aquiflexum          ----TTCAATGAATGTGACCTGAA-----TTGTCTGGGAAGGCAAACGGT
Bacteria;Bacteroidetes;Bacteroidia;Sphingobacteriales;Sphingobacteriaceae;Pedobacter;Pedobacter             ----ATTAATGAAATGAAGTGGAA-----CAGGATGGGAAGCCTGGCAAT
Bacteria;Bacteroidetes;Bacteroidia;Bacteroidales;Dysgonomonadaceae;Fermentimonas;Fermentimonas          ----AAGACAAAAGTGAAGTGGAA-----GCATCTGGAAAGTTGCATCAT
Bacteria;Bacteroidetes;Bacteroidia;Chitinophagales;Chitinophagaceae;Chitinophaga;Chitinophaga          ----GAAAGTCAGATCAAATTGAA-----TCATCTGGAAAGATGGGCCAT
Bacteria;Spirochaetes;Brachyspirae;Brachyspirales;Brachyspiraceae;Brachyspira;Brachyspira          TTGCTTTATATG---ATAGTGGAAC----TGTTTTGGAAAAGCAGACCAT
Bacteria;Spirochaetes;Spirochaetia;Spirochaetales;Spirochaetaceae;Borrelia;Borrelia            TTACAAAATATTTATATAGAAGAA-----TAACTTGGAAAAGTTAGCCAG
Bacteria;Epsilonbacteraeota;Campylobacteria;Campylobacterales;Sulfurospirillaceae;Sulfurospirillum;Sulfurospirillum             GTAGAATGATGATAGGTAGTAGAGT-----AACCTGGAAAGGTTAACCAT
Bacteria;Epsilonbacteraeota;Campylobacteria;Campylobacterales;Arcobacteraceae;Arcobacter;Arcobacter          ATGAGACTAAAGAGGATAGATGAAA-----TACTTGGAAAAGTGTAGCAT
Bacteria;Epsilonbacteraeota;Campylobacteria;Campylobacterales;Helicobacteraceae;Helicobacter;Helicobacter             ATCCAAGAGAACGCTTTAGCAGAGT-----TACCTGGAAAGGTAAGCCAT
Bacteria;Epsilonbacteraeota;Campylobacteria;Nautiliales;Nautiliaceae;Nautilia;Nautilia          ---------------TTAGAGGAAT-----TACCTGGAAAGGTAAGCCAC
Bacteria;Actinobacteria;Actinobacteria;Corynebacteriales;Nocardiaceae;Gordonia;Gordonia        AAATCGTGT-GT----TAGGTGAAG----TGGCCTGGAATGGTCTGCCGT
Bacteria;Actinobacteria;Actinobacteria;Pseudonocardiales;Pseudonocardiaceae;Amycolatopsis;Amycolatopsis          A---CGCGT-GT----TAGTGGAA-----CGTCTTGGGATGGGCGACCGG
Bacteria;Actinobacteria;Actinobacteria;Streptosporangiales;Nocardiopsaceae;Nocardiopsis;Nocardiopsis      AGTGGTTCT-TC----TAGCTGAA-----TCCGTTGGGAAGCGGAACCGG
Bacteria;Actinobacteria;Actinobacteria;Frankiales;Frankiaceae;Frankia;Frankia          AAGAGCATT-GT----TAGGCGAAG----GTCATGCGAATGGGCCGCCAT
Bacteria;Actinobacteria;Actinobacteria;Streptomycetales;Streptomycetaceae;Kitasatospora;Kitasatospora      AACCGTTGG-TG----TAGTCGAAG----GACATGCGAAAGGTCCGGCGT
Bacteria;Actinobacteria;Actinobacteria;Frankiales;Nakamurellaceae;Nakamurella;Nakamurella        AAAGTTCGT-GT----TAGTCAAAG----AACACTGGAAAGATTCGGCAC
Bacteria;Actinobacteria;Actinobacteria;Propionibacteriales;Nocardioidaceae;Mumia;Mumia          AAGTTCTGG-TG----AAGTCGAAG----GGC-CTGGAATGGTCTGGCGT
Bacteria;Actinobacteria;Actinobacteria;Micrococcales;Cellulomonadaceae;Cellulomonas;Cellulomonas          AAGTCGCGT-CA----TAGTCGAA-----GGGCATTGAAAGGCCCGGCAC
Bacteria;Actinobacteria;Actinobacteria;Micrococcales;Beutenbergiaceae;Beutenbergia;Beutenbergia          AAGCGTTGT-CA----TAGTCGAA-----CGGTCTTGAATGGCCGGGCGT
Bacteria;Actinobacteria;Actinobacteria;Micrococcales;Demequinaceae;Lysinimicrobium;Lysinimicrobium            AATCCGTGT-GA----TAGGCGAA-----GGGCATTGAAAGGCCCGGCAT
Bacteria;Actinobacteria;Actinobacteria;Micrococcales;Jonesiaceae;Jonesia;Jonesia            AAGTCATTG-TG----TAGGTGAA-----GCTGGTGGGAAACAGCGGCGT
Bacteria;Actinobacteria;Actinobacteria;Micrococcales;Brevibacteriaceae;Brevibacterium;Brevibacterium            GTGTGCTGCGTG----TAGTCGAA-----GCTGGTGGGAAACAGTACCGG
Bacteria;Actinobacteria;Actinobacteria;Micrococcales;Microbacteriaceae;Leucobacter;Leucobacter        GAGTGAAGC-TA----TAGGAGAA-----CGCCTTGGAATGGGCGACCGG
Bacteria;Actinobacteria;Actinobacteria;Micrococcales;Micrococcaceae;Arthrobacter;Arthrobacter      TGGTGCATG-TA----TAGGTGAA-----CGGTTTTGAATGGCCGACCGT
Bacteria;Actinobacteria;Actinobacteria;Propionibacteriales;Propionibacteriaceae;Acidipropionibacterium;Acidipropionibacterium          AATGGTGTGTTG----AAGTCGAA-----GCGTCTGGGAAGGCGTACCGG
Bacteria;Actinobacteria;Actinobacteria;Bifidobacteriales;Bifidobacteriaceae;Alloscardovia;Alloscardovia             AAAGATTGT-GT----GAGTTGAA-----CAGGATTGAATGCCTGGCCGT
Bacteria;Firmicutes;Bacilli;Bacillales;Listeriaceae;Listeria;Listeria       AA-AGAAAGTTA----TAAATGAAG----CGGTCTGGAAAGGCCCGCCAA
Bacteria;Firmicutes;Bacilli;Bacillales;Planococcaceae;Lysinibacillus;Bacillus        AA-AGAGCGAGT----TAGATGAAG----CGACTTGGAAAGGTCCGCCAG
Bacteria;Firmicutes;Bacilli;Bacillales;Stapyhlococcaceae;Staphylococcus;Mycobacterium            AA-AGAACATGT----TAGACGAAT----C-ATCTGGAAAGATGAATCAA
Bacteria;Firmicutes;Bacilli;Bacillales;Sporolactobacillaceae;Salipaludibacillus;[Bacillus]              AAGAGAGAGCG-----TAGGTGAAG----CGGCCTGGAAAGGCCCGCGGG
Bacteria;Firmicutes;Bacilli;Lactobacillales;Lactobacillaceae;Lactobacillus;Lactobacillus             AA-AGAGCGACG----TAGTCGAA-----ACAGTTGGGAAGCTGTGCCAG
Bacteria;Firmicutes;Bacilli;Lactobacillales;Leuconostocaceae;Leuconostoc;Leuconostoc        AA-AGTGTTTTA----TAGCAGAA-----CAAGTTGGGAAGCTTGGCGAA
Bacteria;Firmicutes;Bacilli;Lactobacillales;Carnobacteriaceae;Carnobacterium;Carnobacterium        AA-TGAAGT-------TGGTAGGAGAA-GCGATCTGGAAAGGTCTGCCGA
Bacteria;Firmicutes;Bacilli;Bacillales;Paenibacillaceae;Brevibacillus;Brevibacillus              AA-AGACAGATG----TAGGTGAA-----CAGTTTGGGAAGACTGACCAA
Bacteria;Firmicutes;Clostridia;Clostridiales;Christensenellaceae;Catabacter;Catabacter        ATCGATCTGACGAATATAGTTGAAT----AGCATTGGAAAGTGCAGCCAA
Bacteria;Firmicutes;Clostridia;Clostridiales;Eubacteriaceae;Eubacterium;Eubacterium          ATCATTTCCG----TTTAGCAGAAG----GGCATGGGAAGGCCCCGC-AA
Bacteria;Firmicutes;Negativicutes;Selenomonadales;Acidaminococcaceae;Acidaminococcus;Acidaminococcus        A--ACCGAGTCAGGCCTAGCCGAAT----CAT-CTGGAAAGATGAGCCAC
Bacteria;Firmicutes;Negativicutes;Selenomonadales;Veillonellaceae;Megasphaera;Megasphaera            A--AATGCAT-GAGTGAAGCAGAAT----GAG-CTGGGAAGCTCAGCCAG
Bacteria;Tenericutes;Mollicutes;Entomoplasmatales;Entomoplasmatales        AATTGTTTTTA-----TAGAGGAAG-----TAGTTGGGAAACTACATCAT
Bacteria;Tenericutes;Mollicutes;Mycoplasmatales;Mycoplasmataceae;Mycoplasma;Mycoplasma                GAATTTGTACA-----TAGCAGAAT-----AAGTTGGAACGCTTAAACAT
Bacteria;Tenericutes;Mollicutes;Entomoplasmatales;Entomoplasmataceae;Mesoplasma;Mesoplasma            AAATCAACATA-----TAGTAGAAG-----TTACTGGGAAGTAACGGCAT
Bacteria;Lentisphaerae;Lentisphaeria;Lentisphaerales;Lentisphaeraceae;Lentisphaera;Lentisphaera        TT-GAAGAGA------TAGCTGAATA-----GTTTGGAAAACCGAACCAC
Bacteria;Actinobacteria;Coriobacteriia;Coriobacteriales;Coriobacteriales             AAGTGTTGT-TA----TAGCAAAAT-----GATTTGGAAAAGTCAGCCAG
Bacteria;Actinobacteria;Coriobacteriia;Coriobacteriales;Eggerthellaceae;Adlercreutzia;Adlercreutzia          AATCCACAT-GG----TAGCGGAAC-----GGCATGGAAGGGCCGGCCGC
Bacteria;Actinobacteria;Coriobacteriia;Coriobacteriales;Atopobiaceae;Atopobium;Atopobium      AAACACTGT-GT----TAGCTGAATC----GTTTTGGAAAAGCGAACGAA
Bacteria;Synergistetes;Synergistia;Synergistales;Synergistaceae;Acetomicrobium;Acetomicrobium        AACCGCATG-GC----TAGTTGAAC----GGTGTTGGAAAAGCCGGCCAT
Bacteria;Thermotogae;Thermotogae;Thermotogales;Fervidobacteriaceae;Thermosipho;Thermosipho             AATCCTTAC-TC----TAGCCGAAT----GGT-CTGGGAAGGCCAACCGG
Bacteria;Deinococcus-Thermus;Deinococci;Thermales;Thermaceae;Oceanithermus;Oceanithermus          AATCCGTAG-CC----TAGCCGAAG----CGTTCTGGGAAGGCGCGCCAG
                                                                      * *           

Bacteria;Proteobacteria;Gammaproteobacteria;Piscirickettsiales;Piscirickettsiaceae;Piscirickettsia;Piscirickettsia           AGAGGGTGATAGCCCCGTACACGAAA---CGGCATATTAG-ATG--AAA-
Bacteria;Proteobacteria;Gammaproteobacteria;Pseudomonadales;Moraxellaceae;Acinetobacter;Acinetobacter          AGAGGGTGATATTCCCGTACACGAAA---GGGCACACATA-ATG--ATG-
Bacteria;Proteobacteria;Gammaproteobacteria;Cellvibrionales;Cellvibrionaceae;Simiduia;Simiduia          ACAGGGTGATAGCCCCGTACACGAAA---AGGCACTTGTT-GTG--AAA-
Bacteria;Proteobacteria;Gammaproteobacteria;Cellvibrionales;Halieaceae;Halioglobus;Halioglobus            AGAGGGTGATAGCCCCGTACACGAAA---ACATTCTTGTG-GTACTAAG-
Bacteria;Proteobacteria;Gammaproteobacteria;HdN1;gamma            AGAGGGTGAAAATCCCGTACACGAAA---ATGTAGGTAGA-ATG--AAA-
Bacteria;Proteobacteria;Gammaproteobacteria;Oceanospirillales;Alcanivoraceae;Alcanivorax;Alcanivorax          AGTGGGTGATAGCCCCGTATCCGAAA---ATCTGAATATG--TG--AAA-
Bacteria;Proteobacteria;Gammaproteobacteria;Xanthomonadales;Rhodanobacteraceae;Mizugakiibacter;mine              AGACGGTGATAGCCCGGTACGTAAAA---GGGCATGCACG-ATG--AA--
Bacteria;Proteobacteria;Gammaproteobacteria;Xanthomonadales;Xanthomonadaceae;Lysobacter;Lysobacter          AGAAGGTGACAGCCCTGTATGCGAAG---GGGCTGATGCG-ATG--AAA-
Bacteria;Proteobacteria;Gammaproteobacteria;Oceanospirillales;Halomonadaceae;Chromohalobacter;Chromohalobacter          AGTGGGTGATAGCCCCGTAACCGAAA---ACCCGCAT-TG-GTG--AAA-
Bacteria;Proteobacteria;Gammaproteobacteria;Pseudomonadales;Pseudomonadaceae;Azotobacter;Azotobacter            AGTGGGTGATAGCCCCGTATACGAAA---GAATCTGGCAA-GTG--AAA-
Bacteria;Proteobacteria;Gammaproteobacteria;Alteromonadales;Marinobacteraceae;Marinobacter;Marinobacter          AGTGGGTGATAGCCCCGTATCCGAAA----CCTGAGTTTA-GTG--AAA-
Bacteria;Proteobacteria;Gammaproteobacteria;Oceanospirillales;Saccharospirillaceae;Gynuella;Gynuella          AGAGGGTGATAGCCCCGTATTTGAAA---TCCTGATTAC--ATG--AGC-
Bacteria;Proteobacteria;Gammaproteobacteria;Oceanospirillales;Endozoicomonadaceae;Endozoicomonas;Endozoicomonas        AGWGGGTGAWAGCCCCGTACRCGAAA---RYKMMYYTATT-GTG--AAA-
Bacteria;Proteobacteria;Gammaproteobacteria;Alteromonadales;Alteromonadaceae;Alteromonas;Alteromonas          ACAAGGTGATAGCCCTGTACACGAAG---TGTTTGTTTTT-GTG--AAA-
Bacteria;Proteobacteria;Gammaproteobacteria;Alteromonadales;Pseudoalteromonadaceae;Pseudoalteromonas;Pseudoalteromonas              ACAGGGTGACAGTCCCGTACACAAAA----ACTTATCTAAAGTG--AAA-
Bacteria;Proteobacteria;Gammaproteobacteria;Alteromonadales;Shewanellaceae;Shewanella;Shewanella        ACAGGGTGATAGCCCCGTACATGAAA----ACTAACCATTGATG--AAA-
Bacteria;Proteobacteria;Gammaproteobacteria;Vibrionales;Vibrionaceae;Aliivibrio;Aliivibrio            ACAAGGTGATAGCCCTGTAACCGACA----TCTCATCATCAGTG--AAA-
Bacteria;Proteobacteria;Gammaproteobacteria;Alteromonadales;Moritellaceae;Moritella;Moritella             ACAGGGTGATAGTCCCGTACATGAAA----ACGACCTTACTGTG--AAA-
Bacteria;Proteobacteria;Gammaproteobacteria;Alteromonadales;Psychromonadaceae;Psychromonas;Psychromonas              ACAGGGTGATAGCCCCGTACACAAAA----ACTTCTTTACAGTG--AAA-
Bacteria;Proteobacteria;Gammaproteobacteria;Orbales;Orbaceae;Gilliamella;Gilliamella          AGAGGGTGAAAGTCCCGTACACGAAG----GTGCGTTATGTGGA--AGC-
Bacteria;Proteobacteria;Gammaproteobacteria;Chromatiales;Chromatiaceae;Allochromatium;Allochromatium          ACAGGGTGATAGCCCCGTACATGAAA----ACTAACCCGACATGAAAT--
Bacteria;Proteobacteria;Gammaproteobacteria;Thiotrichales;Thiotrichaceae;Thiothrix;Thiothrix             ACAGGGTGATAGCCCCGTACACGAAAC--GACCTAGTGGACAT---AT--
Bacteria;Proteobacteria;Gammaproteobacteria;Milano-WF1B-44;Solemya            ACAGGGTGATAGCCCCGTACACTAAA----TCTAACTTTGAATGAAAT--
Bacteria;Proteobacteria;Gammaproteobacteria;Methylococcales;Methylomonaceae;Methylomicrobium;Methylomicrobium        ACAGCGTGATAGCCGCGTATACGAAA----ATTTGCTGAGTGTGAAAA--
Bacteria;Proteobacteria;Gammaproteobacteria;Nitrosococcales;Methylophagaceae;Methylophaga;Methylophaga              ACAGGGTGATAGCCCCGTACACGAAA----AAGCGTTAAAGGTACTAAG-
Bacteria;Proteobacteria;Gammaproteobacteria;Legionellales;Legionellaceae;Legionella;Fluoribacter        AGAGGGTGAAAGCCCCGTATATGCAG----ATTACATTAAGAACTAAGC-
Bacteria;Proteobacteria;Gammaproteobacteria;Francisellales;Francisellaceae;Francisella;Allofrancisella                   AGAGGGTGATAGTCCCGTATACGAAAT---AATCAAGATGGAACTAAGC-
Bacteria;Proteobacteria;Gammaproteobacteria;Cardiobacteriales;Cardiobacteriaceae;Cardiobacterium;Shewanella            AGAGGGTGATAGCCCCGTATACGAAA---GC-CATACAC---AATGAA--
Bacteria;Proteobacteria;Gammaproteobacteria;Betaproteobacteriales;Nitrosomonadaceae;Nitrosomonas;Nitrosomonas            AGTGGGTGATAGCCCCGTAGATAAAA----ATCTGAATGTGGAACTAGG-
Bacteria;Proteobacteria;Gammaproteobacteria;Betaproteobacteriales;Rhodocyclaceae;Dechlorosoma;Dechlorosoma          AGTGGGTGATAGCCCCGTACGCGAAA----ACAGGATCGTGGTACTAAG-
Bacteria;Proteobacteria;Gammaproteobacteria;Betaproteobacteriales;Burkholderiaceae;Achromobacter;Achromobacter          AGCAGGTGATAGCCCTGTAGACGAAA----TTTTGTGTGTGGAACTAAG-
Bacteria;Proteobacteria;Gammaproteobacteria;Betaproteobacteriales;Chromobacteriaceae;Chromobacterium;Chromobacterium          AGTGGGTGATAGCCCCGTACACGAAA----ACGCATTCTTGGTACTAAG-
Bacteria;Proteobacteria;Gammaproteobacteria;Betaproteobacteriales;Neisseriaceae;Kingella;Kingella        AGTGGGTGATAGCCCCGTATTCGAAA----ACAGATTGGTGGTACTAGG-
Bacteria;Proteobacteria;Gammaproteobacteria;Acidithiobacillales;Acidithiobacillaceae;Acidithiobacillus;Acidithiobacillus                AGTGGGTGATAGCCCCGTATCCGAAA----AGGCTTTGGTGGAACTAGG-
Bacteria;Proteobacteria;Gammaproteobacteria;Salinisphaerales;Solimonadaceae;Polycyclovorans;Polycyclovorans      AGTGGGTGATAGCCCCGTATGCGAAA---GGCCAAACAT----ATGAAA-
Bacteria;Proteobacteria;Alphaproteobacteria;Azospirillales;Azospirillaceae;Azospirillum;Azospirillum          AGCGGGTGATAGCCCCGTACGGGTAA----ACCGGACTG-AATGC-----
Bacteria;Proteobacteria;Alphaproteobacteria;Rhodospirillales;Rhodospirillaceae;Haematospirillum;Haematospirillum            AGCGGGTGACAGCCCCGTACGGGTAA----AAAACACTGTAGTCC-----
Bacteria;Proteobacteria;Alphaproteobacteria;Rhodospirillales;Thalassospiraceae;Thalassospira;Thalassospira             AGTGGGTGATAGCCCCGTACGGGTAG----AAAGCACATAGGTCC-----
Bacteria;Proteobacteria;Alphaproteobacteria;Caulobacterales;Caulobacteraceae;Asticcacaulis;Asticcacaulis            AGCGGGTGACAGTCCCGTAGGCGTCA----AATAGCAA--GAGAC-----
Bacteria;Proteobacteria;Alphaproteobacteria;Caulobacterales;Hyphomonadaceae;Hirschia;Hirschia        AGTGGGTGATAGTCCCGTAAGTGTAA----AATGATAA--GTCGT-----
Bacteria;Proteobacteria;Alphaproteobacteria;Rhizobiales;Xanthobacteraceae;Bradyrhizobium;Bradyrhizobium          AGAGGGTGATAGCCCCGTACGAGTAA----TGCGATGATGTATCC-----
Bacteria;Proteobacteria;Alphaproteobacteria;Rhizobiales;Beijerinckiaceae;Methylobacterium;Methylobacterium          GATGGGTGACAGCCCCGTACGGGACG----GTCGATTGCAAGGAC-----
Bacteria;Proteobacteria;Alphaproteobacteria;Rhizobiales;Hyphomicrobiaceae;Filomicrobium;Candidatus          AGCGGGTGACAGCCCCGTACAAGTAA----TGCCAAGCAAGAGAC-----
Bacteria;Proteobacteria;Alphaproteobacteria;Rhizobiales;Stappiaceae;Labrenzia;Labrenzia        AGTGGGTGATAGCCCCGTACGGGTAG----AAATTATGCAAGTCC-----
Bacteria;Proteobacteria;Alphaproteobacteria;Rhodobacterales;Rhodobacteraceae;Celeribacter;Pacificibacter            AGCGGGTGATAGCCCCGTATTCTAAG----CTCAATGGGACGTAT-----
Bacteria;Proteobacteria;Alphaproteobacteria;Sphingomonadales;Sphingomonadaceae;Croceicoccus;Croceicoccus        AGCGGGTGACAGCCCCGTATGCGAAA----GCGATGGATGAAGAC-----
Bacteria;Proteobacteria;Alphaproteobacteria;Rickettsiales;Rickettsiaceae;Rickettsia;Rickettsia            AGAGGGTGATAGTCCCGTATAGGTAA----AAAGTTTG-AAGTCC-----
Bacteria;Proteobacteria;Deltaproteobacteria;Adiutricales;Adiutricaceae;Adiutrix;Candidatus             AGAGGGTGACAGCCCCGTCGGTAAAATTGT-CAATACTCCTAGT---GGC
Bacteria;Proteobacteria;Deltaproteobacteria;Desulfobacterales;Desulfobacteraceae;Desulfatibacillum;Desulfatibacillum          AGAGGGTGACAGCCCCGTATGCGAAATAAAGCAGGCTTCCTGGATTGGAC
Bacteria;Proteobacteria;Deltaproteobacteria;Desulfuromonadales;Geobacteraceae;Geobacter;Geobacter          AGCGGGTGATAGCCCCGTATGCGAAACCTT-GATTCACCCTAGG--GTGT
Bacteria;Proteobacteria;Deltaproteobacteria;Myxococcales;Polyangiaceae;Chondromyces;Chondromyces          AGCAGGTGACAGCCCTGTAGACGAAAACTG-AGCCTCTCGGTGTCGAGAC
Bacteria;Proteobacteria;Deltaproteobacteria;Desulfovibrionales;Desulfovibrionaceae;Desulfovibrio;Desulfovibrio          AGAGAGTGAAAGCCTCGTACCTTAAATCGAAATCGGCGTAGCCGGTA---
Bacteria;Bacteroidetes;Bacteroidia;Cytophagales;Cyclobacteriaceae;Aquiflexum;Aquiflexum          AGAGGGTGAGAGTCCCGTAGGGG-AA--GCATGAATTGTGA--GACGGGT
Bacteria;Bacteroidetes;Bacteroidia;Sphingobacteriales;Sphingobacteriaceae;Pedobacter;Pedobacter             ATAGCGTGAGAGCCGCGTACACGTAA--GTAACATTAGCC---TAGTAGT
Bacteria;Bacteroidetes;Bacteroidia;Bacteroidales;Dysgonomonadaceae;Fermentimonas;Fermentimonas          AGAGGGTGAAAATCCCGTACACG-AC--TCATTTTT-TAAGCCTATCAGT
Bacteria;Bacteroidetes;Bacteroidia;Chitinophagales;Chitinophagaceae;Chitinophaga;Chitinophaga          AGCAGGTGATAGCCCTGTAGATAGAA--ATTCTGATGGAC---GTGTAGT
Bacteria;Spirochaetes;Brachyspirae;Brachyspirales;Brachyspiraceae;Brachyspira;Brachyspira          AGTGGGTGATAGTCCTGTACACGAAATCATATAGACAAGGTTTTAT---C
Bacteria;Spirochaetes;Spirochaetia;Spirochaetales;Spirochaetaceae;Borrelia;Borrelia            AGAAGGTGATAGCCCTGTAATTTAA---ATGTAAATATCTTCTTAAAGAT
Bacteria;Epsilonbacteraeota;Campylobacteria;Campylobacterales;Sulfurospirillaceae;Sulfurospirillum;Sulfurospirillum             AGCGGGTGATAGTCCCATATACGAAATC---TAGATTCATCTTAGCAGTA
Bacteria;Epsilonbacteraeota;Campylobacteria;Campylobacterales;Arcobacteraceae;Arcobacter;Arcobacter          AGAAGGTGAAACTCCTGTAATTAAAATT---CTCAATAGCTCTAATGGTA
Bacteria;Epsilonbacteraeota;Campylobacteria;Campylobacterales;Helicobacteraceae;Helicobacter;Helicobacter             AGAAAGTGATAGCCTTGTATGCGACAAG---GCGTTTTCAGGTAGCAGTA
Bacteria;Epsilonbacteraeota;Campylobacteria;Nautiliales;Nautiliaceae;Nautilia;Nautilia          AGAAGGTGAAAGCCCTGTACTCGAAAACATACAGGTGGGACTAAGCAGAG
Bacteria;Actinobacteria;Actinobacteria;Corynebacteriales;Nocardiaceae;Gordonia;Gordonia        AGACGGTGAGAGTCCGGTAGCTGAAAA--CACATGGTCT--TGCGTGATG
Bacteria;Actinobacteria;Actinobacteria;Pseudonocardiales;Pseudonocardiaceae;Amycolatopsis;Amycolatopsis          AGTGGGTGAGAGTCCCGTACGCGAAAA--CACGTTGTGGATCGTTTGTTT
Bacteria;Actinobacteria;Actinobacteria;Streptosporangiales;Nocardiopsaceae;Nocardiopsis;Nocardiopsis      AGCGGGTGAGAGTCCTGTAGGTGAAGG--AAGAGCCTAGG-TGT-TGGTG
Bacteria;Actinobacteria;Actinobacteria;Frankiales;Frankiaceae;Frankia;Frankia          AGAGGGTAATAGCCCTGTAGCCGAAAG--CAGTGTTCCTCCCGGACGTGT
Bacteria;Actinobacteria;Actinobacteria;Streptomycetales;Streptomycetaceae;Kitasatospora;Kitasatospora      AGAGGGTAAGACCCCCGTAGACGAAACATCAGCGGCTTGCTTGCTCAT-T
Bacteria;Actinobacteria;Actinobacteria;Frankiales;Nakamurellaceae;Nakamurella;Nakamurella        AGAGGGTGACACCCCCGTAGACGAAAA--CATGAACTCTCCCGAGTGGGA
Bacteria;Actinobacteria;Actinobacteria;Propionibacteriales;Nocardioidaceae;Mumia;Mumia          AGAGGGTGAGACCCCTGTAGACGTAAG--C-TGGAGCCTTCTGTGTGTTT
Bacteria;Actinobacteria;Actinobacteria;Micrococcales;Cellulomonadaceae;Cellulomonas;Cellulomonas          AGAGGGTGGTACCCCCGTAGACGAAATGGCGTGGCCTCCCGA--GAGGGA
Bacteria;Actinobacteria;Actinobacteria;Micrococcales;Beutenbergiaceae;Beutenbergia;Beutenbergia          AGTGGGTGCGACCCCCGTAGACGAAATGGCATCGCCTCCTGG--TGAGGA
Bacteria;Actinobacteria;Actinobacteria;Micrococcales;Demequinaceae;Lysinimicrobium;Lysinimicrobium            AGAGGGTGCGACCCCCGTAGCCGAAATCATGCGGACTCCTGA--GAGTCA
Bacteria;Actinobacteria;Actinobacteria;Micrococcales;Jonesiaceae;Jonesia;Jonesia            AGAGGGTGAGACCCCCGTAACTGAAACATGGTGGCCTTTGTGTGGAGTGT
Bacteria;Actinobacteria;Actinobacteria;Micrococcales;Brevibacteriaceae;Brevibacterium;Brevibacterium            AGTGGGTGAGAGTCCCGTAGACGAAACA-TGTGGCCCCGACGATATGTGT
Bacteria;Actinobacteria;Actinobacteria;Micrococcales;Microbacteriaceae;Leucobacter;Leucobacter        AGTGGGTGAGAGTCCCGTATCCGAAATG-GTTTTACCGCGT---GGTGTG
Bacteria;Actinobacteria;Actinobacteria;Micrococcales;Micrococcaceae;Arthrobacter;Arthrobacter      AGAGGGTGAGAGTCCCGTAACTGAAATGCAGTGCACTCCCTTA-GGTGAG
Bacteria;Actinobacteria;Actinobacteria;Propionibacteriales;Propionibacteriaceae;Acidipropionibacterium;Acidipropionibacterium          AGTGGGTGAGAGTCCCGTAGACGTGGATGCACCACTGGTGGAGGATAC--
Bacteria;Actinobacteria;Actinobacteria;Bifidobacteriales;Bifidobacteriaceae;Alloscardovia;Alloscardovia             AGAGGGTGATGGCCCCGTAGATGGTAGCGCAGTCTCTTTCTGGAGGATTG
Bacteria;Firmicutes;Bacilli;Bacillales;Listeriaceae;Listeria;Listeria       AGACGGTAACAGCCCGGTAGTTGAAATAGCTTTCCCTCCAGAGTG--GAT
Bacteria;Firmicutes;Bacilli;Bacillales;Planococcaceae;Lysinibacillus;Bacillus        AGCAGGTAAAAGCCCTGTAGTCGAAAGTTCGTTCTCTCCAGAGTG--GAT
Bacteria;Firmicutes;Bacilli;Bacillales;Stapyhlococcaceae;Staphylococcus;Mycobacterium            AGAAGGTAATAATCCTGTAGTCGAAAACATATTCTCTCTTGAGTG--GAT
Bacteria;Firmicutes;Bacilli;Bacillales;Sporolactobacillaceae;Salipaludibacillus;[Bacillus]              ACAAGGTAACAGCCCTGTAGCCGAAACGCCCTCTCCTCCGGAGTG--GAT
Bacteria;Firmicutes;Bacilli;Lactobacillales;Lactobacillaceae;Lactobacillus;Lactobacillus             AGATGGTGAAAGCCCAGTAGACGAAACGGCACTCTCTCAGTTCAG--GAT
Bacteria;Firmicutes;Bacilli;Lactobacillales;Leuconostocaceae;Leuconostoc;Leuconostoc        ACAGGGTGATAGCCCCGTAAGCGAAATAGAGCACACTCTTTTCAG--GAT
Bacteria;Firmicutes;Bacilli;Lactobacillales;Carnobacteriaceae;Carnobacterium;Carnobacterium        AGAAGGTAAAAGCCCTGTAACCGAAACCAATTTCACTCTGATCAG--TAT
Bacteria;Firmicutes;Bacilli;Bacillales;Paenibacillaceae;Brevibacillus;Brevibacillus              AGAGCGTGATAGTCGCGTAACCCAAACATCTGTCTCTCCGAGACC--AAC
Bacteria;Firmicutes;Clostridia;Clostridiales;Christensenellaceae;Catabacter;Catabacter        AGAGGGTAAAAGCCCCGTAAACGAAATAC--GAGTTAGCGAGATG-GGCA
Bacteria;Firmicutes;Clostridia;Clostridiales;Eubacteriaceae;Eubacterium;Eubacterium          AGAGCGTAAGACGCGCGTATGCGAAAAGCC-GAGATGAGGAGATT-CGA-
Bacteria;Firmicutes;Negativicutes;Selenomonadales;Acidaminococcaceae;Acidaminococcus;Acidaminococcus        AGACCGTGATAGCCGGGTAGGCGAAAGGCA-GAGCAAGGGGGCCA-GTAT
Bacteria;Firmicutes;Negativicutes;Selenomonadales;Veillonellaceae;Megasphaera;Megasphaera            AGAGAGTGAGAGCCTCGTAGGCGTAAGCAA-GTGCATGGAG--CA-GGAT
Bacteria;Tenericutes;Mollicutes;Entomoplasmatales;Entomoplasmatales        AGAGGGTTAAAGTCCCGTACTCGAAATGAAAACAACTTCTTGCTT--GAT
Bacteria;Tenericutes;Mollicutes;Mycoplasmatales;Mycoplasmataceae;Mycoplasma;Mycoplasma                AGAGGGTGAAATTCCCGTAAGCGAAATGTATAAATCTCCTAGCAG--TAT
Bacteria;Tenericutes;Mollicutes;Entomoplasmatales;Entomoplasmataceae;Mesoplasma;Mesoplasma            AGAGGGTGATACCCCCGTATACGAAATGTGTTGATCTCTTAGATG--GAT
Bacteria;Lentisphaerae;Lentisphaeria;Lentisphaerales;Lentisphaeraceae;Lentisphaera;Lentisphaera        AGAGGGTGATAGTCCCGTAAGCGAAATTTCTTTAATATATAGCGG-GTAT
Bacteria;Actinobacteria;Coriobacteriia;Coriobacteriales;Coriobacteriales             AGCGGGTAAAAGCCCCGTATGTTAAATAGCA-GCACCTATGAAGATAGTT
Bacteria;Actinobacteria;Coriobacteriia;Coriobacteriales;Eggerthellaceae;Adlercreutzia;Adlercreutzia          AGCGGGTGAGAGCCCCGTACGCGAAACCATGCGGACCGCTGACGAGTAT-
Bacteria;Actinobacteria;Coriobacteriia;Coriobacteriales;Atopobiaceae;Atopobium;Atopobium      ACAGGGTTAAAGTCCCGTAAGCGAAAATGCA-GTGTCTGTTTTCATAGCA
Bacteria;Synergistetes;Synergistia;Synergistales;Synergistaceae;Acetomicrobium;Acetomicrobium        AGAGGGTGAAAGCCCCGTAGACGAAAGTTATGCGGCTGCCTGAGTGCCTA
Bacteria;Thermotogae;Thermotogae;Thermotogales;Fervidobacteriaceae;Thermosipho;Thermosipho             AGAGGGTGAAAGTCCCGTAGGCGAAAGGGTAAGGACTTCCTGGGGCTTGA
Bacteria;Deinococcus-Thermus;Deinococci;Thermales;Thermaceae;Oceanithermus;Oceanithermus          AGAAGGTGAAAGCCCTGTAGGCGAAAGGTGAGCGGATA---GGCGGAGGT
                                       **      *   *                                

Bacteria;Proteobacteria;Gammaproteobacteria;Piscirickettsiales;Piscirickettsiaceae;Piscirickettsia;Piscirickettsia           -----CAA-----GAGTAGGTCGGGA-CACGTGTTATCCTGATTGAAG--
Bacteria;Proteobacteria;Gammaproteobacteria;Pseudomonadales;Moraxellaceae;Acinetobacter;Acinetobacter          ------AC-----GAGTAGGGCGAGG-CACGTGAAACCTTGTCTGAAT--
Bacteria;Proteobacteria;Gammaproteobacteria;Cellvibrionales;Cellvibrionaceae;Simiduia;Simiduia          -----TC------GAGTAGGACGGAA-CACGTGATATTCTGTCTGAAC--
Bacteria;Proteobacteria;Gammaproteobacteria;Cellvibrionales;Halieaceae;Halioglobus;Halioglobus            -----CTTGCGATAAGTAGGTCGGGA-CACGTGATATCTTGACTGAAG--
Bacteria;Proteobacteria;Gammaproteobacteria;HdN1;gamma            -----AC------GAGTAGGTCGGCC-CACGTGAAAGGCTGATTGAAG--
Bacteria;Proteobacteria;Gammaproteobacteria;Oceanospirillales;Alcanivoraceae;Alcanivorax;Alcanivorax          -----AC------GAGTAGGTCGGGG-CACGTGAAACCTTGACTGAAC--
Bacteria;Proteobacteria;Gammaproteobacteria;Xanthomonadales;Rhodanobacteraceae;Mizugakiibacter;mine              -----TT------GAGTAAGGCGGGG-CACGTGAAACCCTGTCTGAAC--
Bacteria;Proteobacteria;Gammaproteobacteria;Xanthomonadales;Xanthomonadaceae;Lysobacter;Lysobacter          -----TC------GAGTAGGGCGGGG-CACGAGAAACCCTGTCTGAAC--
Bacteria;Proteobacteria;Gammaproteobacteria;Oceanospirillales;Halomonadaceae;Chromohalobacter;Chromohalobacter          -----TC------GAGTAGGTCGGGG-CACGTGAAACCTTGACTGAAG--
Bacteria;Proteobacteria;Gammaproteobacteria;Pseudomonadales;Pseudomonadaceae;Azotobacter;Azotobacter            -----TC------GAGTAGGACGGCG-CACGTGAAACGTTGTCTGAAC--
Bacteria;Proteobacteria;Gammaproteobacteria;Alteromonadales;Marinobacteraceae;Marinobacter;Marinobacter          -----TC------GAGTAGGACGGGA-CACGTGGTATCCTGTCTGAAT--
Bacteria;Proteobacteria;Gammaproteobacteria;Oceanospirillales;Saccharospirillaceae;Gynuella;Gynuella          -----AC------GAGTAGGACGGGA-CACGAGAAATCCTGTTTGAAG--
Bacteria;Proteobacteria;Gammaproteobacteria;Oceanospirillales;Endozoicomonadaceae;Endozoicomonas;Endozoicomonas        -----TC------GAGTAGGTCGGGA-CACGAGAAATCCTGACTGAACTG
Bacteria;Proteobacteria;Gammaproteobacteria;Alteromonadales;Alteromonadaceae;Alteromonas;Alteromonas          -----TC------GAGTAGGTCGGGA-CACGTGTTATCTTGACTGAAT--
Bacteria;Proteobacteria;Gammaproteobacteria;Alteromonadales;Pseudoalteromonadaceae;Pseudoalteromonas;Pseudoalteromonas              -----TC------GAGTAGGTCGGAG-CACGTGAAACTTTGACTGAAT--
Bacteria;Proteobacteria;Gammaproteobacteria;Alteromonadales;Shewanellaceae;Shewanella;Shewanella        -----AC------GAGTAAGGCGGGA-CACGTGACATCCTGTTTGAAT--
Bacteria;Proteobacteria;Gammaproteobacteria;Vibrionales;Vibrionaceae;Aliivibrio;Aliivibrio            -----AC------GAGTAAGGCGGGA-CACGTGATATCCTGTCTGAAT--
Bacteria;Proteobacteria;Gammaproteobacteria;Alteromonadales;Moritellaceae;Moritella;Moritella             -----TC------GAGTAGGACGGCA-CACGTGATATGCTGTTTGAAT--
Bacteria;Proteobacteria;Gammaproteobacteria;Alteromonadales;Psychromonadaceae;Psychromonas;Psychromonas              -----GC------GAGTAGGTCGGGA-CACGAGAAATCCTGACTGAAT--
Bacteria;Proteobacteria;Gammaproteobacteria;Orbales;Orbaceae;Gilliamella;Gilliamella          -----TTA---TAGAGTAGGGCGGGA-CACGTGATATCCTGTCTGAAG--
Bacteria;Proteobacteria;Gammaproteobacteria;Chromatiales;Chromatiaceae;Allochromatium;Allochromatium          ------------CGAGTAGGGCGGGA-CACGTGAAATCCTGTCTGAAC--
Bacteria;Proteobacteria;Gammaproteobacteria;Thiotrichales;Thiotrichaceae;Thiothrix;Thiothrix             ------------TAAGTAGGGCGGGA-CACGAGAAATCCTGTTTGAAG--
Bacteria;Proteobacteria;Gammaproteobacteria;Milano-WF1B-44;Solemya            ------------CGAGTAGGACGGGA-CACGTGATATCCTGTCTGAAT--
Bacteria;Proteobacteria;Gammaproteobacteria;Methylococcales;Methylomonaceae;Methylomicrobium;Methylomicrobium        ------------CGAGTAGGACGGGG-CACGTGAAACCTTGTCTGAAT--
Bacteria;Proteobacteria;Gammaproteobacteria;Nitrosococcales;Methylophagaceae;Methylophaga;Methylophaga              -----CTTGCGACAAGTAGGGCGGGG-CACGAGAAACCTTGTCTGAAC--
Bacteria;Proteobacteria;Gammaproteobacteria;Legionellales;Legionellaceae;Legionella;Fluoribacter        -----ACGCGAGCAAGTAGGCCGGGA-CACGTGAAATCCTGGTTGAAT--
Bacteria;Proteobacteria;Gammaproteobacteria;Francisellales;Francisellaceae;Francisella;Allofrancisella                   -----ATACGAACAAGTAGGACGAGG-CACGAGAAACCTTGTTTGAAC--
Bacteria;Proteobacteria;Gammaproteobacteria;Cardiobacteriales;Cardiobacteriaceae;Cardiobacterium;Shewanella            -----T------CGAGTAGGGCGGGA-CACGTGAAATCCTGTCTGAAG--
Bacteria;Proteobacteria;Gammaproteobacteria;Betaproteobacteriales;Nitrosomonadaceae;Nitrosomonas;Nitrosomonas            -----ATTGCGACAAGTAGGGCGGGA-CACGTGAAATCCTGTCTGAAC--
Bacteria;Proteobacteria;Gammaproteobacteria;Betaproteobacteriales;Rhodocyclaceae;Dechlorosoma;Dechlorosoma          -----TTTGCGACAAGTAGGGCGGGG-CACGTGAAACCCTGTCTGAAT--
Bacteria;Proteobacteria;Gammaproteobacteria;Betaproteobacteriales;Burkholderiaceae;Achromobacter;Achromobacter          -----CGTGAGAAAAGTAGGGCGGGA-CACGTGAAATCCTGTTTGAAG--
Bacteria;Proteobacteria;Gammaproteobacteria;Betaproteobacteriales;Chromobacteriaceae;Chromobacterium;Chromobacterium          -----CATACGAGAAGTAGGGCGGGA-CACGCGAAATCCTGTCTGAAT--
Bacteria;Proteobacteria;Gammaproteobacteria;Betaproteobacteriales;Neisseriaceae;Kingella;Kingella        -----TATACGACAAGTAGGGCGGGA-CACGAGAAATCCTGTCTGAAG--
Bacteria;Proteobacteria;Gammaproteobacteria;Acidithiobacillales;Acidithiobacillaceae;Acidithiobacillus;Acidithiobacillus                -----CATGAGCAAAGTAGGGCGGGA-CACGTGGAATCCTGTCTGAAG--
Bacteria;Proteobacteria;Gammaproteobacteria;Salinisphaerales;Solimonadaceae;Polycyclovorans;Polycyclovorans      -----T------CGAGTAAGGCGAGG-CACGTGAAACCTTGTCCGAAC--
Bacteria;Proteobacteria;Alphaproteobacteria;Azospirillales;Azospirillaceae;Azospirillum;Azospirillum          -----TC------GAGTAGGGCGGGG-CACGTGAAACCCTGTCCGAAC--
Bacteria;Proteobacteria;Alphaproteobacteria;Rhodospirillales;Rhodospirillaceae;Haematospirillum;Haematospirillum            -----TC------GAGTAAGGCGGGA-CACGTGAAATCCTGTCTGAAC--
Bacteria;Proteobacteria;Alphaproteobacteria;Rhodospirillales;Thalassospiraceae;Thalassospira;Thalassospira             -----TC------GAGTAGGGCGGGA-CACGTGAAATCCTGTCTGAAC--
Bacteria;Proteobacteria;Alphaproteobacteria;Caulobacterales;Caulobacteraceae;Asticcacaulis;Asticcacaulis            -----TC------GAGTAGGGCGGGA-CACGTGAAATCCTGTCTGAAC--
Bacteria;Proteobacteria;Alphaproteobacteria;Caulobacterales;Hyphomonadaceae;Hirschia;Hirschia        -----TA------GAGTAGGGCGGAA-CACGTGAAATTCTGTCTGAAC--
Bacteria;Proteobacteria;Alphaproteobacteria;Rhizobiales;Xanthobacteraceae;Bradyrhizobium;Bradyrhizobium          -----AC------GAGTAAGGCGGGA-CACGTGCAATCCTGTCTGAAC--
Bacteria;Proteobacteria;Alphaproteobacteria;Rhizobiales;Beijerinckiaceae;Methylobacterium;Methylobacterium          -----TC------GAGTAGGGCGGGA-CACGTGAAATCCTGTCTGAAC--
Bacteria;Proteobacteria;Alphaproteobacteria;Rhizobiales;Hyphomicrobiaceae;Filomicrobium;Candidatus          -----TC------GAGTAGGGCGGGA-CACGTGAAATCCTGTCTGAAC--
Bacteria;Proteobacteria;Alphaproteobacteria;Rhizobiales;Stappiaceae;Labrenzia;Labrenzia        -----TC------GAGTAGGGCGGGA-CACGTGAAATCCTGTCTGAAC--
Bacteria;Proteobacteria;Alphaproteobacteria;Rhodobacterales;Rhodobacteraceae;Celeribacter;Pacificibacter            -----T-------AAGTAGGGCGGAA-CACGTGAAATTCTGTCTGAAG--
Bacteria;Proteobacteria;Alphaproteobacteria;Sphingomonadales;Sphingomonadaceae;Croceicoccus;Croceicoccus        -----TC------GAGTAGGGCGGGA-CACGTGAAATCCTGTCTGAAC--
Bacteria;Proteobacteria;Alphaproteobacteria;Rickettsiales;Rickettsiaceae;Rickettsia;Rickettsia            -----TT------GAGTAAGGCGGGA-CACGTGAAATCCTGTTTGAAC--
Bacteria;Proteobacteria;Deltaproteobacteria;Adiutricales;Adiutricaceae;Adiutrix;Candidatus             A---------CCTGAGTAGCGCGGGA-CACGAGAAACCCTGCGTGAAT--
Bacteria;Proteobacteria;Deltaproteobacteria;Desulfobacterales;Desulfobacteraceae;Desulfatibacillum;Desulfatibacillum          A---------CCCAAGTACCGCGGGA-CACGAGAAACCCTGTGGGAAT--
Bacteria;Proteobacteria;Deltaproteobacteria;Desulfuromonadales;Geobacteraceae;Geobacter;Geobacter          C---------CCCGAGTACCGCGAGA-CACGTGAAATCTCGTGGGAAT--
Bacteria;Proteobacteria;Deltaproteobacteria;Myxococcales;Polyangiaceae;Chondromyces;Chondromyces          A---------CCCGAGTACCGCAGGA-CACGAGCAATCCGGCGGGAAT--
Bacteria;Proteobacteria;Deltaproteobacteria;Desulfovibrionales;Desulfovibrionaceae;Desulfovibrio;Desulfovibrio          ----------CCTGAGTACTGCGGGA-CACGAGAAACCCCGTGGGAAT--
Bacteria;Bacteroidetes;Bacteroidia;Cytophagales;Cyclobacteriaceae;Aquiflexum;Aquiflexum          AT--------CCTGAGTAGGCCGGGA-CAGGAGAAATCCCGGTTGAAT--
Bacteria;Bacteroidetes;Bacteroidia;Sphingobacteriales;Sphingobacteriaceae;Pedobacter;Pedobacter             AT--------CCTGAGTACCGCGAGG-TCGGAGACGCCTTGTGGGAAT--
Bacteria;Bacteroidetes;Bacteroidia;Bacteroidales;Dysgonomonadaceae;Fermentimonas;Fermentimonas          AT--------CCTGAGTAGCGCGGGG-CACGAGAAATCTTGCGTGAAT--
Bacteria;Bacteroidetes;Bacteroidia;Chitinophagales;Chitinophagaceae;Chitinophaga;Chitinophaga          AT--------CCTGAGTAGCGCGGGA-CCGGAGAAATCCTGTGTGAAT--
Bacteria;Spirochaetes;Brachyspirae;Brachyspirales;Brachyspiraceae;Brachyspira;Brachyspira          GT-------TCCTGAGTAGGGCGGGG-CACGTGAAACCCTGTTTGAAT--
Bacteria;Spirochaetes;Spirochaetia;Spirochaetales;Spirochaetaceae;Borrelia;Borrelia            GT-------TCCTAAGTAGGACGGGA-CACGAGAAACCCTGTCTGAAG--
Bacteria;Epsilonbacteraeota;Campylobacteria;Campylobacterales;Sulfurospirillaceae;Sulfurospirillum;Sulfurospirillum             TCCT---------GAGTAGGGCGGAA-CACGTGGTATTCTGTCTGAAG--
Bacteria;Epsilonbacteraeota;Campylobacteria;Campylobacterales;Arcobacteraceae;Arcobacter;Arcobacter          TCCT---------GAGTAGGTCGGAA-CACGTGATATTTTGACTGAAG--
Bacteria;Epsilonbacteraeota;Campylobacteria;Campylobacterales;Helicobacteraceae;Helicobacter;Helicobacter             TCCA---------GAGTAGGCCAGGA-CACGAGAAATCCAGGTTGAAG--
Bacteria;Epsilonbacteraeota;Campylobacteria;Nautiliales;Nautiliaceae;Nautilia;Nautilia          ACCTT-----AGCGAGTAGCTCGGGA-CACGTGTTATCCTGAGTGAAA--
Bacteria;Actinobacteria;Actinobacteria;Corynebacteriales;Nocardiaceae;Gordonia;Gordonia        G-GTG-----CCCAAGTAGCAGCGGG-CTCGTGGAATCTGCTGTGAAT--
Bacteria;Actinobacteria;Actinobacteria;Pseudonocardiales;Pseudonocardiaceae;Amycolatopsis;Amycolatopsis          G-GTG---TTCCCGAGTAGCAGCGAG-CTCGTGGAATTTGCTGTGAAT--
Bacteria;Actinobacteria;Actinobacteria;Streptosporangiales;Nocardiopsaceae;Nocardiopsis;Nocardiopsis      TG-TC-----CCCGAGTAGCGCGGAG-CCCGTGAAAGTCCGTGTGAAT--
Bacteria;Actinobacteria;Actinobacteria;Frankiales;Frankiaceae;Frankia;Frankia          T---------CCCAAGTAGCACGGAG-CCCGTGTAATTCCGTGTGAAT--
Bacteria;Actinobacteria;Actinobacteria;Streptomycetales;Streptomycetaceae;Kitasatospora;Kitasatospora      T---------CCCAAGTAGCACGGGG-CCCGAGAAATCCCGTGTGAAT--
Bacteria;Actinobacteria;Actinobacteria;Frankiales;Nakamurellaceae;Nakamurella;Nakamurella        T---------CCCAAGTAGCAGCGAG-CCCGTGAAATTCGCTGTGAAT--
Bacteria;Actinobacteria;Actinobacteria;Propionibacteriales;Nocardioidaceae;Mumia;Mumia          T---------CCCGAGTAGT-GCGTGACTCCTGGAATTGCGCATGAAT--
Bacteria;Actinobacteria;Actinobacteria;Micrococcales;Cellulomonadaceae;Cellulomonas;Cellulomonas          T---------CCCAAGTAGCTCCGGG-CCCGAGAAACCTGGAGTGAAT--
Bacteria;Actinobacteria;Actinobacteria;Micrococcales;Beutenbergiaceae;Beutenbergia;Beutenbergia          T---------CCCGAGTAGCACGGGG-CCCGTGAAATCCCGTGTGAAT--
Bacteria;Actinobacteria;Actinobacteria;Micrococcales;Demequinaceae;Lysinimicrobium;Lysinimicrobium            T---------CCCAAGTAGCACGGGG-CCCGAGAAATCCCGTGTGAAT--
Bacteria;Actinobacteria;Actinobacteria;Micrococcales;Jonesiaceae;Jonesia;Jonesia            T---------CCCAAGTAGCACGGGG-CTCGAGGAATCTCGTGTGAAT--
Bacteria;Actinobacteria;Actinobacteria;Micrococcales;Brevibacteriaceae;Brevibacterium;Brevibacterium            TT-------GCCCGAGTAGCACGATA-CTCGTGGAATGTCGTGTGAAT--
Bacteria;Actinobacteria;Actinobacteria;Micrococcales;Microbacteriaceae;Leucobacter;Leucobacter        TA-------TCCCAAGTAGCACGGGG-CCCGAGAAATCCCGTGTGAAT--
Bacteria;Actinobacteria;Actinobacteria;Micrococcales;Micrococcaceae;Arthrobacter;Arthrobacter      TA-------TCCCAAGTAGCACGGGG-CCCGAGAAATCCCGTGTGAAT--
Bacteria;Actinobacteria;Actinobacteria;Propionibacteriales;Propionibacteriaceae;Acidipropionibacterium;Acidipropionibacterium          ----------CCCAAGTAGCGCGGGA-CTCGTGGAATTTCGCGTGAAT--
Bacteria;Actinobacteria;Actinobacteria;Bifidobacteriales;Bifidobacteriaceae;Alloscardovia;Alloscardovia             T---------CCCGAGTAGCACGATA-CTCGTGGAATGTCGTGTGAAT--
Bacteria;Firmicutes;Bacilli;Bacillales;Listeriaceae;Listeria;Listeria       ----------CCTGAGTACGGCGGAA-CACGTGAAATTCCGTCGGAAT--
Bacteria;Firmicutes;Bacilli;Bacillales;Planococcaceae;Lysinibacillus;Bacillus        ----------CCTGAGTACGGCGGAA-CACGTGAAATTCCGTCGGAAT--
Bacteria;Firmicutes;Bacilli;Bacillales;Stapyhlococcaceae;Staphylococcus;Mycobacterium            ----------CCTGAGTACGACGGAG-CACGTGAAATTCCGTCGGAAT--
Bacteria;Firmicutes;Bacilli;Bacillales;Sporolactobacillaceae;Salipaludibacillus;[Bacillus]              ----------CCTGAGTACGGCGGGA-CACGTGAAACCCCGTCGGAAT--
Bacteria;Firmicutes;Bacilli;Lactobacillales;Lactobacillaceae;Lactobacillus;Lactobacillus             ----------CCTGAGTACGGCGGGA-CACGTGAAACCCCGTCGGAAG--
Bacteria;Firmicutes;Bacilli;Lactobacillales;Leuconostocaceae;Leuconostoc;Leuconostoc        ----------CCTGAGTACGGCCGGA-CACGTGAAATCCGGTCGGAAT--
Bacteria;Firmicutes;Bacilli;Lactobacillales;Carnobacteriaceae;Carnobacterium;Carnobacterium        ----------CCTGAGTACGGCGGAA-CACGAGAAATTCCGTCGGAAT--
Bacteria;Firmicutes;Bacilli;Bacillales;Paenibacillaceae;Brevibacillus;Brevibacillus              ----------CCCGAGTAGCGCGGGA-CACGTGAAATCCCGTGTGAAT--
Bacteria;Firmicutes;Clostridia;Clostridiales;Christensenellaceae;Catabacter;Catabacter        ----------CCAGAGTACCACGGGA-CACGTGAAACCCCGTGGGAAG--
Bacteria;Firmicutes;Clostridia;Clostridiales;Eubacteriaceae;Eubacterium;Eubacterium          ------------GGAGTACCACGGGA-CACGTGAAACCCTGTGGGAAG--
Bacteria;Firmicutes;Negativicutes;Selenomonadales;Acidaminococcaceae;Acidaminococcus;Acidaminococcus        ----------CCAGAGTACCGCGAAG-CACGAGGAATTTTGCGGGAAG--
Bacteria;Firmicutes;Negativicutes;Selenomonadales;Veillonellaceae;Megasphaera;Megasphaera            ----------CCAGAGTACCACGGGA-CACGAGAAACCCTGTGGGAAG--
Bacteria;Tenericutes;Mollicutes;Entomoplasmatales;Entomoplasmatales        ----------CCTGAGTAAGACGGAG-CACGTGAAATTCTGTCTGAAT--
Bacteria;Tenericutes;Mollicutes;Mycoplasmatales;Mycoplasmataceae;Mycoplasma;Mycoplasma                ----------CCTGAGTAGGGCGGGG-CACGTGAAACCCTGTCTGAAT--
Bacteria;Tenericutes;Mollicutes;Entomoplasmatales;Entomoplasmataceae;Mesoplasma;Mesoplasma            ----------CCTGAGTACGGCGAAA-CACGTGAAATTTTGTCGGAAT--
Bacteria;Lentisphaerae;Lentisphaeria;Lentisphaerales;Lentisphaeraceae;Lentisphaera;Lentisphaera        ----------CCCAAGTAGGGCCGGA-CACGTGAAACCCGGTCTGAAT--
Bacteria;Actinobacteria;Coriobacteriia;Coriobacteriales;Coriobacteriales             ----------CCCGAGTAATGCCGAA-CACGTGAAATTCGGTATGAAT--
Bacteria;Actinobacteria;Coriobacteriia;Coriobacteriales;Eggerthellaceae;Adlercreutzia;Adlercreutzia          ----------CCCGAGTAGGGCCGGG-CACGTGAAACCCGGTCCGAAG--
Bacteria;Actinobacteria;Coriobacteriia;Coriobacteriales;Atopobiaceae;Atopobium;Atopobium      ----------CCTGAGTACTGCCGGA-CACGTGAAACCCGGTGGGAAG--
Bacteria;Synergistetes;Synergistia;Synergistales;Synergistaceae;Acetomicrobium;Acetomicrobium        T---------CCCAAGTAGGCCGGAG-CACGTGAAATTCTGGCTGAAT--
Bacteria;Thermotogae;Thermotogae;Thermotogales;Fervidobacteriaceae;Thermosipho;Thermosipho             T---------CCCGAGTACCACGGGA-CACGAGGAATCCTGTGGGAAT--
Bacteria;Deinococcus-Thermus;Deinococci;Thermales;Thermaceae;Oceanithermus;Oceanithermus          A---------CCCGAGTAGCGTGGGG-TTCGTGGAACCCTGCGTGAAT--
                                                ****              *           ***   

Bacteria;Proteobacteria;Gammaproteobacteria;Piscirickettsiales;Piscirickettsiaceae;Piscirickettsia;Piscirickettsia           ---------ATGGGGGGACCATCCTCCAAGGCTAAATACTCCTAACTGAC
Bacteria;Proteobacteria;Gammaproteobacteria;Pseudomonadales;Moraxellaceae;Acinetobacter;Acinetobacter          ---------ATGGGGGGACCATCCTCCAAGGCTAAATACTCCTGACTGAC
Bacteria;Proteobacteria;Gammaproteobacteria;Cellvibrionales;Cellvibrionaceae;Simiduia;Simiduia          ---------ATGGGGGGACCATCCTCCAAGGCTAAATACTCCCAACTGAC
Bacteria;Proteobacteria;Gammaproteobacteria;Cellvibrionales;Halieaceae;Halioglobus;Halioglobus            ---------ATGGGGGGACCATCCTCCAAGGCTAAATACTACCAACTGAC
Bacteria;Proteobacteria;Gammaproteobacteria;HdN1;gamma            ---------ATGGGGGGACCATCCTCCAAGGCTAAATACTCCTGACTGAC
Bacteria;Proteobacteria;Gammaproteobacteria;Oceanospirillales;Alcanivoraceae;Alcanivorax;Alcanivorax          ---------ATGGGGGGACCATCCTCCAAGGCTAAATACTCCTGGCTGAC
Bacteria;Proteobacteria;Gammaproteobacteria;Xanthomonadales;Rhodanobacteraceae;Mizugakiibacter;mine              ---------ATGGGGGGACCATCCTCCAAGGCTAAATACTCCTGACCGAC
Bacteria;Proteobacteria;Gammaproteobacteria;Xanthomonadales;Xanthomonadaceae;Lysobacter;Lysobacter          ---------ATGGGGGGACCATCCTCCAAGGCTAAATACTCCTGACCGAC
Bacteria;Proteobacteria;Gammaproteobacteria;Oceanospirillales;Halomonadaceae;Chromohalobacter;Chromohalobacter          ---------ACGGGGGGACCATCCTCCAAGGCTAAATACTCCTGGCTGAC
Bacteria;Proteobacteria;Gammaproteobacteria;Pseudomonadales;Pseudomonadaceae;Azotobacter;Azotobacter            ---------ATGGGGGGACCATCCTCCAAGGCTAAATACTCCTGACTGAC
Bacteria;Proteobacteria;Gammaproteobacteria;Alteromonadales;Marinobacteraceae;Marinobacter;Marinobacter          ---------ATGGGGGGACCATCCTCCAAGGCTAAATACTCCTGACTGAC
Bacteria;Proteobacteria;Gammaproteobacteria;Oceanospirillales;Saccharospirillaceae;Gynuella;Gynuella          ---------AAGGGGGGACCATCCTCCAAGGCTAAATACTCCTGGCTGAC
Bacteria;Proteobacteria;Gammaproteobacteria;Oceanospirillales;Endozoicomonadaceae;Endozoicomonas;Endozoicomonas        TCTTCGGACGAGGGGGGACCATCCTCCAAGGCTAAATACTCCTGACTGAC
Bacteria;Proteobacteria;Gammaproteobacteria;Alteromonadales;Alteromonadaceae;Alteromonas;Alteromonas          ---------ATGGGGGGACCATCCTCCAAGGCTAAATACTCCTAACTGAC
Bacteria;Proteobacteria;Gammaproteobacteria;Alteromonadales;Pseudoalteromonadaceae;Pseudoalteromonas;Pseudoalteromonas              ---------ATAGGTGGACCATCATCTAAGGCTAAATACTCCCAACTGAC
Bacteria;Proteobacteria;Gammaproteobacteria;Alteromonadales;Shewanellaceae;Shewanella;Shewanella        ---------ATGGGGGGACCATCCTCCAAGGCTAAATACTCCTGACTGAC
Bacteria;Proteobacteria;Gammaproteobacteria;Vibrionales;Vibrionaceae;Aliivibrio;Aliivibrio            ---------ATGGGGGGACCATCCTCCAAGGCTAAATACTACTGACTGAC
Bacteria;Proteobacteria;Gammaproteobacteria;Alteromonadales;Moritellaceae;Moritella;Moritella             ---------ATGGGAGGACCATCTTCCAAGGCTAAATACTACTGACTGAC
Bacteria;Proteobacteria;Gammaproteobacteria;Alteromonadales;Psychromonadaceae;Psychromonas;Psychromonas              ---------ATGGGGGGACCATCCTCCAAGGCTAAATACTCCTAATTGAC
Bacteria;Proteobacteria;Gammaproteobacteria;Orbales;Orbaceae;Gilliamella;Gilliamella          ---------AAGGGGGGACCATCCTCCAAGGCTAAATACTCCTGATTGAC
Bacteria;Proteobacteria;Gammaproteobacteria;Chromatiales;Chromatiaceae;Allochromatium;Allochromatium          ---------ATGGGGGGACCATCCTCCAAGGCTAAATACTCCCGACCGAC
Bacteria;Proteobacteria;Gammaproteobacteria;Thiotrichales;Thiotrichaceae;Thiothrix;Thiothrix             ---------ATGGGGGGACCATCCTCCAAGGCTAAATACTACTGACCGAC
Bacteria;Proteobacteria;Gammaproteobacteria;Milano-WF1B-44;Solemya            ---------ATGGGGGGACCATCCTCCAAGGCTAAATACTACTTACCGAC
Bacteria;Proteobacteria;Gammaproteobacteria;Methylococcales;Methylomonaceae;Methylomicrobium;Methylomicrobium        ---------ATGGGGGGACCATCCTCCAAGGCTAAATACTCCTTATCGAC
Bacteria;Proteobacteria;Gammaproteobacteria;Nitrosococcales;Methylophagaceae;Methylophaga;Methylophaga              ---------ATGGGGGGACCATCCTCCAAGGCTAAATACTCCTTATCGAC
Bacteria;Proteobacteria;Gammaproteobacteria;Legionellales;Legionellaceae;Legionella;Fluoribacter        ---------ATGGGTGGACCATCATCCAAGGCTAAATACTACTTACTGAC
Bacteria;Proteobacteria;Gammaproteobacteria;Francisellales;Francisellaceae;Francisella;Allofrancisella                   ---------ATGGGGGGACCATCCTCCAAGGCTAAATACTCCTGAATGAC
Bacteria;Proteobacteria;Gammaproteobacteria;Cardiobacteriales;Cardiobacteriaceae;Cardiobacterium;Shewanella            ---------ATGGGGGGACCATCCTCCAAGGCTAAATACTCGTTGTCGAC
Bacteria;Proteobacteria;Gammaproteobacteria;Betaproteobacteriales;Nitrosomonadaceae;Nitrosomonas;Nitrosomonas            ---------ATGGGGGGACCATCCTCCAAGGCTAAATACTCGTAATCGAC
Bacteria;Proteobacteria;Gammaproteobacteria;Betaproteobacteriales;Rhodocyclaceae;Dechlorosoma;Dechlorosoma          ---------ATGGGGGGACCATCCTCCAAGGCTAAATACTCGTAATCGAC
Bacteria;Proteobacteria;Gammaproteobacteria;Betaproteobacteriales;Burkholderiaceae;Achromobacter;Achromobacter          ---------ATGGGGGGACCATCCTCCAAGGCTAAATACTCGTGATCGAC
Bacteria;Proteobacteria;Gammaproteobacteria;Betaproteobacteriales;Chromobacteriaceae;Chromobacterium;Chromobacterium          ---------ATGGGGGGACCATCCTCCAAGGCTAAATACTCGTGATCGAC
Bacteria;Proteobacteria;Gammaproteobacteria;Betaproteobacteriales;Neisseriaceae;Kingella;Kingella        ---------ATGGGGGGACCATCCTCCAAGGCTAAATACTCATCATCGAC
Bacteria;Proteobacteria;Gammaproteobacteria;Acidithiobacillales;Acidithiobacillaceae;Acidithiobacillus;Acidithiobacillus                ---------ATGGGGGGACCATCCTCCAAGGCTAAATACTCGTCTCTGAC
Bacteria;Proteobacteria;Gammaproteobacteria;Salinisphaerales;Solimonadaceae;Polycyclovorans;Polycyclovorans      ---------ATGGGGGGACCATCCTCCAAGGCTAAATACTCGTTGTCGAC
Bacteria;Proteobacteria;Alphaproteobacteria;Azospirillales;Azospirillaceae;Azospirillum;Azospirillum          ---------ATGGGGGGACCACCCTCCAAGCCTAAGTACTCCTCAGTGAC
Bacteria;Proteobacteria;Alphaproteobacteria;Rhodospirillales;Rhodospirillaceae;Haematospirillum;Haematospirillum            ---------ATGGGGGGACCACCCTCCAAGGCTAAGTACTCTCCAGTGAC
Bacteria;Proteobacteria;Alphaproteobacteria;Rhodospirillales;Thalassospiraceae;Thalassospira;Thalassospira             ---------ATGGGGGGACCACCCTCCAAGCCTAAGTACTCCTTAACGAC
Bacteria;Proteobacteria;Alphaproteobacteria;Caulobacterales;Caulobacteraceae;Asticcacaulis;Asticcacaulis            ---------ATGGGGGGACCACCCTCCAAGCCTAAGTACTCCTCTACGAC
Bacteria;Proteobacteria;Alphaproteobacteria;Caulobacterales;Hyphomonadaceae;Hirschia;Hirschia        ---------ATGGGGGGACCACCCTCCAAGCCTAAGTACTCCATATTGAC
Bacteria;Proteobacteria;Alphaproteobacteria;Rhizobiales;Xanthobacteraceae;Bradyrhizobium;Bradyrhizobium          ---------ACGGGGGGACCACCCTCCAAGCCTAAGTACTCCTCAGCGAC
Bacteria;Proteobacteria;Alphaproteobacteria;Rhizobiales;Beijerinckiaceae;Methylobacterium;Methylobacterium          ---------ATGGGGGGACCACCCTCCAAGCCTAAGTACTCCTCAGCGAC
Bacteria;Proteobacteria;Alphaproteobacteria;Rhizobiales;Hyphomicrobiaceae;Filomicrobium;Candidatus          ---------ATGGGGGGACCACCCTCCAAGCCTAAGTACTCCTTACCGAC
Bacteria;Proteobacteria;Alphaproteobacteria;Rhizobiales;Stappiaceae;Labrenzia;Labrenzia        ---------GTGGGGGGACCACCCTCCAAGCCTAAGTACTCCTTGTCGAC
Bacteria;Proteobacteria;Alphaproteobacteria;Rhodobacterales;Rhodobacteraceae;Celeribacter;Pacificibacter            ---------ATCGGGGGACCACCCCCGAAGGCTAAGTACTCCTTACTGAC
Bacteria;Proteobacteria;Alphaproteobacteria;Sphingomonadales;Sphingomonadaceae;Croceicoccus;Croceicoccus        ---------ATGGGGGGACCACCCTCCAAGCCTAAATACTCGTACATGAC
Bacteria;Proteobacteria;Alphaproteobacteria;Rickettsiales;Rickettsiaceae;Rickettsia;Rickettsia            ---------ATAGGGGGACCACCCTCTAAGCCTAAGTACTCTCTAGTGAC
Bacteria;Proteobacteria;Deltaproteobacteria;Adiutricales;Adiutricaceae;Adiutrix;Candidatus             ---------CCGGGAGGACCATCTCCCAAGGCTAAATACTCCTTGACGAC
Bacteria;Proteobacteria;Deltaproteobacteria;Desulfobacterales;Desulfobacteraceae;Desulfatibacillum;Desulfatibacillum          ---------TCGGGAGGACCATCTCCTAAGGCTAAATACTACTTGACGAC
Bacteria;Proteobacteria;Deltaproteobacteria;Desulfuromonadales;Geobacteraceae;Geobacter;Geobacter          ---------CCGGGAGGACCATCTCCCAAGGCTAAATACTACTCTCTGAC
Bacteria;Proteobacteria;Deltaproteobacteria;Myxococcales;Polyangiaceae;Chondromyces;Chondromyces          ---------CTGGGAGGACCATCTTCCAAGGCTAAGTACTACTGATCGAC
Bacteria;Proteobacteria;Deltaproteobacteria;Desulfovibrionales;Desulfovibrionaceae;Desulfovibrio;Desulfovibrio          ---------CCGGGAGGACCATCTCCCAAGCCTAAATACTCCCTAGTGAC
Bacteria;Bacteroidetes;Bacteroidia;Cytophagales;Cyclobacteriaceae;Aquiflexum;Aquiflexum          ---------TGTCCGGCACCATCCGGAAAGGCTAAATACTCCTGGGAGAC
Bacteria;Bacteroidetes;Bacteroidia;Sphingobacteriales;Sphingobacteriaceae;Pedobacter;Pedobacter             ---------CTGCCGGCACCATCCGGTAAGGCTAAATACTCCTGAGAGAC
Bacteria;Bacteroidetes;Bacteroidia;Bacteroidales;Dysgonomonadaceae;Fermentimonas;Fermentimonas          ---------CCGGCGGGACCATCCGCCAAGGCTAAATACTCTCCAGAGAC
Bacteria;Bacteroidetes;Bacteroidia;Chitinophagales;Chitinophagaceae;Chitinophaga;Chitinophaga          ---------TTGCCAGCACCATCTGGTAAGGCTAAATACTCCCTAGAGAC
Bacteria;Spirochaetes;Brachyspirae;Brachyspirales;Brachyspiraceae;Brachyspira;Brachyspira          ---------CTGGGTAGACCACTATCCAAGGCAAAATACTAACCAGTGAC
Bacteria;Spirochaetes;Spirochaetia;Spirochaetales;Spirochaetaceae;Borrelia;Borrelia            ---------CTGGGGAGACCACTCTCCAAGGCTAAATACTATAAAGCTAC
Bacteria;Epsilonbacteraeota;Campylobacteria;Campylobacterales;Sulfurospirillaceae;Sulfurospirillum;Sulfurospirillum             ---------CCGGGAGGACCACCTCTCAACCCTAAATACTACTTACAGAC
Bacteria;Epsilonbacteraeota;Campylobacteria;Campylobacterales;Arcobacteraceae;Arcobacter;Arcobacter          ---------CCGGGGGGACCACCCTCCAATCCTAAATACTACTTACAGAT
Bacteria;Epsilonbacteraeota;Campylobacteria;Campylobacterales;Helicobacteraceae;Helicobacter;Helicobacter             ---------CCGGGGAGACCACTCTCCAACCCTAAATACTACTCTTTGAG
Bacteria;Epsilonbacteraeota;Campylobacteria;Nautiliales;Nautiliaceae;Nautilia;Nautilia          ---------ATGGGAGGACCACCTTCCAAGGCTAAATACTACTTCCAGAC
Bacteria;Actinobacteria;Actinobacteria;Corynebacteriales;Nocardiaceae;Gordonia;Gordonia        ---------CTGCCGGGACCACCCGGTAAGCCTGAATACTTCCTGGTGAC
Bacteria;Actinobacteria;Actinobacteria;Pseudonocardiales;Pseudonocardiaceae;Amycolatopsis;Amycolatopsis          ---------CTGCCGGGACCACCCGGTAAGCCTAAATACTTCCTGAAGAC
Bacteria;Actinobacteria;Actinobacteria;Streptosporangiales;Nocardiopsaceae;Nocardiopsis;Nocardiopsis      ---------CTGGCAGGACCACCTGCTAAGCCAAAATACGTCCTGGTGAC
Bacteria;Actinobacteria;Actinobacteria;Frankiales;Frankiaceae;Frankia;Frankia          ---------CTGGCGGGACCACCCGCTAAGCCTAAATACTCCCTGGTGAC
Bacteria;Actinobacteria;Actinobacteria;Streptomycetales;Streptomycetaceae;Kitasatospora;Kitasatospora      ---------CTGGCGGGACCACCCGCTAAGCCTAAATATTCCCTGGTGAC
Bacteria;Actinobacteria;Actinobacteria;Frankiales;Nakamurellaceae;Nakamurella;Nakamurella        ---------CTGGCGGGACCACCCGCTAAGCCTAAATACTCCTTGGTGAC
Bacteria;Actinobacteria;Actinobacteria;Propionibacteriales;Nocardioidaceae;Mumia;Mumia          ---------TTGGCGGGACCACCCGTTAAGCCTAAATACTCCTCGATGAC
Bacteria;Actinobacteria;Actinobacteria;Micrococcales;Cellulomonadaceae;Cellulomonas;Cellulomonas          ---------CTGCACAGACCACTGTGTAAGCCTAAATACTACCTAGTGAC
Bacteria;Actinobacteria;Actinobacteria;Micrococcales;Beutenbergiaceae;Beutenbergia;Beutenbergia          ---------CTGGCAAGACCACTTGCTAAGCCTAAATACTCCCTGATGAC
Bacteria;Actinobacteria;Actinobacteria;Micrococcales;Demequinaceae;Lysinimicrobium;Lysinimicrobium            ---------CTGCAGAGACCACTCTGTAAGCCTAAATACTACCTACTGAC
Bacteria;Actinobacteria;Actinobacteria;Micrococcales;Jonesiaceae;Jonesia;Jonesia            ---------CTGGCAAGACCACTTGCTAAGCCTAAATACTCCCTGATGAC
Bacteria;Actinobacteria;Actinobacteria;Micrococcales;Brevibacteriaceae;Brevibacterium;Brevibacterium            ---------CTGCCAGGACCACCTGGTAAGGCTAAATACTTCCTGATGAC
Bacteria;Actinobacteria;Actinobacteria;Micrococcales;Microbacteriaceae;Leucobacter;Leucobacter        ---------CTGTCAGGACCACCTGATAAGCCTAAATACTTCCAGATGAC
Bacteria;Actinobacteria;Actinobacteria;Micrococcales;Micrococcaceae;Arthrobacter;Arthrobacter      ---------CTGTCAGGACCACCTGATAAGCCTAAATACTACCTAATGAC
Bacteria;Actinobacteria;Actinobacteria;Propionibacteriales;Propionibacteriaceae;Acidipropionibacterium;Acidipropionibacterium          ---------CTGGCGGGACCACCCGTCAAGCCTGAATACTCCTTGGTGAC
Bacteria;Actinobacteria;Actinobacteria;Bifidobacteriales;Bifidobacteriaceae;Alloscardovia;Alloscardovia             ---------CTGCTCAGACCGTTGGGTAAGTCTAAATATATCTGTGTGAC
Bacteria;Firmicutes;Bacilli;Bacillales;Listeriaceae;Listeria;Listeria       ---------CCGGGAGGACCATCTCCCAAGGCTAAATACTCCCTAGTGAC
Bacteria;Firmicutes;Bacilli;Bacillales;Planococcaceae;Lysinibacillus;Bacillus        ---------CCGGGAGGACCATCTCCCAAGGCTAAATACTACCTAGTGAC
Bacteria;Firmicutes;Bacilli;Bacillales;Stapyhlococcaceae;Staphylococcus;Mycobacterium            ---------CTAGGAGGACCATCTCCTAAGGCTAAATACTCTCTAGTGAC
Bacteria;Firmicutes;Bacilli;Bacillales;Sporolactobacillaceae;Salipaludibacillus;[Bacillus]              ---------CCGGGAGGACCATCTCCCAAGGCTAAATACTTCCTAGTGAC
Bacteria;Firmicutes;Bacilli;Lactobacillales;Lactobacillaceae;Lactobacillus;Lactobacillus             ---------CAGCGAGGACCATCTCGCAAGGCTAAATACTCCCTAGTGAC
Bacteria;Firmicutes;Bacilli;Lactobacillales;Leuconostocaceae;Leuconostoc;Leuconostoc        ---------CTGCGGGGACCATCCCGTAAGGCTAAATACTCCCTAGTGAC
Bacteria;Firmicutes;Bacilli;Lactobacillales;Carnobacteriaceae;Carnobacterium;Carnobacterium        ---------CCGGGAGGACCATCTCCCAAGGCTAAATACTCCCTAGTGAC
Bacteria;Firmicutes;Bacilli;Bacillales;Paenibacillaceae;Brevibacillus;Brevibacillus              ---------CTGGCAGGACCATCTGCTAAGGCTAAATACTACCTAACGAC
Bacteria;Firmicutes;Clostridia;Clostridiales;Christensenellaceae;Catabacter;Catabacter        ---------CCGGGAGGACCACCTTCCAAGCCTAAATATTCCTTGATGAC
Bacteria;Firmicutes;Clostridia;Clostridiales;Eubacteriaceae;Eubacterium;Eubacterium          ---------ATGGGGGGCCCACCCCCCAAGGCTAAATACTACCCAGTGAC
Bacteria;Firmicutes;Negativicutes;Selenomonadales;Acidaminococcaceae;Acidaminococcus;Acidaminococcus        ---------TCGGGGGGACCACCCTCCAAGGCTAAACACTCCTTAGTGAC
Bacteria;Firmicutes;Negativicutes;Selenomonadales;Veillonellaceae;Megasphaera;Megasphaera            ---------CTGGGGGGACCACCCTCCAAGGCGAAACACTGATATG-GAC
Bacteria;Tenericutes;Mollicutes;Entomoplasmatales;Entomoplasmatales        ---------CTACCCAGACCACTGGGTAAGGCTAAATACTACCTATTCAC
Bacteria;Tenericutes;Mollicutes;Mycoplasmatales;Mycoplasmataceae;Mycoplasma;Mycoplasma                ---------TTGCCGGGACCACCCGGTAAGGCTAAATACTAACCAGACAC
Bacteria;Tenericutes;Mollicutes;Entomoplasmatales;Entomoplasmataceae;Mesoplasma;Mesoplasma            ---------CCGCCGAGACCACTCGGCAAGCCTAAATACTCCCATTTTAC
Bacteria;Lentisphaerae;Lentisphaeria;Lentisphaerales;Lentisphaeraceae;Lentisphaera;Lentisphaera        ---------CAGGGAGGGCCACCTTCCAAGGCTAAATACTCGTTAGTGAC
Bacteria;Actinobacteria;Coriobacteriia;Coriobacteriales;Coriobacteriales             ---------CTAGGGAGACCACTCTCTAAGGCTAAATACTCTTCTGTGAC
Bacteria;Actinobacteria;Coriobacteriia;Coriobacteriales;Eggerthellaceae;Adlercreutzia;Adlercreutzia          ---------CCGGGGGGACCACCCTCCAAGGCTGAACACTCTCCTGTGAC
Bacteria;Actinobacteria;Coriobacteriia;Coriobacteriales;Atopobiaceae;Atopobium;Atopobium      ---------CAGGGGGGACCACCCTCCAAACCTAAATACTTTTCTGTGAC
Bacteria;Synergistetes;Synergistia;Synergistales;Synergistaceae;Acetomicrobium;Acetomicrobium        ---------CAGGGCCGACCACGGTCCAAGGCTAAATAC-CGTTGGTGAC
Bacteria;Thermotogae;Thermotogae;Thermotogales;Fervidobacteriaceae;Thermosipho;Thermosipho             ---------CAGGGGGGACCACCCTCCAAGGCTAAATACTCCCTGCCGAC
Bacteria;Deinococcus-Thermus;Deinococci;Thermales;Thermaceae;Oceanithermus;Oceanithermus          ---------CTGCGCGGCCCACCGCGTAAGGCTAAGTAC-TCCGGGTGAC
                                                    **       **  *  *  *          * 

Bacteria;Proteobacteria;Gammaproteobacteria;Piscirickettsiales;Piscirickettsiaceae;Piscirickettsia;Piscirickettsia           CGATAGTGAA-CTAGTACCGTGAGGGAAAGGCGAAAAGAACCCCGTT-TA
Bacteria;Proteobacteria;Gammaproteobacteria;Pseudomonadales;Moraxellaceae;Acinetobacter;Acinetobacter          CGATAGTGAA-CCAGTACCGTGAGGGAAAGGCGAAAAGAACCCCTGT-GA
Bacteria;Proteobacteria;Gammaproteobacteria;Cellvibrionales;Cellvibrionaceae;Simiduia;Simiduia          CGATAGTGAA-CCAGTACCGTGAGGGAAAGGCGAAAAGAACCCCTGT-GA
Bacteria;Proteobacteria;Gammaproteobacteria;Cellvibrionales;Halieaceae;Halioglobus;Halioglobus            CGATAGTGAA-CCAGTACCGTGAGGGAAAGGCGAAAAGAACCCCGGA-GA
Bacteria;Proteobacteria;Gammaproteobacteria;HdN1;gamma            CGATAGTGAA-CCAGTACCGTGAGGGAAAGGCGAAAAGAACCCCGGA-GA
Bacteria;Proteobacteria;Gammaproteobacteria;Oceanospirillales;Alcanivoraceae;Alcanivorax;Alcanivorax          CGATAGTGAA-CCAGTACCGTGAGGGAAAGGCGAAAAGAACCCCGGA-GA
Bacteria;Proteobacteria;Gammaproteobacteria;Xanthomonadales;Rhodanobacteraceae;Mizugakiibacter;mine              CGATAGCGAA-CAAGTACCGTGAGGGAAAGGCGAAAAGAACCCCGGT-GA
Bacteria;Proteobacteria;Gammaproteobacteria;Xanthomonadales;Xanthomonadaceae;Lysobacter;Lysobacter          CGATAGTGAA-CCAGTACCGTGAGGGAAAGGCGAAAAGAACCCTGGT-GA
Bacteria;Proteobacteria;Gammaproteobacteria;Oceanospirillales;Halomonadaceae;Chromohalobacter;Chromohalobacter          CGATAGTGAA-CCAGTACCGTGAGGGAAAGGCGAAAAGAACCCCGGA-GA
Bacteria;Proteobacteria;Gammaproteobacteria;Pseudomonadales;Pseudomonadaceae;Azotobacter;Azotobacter            CGATAGTGAA-CCAGTACCGTGAGGGAAAGGCGAAAAGAACCCCGGA-GA
Bacteria;Proteobacteria;Gammaproteobacteria;Alteromonadales;Marinobacteraceae;Marinobacter;Marinobacter          CGATAGTGAA-CCAGTACCGTGAGGGAAAGGCGAAAAGAACCCCTGT-GA
Bacteria;Proteobacteria;Gammaproteobacteria;Oceanospirillales;Saccharospirillaceae;Gynuella;Gynuella          CGATAGTGAA-CCAGTACCGTGAGGGAAAGGCGAAAAGAACCCCAGT-GA
Bacteria;Proteobacteria;Gammaproteobacteria;Oceanospirillales;Endozoicomonadaceae;Endozoicomonas;Endozoicomonas        CGATAGTGAA-CTAGTACCGTGAGGGAAAGGCGAAAAGAACCCCGTT-GA
Bacteria;Proteobacteria;Gammaproteobacteria;Alteromonadales;Alteromonadaceae;Alteromonas;Alteromonas          CGATAGTGAA-CCAGTACCGTGAGGGAAAGGCGAAAAGAACCCCTGT-GA
Bacteria;Proteobacteria;Gammaproteobacteria;Alteromonadales;Pseudoalteromonadaceae;Pseudoalteromonas;Pseudoalteromonas              CGATAGTGAA-CCAGTACCGTGAGGGAAAGGCGAAAAGAACCCCTGT-GA
Bacteria;Proteobacteria;Gammaproteobacteria;Alteromonadales;Shewanellaceae;Shewanella;Shewanella        CGATAGTGAA-CCAGTACCGTGAGGGAAAGGCGAAAAGAACCCCTGT-GA
Bacteria;Proteobacteria;Gammaproteobacteria;Vibrionales;Vibrionaceae;Aliivibrio;Aliivibrio            CGATAGTGAA-CCAGTACCGTGAGGGAAAGGCGAAAAGAACCCCTGT-GA
Bacteria;Proteobacteria;Gammaproteobacteria;Alteromonadales;Moritellaceae;Moritella;Moritella             CGATAGTGAA-CCAGTACCGTGAGGGAAAGGCGAAAAGAACCCCTGT-GA
Bacteria;Proteobacteria;Gammaproteobacteria;Alteromonadales;Psychromonadaceae;Psychromonas;Psychromonas              CGATAGTGAA-CCAGTACCGTGAGGGAAAGGCGAAAAGAACCCCTGT-GA
Bacteria;Proteobacteria;Gammaproteobacteria;Orbales;Orbaceae;Gilliamella;Gilliamella          CGATAGTGAA-CCAGTACCGTGAGGGAAAGGCGAAAAGAACCCCGG--GA
Bacteria;Proteobacteria;Gammaproteobacteria;Chromatiales;Chromatiaceae;Allochromatium;Allochromatium          CGATAGTGAA-CCAGTACCGTGAGGGAAAGGCGAAAAGAACCCCGGT-GA
Bacteria;Proteobacteria;Gammaproteobacteria;Thiotrichales;Thiotrichaceae;Thiothrix;Thiothrix             CGATAGTGAA-CCAGTACCGTGAGGGAAAGGCGAAAAGAACCCCAGT-GA
Bacteria;Proteobacteria;Gammaproteobacteria;Milano-WF1B-44;Solemya            CGATAGTGAA-CTAGTACCGTGAGGGAAAGGCGAAAAGAACCCCGTT-GA
Bacteria;Proteobacteria;Gammaproteobacteria;Methylococcales;Methylomonaceae;Methylomicrobium;Methylomicrobium        CGATAGTGAA-CCAGTACCGTGAGGGAAAGGCGAAAAGAACCCCGGA-GA
Bacteria;Proteobacteria;Gammaproteobacteria;Nitrosococcales;Methylophagaceae;Methylophaga;Methylophaga              CGATAGTGAA-CTAGTACCGTGAGGGAAAGGCGAAAAGAACCCCGTT-TA
Bacteria;Proteobacteria;Gammaproteobacteria;Legionellales;Legionellaceae;Legionella;Fluoribacter        CGATAGTGAA-CCAGTACCGTGAGGGAAAGGCGAAAAGAACCCCGGA-GA
Bacteria;Proteobacteria;Gammaproteobacteria;Francisellales;Francisellaceae;Francisella;Allofrancisella                   CGATAGTGAA-CTAGTACCGTGAGGGAAAGGTGAAAAGAACCCTGAT-AA
Bacteria;Proteobacteria;Gammaproteobacteria;Cardiobacteriales;Cardiobacteriaceae;Cardiobacterium;Shewanella            CGATAGTGAA-CCAGTACCGTGAGGGAAAGGCGAAAAGAACCCTGGT-GA
Bacteria;Proteobacteria;Gammaproteobacteria;Betaproteobacteriales;Nitrosomonadaceae;Nitrosomonas;Nitrosomonas            CGATAGTGAA-CCAGTACCGTGAGGGAAAGGCGAAAAGAACCCCGG--GA
Bacteria;Proteobacteria;Gammaproteobacteria;Betaproteobacteriales;Rhodocyclaceae;Dechlorosoma;Dechlorosoma          CGATAGTGAA-CCAGTACCGTGAGGGAAAGGCGAAAAGAACCCCGG--GA
Bacteria;Proteobacteria;Gammaproteobacteria;Betaproteobacteriales;Burkholderiaceae;Achromobacter;Achromobacter          CGATAGTGAA-CCAGTACCGTGAGGGAAAGGCGAAAAGAACCCCGG--AA
Bacteria;Proteobacteria;Gammaproteobacteria;Betaproteobacteriales;Chromobacteriaceae;Chromobacterium;Chromobacterium          CGATAGTGAA-CCAGTACCGTGAGGGAAAGGCGAAAAGAACCCCGG--GA
Bacteria;Proteobacteria;Gammaproteobacteria;Betaproteobacteriales;Neisseriaceae;Kingella;Kingella        CGATAGTGAA-CCAGTACCGTGAGGGAAAGGCGAAAAGAACCCCGG--GA
Bacteria;Proteobacteria;Gammaproteobacteria;Acidithiobacillales;Acidithiobacillaceae;Acidithiobacillus;Acidithiobacillus                CGATAGTGAA-CCAGTACCGTGAGGGAAAGGCGAAAAGAACCGCGGA-GA
Bacteria;Proteobacteria;Gammaproteobacteria;Salinisphaerales;Solimonadaceae;Polycyclovorans;Polycyclovorans      CGATAGTGAA-CCAGTACCGTGAGGGAAAGGCGAAAAGAACCCCGGC-TA
Bacteria;Proteobacteria;Alphaproteobacteria;Azospirillales;Azospirillaceae;Azospirillum;Azospirillum          CGATAGTGCA-CCAGTACCGTGAGGGAAAGGTGAAAAGCACCCCGAC-GA
Bacteria;Proteobacteria;Alphaproteobacteria;Rhodospirillales;Rhodospirillaceae;Haematospirillum;Haematospirillum            CGATAGTGAA-CCAGTACCGTGAGGGAAAGGTGAAAAGCACCCCAAC-GA
Bacteria;Proteobacteria;Alphaproteobacteria;Rhodospirillales;Thalassospiraceae;Thalassospira;Thalassospira             CGATAGTGTA-CCAGTACCGTGAGGGAAAGGTGAAAAGCACCCCGAT-AA
Bacteria;Proteobacteria;Alphaproteobacteria;Caulobacterales;Caulobacteraceae;Asticcacaulis;Asticcacaulis            CGATAGTGAA-CAAGTACCGTGAGGGAAAGGTGAAAAGCACCCCGAC-AA
Bacteria;Proteobacteria;Alphaproteobacteria;Caulobacterales;Hyphomonadaceae;Hirschia;Hirschia        CGATAGTGAA-CAAGTACCGTGAGGGAAAGGTGAAAAGCACCCCGAC-GA
Bacteria;Proteobacteria;Alphaproteobacteria;Rhizobiales;Xanthobacteraceae;Bradyrhizobium;Bradyrhizobium          CGATAGCGAA-CCAGTACCGTGAGGGAAAGGTGAAAAGCACCCCGAC-GA
Bacteria;Proteobacteria;Alphaproteobacteria;Rhizobiales;Beijerinckiaceae;Methylobacterium;Methylobacterium          CGATAGTGAA-CCAGTACCGTGAGGGAAAGGTGAAAAGCACCCCGAC-GA
Bacteria;Proteobacteria;Alphaproteobacteria;Rhizobiales;Hyphomicrobiaceae;Filomicrobium;Candidatus          CGATAGCGCA-CCAGTACCGTGAGGGAAAGGTGAAAAGCACCCCGAC-GA
Bacteria;Proteobacteria;Alphaproteobacteria;Rhizobiales;Stappiaceae;Labrenzia;Labrenzia        CGATAGCGAA-CAAGTACCGTGAGGGAAAGGTGAAAAGTACCCCGAC-GA
Bacteria;Proteobacteria;Alphaproteobacteria;Rhodobacterales;Rhodobacteraceae;Celeribacter;Pacificibacter            CGATAGTGAA-CCAGTACCGTGAGGGAAAGGTGAAAAGCACCCCGAC-GA
Bacteria;Proteobacteria;Alphaproteobacteria;Sphingomonadales;Sphingomonadaceae;Croceicoccus;Croceicoccus        CGATAGCGAA-CTAGTACCGTGAGGGAAAGGTGAAAAGCACCCCGAT-TA
Bacteria;Proteobacteria;Alphaproteobacteria;Rickettsiales;Rickettsiaceae;Rickettsia;Rickettsia            CGATAGTGAA-CAAGTACCGTGAGGGAAAGGTGAAAAGTACCCCGAC-AA
Bacteria;Proteobacteria;Deltaproteobacteria;Adiutricales;Adiutricaceae;Adiutrix;Candidatus             CGATAGTGAA-CCAGTACCGTGAGGGAAAGGCGAAAAGAACCCCG--AGA
Bacteria;Proteobacteria;Deltaproteobacteria;Desulfobacterales;Desulfobacteraceae;Desulfatibacillum;Desulfatibacillum          CGATAGCGAA-CCAGTACCGTGAGGGAAAGGTGAAAAGAACCCTTT-ATA
Bacteria;Proteobacteria;Deltaproteobacteria;Desulfuromonadales;Geobacteraceae;Geobacter;Geobacter          CGATAGTGCA-CTAGTACCGTGAGGGAAAGGTGAAAAGTACTCCAA-TGA
Bacteria;Proteobacteria;Deltaproteobacteria;Myxococcales;Polyangiaceae;Chondromyces;Chondromyces          CGATAGTGAA-CTAGTACCGCGAGGGAAAGGTGAAAAGAACCCCGG-TGA
Bacteria;Proteobacteria;Deltaproteobacteria;Desulfovibrionales;Desulfovibrionaceae;Desulfovibrio;Desulfovibrio          CGATAGCGAA-CCAGTACCGTGAGGGAAAGGTGAAAAGAACCCCT-GTTA
Bacteria;Bacteroidetes;Bacteroidia;Cytophagales;Cyclobacteriaceae;Aquiflexum;Aquiflexum          CGATAGTGAA-CAAGTACCGTGAGGGAAAGGTGAAAAGTACCGTG-AACA
Bacteria;Bacteroidetes;Bacteroidia;Sphingobacteriales;Sphingobacteriaceae;Pedobacter;Pedobacter             CGATAGTGAA-CCAGTACCGTGAGGGAAAGGTGAAAAGAACCCCG-AACA
Bacteria;Bacteroidetes;Bacteroidia;Bacteroidales;Dysgonomonadaceae;Fermentimonas;Fermentimonas          CGATAGTGAA-CCAGTACCGTGAGGGAAAGGTGAAAAGAACCTCG-AACA
Bacteria;Bacteroidetes;Bacteroidia;Chitinophagales;Chitinophagaceae;Chitinophaga;Chitinophaga          CGATAGTGAA-CCAGTACCGTAAGGGAAAGGTGAAAAGCACTTCG-AATA
Bacteria;Spirochaetes;Brachyspirae;Brachyspirales;Brachyspiraceae;Brachyspira;Brachyspira          CAATAGTGTA--GAGTACCGTGAGGGAAAGGTGAAAAGTCTCCCG-TTGA
Bacteria;Spirochaetes;Spirochaetia;Spirochaetales;Spirochaetaceae;Borrelia;Borrelia            CGATAGTGAA--GAGTACCGTGAGGGAAAGGTGAAAAGAACCCCG-G-GA
Bacteria;Epsilonbacteraeota;Campylobacteria;Campylobacterales;Sulfurospirillaceae;Sulfurospirillum;Sulfurospirillum             CGATAGTGAA-CCAGTACCGTGAGGGAAAGGTGAAAAGAACCCCA-GTGA
Bacteria;Epsilonbacteraeota;Campylobacteria;Campylobacterales;Arcobacteraceae;Arcobacter;Arcobacter          CGATAGTGAA-CAAGTACCGTGAGGGAAAGGTGAAAAGTACTCCA-GCGA
Bacteria;Epsilonbacteraeota;Campylobacteria;Campylobacterales;Helicobacteraceae;Helicobacter;Helicobacter             CGATAGCGAA-CAAGTACCGTGAGGGAAAGGTGAAAAGAACCGCA-GTGA
Bacteria;Epsilonbacteraeota;Campylobacteria;Nautiliales;Nautiliaceae;Nautilia;Nautilia          CGATAGTGCA-CAAGTACCGTGAGGGAAAGGTGAAAAGAACCCCG-GTGA
Bacteria;Actinobacteria;Actinobacteria;Corynebacteriales;Nocardiaceae;Gordonia;Gordonia        CGATAGCGGA-CAAGTACCGTGAGGGAAAGGTGAAAAGTACCCC--GGGA
Bacteria;Actinobacteria;Actinobacteria;Pseudonocardiales;Pseudonocardiaceae;Amycolatopsis;Amycolatopsis          CGATAGCGGA-CTAGTACCGTGAGGGAAAGATGAAAAGTACCCC--GGGA
Bacteria;Actinobacteria;Actinobacteria;Streptosporangiales;Nocardiopsaceae;Nocardiopsis;Nocardiopsis      CGATAGTGCA-CTAGTACCGTGAGGGAAAGGTGAAAAGTGCCCC--GGTG
Bacteria;Actinobacteria;Actinobacteria;Frankiales;Frankiaceae;Frankia;Frankia          CGATAGCGGA-CTAGTACCGTGAGGGAAAGGTGAAAAGTACCCC--GGGA
Bacteria;Actinobacteria;Actinobacteria;Streptomycetales;Streptomycetaceae;Kitasatospora;Kitasatospora      CGATAGCGGA--TAGTACCGTGAGGGAATGGTGAAAAGTACCGC--GGGA
Bacteria;Actinobacteria;Actinobacteria;Frankiales;Nakamurellaceae;Nakamurella;Nakamurella        CGATAGCGGA-CAAGTACCGTGAGGGAAAGGTGAAAAGTACCCC--GGGA
Bacteria;Actinobacteria;Actinobacteria;Propionibacteriales;Nocardioidaceae;Mumia;Mumia          CGATAGCGGA-CCAGTACCGTGAGGGAAAGGTGAAAAGTACCCC--GGGA
Bacteria;Actinobacteria;Actinobacteria;Micrococcales;Cellulomonadaceae;Cellulomonas;Cellulomonas          CGATAGCGGA-CAAGTACCGTGAGGGAAAGGTGAAAAGTACCCC--GGGA
Bacteria;Actinobacteria;Actinobacteria;Micrococcales;Beutenbergiaceae;Beutenbergia;Beutenbergia          CGATAGCGGA-CAAGTACCGTGAGGGAAAGGTGAAAAGTACCCC--GGGA
Bacteria;Actinobacteria;Actinobacteria;Micrococcales;Demequinaceae;Lysinimicrobium;Lysinimicrobium            CGATAGCGAA-TCAGTACCGTGAGGGAAGGGTGAAAAGTACCCC--GAGA
Bacteria;Actinobacteria;Actinobacteria;Micrococcales;Jonesiaceae;Jonesia;Jonesia            CGATAGCGGA-T-AGTACCGTGAGGGAATGGTGAAAAGTAGCCC--GGGA
Bacteria;Actinobacteria;Actinobacteria;Micrococcales;Brevibacteriaceae;Brevibacterium;Brevibacterium            CGATAGCGGA-T-AGTACCGTGAGGGAATGGTGAAAAGTACCCC--GGGA
Bacteria;Actinobacteria;Actinobacteria;Micrococcales;Microbacteriaceae;Leucobacter;Leucobacter        CGATAGCGGA-CTAGTACCGTGAGGGAAAGGTGAAAAGTACCCC--GGGA
Bacteria;Actinobacteria;Actinobacteria;Micrococcales;Micrococcaceae;Arthrobacter;Arthrobacter      CGATAGCGGA-CAAGTACCGTGAGGGAAAGGTGAAAAGTACCCC--GGGA
Bacteria;Actinobacteria;Actinobacteria;Propionibacteriales;Propionibacteriaceae;Acidipropionibacterium;Acidipropionibacterium          CGATAGTGGA-T-AGTACCGTGAGGGAATGGTGAAAAGTACCCC--GGGA
Bacteria;Actinobacteria;Actinobacteria;Bifidobacteriales;Bifidobacteriaceae;Alloscardovia;Alloscardovia             CGATAGTGGA-CGAGTACCGTGAGGGAAAGGTGAAAAGTAGTCC--GGGA
Bacteria;Firmicutes;Bacilli;Bacillales;Listeriaceae;Listeria;Listeria       CGATAGTGAA-CCAGTACCGTGAGGGAAAGGTGAAAAGCACCCCG-GAAG
Bacteria;Firmicutes;Bacilli;Bacillales;Planococcaceae;Lysinibacillus;Bacillus        CGATAGTGAA-CCAGTACCGTGAGGGAAAGGTGAAAAGCACCCCG-GAAG
Bacteria;Firmicutes;Bacilli;Bacillales;Stapyhlococcaceae;Staphylococcus;Mycobacterium            CGATAGTGAA-CCAGTACCGTGAGGGAAAGGTGAAAAGTACCCCG-GAAG
Bacteria;Firmicutes;Bacilli;Bacillales;Sporolactobacillaceae;Salipaludibacillus;[Bacillus]              CGATAGTGAA-CCAGTACCGTGAGGGAAAGGTGAAAAGCACCCCG-GGAG
Bacteria;Firmicutes;Bacilli;Lactobacillales;Lactobacillaceae;Lactobacillus;Lactobacillus             CGATAGTGAA-CCAGTACCGTGAGGGAAAGGTGAAAAGCACCCCG-GAAG
Bacteria;Firmicutes;Bacilli;Lactobacillales;Leuconostocaceae;Leuconostoc;Leuconostoc        CGATAGTGAA-CCAGTACCGTGAGGGAAAGGTGAAAAGCACCCCG-GAAG
Bacteria;Firmicutes;Bacilli;Lactobacillales;Carnobacteriaceae;Carnobacterium;Carnobacterium        CGATAGTGAA-CCAGTACCGTGAGGGAAAGGTGAAAAGAACCTCG-GAAG
Bacteria;Firmicutes;Bacilli;Bacillales;Paenibacillaceae;Brevibacillus;Brevibacillus              CGATAGTGAA-CCAGTACCGTGAGGGAAAGGTGAAAAGCACCCCG-GGAG
Bacteria;Firmicutes;Clostridia;Clostridiales;Christensenellaceae;Catabacter;Catabacter        CGATAGAGAA-ATAGTACCGTGAGGGAAAGGTGAAAAGCACCCCG-GGAG
Bacteria;Firmicutes;Clostridia;Clostridiales;Eubacteriaceae;Eubacterium;Eubacterium          CGATAGCGGA--AAGTACCGTGAGGGAAAGGTGAAAAGAACCCCG-GGAG
Bacteria;Firmicutes;Negativicutes;Selenomonadales;Acidaminococcaceae;Acidaminococcus;Acidaminococcus        CGATAGCGCA--TAGTACCGTGAGGGAAAGGTGAAAAGAACCGCG-GGAG
Bacteria;Firmicutes;Negativicutes;Selenomonadales;Veillonellaceae;Megasphaera;Megasphaera            CGATAGCGCA--TAGTACCGTGAGGGAAAGGTGAAAAGAACCCCG-GGAG
Bacteria;Tenericutes;Mollicutes;Entomoplasmatales;Entomoplasmatales        CGATAGTGAA-CCAGTACCGTGAGGGAAAGTTGAAAAGAACCCCG-GGAG
Bacteria;Tenericutes;Mollicutes;Mycoplasmatales;Mycoplasmataceae;Mycoplasma;Mycoplasma                CGATAGTGAA-CTAGTACCGTGAGGGAAAGGTGAAAAGAACCCCG-GGAG
Bacteria;Tenericutes;Mollicutes;Entomoplasmatales;Entomoplasmataceae;Mesoplasma;Mesoplasma            CGATAGTGAA-CCAGTACCGTGAGGGAAAGGTGAAAAGTACCCCG-AGAG
Bacteria;Lentisphaerae;Lentisphaeria;Lentisphaerales;Lentisphaeraceae;Lentisphaera;Lentisphaera        CGATAGTGAA-CCAGTACCGTGAGGGAAAGGCGAAAAGAACCCC--GTAA
Bacteria;Actinobacteria;Coriobacteriia;Coriobacteriales;Coriobacteriales             CGATAGCGAA-CCAGTACCGTGAGGGAAAGGTGAAAAGTACCCC--GAGA
Bacteria;Actinobacteria;Coriobacteriia;Coriobacteriales;Eggerthellaceae;Adlercreutzia;Adlercreutzia          CGATAGCGAA-CCAGTACCGTGAGGGAAAGGTGAAAAGCACCCC--GAGA
Bacteria;Actinobacteria;Coriobacteriia;Coriobacteriales;Atopobiaceae;Atopobium;Atopobium      CGATAGTGAA-CAAGTACCGTGAGGGAAAGGTGAAAAGCACCCC--GGAA
Bacteria;Synergistetes;Synergistia;Synergistales;Synergistaceae;Acetomicrobium;Acetomicrobium        CGATAGCGCA--TAGTACCGAGAGGGAAAGGTGAAAAGAACCCC--TGGC
Bacteria;Thermotogae;Thermotogae;Thermotogales;Fervidobacteriaceae;Thermosipho;Thermosipho             CGATAGCGAAACCAGTACCGTGAGGGAAAGGTGAAAAGCACCCC--GGAA
Bacteria;Deinococcus-Thermus;Deinococci;Thermales;Thermaceae;Oceanithermus;Oceanithermus          CGATAGCGAA-CCAGTACCGTGAGGGAAAGGTGAAAAGAACCCC--GGGA
                                  * **** * *   *******  ****** *  ******            

Bacteria;Proteobacteria;Gammaproteobacteria;Piscirickettsiales;Piscirickettsiaceae;Piscirickettsia;Piscirickettsia           GGGGA--GTGAAATAGAACCTAAAACCGTA-TGCATACAAGCAGTGGGAG
Bacteria;Proteobacteria;Gammaproteobacteria;Pseudomonadales;Moraxellaceae;Acinetobacter;Acinetobacter          GGGGA--GTGAAATAGATCCTGAAACCGCA-TGCATACAAGCAGTGGGAG
Bacteria;Proteobacteria;Gammaproteobacteria;Cellvibrionales;Cellvibrionaceae;Simiduia;Simiduia          GGGGA--GTGAAATAGAACCTGAAACCGTG-TGCGTACAAGCAGTAGGAG
Bacteria;Proteobacteria;Gammaproteobacteria;Cellvibrionales;Halieaceae;Halioglobus;Halioglobus            GGGGA--GTGAAATAGAACCTGAAACCGTG-TACGTACAAGCAGTGGGAG
Bacteria;Proteobacteria;Gammaproteobacteria;HdN1;gamma            GGGGA--GTGAAATAGAACCTGAAACCGTA-TGCGTACAAGCAGTAGGAG
Bacteria;Proteobacteria;Gammaproteobacteria;Oceanospirillales;Alcanivoraceae;Alcanivorax;Alcanivorax          GGGGA--GTGAAATAGACCCTGAAACCGTG-TACGTACAAGCAGTCGGAG
Bacteria;Proteobacteria;Gammaproteobacteria;Xanthomonadales;Rhodanobacteraceae;Mizugakiibacter;mine              GGGGA--GTGAAACAGACC-TGAAACCGTA-TGCGTACAAGCAGTGGAAG
Bacteria;Proteobacteria;Gammaproteobacteria;Xanthomonadales;Xanthomonadaceae;Lysobacter;Lysobacter          AGGGA--GTGAAATAGACCCTGAAACCGTG-TGCGTACAAGCAGTAGGAG
Bacteria;Proteobacteria;Gammaproteobacteria;Oceanospirillales;Halomonadaceae;Chromohalobacter;Chromohalobacter          GGGGA--GTGAAATAGATCCTGAAACCGTA-TGCGTACAAGCAGTGGGAG
Bacteria;Proteobacteria;Gammaproteobacteria;Pseudomonadales;Pseudomonadaceae;Azotobacter;Azotobacter            GGGGA--GTGAAATAGAACCTGAAACCGTA-TGCGTACAAGCAGTGGGAG
Bacteria;Proteobacteria;Gammaproteobacteria;Alteromonadales;Marinobacteraceae;Marinobacter;Marinobacter          GGGGA--GTGAAATAGATCCTGAAACCGTA-TGCGTACAAGCAGTCGGAG
Bacteria;Proteobacteria;Gammaproteobacteria;Oceanospirillales;Saccharospirillaceae;Gynuella;Gynuella          GGGGA--GTGAAATAGATCCTGAAACCGTA-TACGTACAAGCAGTGGGAG
Bacteria;Proteobacteria;Gammaproteobacteria;Oceanospirillales;Endozoicomonadaceae;Endozoicomonas;Endozoicomonas        GGGGA--GTGAAATAGAACCTGAATCCGTG-TACGTACAAGCAGTGGGAG
Bacteria;Proteobacteria;Gammaproteobacteria;Alteromonadales;Alteromonadaceae;Alteromonas;Alteromonas          GGGGA--GTGAAATAGAACCTGAAACCGTA-TACGTACAAGCAGTGGGAG
Bacteria;Proteobacteria;Gammaproteobacteria;Alteromonadales;Pseudoalteromonadaceae;Pseudoalteromonas;Pseudoalteromonas              GGGGA--GTGAAATAGAACCTGAAACCGTG-TACGTACAAGCAGTAGGAG
Bacteria;Proteobacteria;Gammaproteobacteria;Alteromonadales;Shewanellaceae;Shewanella;Shewanella        GGGGA--GTGAAATAGAACCTGAAACCGTA-TACGTACAAGCAGTGGGAG
Bacteria;Proteobacteria;Gammaproteobacteria;Vibrionales;Vibrionaceae;Aliivibrio;Aliivibrio            GGGGA--GTGAAATAGAACCTGAAACCGTG-TACGTACAAGCAGTAGGAG
Bacteria;Proteobacteria;Gammaproteobacteria;Alteromonadales;Moritellaceae;Moritella;Moritella             GGGGA--GTGAAATAGAACCTGAAACCGTA-TACGTACAAGCAGTGGGAG
Bacteria;Proteobacteria;Gammaproteobacteria;Alteromonadales;Psychromonadaceae;Psychromonas;Psychromonas              GGGGA--GTGAAATAGAACCTGAAACCGTG-TACGTACAAGCAGTAGGAG
Bacteria;Proteobacteria;Gammaproteobacteria;Orbales;Orbaceae;Gilliamella;Gilliamella          GGGGA--GTGAAATAGACCCTGAAACCGTG-TACGTACAATCAGTGGGAG
Bacteria;Proteobacteria;Gammaproteobacteria;Chromatiales;Chromatiaceae;Allochromatium;Allochromatium          GGGGA--GTGAAATAGAACCTGAAACCGTG-TGCGTACAAGCAGTCGGAG
Bacteria;Proteobacteria;Gammaproteobacteria;Thiotrichales;Thiotrichaceae;Thiothrix;Thiothrix             GGGGA--GTGAAATAGAACCTGAAACCGTG-TACGTACAAGCAGTGGGAG
Bacteria;Proteobacteria;Gammaproteobacteria;Milano-WF1B-44;Solemya            GGGGA--GTGAAATAGAACCTGAAACCGTG-TACGTACAAGCAGTAGGAG
Bacteria;Proteobacteria;Gammaproteobacteria;Methylococcales;Methylomonaceae;Methylomicrobium;Methylomicrobium        GGGGA--GTGAAATAGAACCTGAAACCGTA-TGCGTACAAGCAGTAGGAG
Bacteria;Proteobacteria;Gammaproteobacteria;Nitrosococcales;Methylophagaceae;Methylophaga;Methylophaga              GGGGA--GTGAAATAGAACCTGAAACCGTG-TGCGTACAAGCAGTAGGAG
Bacteria;Proteobacteria;Gammaproteobacteria;Legionellales;Legionellaceae;Legionella;Fluoribacter        GGGGA--GTGAAATAGAACCTGAAACCGTT-TGCGTACAAGCAGTGGGAG
Bacteria;Proteobacteria;Gammaproteobacteria;Francisellales;Francisellaceae;Francisella;Allofrancisella                   AGGGA--GTGAAATAGAATCTGAAACCGCT-TGCATACAAGCAGTAGGAG
Bacteria;Proteobacteria;Gammaproteobacteria;Cardiobacteriales;Cardiobacteriaceae;Cardiobacterium;Shewanella            AGGGA--GTGAAATAGAACCTGAAACCGTG-TGCATACAAGCAGTCAGAG
Bacteria;Proteobacteria;Gammaproteobacteria;Betaproteobacteriales;Nitrosomonadaceae;Nitrosomonas;Nitrosomonas            GGGGA--GTGAAATAGATCCTGAAACCGCA-TGCATACAAACAGTGGGAG
Bacteria;Proteobacteria;Gammaproteobacteria;Betaproteobacteriales;Rhodocyclaceae;Dechlorosoma;Dechlorosoma          GGGGA--GTGAAATAGATCCTGAAACCGCA-TGCATACAAACAGTGGGAG
Bacteria;Proteobacteria;Gammaproteobacteria;Betaproteobacteriales;Burkholderiaceae;Achromobacter;Achromobacter          GGGGA--GTGAAATAGATCCTGAAACCGTA-TGCATACAAACAGTAGGAG
Bacteria;Proteobacteria;Gammaproteobacteria;Betaproteobacteriales;Chromobacteriaceae;Chromobacterium;Chromobacterium          GGGGA--GTGAAATAGAACCTGAAACCGGA-TGCATACAAACAGTGGGAG
Bacteria;Proteobacteria;Gammaproteobacteria;Betaproteobacteriales;Neisseriaceae;Kingella;Kingella        GGGGA--GTGAAATAGAACCTGAAACCTGA-TGCATACATACAGTGGGAG
Bacteria;Proteobacteria;Gammaproteobacteria;Acidithiobacillales;Acidithiobacillaceae;Acidithiobacillus;Acidithiobacillus                GCGGA--GTGAAATAGATCCTGAAACCGTA-TGCCTACAAGCAGTGGGAG
Bacteria;Proteobacteria;Gammaproteobacteria;Salinisphaerales;Solimonadaceae;Polycyclovorans;Polycyclovorans      GGGGA--GTGAAATAGAACCTGAAACCGGA-TGCGTACAAGCAGTCAGAG
Bacteria;Proteobacteria;Alphaproteobacteria;Azospirillales;Azospirillaceae;Azospirillum;Azospirillum          GGGGA--GTGAAACAGTTCCTGAAACCGGA-TGCCTACAAGCAGTCGGAG
Bacteria;Proteobacteria;Alphaproteobacteria;Rhodospirillales;Rhodospirillaceae;Haematospirillum;Haematospirillum            GGGGA--GTGAAACAGTTCCTGAAACCGGA-TGCCTACAAGCAGTCGGAG
Bacteria;Proteobacteria;Alphaproteobacteria;Rhodospirillales;Thalassospiraceae;Thalassospira;Thalassospira             GGGGA--GTGAAATAGTTCCTGAAACCGGA-TGCCTACAAGCAGTTGGAG
Bacteria;Proteobacteria;Alphaproteobacteria;Caulobacterales;Caulobacteraceae;Asticcacaulis;Asticcacaulis            GGGGA--GTGAAACAGATCCTGAAATCGGA-AGCCTACAAGCAGTCGGAG
Bacteria;Proteobacteria;Alphaproteobacteria;Caulobacterales;Hyphomonadaceae;Hirschia;Hirschia        GGGGA--GTGAAACAGATCCTGAAACGGAA-TGCCTACAAGCAGTGGGAG
Bacteria;Proteobacteria;Alphaproteobacteria;Rhizobiales;Xanthobacteraceae;Bradyrhizobium;Bradyrhizobium          GGGGA--GTGAAATAGA-CCTGAAACCGGA-CACCTACAAACAGATGGAG
Bacteria;Proteobacteria;Alphaproteobacteria;Rhizobiales;Beijerinckiaceae;Methylobacterium;Methylobacterium          GGGGA--GTGAAACAGCACCTGAAACCGGA-TGCTTACAAACAGTAGGAG
Bacteria;Proteobacteria;Alphaproteobacteria;Rhizobiales;Hyphomicrobiaceae;Filomicrobium;Candidatus          GGGGA--GTGAAATAGAACCTGAAACCGGA-TGCCTACAAACAGTGGGAG
Bacteria;Proteobacteria;Alphaproteobacteria;Rhizobiales;Stappiaceae;Labrenzia;Labrenzia        GGGGA--GTGAAACAGTTCCTGAAACCGGA-TGCCTACAAACAGTTGGAG
Bacteria;Proteobacteria;Alphaproteobacteria;Rhodobacterales;Rhodobacteraceae;Celeribacter;Pacificibacter            GGGGA--GTGAAACAGTTTCTGAAACCGGA-CGCCTACAAGCAGTCGGAG
Bacteria;Proteobacteria;Alphaproteobacteria;Sphingomonadales;Sphingomonadaceae;Croceicoccus;Croceicoccus        GGGGA--GTGAAACAGTACCTGAAACCGAA-TGCTTACAAGCAGTTGGAG
Bacteria;Proteobacteria;Alphaproteobacteria;Rickettsiales;Rickettsiaceae;Rickettsia;Rickettsia            GGGGA--GTGAAATAGTATCTGAAACCAAA-TGCTTACAAGCAGTCGGAG
Bacteria;Proteobacteria;Deltaproteobacteria;Adiutricales;Adiutricaceae;Adiutrix;Candidatus             GGGGA--GTGAAATAGAACCTGAAACCGTT-TGCCTACAAGCTGTAGAAG
Bacteria;Proteobacteria;Deltaproteobacteria;Desulfobacterales;Desulfobacteraceae;Desulfatibacillum;Desulfatibacillum          AGGGA--GTGAAATAGAACCTGAAACCGTT-TGCTTACAAGCAGTGGGAG
Bacteria;Proteobacteria;Deltaproteobacteria;Desulfuromonadales;Geobacteraceae;Geobacter;Geobacter          GGAGG--GTGAAATAGAACCTGAAACCGTA-TGCCTACAAGCAGTGGGAG
Bacteria;Proteobacteria;Deltaproteobacteria;Myxococcales;Polyangiaceae;Chondromyces;Chondromyces          GGGGA--GTGAAATAGTACCTGAAACCGTG-TGCCTACAAGCAGTGGGAG
Bacteria;Proteobacteria;Deltaproteobacteria;Desulfovibrionales;Desulfovibrionaceae;Desulfovibrio;Desulfovibrio          GGGGA--GTGAAATAGAACCTGAAACCTTG-TGCCTACAAGCTGTGGGAG
Bacteria;Bacteroidetes;Bacteroidia;Cytophagales;Cyclobacteriaceae;Aquiflexum;Aquiflexum          ACGGG--GTGAAATAGAACCTGAAACCGTG-CGCCTACAAGCGGTCGGAG
Bacteria;Bacteroidetes;Bacteroidia;Sphingobacteriales;Sphingobacteriaceae;Pedobacter;Pedobacter             GGGGA--GTGAAATAGAACCTGAAACTGTG-TGCTTACAAGCGGTCGGAG
Bacteria;Bacteroidetes;Bacteroidia;Bacteroidales;Dysgonomonadaceae;Fermentimonas;Fermentimonas          GAGGA--GTGAAATAGACCCTGAAACCATG-TGCTTACAAGCGGTCGGAG
Bacteria;Bacteroidetes;Bacteroidia;Chitinophagales;Chitinophagaceae;Chitinophaga;Chitinophaga          GAAGA--GTGAAATAGTACCTGAAACCGTG-CGCCTACAAGCGGTCGGAG
Bacteria;Spirochaetes;Brachyspirae;Brachyspirales;Brachyspiraceae;Brachyspira;Brachyspira          GGGTT--ATTAAATAGAACCTGAAACCTTA-AGCTTACAAGTAGTCAGAG
Bacteria;Spirochaetes;Spirochaetia;Spirochaetales;Spirochaetaceae;Borrelia;Borrelia            GGGGA--GTGAAATAGAAC-TGAAACCGTA-GACTTACAAGCAGTCAAAG
Bacteria;Epsilonbacteraeota;Campylobacteria;Campylobacterales;Sulfurospirillaceae;Sulfurospirillum;Sulfurospirillum             GGGGA--GTGAAATAGAACCTGAAACCATT-TGCTTACAATCATTCAGAG
Bacteria;Epsilonbacteraeota;Campylobacteria;Campylobacterales;Arcobacteraceae;Arcobacter;Arcobacter          GGAGA--GTGAAATAGAACCTGAAACCATT-AGCTTACAATCATTCAGAG
Bacteria;Epsilonbacteraeota;Campylobacteria;Campylobacterales;Helicobacteraceae;Helicobacter;Helicobacter             GCGGA--GTGAAATAGAACCTGAAACCATC-TGCTTACAATCATTCAGAG
Bacteria;Epsilonbacteraeota;Campylobacteria;Nautiliales;Nautiliaceae;Nautilia;Nautilia          GGGGA--GTGAAATAGAACCTGAAACCGCT-TGCCTACAATCATTCGGAG
Bacteria;Actinobacteria;Actinobacteria;Corynebacteriales;Nocardiaceae;Gordonia;Gordonia        GGGGA--GTGAAATAGTACCTGAAACCGGA-CGCTTACAATCCGTCAAAG
Bacteria;Actinobacteria;Actinobacteria;Pseudonocardiales;Pseudonocardiaceae;Amycolatopsis;Amycolatopsis          GGGGA--GTGAAAGAGTACCTGAAACCGTG-TGCCTACAAGCCGTCAGAG
Bacteria;Actinobacteria;Actinobacteria;Streptosporangiales;Nocardiopsaceae;Nocardiopsis;Nocardiopsis      AGGGGTCGTGAAATAGTACCTGAAACCGTG-TGCTGTCAAGCCGTCAGAG
Bacteria;Actinobacteria;Actinobacteria;Frankiales;Frankiaceae;Frankia;Frankia          GGGGA--GTGAAATAGTACCTGAAACCGTG-TGCCTACAATCCGTGGGAG
Bacteria;Actinobacteria;Actinobacteria;Streptomycetales;Streptomycetaceae;Kitasatospora;Kitasatospora      GCGGA--GTGAAATAGTACCTGAAACCGTG-TGCCTACAAGCCGTGGGGG
Bacteria;Actinobacteria;Actinobacteria;Frankiales;Nakamurellaceae;Nakamurella;Nakamurella        GGGGA--GTGAAATAGTACCTGAAACCGTG-TGCTTACAATCCGTCGGAG
Bacteria;Actinobacteria;Actinobacteria;Propionibacteriales;Nocardioidaceae;Mumia;Mumia          GGGGA--GTGAAATAGTACCTGAAACCATG-TGCCTACAATCCGTCGGAG
Bacteria;Actinobacteria;Actinobacteria;Micrococcales;Cellulomonadaceae;Cellulomonas;Cellulomonas          GGGGA--GTGAAATAGTACCTGAAACCGTG-TGCCTACAAACCGTCGGAG
Bacteria;Actinobacteria;Actinobacteria;Micrococcales;Beutenbergiaceae;Beutenbergia;Beutenbergia          GGGGA--GTGAAATAGTACCTGAAACCGTT-TGCTTACAATCCGTCGGAG
Bacteria;Actinobacteria;Actinobacteria;Micrococcales;Demequinaceae;Lysinimicrobium;Lysinimicrobium            GGGGA--GTGAAATAGTACCTGAAACCGTG-TGCTTACAATCCGTCGGAG
Bacteria;Actinobacteria;Actinobacteria;Micrococcales;Jonesiaceae;Jonesia;Jonesia            GGGCA--GTGAAATAGTACCTGAAACCATG-TGCTTACAATCCGTCGGAG
Bacteria;Actinobacteria;Actinobacteria;Micrococcales;Brevibacteriaceae;Brevibacterium;Brevibacterium            GGGGA--GTGAAATAGTACCTGAAACCATG-TGCTTACAATCCGTCAGAG
Bacteria;Actinobacteria;Actinobacteria;Micrococcales;Microbacteriaceae;Leucobacter;Leucobacter        GGGGA--GTGAAATAGTACCTGAAACCGTT-TGCTTACAATCCGTCGGAG
Bacteria;Actinobacteria;Actinobacteria;Micrococcales;Micrococcaceae;Arthrobacter;Arthrobacter      GGGGA--GTGAAATAGTACCTGAAACCGTG-TGCTTACAATCCGTCAGAG
Bacteria;Actinobacteria;Actinobacteria;Propionibacteriales;Propionibacteriaceae;Acidipropionibacterium;Acidipropionibacterium          GGGGA--GTGAAAGAGTACCTGAAACCGGC-CGCATACAATCCGTCGGAG
Bacteria;Actinobacteria;Actinobacteria;Bifidobacteriales;Bifidobacteriaceae;Alloscardovia;Alloscardovia             GGACA--GTGAAATAGTTTCTGAAACCGTG-AGCTTACAATCCGTCAGAG
Bacteria;Firmicutes;Bacilli;Bacillales;Listeriaceae;Listeria;Listeria       GG-GA--GTGAAACAGTTCCTGAAACCGTG-TGCCTACAAGTAGTTAGAG
Bacteria;Firmicutes;Bacilli;Bacillales;Planococcaceae;Lysinibacillus;Bacillus        GG-GA--GTGAAAGAGATCCTGAAACCGTG-TGCCTACAAGTAGTTAGAG
Bacteria;Firmicutes;Bacilli;Bacillales;Stapyhlococcaceae;Staphylococcus;Mycobacterium            GG-GA--GTGAAAGAGAACTTGAAACCGTG-TGCTTACAAGTAGTCAGAG
Bacteria;Firmicutes;Bacilli;Bacillales;Sporolactobacillaceae;Salipaludibacillus;[Bacillus]              GG-GA--GTGAAACAGATCTTGAAACCGTG-TGCCTACAAGTAGTTGGAG
Bacteria;Firmicutes;Bacilli;Lactobacillales;Lactobacillaceae;Lactobacillus;Lactobacillus             GG-GA--GTGAAATAGTTCCTGAAACCATG-TGCCTACAAGCTGTCGGAG
Bacteria;Firmicutes;Bacilli;Lactobacillales;Leuconostocaceae;Leuconostoc;Leuconostoc        GG-GA--GTGAAATAGTTCCTGAAACCACGACGCCTACAAGAAGTCAGAG
Bacteria;Firmicutes;Bacilli;Lactobacillales;Carnobacteriaceae;Carnobacterium;Carnobacterium        AG-GA--GTGAAATAGCCCCTGAAACCGTG-TGCCTACAAATAGTTAAAG
Bacteria;Firmicutes;Bacilli;Bacillales;Paenibacillaceae;Brevibacillus;Brevibacillus              GG-GA--GTGAAATAGTACCTGAAACCGTG-TGCTTACAAATAGTCGGAG
Bacteria;Firmicutes;Clostridia;Clostridiales;Christensenellaceae;Catabacter;Catabacter        GG-GA--GTGAAAGAGAACCTGAAACCTTG-TGCTTACAAGCAGTGGGGG
Bacteria;Firmicutes;Clostridia;Clostridiales;Eubacteriaceae;Eubacterium;Eubacterium          GG-GA--GTGAAATAGAAACTGAAACCCTG-TGCTTACAAGCAGCTGGAG
Bacteria;Firmicutes;Negativicutes;Selenomonadales;Acidaminococcaceae;Acidaminococcus;Acidaminococcus        TG-GA--GTGAAATAGAACCTGAAACCGTA-TGTCTACAAGCAGTCGGAG
Bacteria;Firmicutes;Negativicutes;Selenomonadales;Veillonellaceae;Megasphaera;Megasphaera            GG-GA--ATGAAAGAGAACCTGAAACCGTA-TGTCTACAAGCAGTCGAAG
Bacteria;Tenericutes;Mollicutes;Entomoplasmatales;Entomoplasmatales        GG-GA--GTGAAATAGATCCTGAAACCATATTGCCTACAAAAAGTCAGAG
Bacteria;Tenericutes;Mollicutes;Mycoplasmatales;Mycoplasmataceae;Mycoplasma;Mycoplasma                GG-GA--GTGAAATAGATTCTGAAACCA-ATTACTTACAGTTAGTCAGAG
Bacteria;Tenericutes;Mollicutes;Entomoplasmatales;Entomoplasmataceae;Mesoplasma;Mesoplasma            GG-GA--GTGAAATAGTTCCTGAAACCATGT-GCTTACAAGAAGATAGAG
Bacteria;Lentisphaerae;Lentisphaeria;Lentisphaerales;Lentisphaeraceae;Lentisphaera;Lentisphaera        GGGGA--GTGAAATAGAACCTGAAATCATA-CATCTACAAAGTGTGGGTC
Bacteria;Actinobacteria;Coriobacteriia;Coriobacteriales;Coriobacteriales             GGGGA--GTGAAATAGTACCTGAAACCGTG-TGCCTACAAGCAGTTGGAG
Bacteria;Actinobacteria;Coriobacteriia;Coriobacteriales;Eggerthellaceae;Adlercreutzia;Adlercreutzia          GGGGA--GTGAAACAGTACCTGAAACCGTG-CGCCCACAAGCAGTCGGAG
Bacteria;Actinobacteria;Coriobacteriia;Coriobacteriales;Atopobiaceae;Atopobium;Atopobium      GGGGA--GTGAAATAGTACCTGAAACCGTG-TGCCTACAAGCAGTCGGAG
Bacteria;Synergistetes;Synergistia;Synergistales;Synergistaceae;Acetomicrobium;Acetomicrobium        GGGGA--GTGAAATAGA-CCTGAAACCGTG-TGCCCACAAGCTGTCGGAG
Bacteria;Thermotogae;Thermotogae;Thermotogales;Fervidobacteriaceae;Thermosipho;Thermosipho             GGGGA--GTGAAAGAGA-CCTGAAACTGCG-TGCCTACAAGAAGTCGGAG
Bacteria;Deinococcus-Thermus;Deinococci;Thermales;Thermaceae;Oceanithermus;Oceanithermus          GGGGA--GTGAAATAGAACCTGAAACCGTG-CGCTTACAAGCAATCACGG
                                          * *** **    * **             **           

Bacteria;Proteobacteria;Gammaproteobacteria;Piscirickettsiales;Piscirickettsiaceae;Piscirickettsia;Piscirickettsia           CATCCTTTTTGTGA--------------------------------TGTG
Bacteria;Proteobacteria;Gammaproteobacteria;Pseudomonadales;Moraxellaceae;Acinetobacter;Acinetobacter          CACC---TTCGTGG--------------------------------TGTG
Bacteria;Proteobacteria;Gammaproteobacteria;Cellvibrionales;Cellvibrionaceae;Simiduia;Simiduia          CCTC---TTCGTGG--------------------------------GGTG
Bacteria;Proteobacteria;Gammaproteobacteria;Cellvibrionales;Halieaceae;Halioglobus;Halioglobus            CCCT---T---CGG--------------------------------GGTG
Bacteria;Proteobacteria;Gammaproteobacteria;HdN1;gamma            CCC---CCTTGTGGG--------------------------------GTG
Bacteria;Proteobacteria;Gammaproteobacteria;Oceanospirillales;Alcanivoraceae;Alcanivorax;Alcanivorax          CCCG--CTTTGTTGG--------------------------------GTG
Bacteria;Proteobacteria;Gammaproteobacteria;Xanthomonadales;Rhodanobacteraceae;Mizugakiibacter;mine              CTC----CGCAAGGA--------------------------------GTG
Bacteria;Proteobacteria;Gammaproteobacteria;Xanthomonadales;Xanthomonadaceae;Lysobacter;Lysobacter          CTC----CGCAAGGA--------------------------------GTG
Bacteria;Proteobacteria;Gammaproteobacteria;Oceanospirillales;Halomonadaceae;Chromohalobacter;Chromohalobacter          CACG--TTTCGGCGT--------------------------------GTG
Bacteria;Proteobacteria;Gammaproteobacteria;Pseudomonadales;Pseudomonadaceae;Azotobacter;Azotobacter            CCCA--CATTGTTGG--------------------------------GTG
Bacteria;Proteobacteria;Gammaproteobacteria;Alteromonadales;Marinobacteraceae;Marinobacter;Marinobacter          CGGA--CTT-GTTCC--------------------------------GTG
Bacteria;Proteobacteria;Gammaproteobacteria;Oceanospirillales;Saccharospirillaceae;Gynuella;Gynuella          CATT--CTTCGGAAT--------------------------------GTG
Bacteria;Proteobacteria;Gammaproteobacteria;Oceanospirillales;Endozoicomonadaceae;Endozoicomonas;Endozoicomonas        CAAGCACTCTTTATTTATAAAGCACGT-----------------CTTGTG
Bacteria;Proteobacteria;Gammaproteobacteria;Alteromonadales;Alteromonadaceae;Alteromonas;Alteromonas          CA-G--ACTTGTTCT--------------------------------GTG
Bacteria;Proteobacteria;Gammaproteobacteria;Alteromonadales;Pseudoalteromonadaceae;Pseudoalteromonas;Pseudoalteromonas              C-----CCTTCGAGG--------------------------------GTG
Bacteria;Proteobacteria;Gammaproteobacteria;Alteromonadales;Shewanellaceae;Shewanella;Shewanella        CGGT--TCTTGAGACC-------------------------------GTG
Bacteria;Proteobacteria;Gammaproteobacteria;Vibrionales;Vibrionaceae;Aliivibrio;Aliivibrio            CA-T--ACTTGTTAT--------------------------------GTG
Bacteria;Proteobacteria;Gammaproteobacteria;Alteromonadales;Moritellaceae;Moritella;Moritella             CCTA--CTTTGT--TG------------------------------GGTG
Bacteria;Proteobacteria;Gammaproteobacteria;Alteromonadales;Psychromonadaceae;Psychromonas;Psychromonas              CGGA--CATTGTGTTC------------------------------CGTG
Bacteria;Proteobacteria;Gammaproteobacteria;Orbales;Orbaceae;Gilliamella;Gilliamella          CTGT--TACCGTTAGGTAA--------------------------TAGTG
Bacteria;Proteobacteria;Gammaproteobacteria;Chromatiales;Chromatiaceae;Allochromatium;Allochromatium          CCTCGTA----AGG--------------------------------GGTG
Bacteria;Proteobacteria;Gammaproteobacteria;Thiotrichales;Thiotrichaceae;Thiothrix;Thiothrix             CCC--TA----CGG--------------------------------GGTG
Bacteria;Proteobacteria;Gammaproteobacteria;Milano-WF1B-44;Solemya            CCC--TT----CGG--------------------------------GGTG
Bacteria;Proteobacteria;Gammaproteobacteria;Methylococcales;Methylomonaceae;Methylomicrobium;Methylomicrobium        CCTGTCTTCGGATG--------------------------------GGTG
Bacteria;Proteobacteria;Gammaproteobacteria;Nitrosococcales;Methylophagaceae;Methylophaga;Methylophaga              CAGACTT---GTTC--------------------------------TGTG
Bacteria;Proteobacteria;Gammaproteobacteria;Legionellales;Legionellaceae;Legionella;Fluoribacter        CATGGCTTAGGCTG--------------------------------TGTG
Bacteria;Proteobacteria;Gammaproteobacteria;Francisellales;Francisellaceae;Francisella;Allofrancisella                   CACGATTTAGTTGT---------------------------------GTG
Bacteria;Proteobacteria;Gammaproteobacteria;Cardiobacteriales;Cardiobacteriaceae;Cardiobacterium;Shewanella            CATA-----TGAAGAT-----------------------------ATGTG
Bacteria;Proteobacteria;Gammaproteobacteria;Betaproteobacteriales;Nitrosomonadaceae;Nitrosomonas;Nitrosomonas            CCCTGGTTTGACTG-------------------------------GGGTG
Bacteria;Proteobacteria;Gammaproteobacteria;Betaproteobacteriales;Rhodocyclaceae;Dechlorosoma;Dechlorosoma          CCCC--TTCG--TG-------------------------------GGGTG
Bacteria;Proteobacteria;Gammaproteobacteria;Betaproteobacteriales;Burkholderiaceae;Achromobacter;Achromobacter          CCTC--CTTG--TG-------------------------------GGGTG
Bacteria;Proteobacteria;Gammaproteobacteria;Betaproteobacteriales;Chromobacteriaceae;Chromobacterium;Chromobacterium          CGGA--CTTG--TT-------------------------------CCGTG
Bacteria;Proteobacteria;Gammaproteobacteria;Betaproteobacteriales;Neisseriaceae;Kingella;Kingella        CGGA--ATAA--TT-------------------------------CCGTG
Bacteria;Proteobacteria;Gammaproteobacteria;Acidithiobacillales;Acidithiobacillaceae;Acidithiobacillus;Acidithiobacillus                CCCGT-TTTA---C-------------------------------GGGTG
Bacteria;Proteobacteria;Gammaproteobacteria;Salinisphaerales;Solimonadaceae;Polycyclovorans;Polycyclovorans      CGGA--CTTG--TT-------------------------------CCGTG
Bacteria;Proteobacteria;Alphaproteobacteria;Azospirillales;Azospirillaceae;Azospirillum;Azospirillum          CGG--------CCTTGCG---------------------------CCGTG
Bacteria;Proteobacteria;Alphaproteobacteria;Rhodospirillales;Rhodospirillaceae;Haematospirillum;Haematospirillum            CGGA-----ATTCCTTCGGGAATG--------------------TCCGTG
Bacteria;Proteobacteria;Alphaproteobacteria;Rhodospirillales;Thalassospiraceae;Thalassospira;Thalassospira             CCT--------CTTTATGGG---------------------------GTG
Bacteria;Proteobacteria;Alphaproteobacteria;Caulobacterales;Caulobacteraceae;Asticcacaulis;Asticcacaulis            CCCC-----CCAG-----CG-------------------------GGGTG
Bacteria;Proteobacteria;Alphaproteobacteria;Caulobacterales;Hyphomonadaceae;Hirschia;Hirschia        CTCT-----T--------CG-------------------------GAGTG
Bacteria;Proteobacteria;Alphaproteobacteria;Rhizobiales;Xanthobacteraceae;Bradyrhizobium;Bradyrhizobium          CTCA------AGATTCGTTCT------------------------GGGTG
Bacteria;Proteobacteria;Alphaproteobacteria;Rhizobiales;Beijerinckiaceae;Methylobacterium;Methylobacterium          CCCA------AGGTTCGTCCT------------------------GGGTG
Bacteria;Proteobacteria;Alphaproteobacteria;Rhizobiales;Hyphomicrobiaceae;Filomicrobium;Candidatus          CCTG------AAAT--------------------------------GGTG
Bacteria;Proteobacteria;Alphaproteobacteria;Rhizobiales;Stappiaceae;Labrenzia;Labrenzia        GGCG------CAA--------------------------------GCCTG
Bacteria;Proteobacteria;Alphaproteobacteria;Rhodobacterales;Rhodobacteraceae;Celeribacter;Pacificibacter            GGAC-----CTTG-----AG-------------------------TCCTG
Bacteria;Proteobacteria;Alphaproteobacteria;Sphingomonadales;Sphingomonadaceae;Croceicoccus;Croceicoccus        CCT--------CTTTAGGGG---------------------------GTG
Bacteria;Proteobacteria;Alphaproteobacteria;Rickettsiales;Rickettsiaceae;Rickettsia;Rickettsia            CA--------AGCGTATTTATATGT-------------------CTTGTG
Bacteria;Proteobacteria;Deltaproteobacteria;Adiutricales;Adiutricaceae;Adiutrix;Candidatus             GCCTATGAT---------------------CTTCGGATC-----AGGCTG
Bacteria;Proteobacteria;Deltaproteobacteria;Desulfobacterales;Desulfobacteraceae;Desulfatibacillum;Desulfatibacillum          GGTTATGGAATCGG----------------CTTCGGCCCTTTCCGGCCTG
Bacteria;Proteobacteria;Deltaproteobacteria;Desulfuromonadales;Geobacteraceae;Geobacter;Geobacter          CCCCATGTA---------------------TATCAG---------GGGTG
Bacteria;Proteobacteria;Deltaproteobacteria;Myxococcales;Polyangiaceae;Chondromyces;Chondromyces          CGCTATGGCCGCAA---------------------------GGCAATGCG
Bacteria;Proteobacteria;Deltaproteobacteria;Desulfovibrionales;Desulfovibrionaceae;Desulfovibrio;Desulfovibrio          CGGACTT-----------------------------------GTTCCGTG
Bacteria;Bacteroidetes;Bacteroidia;Cytophagales;Cyclobacteriaceae;Aquiflexum;Aquiflexum          CCCTGAG-------------------------------ATGGG----GTG
Bacteria;Bacteroidetes;Bacteroidia;Sphingobacteriales;Sphingobacteriaceae;Pedobacter;Pedobacter             CGTCCAG-------------------------------GTGGC----GTG
Bacteria;Bacteroidetes;Bacteroidia;Bacteroidales;Dysgonomonadaceae;Fermentimonas;Fermentimonas          TCCCCTT-------------------------------GAGGG----ATG
Bacteria;Bacteroidetes;Bacteroidia;Chitinophagales;Chitinophagaceae;Chitinophaga;Chitinophaga          CATAGTA-------------------------------ATAT-----GTG
Bacteria;Spirochaetes;Brachyspirae;Brachyspirales;Brachyspiraceae;Brachyspira;Brachyspira          GGTACCCT-------------------------GCTAGCAATAGTAGATG
Bacteria;Spirochaetes;Spirochaetia;Spirochaetales;Spirochaetaceae;Borrelia;Borrelia            ----------------------------------CCATGATTTATTCATG
Bacteria;Epsilonbacteraeota;Campylobacteria;Campylobacterales;Sulfurospirillaceae;Sulfurospirillum;Sulfurospirillum             CCCTATG-----------------------------ATTTAT-CAGGGTG
Bacteria;Epsilonbacteraeota;Campylobacteria;Campylobacterales;Arcobacteraceae;Arcobacter;Arcobacter          CCCTATG-----------------------------ATTTAT-CAGGGTG
Bacteria;Epsilonbacteraeota;Campylobacteria;Campylobacterales;Helicobacteraceae;Helicobacter;Helicobacter             CCCTATG-----------------------------ATTTAT-CAGGGTG
Bacteria;Epsilonbacteraeota;Campylobacteria;Nautiliales;Nautiliaceae;Nautilia;Nautilia          CCCTATTGTCC-------------------------ATTGGACAAGGGTG
Bacteria;Actinobacteria;Actinobacteria;Corynebacteriales;Nocardiaceae;Gordonia;Gordonia        CCTGTG----------------------CCTCTTCGGAGGGT---GGGTG
Bacteria;Actinobacteria;Actinobacteria;Pseudonocardiales;Pseudonocardiaceae;Amycolatopsis;Amycolatopsis          CCCGAGCA--------------------CATCCTTGTGATGTT-GAGGTG
Bacteria;Actinobacteria;Actinobacteria;Streptosporangiales;Nocardiopsaceae;Nocardiopsis;Nocardiopsis      CTGGAG----------------------CTTGTCTTTGG---------TG
Bacteria;Actinobacteria;Actinobacteria;Frankiales;Frankiaceae;Frankia;Frankia          CTGG-------------------------ACTGT---GGTCT----GGTG
Bacteria;Actinobacteria;Actinobacteria;Streptomycetales;Streptomycetaceae;Kitasatospora;Kitasatospora      C-AG-------------------------CCTTC---GGGCT----G-TG
Bacteria;Actinobacteria;Actinobacteria;Frankiales;Nakamurellaceae;Nakamurella;Nakamurella        CGAT-------------------------CACTT---GTGAT----TGTG
Bacteria;Actinobacteria;Actinobacteria;Propionibacteriales;Nocardioidaceae;Mumia;Mumia          CGAT-------------------------CTCCTTGTGGGAT----TGTG
Bacteria;Actinobacteria;Actinobacteria;Micrococcales;Cellulomonadaceae;Cellulomonas;Cellulomonas          CCTCCCT-------------------------------AGCA--GGGGTG
Bacteria;Actinobacteria;Actinobacteria;Micrococcales;Beutenbergiaceae;Beutenbergia;Beutenbergia          CCTCCTT-------------------------------GGTT--GGGGTG
Bacteria;Actinobacteria;Actinobacteria;Micrococcales;Demequinaceae;Lysinimicrobium;Lysinimicrobium            CCTCCTT-------------------------------AGCT--GGGGTG
Bacteria;Actinobacteria;Actinobacteria;Micrococcales;Jonesiaceae;Jonesia;Jonesia            CCTCCTT-------------------------------AGTT--GGGGTG
Bacteria;Actinobacteria;Actinobacteria;Micrococcales;Brevibacteriaceae;Brevibacterium;Brevibacterium            CCTCCTT--------------------------------GTT--GGGGTG
Bacteria;Actinobacteria;Actinobacteria;Micrococcales;Microbacteriaceae;Leucobacter;Leucobacter        CAGGCTT-------------------------------TGTA--TCTGTG
Bacteria;Actinobacteria;Actinobacteria;Micrococcales;Micrococcaceae;Arthrobacter;Arthrobacter      CAAGCGTGCAC----------------CTTGGTGTAGTTGTT--CTTGTG
Bacteria;Actinobacteria;Actinobacteria;Propionibacteriales;Propionibacteriaceae;Acidipropionibacterium;Acidipropionibacterium          CCTGCCT---------------------------GTACGGG---TGGGTG
Bacteria;Actinobacteria;Actinobacteria;Bifidobacteriales;Bifidobacteriaceae;Alloscardovia;Alloscardovia             CCTTGAG--------------------------------------GGGTG
Bacteria;Firmicutes;Bacilli;Bacillales;Listeriaceae;Listeria;Listeria       CCC-----------------------------------GTT-AATGGGTG
Bacteria;Firmicutes;Bacilli;Bacillales;Planococcaceae;Lysinibacillus;Bacillus        CCC-----------------------------------GTT-AATGGGTG
Bacteria;Firmicutes;Bacilli;Bacillales;Stapyhlococcaceae;Staphylococcus;Mycobacterium            CCC-----------------------------------GTT-TATGGGTG
Bacteria;Firmicutes;Bacilli;Bacillales;Sporolactobacillaceae;Salipaludibacillus;[Bacillus]              CCC-----------------------------------GTT-AATGGGTG
Bacteria;Firmicutes;Bacilli;Lactobacillales;Lactobacillaceae;Lactobacillus;Lactobacillus             CCC-----------------------------------ATT-AATGGGTG
Bacteria;Firmicutes;Bacilli;Lactobacillales;Leuconostocaceae;Leuconostoc;Leuconostoc        CCC-----------------------------------GTT-AATGGGTG
Bacteria;Firmicutes;Bacilli;Lactobacillales;Carnobacteriaceae;Carnobacterium;Carnobacterium        CCC-----------------------------------GTT-AATGGGTG
Bacteria;Firmicutes;Bacilli;Bacillales;Paenibacillaceae;Brevibacillus;Brevibacillus              CAC-----------------------------------TTTCTATGTGTG
Bacteria;Firmicutes;Clostridia;Clostridiales;Christensenellaceae;Catabacter;Catabacter        CACT-----------------------------------ATTAGAAAGTG
Bacteria;Firmicutes;Clostridia;Clostridiales;Eubacteriaceae;Eubacterium;Eubacterium          C------------------------------------------GCAAGTG
Bacteria;Firmicutes;Negativicutes;Selenomonadales;Acidaminococcaceae;Acidaminococcus;Acidaminococcus        ------------------------------------------CGCAAGCG
Bacteria;Firmicutes;Negativicutes;Selenomonadales;Veillonellaceae;Megasphaera;Megasphaera            ACC-----------------------------------TTTATATGGTCG
Bacteria;Tenericutes;Mollicutes;Entomoplasmatales;Entomoplasmatales        CAGG------------------------------------TTAATCTGTG
Bacteria;Tenericutes;Mollicutes;Mycoplasmatales;Mycoplasmataceae;Mycoplasma;Mycoplasma                CCCG------------------------------------TTAATGGGTG
Bacteria;Tenericutes;Mollicutes;Entomoplasmatales;Entomoplasmataceae;Mesoplasma;Mesoplasma            CCCG------------------------------------TTAATGGGTG
Bacteria;Lentisphaerae;Lentisphaeria;Lentisphaerales;Lentisphaeraceae;Lentisphaera;Lentisphaera        ATCTTTA-----------------------------------TATGA-TG
Bacteria;Actinobacteria;Coriobacteriia;Coriobacteriales;Coriobacteriales             CCTCCTT-----------------------------------GCGAGGTG
Bacteria;Actinobacteria;Coriobacteriia;Coriobacteriales;Eggerthellaceae;Adlercreutzia;Adlercreutzia          CAGCCTTT----------------------------------GCGCTGTG
Bacteria;Actinobacteria;Coriobacteriia;Coriobacteriales;Atopobiaceae;Atopobium;Atopobium      CAGTAGCA----------------------------------ATACTGTG
Bacteria;Synergistetes;Synergistia;Synergistales;Synergistaceae;Acetomicrobium;Acetomicrobium        CCTTTCTTGAA-----------------GGCAACTTCAAGGA---AGGTG
Bacteria;Thermotogae;Thermotogae;Thermotogales;Fervidobacteriaceae;Thermosipho;Thermosipho             CCC----------------------------------GAGG----GGGTG
Bacteria;Deinococcus-Thermus;Deinococci;Thermales;Thermaceae;Oceanithermus;Oceanithermus          CCCTACGTCTT-----------------CGATTCGTCGAAGGCACGGGTT
                                                                                    

Bacteria;Proteobacteria;Gammaproteobacteria;Piscirickettsiales;Piscirickettsiaceae;Piscirickettsia;Piscirickettsia           -----ACTGCGTACCTTTTGTATAATGGGTCAG-CGAGTTATTT-TTAGT
Bacteria;Proteobacteria;Gammaproteobacteria;Pseudomonadales;Moraxellaceae;Acinetobacter;Acinetobacter          -----ACTGCGTACCTTTTGTATAATGGGTCAG-CGACTTATAT-TCAGT
Bacteria;Proteobacteria;Gammaproteobacteria;Cellvibrionales;Cellvibrionaceae;Simiduia;Simiduia          -----ACTGCGTACCTTTTGTATAATGGGTCAG-CGACTTATTG-TATGT
Bacteria;Proteobacteria;Gammaproteobacteria;Cellvibrionales;Halieaceae;Halioglobus;Halioglobus            -----ACTGCGTACCTTTTGTATAATGGGTCAG-CGACTTATTG-TCTGT
Bacteria;Proteobacteria;Gammaproteobacteria;HdN1;gamma            -----ACTGCGTACCTTTTGTATAATGGGTCAG-CGAGTTACTT-TCAGT
Bacteria;Proteobacteria;Gammaproteobacteria;Oceanospirillales;Alcanivoraceae;Alcanivorax;Alcanivorax          -----ACGGCGTACCTTTTGTATAATGGGTCAG-CGACTTATTC-TCAGT
Bacteria;Proteobacteria;Gammaproteobacteria;Xanthomonadales;Rhodanobacteraceae;Mizugakiibacter;mine              -----ACTGCGTACCTTTTGTATAATGGGTCAG-CGACTTACTG-TCTGT
Bacteria;Proteobacteria;Gammaproteobacteria;Xanthomonadales;Xanthomonadaceae;Lysobacter;Lysobacter          -----ACTGCGTACCTTTTGTATAATGGGTCAGTCGACTTACTG-TTCGT
Bacteria;Proteobacteria;Gammaproteobacteria;Oceanospirillales;Halomonadaceae;Chromohalobacter;Chromohalobacter          -----ACCGCGTACCTTTTGTATAATGGGTCAG-CGACTTATAT-TCAGT
Bacteria;Proteobacteria;Gammaproteobacteria;Pseudomonadales;Pseudomonadaceae;Azotobacter;Azotobacter            -----ACTGCGTACCTTTTGTATAATGGGTCAG-CGACTTATAT-TCAGT
Bacteria;Proteobacteria;Gammaproteobacteria;Alteromonadales;Marinobacteraceae;Marinobacter;Marinobacter          -----ACGGCGTACCTTTTGTATAATGGGTCAG-CGACTTATGT-TCAGT
Bacteria;Proteobacteria;Gammaproteobacteria;Oceanospirillales;Saccharospirillaceae;Gynuella;Gynuella          -----ACTGCGTACCTTTTGTATAATGGGTCAG-CGACTTACAT-TCAGT
Bacteria;Proteobacteria;Gammaproteobacteria;Oceanospirillales;Endozoicomonadaceae;Endozoicomonas;Endozoicomonas        -----ACTGCGTACCTTTTGTATAATGGGTCAG-CGACTTAATT-TCAGT
Bacteria;Proteobacteria;Gammaproteobacteria;Alteromonadales;Alteromonadaceae;Alteromonas;Alteromonas          -----ACTGCGTACCTTTTGTATAATGGGTCAG-CGACTTATAT-TTAGT
Bacteria;Proteobacteria;Gammaproteobacteria;Alteromonadales;Pseudoalteromonadaceae;Pseudoalteromonas;Pseudoalteromonas              -----ACTGCGTACCTTTTGTATAATGGGTCAG-CGACTTATAT-TTTGT
Bacteria;Proteobacteria;Gammaproteobacteria;Alteromonadales;Shewanellaceae;Shewanella;Shewanella        -----ACTGCGTACCTTTTGTATAATGGGTCAG-CGACTTACAT-TTTGT
Bacteria;Proteobacteria;Gammaproteobacteria;Vibrionales;Vibrionaceae;Aliivibrio;Aliivibrio            -----ACTGCGTACCTTTTGTATAATGGGTCAG-CGACTTATAT-TCAGT
Bacteria;Proteobacteria;Gammaproteobacteria;Alteromonadales;Moritellaceae;Moritella;Moritella             -----ACTGCGTACCTTTTGTATAATGGGTCAA-CGACTTAATT-TCAGT
Bacteria;Proteobacteria;Gammaproteobacteria;Alteromonadales;Psychromonadaceae;Psychromonas;Psychromonas              -----ACTGCGTACCTTTTGTATAATGGGTCAA-CGACTTAATT-TCAGT
Bacteria;Proteobacteria;Gammaproteobacteria;Orbales;Orbaceae;Gilliamella;Gilliamella          -----ACTGCGTACCTTTTGTATAATGGGTCAG-CGACTTATAT-TCTGT
Bacteria;Proteobacteria;Gammaproteobacteria;Chromatiales;Chromatiaceae;Allochromatium;Allochromatium          -----ACGGCGTACCTTTTGTATAATGGGTCAG-CGACTTACTTCTCAGT
Bacteria;Proteobacteria;Gammaproteobacteria;Thiotrichales;Thiotrichaceae;Thiothrix;Thiothrix             -----ACTGCGTACCTTTTGTATAATGGGTCAG-CGACTTACAT-TCAGT
Bacteria;Proteobacteria;Gammaproteobacteria;Milano-WF1B-44;Solemya            -----ACTGCGTACCTTTTGTATAATGGGTCAG-CGACTTACTTCTCAGT
Bacteria;Proteobacteria;Gammaproteobacteria;Methylococcales;Methylomonaceae;Methylomicrobium;Methylomicrobium        -----ACTGCGTACCTTTTGTATAATGGGTCAG-CGACTTAATC-TCAGT
Bacteria;Proteobacteria;Gammaproteobacteria;Nitrosococcales;Methylophagaceae;Methylophaga;Methylophaga              -----ACTGCGTACCTTTTGTATAATGGGTCAG-CGACTTAATT-TATGT
Bacteria;Proteobacteria;Gammaproteobacteria;Legionellales;Legionellaceae;Legionella;Fluoribacter        -----ACTGCGTACCTTTTGTATAATGGGTCAG-CGAGTTACTT-TCAGT
Bacteria;Proteobacteria;Gammaproteobacteria;Francisellales;Francisellaceae;Francisella;Allofrancisella                   -----ACTGCGTACCTTTTGTATAATGGGTCAG-CGAGTTACTT-TTAGT
Bacteria;Proteobacteria;Gammaproteobacteria;Cardiobacteriales;Cardiobacteriaceae;Cardiobacterium;Shewanella            -----ATGGCGTACCTTTTGTATAATGGGTCAG-CGAGTTACAT-TCAGT
Bacteria;Proteobacteria;Gammaproteobacteria;Betaproteobacteriales;Nitrosomonadaceae;Nitrosomonas;Nitrosomonas            -----ACTGCGTACCTTTTGTATAATGGGTCAG-CGACTTACAT-TCAGT
Bacteria;Proteobacteria;Gammaproteobacteria;Betaproteobacteriales;Rhodocyclaceae;Dechlorosoma;Dechlorosoma          -----ACTGCGTACCTTTTGTATAATGGGTCAG-CGACTTACGT-TATGT
Bacteria;Proteobacteria;Gammaproteobacteria;Betaproteobacteriales;Burkholderiaceae;Achromobacter;Achromobacter          -----ACTGCGTACCTTTTGTATAATGGGTCAG-CGACTTACAT-TCAGT
Bacteria;Proteobacteria;Gammaproteobacteria;Betaproteobacteriales;Chromobacteriaceae;Chromobacterium;Chromobacterium          -----ACTGCGTACCTTTTGTATAATGGGTCAG-CGACTTACGT-TCAGT
Bacteria;Proteobacteria;Gammaproteobacteria;Betaproteobacteriales;Neisseriaceae;Kingella;Kingella        -----ACTGCGTACCTTTTGTATAATGGGTCAA-CGACTTACAT-TCAGT
Bacteria;Proteobacteria;Gammaproteobacteria;Acidithiobacillales;Acidithiobacillaceae;Acidithiobacillus;Acidithiobacillus                -----ACTGCGTACCTTTTGTATCATGGGTCAG-CGACTTACTT-TCTGT
Bacteria;Proteobacteria;Gammaproteobacteria;Salinisphaerales;Solimonadaceae;Polycyclovorans;Polycyclovorans      -----ATGGCGTACCTTTTGTATAATGGGTCAG-CGACTTACTTGTCTGT
Bacteria;Proteobacteria;Alphaproteobacteria;Azospirillales;Azospirillaceae;Azospirillum;Azospirillum          -----ACGGCGTACCTTTTGTATAATGGGTCAG-CGACTTACAG-TAAGC
Bacteria;Proteobacteria;Alphaproteobacteria;Rhodospirillales;Rhodospirillaceae;Haematospirillum;Haematospirillum            -----ACGGCGTACCTTTTGTATAATGGGTCAG-CGACTTACCG-TATCG
Bacteria;Proteobacteria;Alphaproteobacteria;Rhodospirillales;Thalassospiraceae;Thalassospira;Thalassospira             -----ACAGCGTACCTCTTGCATAATGGGTCAG-CGAGTTAGTC-TTACA
Bacteria;Proteobacteria;Alphaproteobacteria;Caulobacterales;Caulobacteraceae;Asticcacaulis;Asticcacaulis            -----ACGGCGTACCTTTTGTATAATGGGTCAG-CGACTTCATG-TGCCG
Bacteria;Proteobacteria;Alphaproteobacteria;Caulobacterales;Hyphomonadaceae;Hirschia;Hirschia        -----ACCACGTACCTTTTGTATAATGGGTCAG-CGACTTAGTC-TCACA
Bacteria;Proteobacteria;Alphaproteobacteria;Rhizobiales;Xanthobacteraceae;Bradyrhizobium;Bradyrhizobium          -----ACATCGTACCTTTTGTATTATGGGCCAG-CGACTTAATT-TAACG
Bacteria;Proteobacteria;Alphaproteobacteria;Rhizobiales;Beijerinckiaceae;Methylobacterium;Methylobacterium          -----ACTGCGTACCTTTTGTATAATGGGTCAG-CGACTTAAAG-TTACG
Bacteria;Proteobacteria;Alphaproteobacteria;Rhizobiales;Hyphomicrobiaceae;Filomicrobium;Candidatus          -----ACCACGTACCTTTTGTATCATGGGTCTG-CGACTTAGTC-TGACG
Bacteria;Proteobacteria;Alphaproteobacteria;Rhizobiales;Stappiaceae;Labrenzia;Labrenzia        -----ACAGCGTACCTTTTGTATAATGGGTCAG-CGACTTAATT-TAACG
Bacteria;Proteobacteria;Alphaproteobacteria;Rhodobacterales;Rhodobacteraceae;Celeribacter;Pacificibacter            -----ACGGCGTACCTTTTGTATAATGGGTCAT-CGACTTGGTC-TCACA
Bacteria;Proteobacteria;Alphaproteobacteria;Sphingomonadales;Sphingomonadaceae;Croceicoccus;Croceicoccus        -----ACAGCGTACCTCTTGCATAATGGGTCAG-TGACTTAATT-TATCA
Bacteria;Proteobacteria;Alphaproteobacteria;Rickettsiales;Rickettsiaceae;Rickettsia;Rickettsia            -----ACGGCGTACCTTTTGTATAATGGGTCAG-CGACTTAGTT-TATCT
Bacteria;Proteobacteria;Deltaproteobacteria;Adiutricales;Adiutricaceae;Adiutrix;Candidatus             -----ACTGCGTGCCTTTTGCATAATGAGTCCG-CGAGTTACCG-TCAGT
Bacteria;Proteobacteria;Deltaproteobacteria;Desulfobacterales;Desulfobacteraceae;Desulfatibacillum;Desulfatibacillum          -----ACCGCGTGCCTTTTGCATAATGAGTCAG-CGAGTTACTT-TACGT
Bacteria;Proteobacteria;Deltaproteobacteria;Desulfuromonadales;Geobacteraceae;Geobacter;Geobacter          -----ACCGCGTGCCTTTTGCATAATGAGTCAG-CGAGTTACTC-TCGGC
Bacteria;Proteobacteria;Deltaproteobacteria;Myxococcales;Polyangiaceae;Chondromyces;Chondromyces          TC---ACCACGTACCTTTTGCATAATGGGCCTG-CGAGTTA-CGCTACGT
Bacteria;Proteobacteria;Deltaproteobacteria;Desulfovibrionales;Desulfovibrionaceae;Desulfovibrio;Desulfovibrio          -----ACCGCGTGCTTTTTGCATAACGGGCCAG-CGAGTTACTC-TGTAG
Bacteria;Bacteroidetes;Bacteroidia;Cytophagales;Cyclobacteriaceae;Aquiflexum;Aquiflexum          -----ACGGCGTGCCTTTTGCATAATGAGCCTA-CGAGTTGCACCTCACT
Bacteria;Bacteroidetes;Bacteroidia;Sphingobacteriales;Sphingobacteriaceae;Pedobacter;Pedobacter             -----ACGGCGTGCCTTTTGCATAATGAGCCTA-CGAGTTACTCTTCTCT
Bacteria;Bacteroidetes;Bacteroidia;Bacteroidales;Dysgonomonadaceae;Fermentimonas;Fermentimonas          -----ACGGCGTGCCTTTTGCATAATGAACCTA-CGAGTTACTCTTGCCT
Bacteria;Bacteroidetes;Bacteroidia;Chitinophagales;Chitinophagaceae;Chitinophaga;Chitinophaga          -----ACGGCGTGCCTTTTGCATAATGAGCCTA-CGAGTTACTCCTTACT
Bacteria;Spirochaetes;Brachyspirae;Brachyspirales;Brachyspiraceae;Brachyspira;Brachyspira          GCCTGATGGCGTGCCTTTTGTAGAATGAGCCTG-CGACTTA-TAGTATGT
Bacteria;Spirochaetes;Spirochaetia;Spirochaetales;Spirochaetaceae;Borrelia;Borrelia            G--TGATGGCGTGCCTTTTGCATAATGAACCTG-CGAGTTA-TCATGTCT
Bacteria;Epsilonbacteraeota;Campylobacteria;Campylobacterales;Sulfurospirillaceae;Sulfurospirillum;Sulfurospirillum             -----ATGGACTGCCTTTTGCATAATGAGCCTG-CGAGTTG-TGGTATCT
Bacteria;Epsilonbacteraeota;Campylobacteria;Campylobacterales;Arcobacteraceae;Arcobacter;Arcobacter          -----ATGGACTGCCTTTTGCATAATGAGCCTG-CGAGTTG-TGGTATCT
Bacteria;Epsilonbacteraeota;Campylobacteria;Campylobacterales;Helicobacteraceae;Helicobacter;Helicobacter             -----ATGGACTGCCTTTTGCATAATGATCCTG-CGAGTTG-TGGTATCT
Bacteria;Epsilonbacteraeota;Campylobacteria;Nautiliales;Nautiliaceae;Nautilia;Nautilia          -----ACGGACTGCCTTTTGCATAATGAGCCTG-CGAGTTG-TGGTCACT
Bacteria;Actinobacteria;Actinobacteria;Corynebacteriales;Nocardiaceae;Gordonia;Gordonia        -----ATGGCGTGCCTTTTGAAGAATGAGCCTG-CGAGTTAGTGCTCGGT
Bacteria;Actinobacteria;Actinobacteria;Pseudonocardiales;Pseudonocardiaceae;Amycolatopsis;Amycolatopsis          -----ATGGCGTGCCTTTTGAAGAATGAGCCTG-CGAGTTAGTGCTGCGT
Bacteria;Actinobacteria;Actinobacteria;Streptosporangiales;Nocardiopsaceae;Nocardiopsis;Nocardiopsis      -----ATGGCGTGCCTTTTGAAGAATGAGCCTG-CGAGTCA-TGGTGTGT
Bacteria;Actinobacteria;Actinobacteria;Frankiales;Frankiaceae;Frankia;Frankia          -----ACCGCGTGCCTTTTGAAGAATGAGCCTG-CGAGTTTGCGGTGTGT
Bacteria;Actinobacteria;Actinobacteria;Streptomycetales;Streptomycetaceae;Kitasatospora;Kitasatospora      -----ACTGCGTGCCTTTTGAAGAATGAGCCTG-CGAGTTTGCGGTGTGT
Bacteria;Actinobacteria;Actinobacteria;Frankiales;Nakamurellaceae;Nakamurella;Nakamurella        -----ACGGCGTGCCTTTTGAAGAATGAGCCTG-CGAGTTAGTGGTACGT
Bacteria;Actinobacteria;Actinobacteria;Propionibacteriales;Nocardioidaceae;Mumia;Mumia          -----ACGGCGTGCCTTTTGAAGAATGAGCCTG-CGAGTTAGTGGTACGT
Bacteria;Actinobacteria;Actinobacteria;Micrococcales;Cellulomonadaceae;Cellulomonas;Cellulomonas          -----ACGGCGTGCCTTTTGAAGAATGAGCCTG-CGAGTTAGTGGTACGT
Bacteria;Actinobacteria;Actinobacteria;Micrococcales;Beutenbergiaceae;Beutenbergia;Beutenbergia          -----ACGGCGTGCCTTTTGAAGAATGAGCCTG-CGAGTTAGTGGTGCGT
Bacteria;Actinobacteria;Actinobacteria;Micrococcales;Demequinaceae;Lysinimicrobium;Lysinimicrobium            -----ACGGCGTGCCTTTTGAAGAATGAGCCTG-CGAGTTAGTGCTCAGT
Bacteria;Actinobacteria;Actinobacteria;Micrococcales;Jonesiaceae;Jonesia;Jonesia            -----ACGGCGTGCCTTTTGAAGAATGAGCCTG-CGAGTTAGTGCTCAGT
Bacteria;Actinobacteria;Actinobacteria;Micrococcales;Brevibacteriaceae;Brevibacterium;Brevibacterium            -----ATGGCGTGCCTTTTGAAGAATGAGCCTG-CGAGTTAGCGGTGCGT
Bacteria;Actinobacteria;Actinobacteria;Micrococcales;Microbacteriaceae;Leucobacter;Leucobacter        -----ACGGCGTGCCTTTTGAAGAATGAGCCTG-CGAGTTAGCGATATGT
Bacteria;Actinobacteria;Actinobacteria;Micrococcales;Micrococcaceae;Arthrobacter;Arthrobacter      -----ATGGCGTGCCTTTTGAAGAATGAGCCTG-CGAGTTAGTGTTACGT
Bacteria;Actinobacteria;Actinobacteria;Propionibacteriales;Propionibacteriaceae;Acidipropionibacterium;Acidipropionibacterium          -----ACGGCGTGCCTATTGAAGAATGAGCCTG-CGAGTTAGTGGCATGT
Bacteria;Actinobacteria;Actinobacteria;Bifidobacteriales;Bifidobacteriaceae;Alloscardovia;Alloscardovia             -----ATGGCGTGCCTATCGAAAAATGAGTCTG-CGAGTTAGTGGTATGT
Bacteria;Firmicutes;Bacilli;Bacillales;Listeriaceae;Listeria;Listeria       -----ATAGCGTGCCTTTTGTAGAATGAACCGG-CGAGTTA-CGATTTGT
Bacteria;Firmicutes;Bacilli;Bacillales;Planococcaceae;Lysinibacillus;Bacillus        -----ATAGCGTGCCTTTTGTAGAATGAACCGG-CGAGTTA-CGATTACG
Bacteria;Firmicutes;Bacilli;Bacillales;Stapyhlococcaceae;Staphylococcus;Mycobacterium            -----ATGGCGTGCCTTTTGTAGAATGAACCGG-CGAGTTA-CGATCTGA
Bacteria;Firmicutes;Bacilli;Bacillales;Sporolactobacillaceae;Salipaludibacillus;[Bacillus]              -----ACAGCGTGCCTTTTGTAGAATGAACCGG-CGAGTTG-TGATCACG
Bacteria;Firmicutes;Bacilli;Lactobacillales;Lactobacillaceae;Lactobacillus;Lactobacillus             -----ACGGCGTGCCTCTTGCAGAATGAACCGG-CGAGTTA-CGATTGCA
Bacteria;Firmicutes;Bacilli;Lactobacillales;Leuconostocaceae;Leuconostoc;Leuconostoc        -----ATGGCGTGCCTTTTGTAGAATGAACCGG-CGAGTTA-CGGTATCG
Bacteria;Firmicutes;Bacilli;Lactobacillales;Carnobacteriaceae;Carnobacterium;Carnobacterium        -----ATAGCGTGCCTTTTGTAGAATGAACCGG-CGAGTTA-CGATCACA
Bacteria;Firmicutes;Bacilli;Bacillales;Paenibacillaceae;Brevibacillus;Brevibacillus              -----ACGGCGTGCCTTTTGTAGAATGAACCGG-CGAGTTA-CGATAGCG
Bacteria;Firmicutes;Clostridia;Clostridiales;Christensenellaceae;Catabacter;Catabacter        TG---ACCACGTACTTTTTGTAGAACGGGCCAG-CGAGTTA-CGGTATGC
Bacteria;Firmicutes;Clostridia;Clostridiales;Eubacteriaceae;Eubacterium;Eubacterium          -----ACAGTGTGCTTTTTGTAGAACGGGCCAA-CGAGTTA-CGGTATGT
Bacteria;Firmicutes;Negativicutes;Selenomonadales;Acidaminococcaceae;Acidaminococcus;Acidaminococcus        -----ACGGCGTGCCTATTGAAGAATGAGCCAA-CGAGTTA-CGGGCACC
Bacteria;Firmicutes;Negativicutes;Selenomonadales;Veillonellaceae;Megasphaera;Megasphaera            -----ACGGCGTGCCTATTGAAGAATGAACCGG-CGAGTTA-CTTCAGCT
Bacteria;Tenericutes;Mollicutes;Entomoplasmatales;Entomoplasmatales        -----ATGGCGTGCCTTTTGCAGAATGAGCCGG-CGAGTTA-CAATTACA
Bacteria;Tenericutes;Mollicutes;Mycoplasmatales;Mycoplasmataceae;Mycoplasma;Mycoplasma                -----ATGGCGTACATCTTGCAGAATGGACCGG-CGAGTTA-TGTCAACA
Bacteria;Tenericutes;Mollicutes;Entomoplasmatales;Entomoplasmataceae;Mesoplasma;Mesoplasma            -----ATATCGTGCTTTTTGTAGAAAGAGCCGG-CGAGTTA-ATGTATCG
Bacteria;Lentisphaerae;Lentisphaeria;Lentisphaerales;Lentisphaeraceae;Lentisphaera;Lentisphaera        T----ACCGCATGCCTTTTGCATAATGAGTCTG-CGACTTA-CTGTATAC
Bacteria;Actinobacteria;Coriobacteriia;Coriobacteriales;Coriobacteriales             -----ACAGCGTGCCTTTTGTAGAATGAGCCAG-CGAGTTA-CGGTGTGC
Bacteria;Actinobacteria;Coriobacteriia;Coriobacteriales;Eggerthellaceae;Adlercreutzia;Adlercreutzia          -----ACGGCGTGCCTTTTGTAGAATGAGCCAG-CGAGTTG-CGGTGTGC
Bacteria;Actinobacteria;Coriobacteriia;Coriobacteriales;Atopobiaceae;Atopobium;Atopobium      -----ACGGCGTGCCTTTTGTAGAATGAGCCAG-CGAGTTA-CGATATGT
Bacteria;Synergistetes;Synergistia;Synergistales;Synergistaceae;Acetomicrobium;Acetomicrobium        -----ACGGCGTGCCTATTGAAGAATGAGCCGG-CGAGTTGTA-GCGCGT
Bacteria;Thermotogae;Thermotogae;Thermotogales;Fervidobacteriaceae;Thermosipho;Thermosipho             -----ACGGCGTGCCTTTTGATTAATGAGCCTG-GGAGTTGTC-GTACCT
Bacteria;Deinococcus-Thermus;Deinococci;Thermales;Thermaceae;Oceanithermus;Oceanithermus          -----GTGGTGTGCCTATTGAAGCATGAGCCTG-CGACTTACGTGGGC-C
                                             * * * * *    * *   *    ** *           

Bacteria;Proteobacteria;Gammaproteobacteria;Piscirickettsiales;Piscirickettsiaceae;Piscirickettsia;Piscirickettsia           GGCGAGGTTAAGCGCAT----AGC---GGAGCCGTAGGGAAACCGAGTCT
Bacteria;Proteobacteria;Gammaproteobacteria;Pseudomonadales;Moraxellaceae;Acinetobacter;Acinetobacter          AGCAAGGTTAACCGTAT----AGG---GGAGCCGTAGGGAAACCGAGTCT
Bacteria;Proteobacteria;Gammaproteobacteria;Cellvibrionales;Cellvibrionaceae;Simiduia;Simiduia          GGCAAGGTTAACCGTTT----AGG---GGAGCCGTAGCGAAAGCGAGTCT
Bacteria;Proteobacteria;Gammaproteobacteria;Cellvibrionales;Halieaceae;Halioglobus;Halioglobus            AGCAAGCTTAACCGTTT----AGG---GGAGGCGTAGGGAAACCGAGTCT
Bacteria;Proteobacteria;Gammaproteobacteria;HdN1;gamma            GGCGAGGTTAACCGACT----AGG---GGAGCCGTAGCGAAAGCGAGTCT
Bacteria;Proteobacteria;Gammaproteobacteria;Oceanospirillales;Alcanivoraceae;Alcanivorax;Alcanivorax          AGCGAGGTTAACCAATT----AGG---GGAGCCGTAGGGAAACCGAGTCT
Bacteria;Proteobacteria;Gammaproteobacteria;Xanthomonadales;Rhodanobacteraceae;Mizugakiibacter;mine              GGCAAGCTTAACCATCT----AGG---GGAGGCGAAGGGAAACCGAGTCT
Bacteria;Proteobacteria;Gammaproteobacteria;Xanthomonadales;Xanthomonadaceae;Lysobacter;Lysobacter          GGCAAGCTTAACCGTAT----AGG---GGAGGCGAAGGGAAACCGAGTCT
Bacteria;Proteobacteria;Gammaproteobacteria;Oceanospirillales;Halomonadaceae;Chromohalobacter;Chromohalobacter          GGCGAGCTTAACCGAGT----AGG---GGAGGCGTAGGGAAACCGAGTCT
Bacteria;Proteobacteria;Gammaproteobacteria;Pseudomonadales;Pseudomonadaceae;Azotobacter;Azotobacter            GGCGAGCTTAACCGAAT----AGG---GGAGGCGTAGCGAAAGCGAGTCT
Bacteria;Proteobacteria;Gammaproteobacteria;Alteromonadales;Marinobacteraceae;Marinobacter;Marinobacter          GGCGAGGTTAACCGTTT----AGG---GGAGCCGTAGGGAAACCGAGTCT
Bacteria;Proteobacteria;Gammaproteobacteria;Oceanospirillales;Saccharospirillaceae;Gynuella;Gynuella          GGCAAGCTTAACCGAGT----AGG---GGAGGCGTAGGGAAACCGAGTCT
Bacteria;Proteobacteria;Gammaproteobacteria;Oceanospirillales;Endozoicomonadaceae;Endozoicomonas;Endozoicomonas        GGCAAGGTTAACCGTAT----AGG---GGAGCCGTAGGGAAACCGAGTCT
Bacteria;Proteobacteria;Gammaproteobacteria;Alteromonadales;Alteromonadaceae;Alteromonas;Alteromonas          AGCAAGGTTAAGCGAAT----AGC---GGAGCCGTAGCGAAAGCGAGTGT
Bacteria;Proteobacteria;Gammaproteobacteria;Alteromonadales;Pseudoalteromonadaceae;Pseudoalteromonas;Pseudoalteromonas              AGCGAGGTTAACCGTTT----AGG---GTAGCCGTAGCGAAAGCGAGTCT
Bacteria;Proteobacteria;Gammaproteobacteria;Alteromonadales;Shewanellaceae;Shewanella;Shewanella        AGCGAGGTTAAGCGAAT----AGC---GGAGCCGTAGGGAAACCGAGTGT
Bacteria;Proteobacteria;Gammaproteobacteria;Vibrionales;Vibrionaceae;Aliivibrio;Aliivibrio            GGCAAGGTTAACCGTTT----AGG---GGAGCCGTAGGGAAACCGAGTCT
Bacteria;Proteobacteria;Gammaproteobacteria;Alteromonadales;Moritellaceae;Moritella;Moritella             AGCAAGGTTAAGCGAAT----AGC---GGAGCCGTAGGGAAACCGAGTGT
Bacteria;Proteobacteria;Gammaproteobacteria;Alteromonadales;Psychromonadaceae;Psychromonas;Psychromonas              AGCAAGGTTAACCAAAT----AGG---GGAGCCGTAGGGAAACCGAGTCT
Bacteria;Proteobacteria;Gammaproteobacteria;Orbales;Orbaceae;Gilliamella;Gilliamella          AGCGAGGTTAACCGAAT----AGG---GGAGCCGAAGGGAAACCGAGTAT
Bacteria;Proteobacteria;Gammaproteobacteria;Chromatiales;Chromatiaceae;Allochromatium;Allochromatium          GGCAAGCTTAACCGACT----AGG---GGAGGCGTAGCGAAAGCGAGTCT
Bacteria;Proteobacteria;Gammaproteobacteria;Thiotrichales;Thiotrichaceae;Thiothrix;Thiothrix             GGCAAGCTTAACCGA-T----AGG---GGAGGCGTAGCGAAAGCGAGTCT
Bacteria;Proteobacteria;Gammaproteobacteria;Milano-WF1B-44;Solemya            AGCAAGCTTAACCGAAT----AGG---GGAGGCGTAGGGAAACCGAGTCT
Bacteria;Proteobacteria;Gammaproteobacteria;Methylococcales;Methylomonaceae;Methylomicrobium;Methylomicrobium        GGCAAGCTTAACCGAAT----AGG---GGAGGCGTAGCGAAAGCGAGTCT
Bacteria;Proteobacteria;Gammaproteobacteria;Nitrosococcales;Methylophagaceae;Methylophaga;Methylophaga              AGCGAGCTTAACCGAAT----AGG---GGAGGCGAAGGGAAACCGAGTCT
Bacteria;Proteobacteria;Gammaproteobacteria;Legionellales;Legionellaceae;Legionella;Fluoribacter        GGCGAGGTTAACTGAAT----AAG---GAAGCCGTAGAGAAATCGAGTCT
Bacteria;Proteobacteria;Gammaproteobacteria;Francisellales;Francisellaceae;Francisella;Allofrancisella                   GGCGAGGATAACTGAAT----AAG---GGATCCGTAGCGAAAGCGAGTTT
Bacteria;Proteobacteria;Gammaproteobacteria;Cardiobacteriales;Cardiobacteriaceae;Cardiobacterium;Shewanella            GGCGAGGTTAACCGAAT----AGG---GGAGCCGTAGCGAAAGCGAGTCT
Bacteria;Proteobacteria;Gammaproteobacteria;Betaproteobacteriales;Nitrosomonadaceae;Nitrosomonas;Nitrosomonas            AGCAAGCTTAACCGA-T----AGG---GGAAGCGCAGCGAAAGCGAGTCT
Bacteria;Proteobacteria;Gammaproteobacteria;Betaproteobacteriales;Rhodocyclaceae;Dechlorosoma;Dechlorosoma          TGCGAGCTTAACCGAGT----AGG---GAAGGCGTAGGGAAACCGAGTCT
Bacteria;Proteobacteria;Gammaproteobacteria;Betaproteobacteriales;Burkholderiaceae;Achromobacter;Achromobacter          GGCAAGGTTAACCGAAT----AGG---GAAGCCGTAGCGAAAGCGAGTCC
Bacteria;Proteobacteria;Gammaproteobacteria;Betaproteobacteriales;Chromobacteriaceae;Chromobacterium;Chromobacterium          AGCAAGCTTAACCGAAT----AGG---GGAGGCGTAGGGAAACCGAGTCC
Bacteria;Proteobacteria;Gammaproteobacteria;Betaproteobacteriales;Neisseriaceae;Kingella;Kingella        AGCGAGCTTAACCGGAT----AGG---GGAGGCGTAGGGAAACCGAGTCT
Bacteria;Proteobacteria;Gammaproteobacteria;Acidithiobacillales;Acidithiobacillaceae;Acidithiobacillus;Acidithiobacillus                GGCGAGCTTAACCGAAG----AGG---GGAGGCGTAGGGAAACCGAGTCT
Bacteria;Proteobacteria;Gammaproteobacteria;Salinisphaerales;Solimonadaceae;Polycyclovorans;Polycyclovorans      AGCAAGCCTAACCGAAT----AGG---GGAGGCGCAGGGAAACCGAGTCT
Bacteria;Proteobacteria;Alphaproteobacteria;Azospirillales;Azospirillaceae;Azospirillum;Azospirillum          AGCGAGCTTAAGGCGAT----AGCC--GGAGGCGCAGCGAAAGCGAGTCT
Bacteria;Proteobacteria;Alphaproteobacteria;Rhodospirillales;Rhodospirillaceae;Haematospirillum;Haematospirillum            AGCAAGCTTAAGCCGGC----AGGT--GTAGGCGAAGCGAAAGCGAGTCT
Bacteria;Proteobacteria;Alphaproteobacteria;Rhodospirillales;Thalassospiraceae;Thalassospira;Thalassospira             AGCGAGCTTAAGCCGTT----AGGT--GTAGGCGCAGCGAAAGCGAGTCT
Bacteria;Proteobacteria;Alphaproteobacteria;Caulobacterales;Caulobacteraceae;Asticcacaulis;Asticcacaulis            AGCAAGCTTAAGCCGTT----AGGT--GTAGGCGTAGCGAAAGCGAGTTT
Bacteria;Proteobacteria;Alphaproteobacteria;Caulobacterales;Hyphomonadaceae;Hirschia;Hirschia        AGCAAGCTTAAACCGTT----AGGT--GTAGGCACAGAGAAATCGAGTCT
Bacteria;Proteobacteria;Alphaproteobacteria;Rhizobiales;Xanthobacteraceae;Bradyrhizobium;Bradyrhizobium          AGCAAGCTTAAGCCGAT----AGGC--GAAGGCGTAGCGAAAGCGAGTCT
Bacteria;Proteobacteria;Alphaproteobacteria;Rhizobiales;Beijerinckiaceae;Methylobacterium;Methylobacterium          AGCAAGCTTAAGCCGGT----AGGT--GGAGGCGCAGCGAAAGCGAGTCT
Bacteria;Proteobacteria;Alphaproteobacteria;Rhizobiales;Hyphomicrobiaceae;Filomicrobium;Candidatus          AGCAAGCTTAAGGCGAT----AGCT--GTAGGCGTAGCGAAAGCGAGTCT
Bacteria;Proteobacteria;Alphaproteobacteria;Rhizobiales;Stappiaceae;Labrenzia;Labrenzia        AGCAAGCTTAAGCCGGT----AGGT--GTAGGCGTAGCGAAAGCGAGTCT
Bacteria;Proteobacteria;Alphaproteobacteria;Rhodobacterales;Rhodobacteraceae;Celeribacter;Pacificibacter            AGCAAGCTTAAGCCGTT----AGGT--GTAGGCGCAGCGAAAGCGAGTCT
Bacteria;Proteobacteria;Alphaproteobacteria;Sphingomonadales;Sphingomonadaceae;Croceicoccus;Croceicoccus        TGCGAGCTTAAGCCGTT----AGGT--GTAGGCGCAGCGAAAGCGAGTCT
Bacteria;Proteobacteria;Alphaproteobacteria;Rickettsiales;Rickettsiaceae;Rickettsia;Rickettsia            AGCAAGCTTAAGCCGTT----AGGT--GTAGGCGTAGCGAAAGCGAGTCT
Bacteria;Proteobacteria;Deltaproteobacteria;Adiutricales;Adiutricaceae;Adiutrix;Candidatus             GGCAAGGTTAAGCCGTT-----AG-GTGGAGCCGAAGCGAAAGCGAGTCT
Bacteria;Proteobacteria;Deltaproteobacteria;Desulfobacterales;Desulfobacteraceae;Desulfatibacillum;Desulfatibacillum          AGCAAGGTTAAGCCGTT-----AG-GTGTAGCCGCAGCGAAAGCGAGTCC
Bacteria;Proteobacteria;Deltaproteobacteria;Desulfuromonadales;Geobacteraceae;Geobacter;Geobacter          AGCGAGGTTAAGCTCAT-----AGAGTGGAGCCGCAGCGAAAGCGAGTCT
Bacteria;Proteobacteria;Deltaproteobacteria;Myxococcales;Polyangiaceae;Chondromyces;Chondromyces          GGCGAGGTTAAGCCGGT----AGGT--GGAGCCGAAGCGAAAGCGAGTCC
Bacteria;Proteobacteria;Deltaproteobacteria;Desulfovibrionales;Desulfovibrionaceae;Desulfovibrio;Desulfovibrio          TGCGAGGTTAAGCGTAAGT--------GTAGCCGTAGCGAAAGCGAGTCT
Bacteria;Bacteroidetes;Bacteroidia;Cytophagales;Cyclobacteriaceae;Aquiflexum;Aquiflexum          GGCAAGGTTAAGGGTCTTG-AGGCCCG-CAGCCGGAGCGAAAGCGAGTCT
Bacteria;Bacteroidetes;Bacteroidia;Sphingobacteriales;Sphingobacteriaceae;Pedobacter;Pedobacter             GGCAAGGTTAAGTGTTT-A-AGACACG-CAGCCGAAGCGAAAGCGAGTCT
Bacteria;Bacteroidetes;Bacteroidia;Bacteroidales;Dysgonomonadaceae;Fermentimonas;Fermentimonas          GGCAAGGTTAAGTATCTA--AGGTACC-GAGCCGCAGCGAAAGCGAGTCT
Bacteria;Bacteroidetes;Bacteroidia;Chitinophagales;Chitinophagaceae;Chitinophaga;Chitinophaga          GGCAAGGTTAAGCACTT-A-AGTTGCG-GAGCCGTAGCGAAAGCGAGTTC
Bacteria;Spirochaetes;Brachyspirae;Brachyspirales;Brachyspiraceae;Brachyspira;Brachyspira          AGCAAGATTAAGAGGTAAT--AGCCTTGTAGTCGTAGTGAAAGCGAGCCT
Bacteria;Spirochaetes;Spirochaetia;Spirochaetales;Spirochaetaceae;Borrelia;Borrelia            AGCAAGGTTAAGGCATAGT--AGTGCTGGAGCCTGAGCGAAAGCGAGTCT
Bacteria;Epsilonbacteraeota;Campylobacteria;Campylobacterales;Sulfurospirillaceae;Sulfurospirillum;Sulfurospirillum             GGCGAGGTTAAG-------AAA-ACTCGGAGCCGTAGCGAAAGCGAGTCT
Bacteria;Epsilonbacteraeota;Campylobacteria;Campylobacterales;Arcobacteraceae;Arcobacter;Arcobacter          GGCAAGGTTAAGT------CAA-GTACGAAGCCGTAGCGAAAGCGAGTCT
Bacteria;Epsilonbacteraeota;Campylobacteria;Campylobacterales;Helicobacteraceae;Helicobacter;Helicobacter             GGCAAGGTTAAG-------CGA-ATGCGAAGCCGTAGCGAAAGCGAGTCT
Bacteria;Epsilonbacteraeota;Campylobacteria;Nautiliales;Nautiliaceae;Nautilia;Nautilia          GGCGAGGTTAATC------CGAGAGGAGGAGCCGAAGCGAAAGCGAGTCT
Bacteria;Actinobacteria;Actinobacteria;Corynebacteriales;Nocardiaceae;Gordonia;Gordonia        GGCGAGGTTAACC-CGTG--TGGGG---TAGCCGTAGCGAAAGCGAGTCT
Bacteria;Actinobacteria;Actinobacteria;Pseudonocardiales;Pseudonocardiaceae;Amycolatopsis;Amycolatopsis          GGCGAGGTTAACC-CGTG--TGGGG---TAGCCGTAGCGAAAGCGAGTCT
Bacteria;Actinobacteria;Actinobacteria;Streptosporangiales;Nocardiopsaceae;Nocardiopsis;Nocardiopsis      GGCGAGGTTAACC-CGGG--TGGGG---TAGCCGTAGGGAAACCGAGTCT
Bacteria;Actinobacteria;Actinobacteria;Frankiales;Frankiaceae;Frankia;Frankia          GGCGAGGTTAACC-CGTG--TGGGG---TAGCCGTAGCGAAAGCGAGTCC
Bacteria;Actinobacteria;Actinobacteria;Streptomycetales;Streptomycetaceae;Kitasatospora;Kitasatospora      AGCGAGGTTAACC-CGTG--TGGGG---TAGCCGTAGCGAAAGCGAGTCC
Bacteria;Actinobacteria;Actinobacteria;Frankiales;Nakamurellaceae;Nakamurella;Nakamurella        GGCAAGGTTAACC-CGTG--TGGGG---AAGCCGTAGCGAAAGCGAGTCC
Bacteria;Actinobacteria;Actinobacteria;Propionibacteriales;Nocardioidaceae;Mumia;Mumia          GGCGAGGTTAACC-CGTGG-TGGGG---TAGCCGTAGCGAAAGCGAGTCC
Bacteria;Actinobacteria;Actinobacteria;Micrococcales;Cellulomonadaceae;Cellulomonas;Cellulomonas          GGCGAGGTTAACC-CGTG--TGGGG---AAGCCGTAGCGAAAGCGAGTCC
Bacteria;Actinobacteria;Actinobacteria;Micrococcales;Beutenbergiaceae;Beutenbergia;Beutenbergia          GGCGAGGTTAACC-CGTG--TGGGG---AAGCCGTAGCGAAAGCGAGTCC
Bacteria;Actinobacteria;Actinobacteria;Micrococcales;Demequinaceae;Lysinimicrobium;Lysinimicrobium            GGCAAGGTTAACC-CGTG--TGGGG---CAGCCGTAGCGAAAGCGAGTCC
Bacteria;Actinobacteria;Actinobacteria;Micrococcales;Jonesiaceae;Jonesia;Jonesia            GGCGAGGTTAACC-TGT---TGGAGGG-TAGCCGTAGCGAAAGCGAGTCT
Bacteria;Actinobacteria;Actinobacteria;Micrococcales;Brevibacteriaceae;Brevibacterium;Brevibacterium            GGCGAGGTTAACC-CGAG--AGGGG---TAGTCGTAGCGAAAGCGAGTCC
Bacteria;Actinobacteria;Actinobacteria;Micrococcales;Microbacteriaceae;Leucobacter;Leucobacter        GGCGAGGTTAACC-CGTG--TGGGG---TAGCCGTAGCGAAAGCGAGTCT
Bacteria;Actinobacteria;Actinobacteria;Micrococcales;Micrococcaceae;Arthrobacter;Arthrobacter      CGCGAGGTTAACC-CGTG--TGGGG---AAGCCGTAGCGAAAGCGAGTCT
Bacteria;Actinobacteria;Actinobacteria;Propionibacteriales;Propionibacteriaceae;Acidipropionibacterium;Acidipropionibacterium          GGCGAGGTTAACC-CGTG--TGGGG---TAGTCGTAGCGAAAGCGAGTCC
Bacteria;Actinobacteria;Actinobacteria;Bifidobacteriales;Bifidobacteriaceae;Alloscardovia;Alloscardovia             AGCGAGGTTAACC-CGTG--TGGGG---GAATCGTAGCGAAAGCGAGTCT
Bacteria;Firmicutes;Bacilli;Bacillales;Listeriaceae;Listeria;Listeria       TGCAAGGTTAAGCGG-AAA--AA--GCGGAGCCGTAGCGAAAGCGAGTCT
Bacteria;Firmicutes;Bacilli;Bacillales;Planococcaceae;Lysinibacillus;Bacillus        TGCGAGGTTAAGCTTTAGA--AG--GCGGAGCCGCAGCGAAAGCGAGTCT
Bacteria;Firmicutes;Bacilli;Bacillales;Stapyhlococcaceae;Staphylococcus;Mycobacterium            TGCAAGGTTAAGCAG-CGA--AT--GTGGAGCCGTAGCGAAAGCGAGTCT
Bacteria;Firmicutes;Bacilli;Bacillales;Sporolactobacillaceae;Salipaludibacillus;[Bacillus]              TGCAAGGTTAAGCTG-AAG--AG--GCGGAGCCGCAGCGAAAGCGAGTCT
Bacteria;Firmicutes;Bacilli;Lactobacillales;Lactobacillaceae;Lactobacillus;Lactobacillus             TGCAAGGTTAAGGTGGAAA--AA--CCGGAGCCGCAGCGAAAGCGAGTCT
Bacteria;Firmicutes;Bacilli;Lactobacillales;Leuconostocaceae;Leuconostoc;Leuconostoc        TGCGAGGTTAAGGTGGAAA--GA--CCGGAGCCGCAGCGAAAGCGAGTGT
Bacteria;Firmicutes;Bacilli;Lactobacillales;Carnobacteriaceae;Carnobacterium;Carnobacterium        TGCGAGGTTAAGTTGATGA--GA--C-GGAGCCGTAGCGAAAGCGAGTCT
Bacteria;Firmicutes;Bacilli;Bacillales;Paenibacillaceae;Brevibacillus;Brevibacillus              TGCGAGGTTAAGTCGAAGA--GA--C-GGAGCCGTAGCGAAAGCGAGTCT
Bacteria;Firmicutes;Clostridia;Clostridiales;Christensenellaceae;Catabacter;Catabacter        AGCGAGGTTAAGTGACTGG--AGTCACGGAGCCGAAGGGAGACCGAGTCT
Bacteria;Firmicutes;Clostridia;Clostridiales;Eubacteriaceae;Eubacterium;Eubacterium          AGCGAGGTTAAGC-ACTTC--AGGTGCGGAGCCGAAGCGAAAGCGAGTCT
Bacteria;Firmicutes;Negativicutes;Selenomonadales;Acidaminococcaceae;Acidaminococcus;Acidaminococcus        AGCGAGGTTAAGCAGA-----AAATGCGGAGCCGTAGGGAAACCGAGTCT
Bacteria;Firmicutes;Negativicutes;Selenomonadales;Veillonellaceae;Megasphaera;Megasphaera            AGCGAGGTTAAGCGGA-----AAACGTGGAGCCGAAGCGAAAGCGAGTCT
Bacteria;Tenericutes;Mollicutes;Entomoplasmatales;Entomoplasmatales        TGCAAGGTTAAG----ATA--AA--TCGGAGCCGTAGGGAAACCGAGTCT
Bacteria;Tenericutes;Mollicutes;Mycoplasmatales;Mycoplasmataceae;Mycoplasma;Mycoplasma                TGCGAGGTTAAGTAGAATA--AA--GCGAAGCCGTAGAGAAATCGAGTCT
Bacteria;Tenericutes;Mollicutes;Entomoplasmatales;Entomoplasmataceae;Mesoplasma;Mesoplasma            TGCGAGGTTAAGCAGAATA--TG---CGGAGCCGTAGTGAAAGCGAGCCT
Bacteria;Lentisphaerae;Lentisphaeria;Lentisphaerales;Lentisphaeraceae;Lentisphaera;Lentisphaera        GGCAAGGTTAAGTTAT-TA--AA---CGGAGCCGAAGCGAAAGCGAGTAC
Bacteria;Actinobacteria;Coriobacteriia;Coriobacteriales;Coriobacteriales             GGCAAGGTTAAGTTTTTAA-------ACGAGCCGTAGTGAAAGCGAGCCT
Bacteria;Actinobacteria;Coriobacteriia;Coriobacteriales;Eggerthellaceae;Adlercreutzia;Adlercreutzia          GGCGAGGTTAAGTTTGGAA-------ACGAGCCGCAGCGAAAGCGAGCCT
Bacteria;Actinobacteria;Coriobacteriia;Coriobacteriales;Atopobiaceae;Atopobium;Atopobium      GGCGAGGTTAAGCTAAAAA-------GCGAGCCGCAGCGACAGCGAGTCT
Bacteria;Synergistetes;Synergistia;Synergistales;Synergistaceae;Acetomicrobium;Acetomicrobium        GGCGAGGTTAAGGGCGTTG-ACGTCCG-AAGCCGTAGGGAAACCGAGTCC
Bacteria;Thermotogae;Thermotogae;Thermotogales;Fervidobacteriaceae;Thermosipho;Thermosipho             GGCGAGGTTAAG--CCGTG-GGAGGTG-GAGCCGAAGCGAAAGCGAGTCC
Bacteria;Deinococcus-Thermus;Deinococci;Thermales;Thermaceae;Oceanithermus;Oceanithermus          GGCGAGCTTAAGC-CGTCG---AGGCG-GAGGCGAAGCGAAAGCGAGTCC
                                   ** **  ***                  *  *  ** ** * ****   

Bacteria;Proteobacteria;Gammaproteobacteria;Piscirickettsiales;Piscirickettsiaceae;Piscirickettsia;Piscirickettsia           GAAT-AGGGCG-TT---AGTCGCTAGGAATA-GACCCGAAACCGA-GTGA
Bacteria;Proteobacteria;Gammaproteobacteria;Pseudomonadales;Moraxellaceae;Acinetobacter;Acinetobacter          TAAT-AGGGCG-TT-T-AGTTGCTGGGTATA-GACCCGAAACCAG-GCGA
Bacteria;Proteobacteria;Gammaproteobacteria;Cellvibrionales;Cellvibrionaceae;Simiduia;Simiduia          TAAT-AGGGCGTTT-T-AGTCGCATGCAATA-GACCCGAAACCGA-GCGA
Bacteria;Proteobacteria;Gammaproteobacteria;Cellvibrionales;Halieaceae;Halioglobus;Halioglobus            TAAT-AGGGCGTTT---AGTTGCAGGCAATA-GACCCGAAACCGG-GCGA
Bacteria;Proteobacteria;Gammaproteobacteria;HdN1;gamma            TAAA-AGGGCGAC--T-AGTCGCTGGAAGTA-GACCCGAAACCGA-GCGA
Bacteria;Proteobacteria;Gammaproteobacteria;Oceanospirillales;Alcanivoraceae;Alcanivorax;Alcanivorax          GAAT-AGGGCGATG-T-AGTTGCTGGGAATA-GACCCGAAACCGA-GCGA
Bacteria;Proteobacteria;Gammaproteobacteria;Xanthomonadales;Rhodanobacteraceae;Mizugakiibacter;mine              GAAT-AGGGCG-CA-C-AGTCGCAGGCAGTA-GACCCGAAACCGA-GTGA
Bacteria;Proteobacteria;Gammaproteobacteria;Xanthomonadales;Xanthomonadaceae;Lysobacter;Lysobacter          GATA-AGGGCG-CA-T-AGTCGCGGGCAGTA-GACCCGAAACCGG-GTGA
Bacteria;Proteobacteria;Gammaproteobacteria;Oceanospirillales;Halomonadaceae;Chromohalobacter;Chromohalobacter          TAAC-TGGGCG-AC-C-AGTCGCTGGATATA-GACCCGAAACCGG-GCGA
Bacteria;Proteobacteria;Gammaproteobacteria;Pseudomonadales;Pseudomonadaceae;Azotobacter;Azotobacter            TAAT-AGGGCG-TT-T-AGTCGCTGGGTATA-GACCCGAAACCGG-GCGA
Bacteria;Proteobacteria;Gammaproteobacteria;Alteromonadales;Marinobacteraceae;Marinobacter;Marinobacter          GAAT-AGGGCGATT-T-AGTCGCTGGGCATA-GACCCGAAACCGG-GCGA
Bacteria;Proteobacteria;Gammaproteobacteria;Oceanospirillales;Saccharospirillaceae;Gynuella;Gynuella          TAAT-AGGGCG-TT-G-AGTCGCTGGGTGTA-GACCCGAAACCGA-GTGA
Bacteria;Proteobacteria;Gammaproteobacteria;Oceanospirillales;Endozoicomonadaceae;Endozoicomonas;Endozoicomonas        TAAT-AGGGCG-TC-G-AGTCGCTGGGATTA-GACCCGAAACCGG-GCGA
Bacteria;Proteobacteria;Gammaproteobacteria;Alteromonadales;Alteromonadaceae;Alteromonas;Alteromonas          TAAC-TGCGCG-TT-T-AGTTGCTAGGTATA-GACCCGAAACCCG-GTGA
Bacteria;Proteobacteria;Gammaproteobacteria;Alteromonadales;Pseudoalteromonadaceae;Pseudoalteromonas;Pseudoalteromonas              TAAC-TGGGCG-TT-G-AGTTGCAAGGTATA-GACCCGAAACCCG-GTGA
Bacteria;Proteobacteria;Gammaproteobacteria;Alteromonadales;Shewanellaceae;Shewanella;Shewanella        TAAC-TGCGCG-TT-T-AGTTGCAAGGTGTA-GACCCGAAACCCG-GTGA
Bacteria;Proteobacteria;Gammaproteobacteria;Vibrionales;Vibrionaceae;Aliivibrio;Aliivibrio            TAAC-TGGGCG-TT-C-AGTCTCTGGATATA-GACCCGAAACCAA-GTGA
Bacteria;Proteobacteria;Gammaproteobacteria;Alteromonadales;Moritellaceae;Moritella;Moritella             TAAC-TGCGCG-AA-T-AGTTGCTGGGATTA-GACCCGAAACCCG-GTGA
Bacteria;Proteobacteria;Gammaproteobacteria;Alteromonadales;Psychromonadaceae;Psychromonas;Psychromonas              TAAC-TGGGCG-AA-T-AGTTGCTGGGATTA-GACCCGAAACTTG-GTGA
Bacteria;Proteobacteria;Gammaproteobacteria;Orbales;Orbaceae;Gilliamella;Gilliamella          TAAC-TGTGCG-TT-A-AGTTGCAGGGTATA-GACCCGAAACCCG-GTGA
Bacteria;Proteobacteria;Gammaproteobacteria;Chromatiales;Chromatiaceae;Allochromatium;Allochromatium          TAAA-TGGGCGTTTTG-AGTCGCTGGGAGTA-GACCCGAAACCGG-GCGA
Bacteria;Proteobacteria;Gammaproteobacteria;Thiotrichales;Thiotrichaceae;Thiothrix;Thiothrix             GAAC-AGGGCGTTC---AGTCGCTGAGTGTA-GACCCGAAACCGA-GCGA
Bacteria;Proteobacteria;Gammaproteobacteria;Milano-WF1B-44;Solemya            TAAT-AGGGCGTTT---AGTTGCTGGGAGTA-GACCCGAAACCGG-GCGA
Bacteria;Proteobacteria;Gammaproteobacteria;Methylococcales;Methylomonaceae;Methylomicrobium;Methylomicrobium        GAAT-AGGGCGTCA-T-AGTCGCTGGGATTA-GACCCGAAACCGG-GCGA
Bacteria;Proteobacteria;Gammaproteobacteria;Nitrosococcales;Methylophagaceae;Methylophaga;Methylophaga              TAAT-AGGGCGAC--T-AGTTGCATGGATTA-GACCCGAAACCTG-GCGA
Bacteria;Proteobacteria;Gammaproteobacteria;Legionellales;Legionellaceae;Legionella;Fluoribacter        GAAT-AGGGCG---CG-AGTCGCTGTGAGTA-GACCCGAAACCGG-GCGA
Bacteria;Proteobacteria;Gammaproteobacteria;Francisellales;Francisellaceae;Francisella;Allofrancisella                   TAAT-AGAGCGCCT---AGTCGCTAGGAGTA-GACCCGAAACCGGCGCGA
Bacteria;Proteobacteria;Gammaproteobacteria;Cardiobacteriales;Cardiobacteriaceae;Cardiobacterium;Shewanella            TAAT-AGGGCG-AT-A-AGTCTCTGGGTGTA-GACCCGAAACCGG-GCGA
Bacteria;Proteobacteria;Gammaproteobacteria;Betaproteobacteriales;Nitrosomonadaceae;Nitrosomonas;Nitrosomonas            TAAT-AGGGCG-TT-T-AGTTGCTGGGTGTA-GACCCGAAACCAG-ATGA
Bacteria;Proteobacteria;Gammaproteobacteria;Betaproteobacteriales;Rhodocyclaceae;Dechlorosoma;Dechlorosoma          GATA-AGGGCG-TT-A-AGTAGCATGGCGTA-GACCCGAAACCGG-ATGA
Bacteria;Proteobacteria;Gammaproteobacteria;Betaproteobacteriales;Burkholderiaceae;Achromobacter;Achromobacter          GAAT-AGGGCGATT-C-AGTCGCTGGGTGTA-GACCCGAAACCAG-ATGA
Bacteria;Proteobacteria;Gammaproteobacteria;Betaproteobacteriales;Chromobacteriaceae;Chromobacterium;Chromobacterium          GAAT-AGGGCGCTT-T-AGTTGCTGGGCGTA-GACCCGAAACCGA-GTGA
Bacteria;Proteobacteria;Gammaproteobacteria;Betaproteobacteriales;Neisseriaceae;Kingella;Kingella        TAAT-AGGGCGACA-T-AGTTGCTGGGTGTA-GACCCGAAACCGA-GTGA
Bacteria;Proteobacteria;Gammaproteobacteria;Acidithiobacillales;Acidithiobacillaceae;Acidithiobacillus;Acidithiobacillus                GAAT-AGGGCG--A-C-AGTCGCAGGGAGTA-GACCCGAAACCGG-ACGA
Bacteria;Proteobacteria;Gammaproteobacteria;Salinisphaerales;Solimonadaceae;Polycyclovorans;Polycyclovorans      GAAT-AGGGCG-CT-T-AGTTGCAGGCAGTA-GACCCGAAACCCG-TCGA
Bacteria;Proteobacteria;Alphaproteobacteria;Azospirillales;Azospirillaceae;Azospirillum;Azospirillum          GAAC-AGGGCGCTT-G-AGTTGCTTGCTGTA-GACCCGAAACCCG-GTGA
Bacteria;Proteobacteria;Alphaproteobacteria;Rhodospirillales;Rhodospirillaceae;Haematospirillum;Haematospirillum            GAAC-AGGGCGTTC---AGTTCGATGCGGTA-GACCCGAAACCAG-GTGA
Bacteria;Proteobacteria;Alphaproteobacteria;Rhodospirillales;Thalassospiraceae;Thalassospira;Thalassospira             GAAT-AGGGCGATT-G-AGTTTGTGGGATTA-GACCCGAAACCAG-GTGA
Bacteria;Proteobacteria;Alphaproteobacteria;Caulobacterales;Caulobacteraceae;Asticcacaulis;Asticcacaulis            GAAT-AGAGCG-TT-A-AGTTCGTCGCATGACGACCCGAAACTAG-GTGA
Bacteria;Proteobacteria;Alphaproteobacteria;Caulobacterales;Hyphomonadaceae;Hirschia;Hirschia        GAAT-AGGGCG-TC-G-AGTTTGTGGGATTA-GACCCGAAGCCAG-GTGA
Bacteria;Proteobacteria;Alphaproteobacteria;Rhizobiales;Xanthobacteraceae;Bradyrhizobium;Bradyrhizobium          GAAT-AGGGCG-CC-A-AGTTCGTTGTATTA-GACCCGAAACCTA-GTGA
Bacteria;Proteobacteria;Alphaproteobacteria;Rhizobiales;Beijerinckiaceae;Methylobacterium;Methylobacterium          GAAC-AGGGCG-TT-C-AGTTCGTGGCTTTA-GACCCGAAACCGA-GTGA
Bacteria;Proteobacteria;Alphaproteobacteria;Rhizobiales;Hyphomicrobiaceae;Filomicrobium;Candidatus          GAAC-AGGGCG-TT-C-AGTTCGTTGGACTA-GACCCGAAACCAG-TCGA
Bacteria;Proteobacteria;Alphaproteobacteria;Rhizobiales;Stappiaceae;Labrenzia;Labrenzia        GAAT-AGGGCGCCC-T-AGTTCGTTGGATTA-GACCCGAAACCGA-GTGA
Bacteria;Proteobacteria;Alphaproteobacteria;Rhodobacterales;Rhodobacteraceae;Celeribacter;Pacificibacter            TAAT-AGGGCGATT-G-AGTTTGTGGGATCA-GACCCGAAACCGA-GTGA
Bacteria;Proteobacteria;Alphaproteobacteria;Sphingomonadales;Sphingomonadaceae;Croceicoccus;Croceicoccus        GAAT-AGGGCGACA-G-AGTATGATGAATTA-GACCCGAAACCCG-GCGA
Bacteria;Proteobacteria;Alphaproteobacteria;Rickettsiales;Rickettsiaceae;Rickettsia;Rickettsia            GAAT-AGGGCG-TT-T-AGTTAGATGAATTA-GACCCGAAACCGG-GTGA
Bacteria;Proteobacteria;Deltaproteobacteria;Adiutricales;Adiutricaceae;Adiutrix;Candidatus             TAAA-TGGGCGAAATA--GTTGCTGGCGGTA-GACCCGAAACCAG-GTGA
Bacteria;Proteobacteria;Deltaproteobacteria;Desulfobacterales;Desulfobacteraceae;Desulfatibacillum;Desulfatibacillum          GAAA-TGGGCGAATTA--GTTGCGTGGAGTA-GACCCGAAGCCAA-GTGA
Bacteria;Proteobacteria;Deltaproteobacteria;Desulfuromonadales;Geobacteraceae;Geobacter;Geobacter          GAAT-AGGGCGCATGA--GTTGCCGGGAGTA-GACCCGAAACCGG-GTGA
Bacteria;Proteobacteria;Deltaproteobacteria;Myxococcales;Polyangiaceae;Chondromyces;Chondromyces          TAAC-AGGGCGACA---AGTCGCGTGGCGTA-GACCCGAAACCTTAGCGA
Bacteria;Proteobacteria;Deltaproteobacteria;Desulfovibrionales;Desulfovibrionaceae;Desulfovibrio;Desulfovibrio          GAAT-AGGGCGTCA---AGTACTGCGGAGTA-GACCCGAAGCCGG-GTGA
Bacteria;Bacteroidetes;Bacteroidia;Cytophagales;Cyclobacteriaceae;Aquiflexum;Aquiflexum          GAAC-AGGGCGCT--G-AGTCAGTGGGGGCA-GACGCGAAACTT-TGTGA
Bacteria;Bacteroidetes;Bacteroidia;Sphingobacteriales;Sphingobacteriaceae;Pedobacter;Pedobacter             GAAT-AGGGCGTA--T-AGTCAGGGGAGGTA-GACGCGAAACCT-TGTGA
Bacteria;Bacteroidetes;Bacteroidia;Bacteroidales;Dysgonomonadaceae;Fermentimonas;Fermentimonas          TAAT-AGGGCGT--AT-AGTCAGCAGGAGTA-GACGCGAAACCA-AGTGA
Bacteria;Bacteroidetes;Bacteroidia;Chitinophagales;Chitinophagaceae;Chitinophaga;Chitinophaga          TAAC-AGAGCGTT-TA-AGTCAGTAGGGGTA-GACGCGAAACTT-TGTGA
Bacteria;Spirochaetes;Brachyspirae;Brachyspirales;Brachyspiraceae;Brachyspira;Brachyspira          TAAT-AGGGCGAAATT-AGTTGCATGCTATACGACCCGAAGCCA-AGTGA
Bacteria;Spirochaetes;Spirochaetia;Spirochaetales;Spirochaetaceae;Borrelia;Borrelia            TAAA-CGGGCGAT-TT-AGTTAGATGTGGTA-GACCAGAAACCG-AGTGA
Bacteria;Epsilonbacteraeota;Campylobacteria;Campylobacterales;Sulfurospirillaceae;Sulfurospirillum;Sulfurospirillum             TAAT-AGGGCGAATTA--GTCAGATGCTGCA-GACCCGAAGCGA-AGTGA
Bacteria;Epsilonbacteraeota;Campylobacteria;Campylobacterales;Arcobacteraceae;Arcobacter;Arcobacter          TAAT-AGGGCGAATTA--GTCAGATGCTGCA-GACCCGAAACGA-AGTGA
Bacteria;Epsilonbacteraeota;Campylobacteria;Campylobacterales;Helicobacteraceae;Helicobacter;Helicobacter             TAAT-AGGGCGAACAA--GTCAGATGCTGCA-GACCCGAAGCTA-AGTGA
Bacteria;Epsilonbacteraeota;Campylobacteria;Nautiliales;Nautiliaceae;Nautilia;Nautilia          GAAT-AGGGCGACATA--GTCAGTGGCTGCA-GACCCGAAGCTG-AGTGA
Bacteria;Actinobacteria;Actinobacteria;Corynebacteriales;Nocardiaceae;Gordonia;Gordonia        GAAT-AGGGCGTTTG--AGTCGCCGGGTCTA-GACCCGAAGCGGA-GTGA
Bacteria;Actinobacteria;Actinobacteria;Pseudonocardiales;Pseudonocardiaceae;Amycolatopsis;Amycolatopsis          GAAT-AGGGCGTCTG--AGTCGCGTGGTCTA-GACCCGAAGCGGA-GTGA
Bacteria;Actinobacteria;Actinobacteria;Streptosporangiales;Nocardiopsaceae;Nocardiopsis;Nocardiopsis      GAAT-AGGGCGGTTG--AGTCGCATGCTGTG-GACCCGAAGCGGA-GTGA
Bacteria;Actinobacteria;Actinobacteria;Frankiales;Frankiaceae;Frankia;Frankia          GAAG-AGGGCGTT-G--AGTCGCATGTCCAA-GACCCGAAGCCGA-GTGA
Bacteria;Actinobacteria;Actinobacteria;Streptomycetales;Streptomycetaceae;Kitasatospora;Kitasatospora      GAAT-AGGGCGTTCG--AGTTGCATGCCCAA-GACCCGAAGCGGA-GTGA
Bacteria;Actinobacteria;Actinobacteria;Frankiales;Nakamurellaceae;Nakamurella;Nakamurella        GAAT-AGGGCGATTG--AGTCGCGTGCTCTA-GACCCGAAGCGAA-GTGA
Bacteria;Actinobacteria;Actinobacteria;Propionibacteriales;Nocardioidaceae;Mumia;Mumia          GAAC-AGGGCG-TTG--AGTCGCGTGCTCTA-GACCCGAAGCGGG-GTGA
Bacteria;Actinobacteria;Actinobacteria;Micrococcales;Cellulomonadaceae;Cellulomonas;Cellulomonas          GAAT-AGGGCGACAC--AGTCGCGTGCTCTA-GACCCGAAGCGGA-GTGA
Bacteria;Actinobacteria;Actinobacteria;Micrococcales;Beutenbergiaceae;Beutenbergia;Beutenbergia          GAAT-AGGGCGATTG--AGTCGCGTGCTCTA-GACCCGAAGCGAA-GTGA
Bacteria;Actinobacteria;Actinobacteria;Micrococcales;Demequinaceae;Lysinimicrobium;Lysinimicrobium            GAAT-AGGGCGTTTG--AGTCGCTGGGTCTA-GACCCGAAGCGAA-GTGA
Bacteria;Actinobacteria;Actinobacteria;Micrococcales;Jonesiaceae;Jonesia;Jonesia            GAAT-AGGGCGTTTTT-AGTCGCTGGGTCTA-GACCCGAAGCGAA-GTGA
Bacteria;Actinobacteria;Actinobacteria;Micrococcales;Brevibacteriaceae;Brevibacterium;Brevibacterium            GAAT-AGGGCGTATG--AGTCGCGTGTCCTA-GACCCGAAGCGGA-GTGA
Bacteria;Actinobacteria;Actinobacteria;Micrococcales;Microbacteriaceae;Leucobacter;Leucobacter        GAAT-AGGGCG-GTTC-AGTCGCATGTCCTA-GACCCGAAGCGAA-GTGA
Bacteria;Actinobacteria;Actinobacteria;Micrococcales;Micrococcaceae;Arthrobacter;Arthrobacter      GAAT-AGGGCGAGTGT-AGTGGCGTGATCTA-GACCCGAAGCGAA-GTGA
Bacteria;Actinobacteria;Actinobacteria;Propionibacteriales;Propionibacteriaceae;Acidipropionibacterium;Acidipropionibacterium          GATA-AGGGCGCC----AGTCGCGTGTTCTA-GACCCGAAGCGGT-GTGA
Bacteria;Actinobacteria;Actinobacteria;Bifidobacteriales;Bifidobacteriaceae;Alloscardovia;Alloscardovia             GAAG-AGGGCGTTTG--AGTTGCATGCTCTA-GACCCGAAGCGGG-ATGA
Bacteria;Firmicutes;Bacilli;Bacillales;Listeriaceae;Listeria;Listeria       GAAT-AGGGCGCATAA--GTAACAGGTCGTA-GACCCGAAACCA-GGTGA
Bacteria;Firmicutes;Bacilli;Bacillales;Planococcaceae;Lysinibacillus;Bacillus        GAAT-AGGGCGAAATA--GTACGTGGTCGTA-GACCCGAAACCA-GGTGA
Bacteria;Firmicutes;Bacilli;Bacillales;Stapyhlococcaceae;Staphylococcus;Mycobacterium            GAAT-AGGGCGT-TGA--GTATTTGGTCGTA-GACCCGAAACCA-GGTGA
Bacteria;Firmicutes;Bacilli;Bacillales;Sporolactobacillaceae;Salipaludibacillus;[Bacillus]              GAAC-AGGGCGAATAA--GTACGTGGTTGCA-GACCCGAAACCA-GGTGA
Bacteria;Firmicutes;Bacilli;Lactobacillales;Lactobacillaceae;Lactobacillus;Lactobacillus             GAAA-TGGGCGTATGAA-GTATGTAGTTGTA-GACCCGAAACCA-GGTGA
Bacteria;Firmicutes;Bacilli;Lactobacillales;Leuconostocaceae;Leuconostoc;Leuconostoc        GAAT-AGCGCGAATAG---TACGATGCTGTA-GACCCGAAACCA-GGTGA
Bacteria;Firmicutes;Bacilli;Lactobacillales;Carnobacteriaceae;Carnobacterium;Carnobacterium        GAAT-AGGGCGAATGA--GTATGTGGTCGTA-GACCCGAAACCA-AGTGA
Bacteria;Firmicutes;Bacilli;Bacillales;Paenibacillaceae;Brevibacillus;Brevibacillus              GAAT-AGGGCGA---AA-GTACGTTGTCGTA-GACCCGAAACCG-TGTGA
Bacteria;Firmicutes;Clostridia;Clostridiales;Christensenellaceae;Catabacter;Catabacter        TAAT-AGGGCGTTAAG--TT-GCATGCTGTA-GACCCGAAACCG-GGCGA
Bacteria;Firmicutes;Clostridia;Clostridiales;Eubacteriaceae;Eubacterium;Eubacterium          GAAT-AGGGCGCCTTA--GTTGCATGCTGTA-GACCCGAAACCG-TGTGA
Bacteria;Firmicutes;Negativicutes;Selenomonadales;Acidaminococcaceae;Acidaminococcus;Acidaminococcus        GAAC-AGGGCGAATAG--TTGGTGTTC-GTA-GACCCGAAACTGTAGTGA
Bacteria;Firmicutes;Negativicutes;Selenomonadales;Veillonellaceae;Megasphaera;Megasphaera            GAAC-AGGGCGTATAG--TTAGTTGGA-GTA-GACCCGAAACCACAGTGA
Bacteria;Tenericutes;Mollicutes;Entomoplasmatales;Entomoplasmatales        GAAT-AGGGCGATTTA--GTATGTGGTTGTA-GACCCGAAACCA-GGTGA
Bacteria;Tenericutes;Mollicutes;Mycoplasmatales;Mycoplasmataceae;Mycoplasma;Mycoplasma                GAAT-AGGGCGATTTA--GTATGTTGATATA-GACCCGAAACCA-GGTGA
Bacteria;Tenericutes;Mollicutes;Entomoplasmatales;Entomoplasmataceae;Mesoplasma;Mesoplasma            TAAT-AGGGCG-TTTA--GTACGTTGCATTA-GACACGAAACCG-GGTGA
Bacteria;Lentisphaerae;Lentisphaeria;Lentisphaerales;Lentisphaeraceae;Lentisphaera;Lentisphaera        GAAT-AGTGCGATTTAA-GTCGTATGCAGTA-GACCCGAAACTG-AGTGA
Bacteria;Actinobacteria;Coriobacteriia;Coriobacteriales;Coriobacteriales             TTAAGATGGCGTGTTA--GTCGTATGCCGTA-GACGCGAAGCCG-GGTGA
Bacteria;Actinobacteria;Coriobacteriia;Coriobacteriales;Eggerthellaceae;Adlercreutzia;Adlercreutzia          TTAAGATGGCGAGTGA--GTCGCACGCTGCA-GACGCGAAGCCG-GGTGA
Bacteria;Actinobacteria;Coriobacteriia;Coriobacteriales;Atopobiaceae;Atopobium;Atopobium      G-AATAGGGCGACACA--GTCGCATGTCGTA-GACGCGAAGCCA-GGTGA
Bacteria;Synergistetes;Synergistia;Synergistales;Synergistaceae;Acetomicrobium;Acetomicrobium        GAAT-AGGGCGTCA---AGTCGCACGTTACA-GACCCGAAGCCGT-ACGA
Bacteria;Thermotogae;Thermotogae;Thermotogales;Fervidobacteriaceae;Thermosipho;Thermosipho             GAAA-AGGGCGAGC---AGTCAGGTACGGCA-GGCCCGAAGCCGG-GTGA
Bacteria;Deinococcus-Thermus;Deinococci;Thermales;Thermaceae;Oceanithermus;Oceanithermus          GAAT-AGGGCGACTG--AGTCGGTCCGCGTA-GACCCGAAACCGG-GCGA
                                          ***        *            * *  *** *      **

Bacteria;Proteobacteria;Gammaproteobacteria;Piscirickettsiales;Piscirickettsiaceae;Piscirickettsia;Piscirickettsia           TCTATCCATGGGCAGGTTGAAGGTTGAGTAACATCAACTGGAGGACCGAA
Bacteria;Proteobacteria;Gammaproteobacteria;Pseudomonadales;Moraxellaceae;Acinetobacter;Acinetobacter          TCTATCCATGAGCAGGTTGAAGGTTGGGTAACACTAACTGGAGGACCGAA
Bacteria;Proteobacteria;Gammaproteobacteria;Cellvibrionales;Cellvibrionaceae;Simiduia;Simiduia          TCTATCCATGGGCAGGTTGAAGGTTGAGTAACATCAACTGGAGGACCGAA
Bacteria;Proteobacteria;Gammaproteobacteria;Cellvibrionales;Halieaceae;Halioglobus;Halioglobus            TCTATCCATGGGCAGGTTGAAGGTTAGGTAACACTGACTGGAGGACCGAA
Bacteria;Proteobacteria;Gammaproteobacteria;HdN1;gamma            TCTACCCATGAGCAGGGTGAAGGTGAGGTAACACTTACTGGAGGCCCGAA
Bacteria;Proteobacteria;Gammaproteobacteria;Oceanospirillales;Alcanivoraceae;Alcanivorax;Alcanivorax          TCTACCCATGGGCAGGTTGAAGGTGCGGTAACACGCACTGGAGGACCGAA
Bacteria;Proteobacteria;Gammaproteobacteria;Xanthomonadales;Rhodanobacteraceae;Mizugakiibacter;mine              TCTAGCCATGGCCAGGGTGAAGGTGCGGTAACACGCACTGGAGGCCCGAA
Bacteria;Proteobacteria;Gammaproteobacteria;Xanthomonadales;Xanthomonadaceae;Lysobacter;Lysobacter          TCTAGTCATGCCCAGGGTGAAGGTTGAGTAACATCAACTGGAGGCCCGAA
Bacteria;Proteobacteria;Gammaproteobacteria;Oceanospirillales;Halomonadaceae;Chromohalobacter;Chromohalobacter          TCTATCCATGGCCAGGGTGAAGGTTGAGTAACATCAACTGGAGGCCCGAA
Bacteria;Proteobacteria;Gammaproteobacteria;Pseudomonadales;Pseudomonadaceae;Azotobacter;Azotobacter            TCTATCCATGAGCAGGTTGAAGGTTAGGTAACACTGACTGGAGGACCGAA
Bacteria;Proteobacteria;Gammaproteobacteria;Alteromonadales;Marinobacteraceae;Marinobacter;Marinobacter          TCTATCCATGAGCAGGTTGAAGGTTGAGTAACATCAACTGGAGGACCGAA
Bacteria;Proteobacteria;Gammaproteobacteria;Oceanospirillales;Saccharospirillaceae;Gynuella;Gynuella          TCTATCCATGGGCAGGTTGAAGGTTGAGTAACATCAACTGGAGGACCGAA
Bacteria;Proteobacteria;Gammaproteobacteria;Oceanospirillales;Endozoicomonadaceae;Endozoicomonas;Endozoicomonas        TCTATCCATGGGCAGGTTGAAGATTGAGTAACATCAATTGGAGGACCGAA
Bacteria;Proteobacteria;Gammaproteobacteria;Alteromonadales;Alteromonadaceae;Alteromonas;Alteromonas          TCTAGCCATGGGCAGGTTGAAGGTTGAGTAACATCAACTGGAGGACCGAA
Bacteria;Proteobacteria;Gammaproteobacteria;Alteromonadales;Pseudoalteromonadaceae;Pseudoalteromonas;Pseudoalteromonas              TCTAGCCATGGGCAGGTTGAAGGTTGAGTAACATCAACTGGAGGACCGAA
Bacteria;Proteobacteria;Gammaproteobacteria;Alteromonadales;Shewanellaceae;Shewanella;Shewanella        TCTAGCCATGGGCAGGTTGAAGGTTGAGTAACATCAACTGGAGGACCGAA
Bacteria;Proteobacteria;Gammaproteobacteria;Vibrionales;Vibrionaceae;Aliivibrio;Aliivibrio            TCTAGCCATGGGCAGGTTGAAGGTTGAGTAACATCAACTGGAGGACCGAA
Bacteria;Proteobacteria;Gammaproteobacteria;Alteromonadales;Moritellaceae;Moritella;Moritella             TCTAGCCATGGGCAGGTTGAAGGTTGAGTAACATCAACTGGAGGACCGAA
Bacteria;Proteobacteria;Gammaproteobacteria;Alteromonadales;Psychromonadaceae;Psychromonas;Psychromonas              TCTAGCCATGAGCAGGTTGAAGGTTGAGTAACATCAACTGGAGGACCGAA
Bacteria;Proteobacteria;Gammaproteobacteria;Orbales;Orbaceae;Gilliamella;Gilliamella          TCTAGCCATGGGCAGGTTGAAGGTTGGTTAACACTAACTGGAGGACCGAA
Bacteria;Proteobacteria;Gammaproteobacteria;Chromatiales;Chromatiaceae;Allochromatium;Allochromatium          TCTACCCATGGCCAGGGTGAAGGTGGGGTAACACTCACTGGAGGCCCGAA
Bacteria;Proteobacteria;Gammaproteobacteria;Thiotrichales;Thiotrichaceae;Thiothrix;Thiothrix             TCTATCCATGACCAGGTTGAAGGTGCCGTAACAGGTACTGGAGGACCGAA
Bacteria;Proteobacteria;Gammaproteobacteria;Milano-WF1B-44;Solemya            TCTATCCATGGCCAGGGTGAAGGTGAAGTAACATTCACTGGAGGCCCGAA
Bacteria;Proteobacteria;Gammaproteobacteria;Methylococcales;Methylomonaceae;Methylomicrobium;Methylomicrobium        TCTATCCATGACCAGGCTGAAGGTTGGGTAATACTAACTGGAGGGCCGAA
Bacteria;Proteobacteria;Gammaproteobacteria;Nitrosococcales;Methylophagaceae;Methylophaga;Methylophaga              TCTATCCATGGTCAGGCTGAAGGTTGGGTAACACTAACTGGAGGGCCGAA
Bacteria;Proteobacteria;Gammaproteobacteria;Legionellales;Legionellaceae;Legionella;Fluoribacter        TCTAGTCATGTGCAGGATGAAGGTTGGGTAACACCAACTGGAGGTCCGAA
Bacteria;Proteobacteria;Gammaproteobacteria;Francisellales;Francisellaceae;Francisella;Allofrancisella                   TCTATCCATGGCCAGGTTGAAGGTTAGGTAATACTAACTGGAGGACCGAA
Bacteria;Proteobacteria;Gammaproteobacteria;Cardiobacteriales;Cardiobacteriaceae;Cardiobacterium;Shewanella            TCTATCCATGGGCAGGTTGAAGGTTGAGTAACATCAACTGGAGGACCGAA
Bacteria;Proteobacteria;Gammaproteobacteria;Betaproteobacteriales;Nitrosomonadaceae;Nitrosomonas;Nitrosomonas            TCTACTCATGGCCAGGATGAGGCGAAGGTAATACTTCGTGGAGGTCCGAA
Bacteria;Proteobacteria;Gammaproteobacteria;Betaproteobacteriales;Rhodocyclaceae;Dechlorosoma;Dechlorosoma          TCTATCCATGGCCAGGATGAAGGTGCGGTAACACGCACTGGAGGTCCGAA
Bacteria;Proteobacteria;Gammaproteobacteria;Betaproteobacteriales;Burkholderiaceae;Achromobacter;Achromobacter          TCTATCCATGGCCAGGTTGAAGGCACGGTAACACGTGCTGGAGGACCGAA
Bacteria;Proteobacteria;Gammaproteobacteria;Betaproteobacteriales;Chromobacteriaceae;Chromobacterium;Chromobacterium          TCTATCCATGGCCAGGATGAAGGTGCGGTAACACGCACTGGAGGTCCGAA
Bacteria;Proteobacteria;Gammaproteobacteria;Betaproteobacteriales;Neisseriaceae;Kingella;Kingella        TCTATCCATGGCCAGGATGAAGGTGCCGTAACAGGTACTGGAGGTCCGAA
Bacteria;Proteobacteria;Gammaproteobacteria;Acidithiobacillales;Acidithiobacillaceae;Acidithiobacillus;Acidithiobacillus                TCTATCCATGGTCAGGATGAAGGTGGGGTAAAACCTACTGGAGGTCCGAA
Bacteria;Proteobacteria;Gammaproteobacteria;Salinisphaerales;Solimonadaceae;Polycyclovorans;Polycyclovorans      TCTATCCATGACCAGGGTGAAGTTGTGGTAACACACAATGGAGGCCCGAA
Bacteria;Proteobacteria;Alphaproteobacteria;Azospirillales;Azospirillaceae;Azospirillum;Azospirillum          TCTAGCCATGGGCAGGTTGAAGGTGCGGTAACACGCACTGGAGGACCGAA
Bacteria;Proteobacteria;Alphaproteobacteria;Rhodospirillales;Rhodospirillaceae;Haematospirillum;Haematospirillum            TCTAGCCATGGTCAGGTTGAAGGTGGAGTAACACCCACTGGAGGACCGAA
Bacteria;Proteobacteria;Alphaproteobacteria;Rhodospirillales;Thalassospiraceae;Thalassospira;Thalassospira             TCTAGCCATGAGCAGGTTGAAGGTGATGTAACAGTCACTGGAGGACCGAA
Bacteria;Proteobacteria;Alphaproteobacteria;Caulobacterales;Caulobacteraceae;Asticcacaulis;Asticcacaulis            TCTATCCATGAGCAGGATGAAGGTTGGGTAACACCAACTGGAGGTCCGAA
Bacteria;Proteobacteria;Alphaproteobacteria;Caulobacterales;Hyphomonadaceae;Hirschia;Hirschia        TCTAGTCATGTGCAGGTTGAAGGTGCAGTAACATGCACTGGAGGACCGAA
Bacteria;Proteobacteria;Alphaproteobacteria;Rhizobiales;Xanthobacteraceae;Bradyrhizobium;Bradyrhizobium          TCTAGCCATGAGCAGGTTGAAGGTGAGGTAACACTCACTGGAGGACCGAA
Bacteria;Proteobacteria;Alphaproteobacteria;Rhizobiales;Beijerinckiaceae;Methylobacterium;Methylobacterium          TCTAGCCATGTGCAGGATGAAGGTGGGGTAACACCCACTGGAGGTCCGAA
Bacteria;Proteobacteria;Alphaproteobacteria;Rhizobiales;Hyphomicrobiaceae;Filomicrobium;Candidatus          TCTATCCATGGCCAGGTTGAAAGTACGGTAACACGTACTGGAGGACCGAA
Bacteria;Proteobacteria;Alphaproteobacteria;Rhizobiales;Stappiaceae;Labrenzia;Labrenzia        TCTAGCCATGGCCAGGTTGAAGGTGCGGTAACACGCACTGGAGGACCGAA
Bacteria;Proteobacteria;Alphaproteobacteria;Rhodobacterales;Rhodobacteraceae;Celeribacter;Pacificibacter            TCTAGGCATGACCAGGCTGAAGGTAAGGTAACACTTACTGGAGGGCCGAA
Bacteria;Proteobacteria;Alphaproteobacteria;Sphingomonadales;Sphingomonadaceae;Croceicoccus;Croceicoccus        TCTATGCATGGCCAGGATGAAGGTGCGGTAACACGCACTGGAGGTCCGAA
Bacteria;Proteobacteria;Alphaproteobacteria;Rickettsiales;Rickettsiaceae;Rickettsia;Rickettsia            TCTAGCCATGGCCAGGTTGAAAGTGGAGTAAAATCCACTGAAGGACCGAA
Bacteria;Proteobacteria;Deltaproteobacteria;Adiutricales;Adiutricaceae;Adiutrix;Candidatus             TCTATCCATGGCCAGGGTGAAGTTTCGGTAAAACGGAATGGAGGCCCCAA
Bacteria;Proteobacteria;Deltaproteobacteria;Desulfobacterales;Desulfobacteraceae;Desulfatibacillum;Desulfatibacillum          TCTATCCATGGGCAGGGTGAAGCGCCAGTAAAATGGCGTGGAGGCCCGAA
Bacteria;Proteobacteria;Deltaproteobacteria;Desulfuromonadales;Geobacteraceae;Geobacter;Geobacter          TCTATCCATGTCCAGGGTGAAAGGAAGGTAACACTTCGTGGAGGCCCGAA
Bacteria;Proteobacteria;Deltaproteobacteria;Myxococcales;Polyangiaceae;Chondromyces;Chondromyces          TCTATCCATGTCCAGGTTGAAGAGCGGGTAACACCGCTTGGAGGACCGAA
Bacteria;Proteobacteria;Deltaproteobacteria;Desulfovibrionales;Desulfovibrionaceae;Desulfovibrio;Desulfovibrio          TCTATCCATGAGCAGGTTGAAGCTTGAGTAAAATCAAGTGGAGGACCGAA
Bacteria;Bacteroidetes;Bacteroidia;Cytophagales;Cyclobacteriaceae;Aquiflexum;Aquiflexum          TCTACCCATGGACAGGTTGAAGCGGCGGTAAGACGCCGTGGAGGACCGAA
Bacteria;Bacteroidetes;Bacteroidia;Sphingobacteriales;Sphingobacteriaceae;Pedobacter;Pedobacter             TCTACCCATGGACAGGTTGAAGGTGCGGTAACACGTACTGGAGGACCGAA
Bacteria;Bacteroidetes;Bacteroidia;Bacteroidales;Dysgonomonadaceae;Fermentimonas;Fermentimonas          TCTACCCTTGAGCAGGTTGAAGTTTTGGTAACACAAAATGGAGGACCGAA
Bacteria;Bacteroidetes;Bacteroidia;Chitinophagales;Chitinophagaceae;Chitinophaga;Chitinophaga          TCTATCCATGGGCAGGTTGAAGGTTTGGTAACACAAACTGGAGGACCGAA
Bacteria;Spirochaetes;Brachyspirae;Brachyspirales;Brachyspiraceae;Brachyspira;Brachyspira          TCTACCTATGAGCAGCGCGAAACTCGAGTAACATCGAATGGAGGTGCGAA
Bacteria;Spirochaetes;Spirochaetia;Spirochaetales;Spirochaetaceae;Borrelia;Borrelia            TCTATTTATGGCCAGGCTGAAGCTTGGGTAAAACCAAGTGGAGGGCCGAA
Bacteria;Epsilonbacteraeota;Campylobacteria;Campylobacterales;Sulfurospirillaceae;Sulfurospirillum;Sulfurospirillum             TCTATCCATGAGCAGGTTGAAGCTGGTGTAAGAGCTAGTGGAGGACCGAA
Bacteria;Epsilonbacteraeota;Campylobacteria;Campylobacterales;Arcobacteraceae;Arcobacter;Arcobacter          TCTATCCATGAGCAGGTTGAAGCTGGTGTAAGAGCCAGTGGAGGACCGAA
Bacteria;Epsilonbacteraeota;Campylobacteria;Campylobacterales;Helicobacteraceae;Helicobacter;Helicobacter             TCTATCCATGGCCAAGTTGAAACGCGTGTAATAGCGCGTGGAGGACTGAA
Bacteria;Epsilonbacteraeota;Campylobacteria;Nautiliales;Nautiliaceae;Nautilia;Nautilia          TCTATCCATGGGCAGGTTGAAGGTGGGGTAAGACCCACTGGAGGACCGAA
Bacteria;Actinobacteria;Actinobacteria;Corynebacteriales;Nocardiaceae;Gordonia;Gordonia        TCTACCCATGGCCAGGGTGAAGCGACGGTAAGACGTCGTGGAGGCCCGAA
Bacteria;Actinobacteria;Actinobacteria;Pseudonocardiales;Pseudonocardiaceae;Amycolatopsis;Amycolatopsis          TCTACCCATGGCCAGGCTGAAGCGTCGGTAAGACGACGTGGAGGGCCGAA
Bacteria;Actinobacteria;Actinobacteria;Streptosporangiales;Nocardiopsaceae;Nocardiopsis;Nocardiopsis      TCTACCCATGTCCAGGGTGAAGCGGGGGTAAGACCTCGTGGAGGCCCGAA
Bacteria;Actinobacteria;Actinobacteria;Frankiales;Frankiaceae;Frankia;Frankia          TCTACCCATGGCCAGGTTGAAGCGCGGGTAAGACCGTGTGGAGGACCGAA
Bacteria;Actinobacteria;Actinobacteria;Streptomycetales;Streptomycetaceae;Kitasatospora;Kitasatospora      TCTAGCCATGGGCAGGTTGAAGCGCGGGTAAGACCGTGTGGAGGACCGAA
Bacteria;Actinobacteria;Actinobacteria;Frankiales;Nakamurellaceae;Nakamurella;Nakamurella        TCTACCCATGGCCAGGTTGAAGCGACGGTAAGACGTCGTGGAGGACCGAA
Bacteria;Actinobacteria;Actinobacteria;Propionibacteriales;Nocardioidaceae;Mumia;Mumia          TCTATCCATGGGCAGGTTGAAGCGTGGGTAAGACTGCGTGGAGGACCGAA
Bacteria;Actinobacteria;Actinobacteria;Micrococcales;Cellulomonadaceae;Cellulomonas;Cellulomonas          TCTAGCCATGGGCAGGGTGAAGCGCGGGTAAGACCGCGTGGAGGCCCGAA
Bacteria;Actinobacteria;Actinobacteria;Micrococcales;Beutenbergiaceae;Beutenbergia;Beutenbergia          TCTACCCATGGGCAGGTTGAAGCGCGGGTAAGACCGTGTGGAGGACCGAA
Bacteria;Actinobacteria;Actinobacteria;Micrococcales;Demequinaceae;Lysinimicrobium;Lysinimicrobium            TCTATCCATGGCCAGGCTGAAGCGCGGGTAAGACCGCGTGGAGGGCCGAA
Bacteria;Actinobacteria;Actinobacteria;Micrococcales;Jonesiaceae;Jonesia;Jonesia            TCTACCCATGGGCAGGTTGAAGCGCGGGTAAGACCGTGTGGAGGACCGAA
Bacteria;Actinobacteria;Actinobacteria;Micrococcales;Brevibacteriaceae;Brevibacterium;Brevibacterium            TCTAGCCATGGGCAGGGTGAAGCGTGTGTAAGAGCGCGTGGAGGCCCGCA
Bacteria;Actinobacteria;Actinobacteria;Micrococcales;Microbacteriaceae;Leucobacter;Leucobacter        TCTATCCATGGCCAGGTTGAAGCGACGGTAAGACGTCGTGGAGGACCGAA
Bacteria;Actinobacteria;Actinobacteria;Micrococcales;Micrococcaceae;Arthrobacter;Arthrobacter      TCTACCCATGGCCAGGTTGAAGCGCGTGTAAGAGCGCGTGGAGGACCGAA
Bacteria;Actinobacteria;Actinobacteria;Propionibacteriales;Propionibacteriaceae;Acidipropionibacterium;Acidipropionibacterium          TCTATCCATGGCCAGGATGAAGCGACGGTAAGACGTCGTGGAGGTCCGCA
Bacteria;Actinobacteria;Actinobacteria;Bifidobacteriales;Bifidobacteriaceae;Alloscardovia;Alloscardovia             TCTATCCTTGAGCAGGTTGAAGCAGGGGTAAGACTTTGTGGAGGACCGAA
Bacteria;Firmicutes;Bacilli;Bacillales;Listeriaceae;Listeria;Listeria       TCTACCCATGTCCAGGATGAAGGTAAGGTAATACTTACTGGAGGTCCGAA
Bacteria;Firmicutes;Bacilli;Bacillales;Planococcaceae;Lysinibacillus;Bacillus        TCTACCCATGTCCAGGGTGAAGGTGAGGTAACACTTACTGGAGGCCCGAA
Bacteria;Firmicutes;Bacilli;Bacillales;Stapyhlococcaceae;Staphylococcus;Mycobacterium            TCTACCCTTGGTCAGGTTGAAGTTCAGGTAACACTGAATGGAGGACCGAA
Bacteria;Firmicutes;Bacilli;Bacillales;Sporolactobacillaceae;Salipaludibacillus;[Bacillus]              TCTACCCATGTCCAGGGTGAAGTTCAGGTAACACTGAATGGAGGCCCGAA
Bacteria;Firmicutes;Bacilli;Lactobacillales;Lactobacillaceae;Lactobacillus;Lactobacillus             CCTACCCATGTCCAGGTTGAAGGTGCGGTAAAGCGCACTGGAGGACCGAA
Bacteria;Firmicutes;Bacilli;Lactobacillales;Leuconostocaceae;Leuconostoc;Leuconostoc        CCTACCCATGGTCAGGATGAAGGTGAGGTAAAACTTACTGGAGGTCCGAA
Bacteria;Firmicutes;Bacilli;Lactobacillales;Carnobacteriaceae;Carnobacterium;Carnobacterium        TCTACCCATGTCCAGGTTGAAGGTGCGGTAATACGCACTGGAGGACCGAA
Bacteria;Firmicutes;Bacilli;Bacillales;Paenibacillaceae;Brevibacillus;Brevibacillus              TCTAGCCATGTCCAGGGTGAAGGTAGGGTAACACCTACTGGAGGCCCGAA
Bacteria;Firmicutes;Clostridia;Clostridiales;Christensenellaceae;Catabacter;Catabacter        CCTACCCATGAGCAGGTTGAAGCGGTGGTAAAACACCGTGGAGGACCGAA
Bacteria;Firmicutes;Clostridia;Clostridiales;Eubacteriaceae;Eubacterium;Eubacterium          TCTATCCATGACCAGGGTGAAGCTTGGGTAAAACCAAGTGGAGGCCCGAA
Bacteria;Firmicutes;Negativicutes;Selenomonadales;Acidaminococcaceae;Acidaminococcus;Acidaminococcus        TCTACCCATGATCAGGTTGAAGCACGGGTAAAATCGTGTGGAGGACCGAA
Bacteria;Firmicutes;Negativicutes;Selenomonadales;Veillonellaceae;Megasphaera;Megasphaera            TCTACCCATGTCCAGGTTGAAGCACAGGTAAAAATGTGTGGAGGACCGAA
Bacteria;Tenericutes;Mollicutes;Entomoplasmatales;Entomoplasmatales        TCTATCCATGAGCAGGATGAAGTAAAGGTAAAACTTTATGGAGGTCCGAA
Bacteria;Tenericutes;Mollicutes;Mycoplasmatales;Mycoplasmataceae;Mycoplasma;Mycoplasma                TCTACCCATGAGCAGGTTGAAACTTAGGTAACACTAAGTGGAGGACCGAA
Bacteria;Tenericutes;Mollicutes;Entomoplasmatales;Entomoplasmataceae;Mesoplasma;Mesoplasma            TCTAGCCATGAGCAGGTTGAAGTTTGGGTAAAACCAAATGGAGGACCGAA
Bacteria;Lentisphaerae;Lentisphaeria;Lentisphaerales;Lentisphaeraceae;Lentisphaera;Lentisphaera        TCTATCCATGAGCAGGTTGAAGCCCGAGTAACATCGGGTGGAGGACCGAA
Bacteria;Actinobacteria;Coriobacteriia;Coriobacteriales;Coriobacteriales             TCTATCCATGGGCAGGCTGAAGCAGAGGTAAGACTCTGTGGAGGGCCGAA
Bacteria;Actinobacteria;Coriobacteriia;Coriobacteriales;Eggerthellaceae;Adlercreutzia;Adlercreutzia          GCTATCCTGGGGCAGGCTGAAGCGGGGGTAAGACCCCGTGGAGGGCCGAA
Bacteria;Actinobacteria;Coriobacteriia;Coriobacteriales;Atopobiaceae;Atopobium;Atopobium      TCTATCCATGAGCAGGCTGAAACGGGGGTAAGACCCCGCGGAGGGCCGAA
Bacteria;Synergistetes;Synergistia;Synergistales;Synergistaceae;Acetomicrobium;Acetomicrobium        TCTATCCATGGCCAGGTTGAAGTCCGGGTGACACCGGATGGAGGACCGAA
Bacteria;Thermotogae;Thermotogae;Thermotogales;Fervidobacteriaceae;Thermosipho;Thermosipho             GCTACCCATGGCCAGGGTGAAGGTAGGGTAAAACCTACTGGAGGCCCGAA
Bacteria;Deinococcus-Thermus;Deinococci;Thermales;Thermaceae;Oceanithermus;Oceanithermus          GCTAGCCCTGGCCAGGCTGAAGCGCGGGTGAAACCGCGTGGAGGGCCGAA
                                   ***     *  **    **        * *        * ***     *

Bacteria;Proteobacteria;Gammaproteobacteria;Piscirickettsiales;Piscirickettsiaceae;Piscirickettsia;Piscirickettsia           CC-CACTGTCGTTGAAAAGCCAGGGGATGACCTGTGGATAGGAGTGAAAG
Bacteria;Proteobacteria;Gammaproteobacteria;Pseudomonadales;Moraxellaceae;Acinetobacter;Acinetobacter          CC-CACTGTCGTTGAAAAGCCAGGGGATGACTTGTGGATAGGGGTGAAAG
Bacteria;Proteobacteria;Gammaproteobacteria;Cellvibrionales;Cellvibrionaceae;Simiduia;Simiduia          CC-CACTAATGTTGAAAAATTAGGGGATGACCTGTGGATCGGAGTGAAAG
Bacteria;Proteobacteria;Gammaproteobacteria;Cellvibrionales;Halieaceae;Halioglobus;Halioglobus            CC-CACTAACGTTGAAAAGTTAGGGGATGACTTGTGGATCGGAGTGAAAG
Bacteria;Proteobacteria;Gammaproteobacteria;HdN1;gamma            CC-GACTCCCGTTGAAAAGGTAGCGGATGACTTGTGGGTAGGAGTGAAAG
Bacteria;Proteobacteria;Gammaproteobacteria;Oceanospirillales;Alcanivoraceae;Alcanivorax;Alcanivorax          CC-GGGATCTGTTGAAAAAGATTCGGATGACCTGTGGGTCGGAGTGAAAG
Bacteria;Proteobacteria;Gammaproteobacteria;Xanthomonadales;Rhodanobacteraceae;Mizugakiibacter;mine              CC-CACGCCCGTTGAAAAGGTCGGGGATGAGCTGTGGCTAGGAGTGAAAG
Bacteria;Proteobacteria;Gammaproteobacteria;Xanthomonadales;Xanthomonadaceae;Lysobacter;Lysobacter          CC-CACTCCCGTTGCAAAGGTAGGGGATGAGGTGTGATTAGGAGTGAAAA
Bacteria;Proteobacteria;Gammaproteobacteria;Oceanospirillales;Halomonadaceae;Chromohalobacter;Chromohalobacter          CC-CAAGTATGTTGAAAAATGCTGGGATGAGCTGTGGATCGGAGTGAAAG
Bacteria;Proteobacteria;Gammaproteobacteria;Pseudomonadales;Pseudomonadaceae;Azotobacter;Azotobacter            CC-GACTCCCGTTGAAAAGGTAGCGGATGACTTGTGGATCGGAGTGAAAG
Bacteria;Proteobacteria;Gammaproteobacteria;Alteromonadales;Marinobacteraceae;Marinobacter;Marinobacter          CC-CACTGTCGTTGAAAAGCCAGGGGATGACTTGTGGATCGGAGTGAAAG
Bacteria;Proteobacteria;Gammaproteobacteria;Oceanospirillales;Saccharospirillaceae;Gynuella;Gynuella          CC-CACATCCGTTGAAAAGGCTGGGGATGACCTGTGGATAGGAGTGAAAG
Bacteria;Proteobacteria;Gammaproteobacteria;Oceanospirillales;Endozoicomonadaceae;Endozoicomonas;Endozoicomonas        CC-GACTATCGTTGAAAAGCTAGCGGATGACTTGTGGATAGGAGTGAAAG
Bacteria;Proteobacteria;Gammaproteobacteria;Alteromonadales;Alteromonadaceae;Alteromonas;Alteromonas          CC-CACTAACGTTGAAAAGTTAGGGGATGACTTGTGGCTGGGGGGGAAAG
Bacteria;Proteobacteria;Gammaproteobacteria;Alteromonadales;Pseudoalteromonadaceae;Pseudoalteromonas;Pseudoalteromonas              CC-CACTAACGTTGAAAAGTTAGGGGATGACCTGTGGCTTGGAGTGAAAG
Bacteria;Proteobacteria;Gammaproteobacteria;Alteromonadales;Shewanellaceae;Shewanella;Shewanella        CC-GACTAATGTTGAAAAATTAGCGGATGACTTGTGGCTGGGGGTGAAAG
Bacteria;Proteobacteria;Gammaproteobacteria;Vibrionales;Vibrionaceae;Aliivibrio;Aliivibrio            CC-GACTAATGTTGAAAAATTAGCGGATGACTTGTGGCTAGGGGTGAAAG
Bacteria;Proteobacteria;Gammaproteobacteria;Alteromonadales;Moritellaceae;Moritella;Moritella             CC-GACTAATGTTGAAAAATTAGCGGATGACTTGTGGCTGGGGGTGAAAG
Bacteria;Proteobacteria;Gammaproteobacteria;Alteromonadales;Psychromonadaceae;Psychromonas;Psychromonas              CC-CACTAATGTTGAAAAATTAGGGGATGACTTGTGGCTGGGGGTGAAAG
Bacteria;Proteobacteria;Gammaproteobacteria;Orbales;Orbaceae;Gilliamella;Gilliamella          CC-GACTAATGTTGAAAAATTAGCGGATGACCTGTGGCTGGGGGTGAAAG
Bacteria;Proteobacteria;Gammaproteobacteria;Chromatiales;Chromatiaceae;Allochromatium;Allochromatium          CC-GGGATCTGTTGAAAAAGATTCGGATGAGCTGTGGGTCGGAGTGAAAG
Bacteria;Proteobacteria;Gammaproteobacteria;Thiotrichales;Thiotrichaceae;Thiothrix;Thiothrix             CC-CACGCCTGTTGAAAAAGTCGGGGATGAGTTGTGGATAGGGGTGAAAG
Bacteria;Proteobacteria;Gammaproteobacteria;Milano-WF1B-44;Solemya            CC-CACTTATGTTGAAAAATGAGGGGATGAGCTGTGGATCGGAGTGAAAG
Bacteria;Proteobacteria;Gammaproteobacteria;Methylococcales;Methylomonaceae;Methylomicrobium;Methylomicrobium        CC-GGGATCCGTTGAAAAGGATTCGGATGAGTTGTGGATCGGAGTGAAAG
Bacteria;Proteobacteria;Gammaproteobacteria;Nitrosococcales;Methylophagaceae;Methylophaga;Methylophaga              CC-CACGTATGTTGAAAAATGCGGGGATGAACTGTGGATCGGAGTGAAAG
Bacteria;Proteobacteria;Gammaproteobacteria;Legionellales;Legionellaceae;Legionella;Fluoribacter        CC-GGGTAATGTTGAAAAATTATCGGATGACGTGTGACTAGGAGTGAAAG
Bacteria;Proteobacteria;Gammaproteobacteria;Francisellales;Francisellaceae;Francisella;Allofrancisella                   CC-CAATACTGTTGCAAAAGTATGGGATGAGCTGTGGATCGGAGTGAAAG
Bacteria;Proteobacteria;Gammaproteobacteria;Cardiobacteriales;Cardiobacteriaceae;Cardiobacterium;Shewanella            CC-CACGCATGTTGAAAAATGCGGGGATGACCTGTGGATAGGAGTGAAAG
Bacteria;Proteobacteria;Gammaproteobacteria;Betaproteobacteriales;Nitrosomonadaceae;Nitrosomonas;Nitrosomonas            CC-CACTAATGTTGAAAAATTAGGGGATGAGCTGTGAGTAGGGGTGAAAG
Bacteria;Proteobacteria;Gammaproteobacteria;Betaproteobacteriales;Rhodocyclaceae;Dechlorosoma;Dechlorosoma          CC-CACTAACGTTGAAAAGTTAGGGGATGAGCTGTGGATAGGGGTGAAAG
Bacteria;Proteobacteria;Gammaproteobacteria;Betaproteobacteriales;Burkholderiaceae;Achromobacter;Achromobacter          CC-CACTAATGTTGAAAAATTAGGGGATGAGCTGTGGATAGGGGTGAAAG
Bacteria;Proteobacteria;Gammaproteobacteria;Betaproteobacteriales;Chromobacteriaceae;Chromobacterium;Chromobacterium          CC-CACTAGTGTTGCAAAACTAGGGGATGAGCTGTGGATAGGGGTGAAAG
Bacteria;Proteobacteria;Gammaproteobacteria;Betaproteobacteriales;Neisseriaceae;Kingella;Kingella        CC-CACGCATGTTGCAAAATGCGGGGATGAGCTGTGGATAGGGGTGAAAG
Bacteria;Proteobacteria;Gammaproteobacteria;Acidithiobacillales;Acidithiobacillaceae;Acidithiobacillus;Acidithiobacillus                CC-CACGCCCGTTGAAAAGGTCGGGGATGAACTGTGGATAGGAGTGAAAG
Bacteria;Proteobacteria;Gammaproteobacteria;Salinisphaerales;Solimonadaceae;Polycyclovorans;Polycyclovorans      CT-CACGCCTGTTGAAAAAGTCGGAGATGAGTTGTGGATAGGAGTGAAAG
Bacteria;Proteobacteria;Alphaproteobacteria;Azospirillales;Azospirillaceae;Azospirillum;Azospirillum          CT-CACGCCTGTTGAAAAAGTCGGAGATGACCTGTGGCTAGGGGTGAAAG
Bacteria;Proteobacteria;Alphaproteobacteria;Rhodospirillales;Rhodospirillaceae;Haematospirillum;Haematospirillum            CC-CACGTCTGTTGAAAAAGACGGGGATGAACTGTGGCTAGGGGTGAAAG
Bacteria;Proteobacteria;Alphaproteobacteria;Rhodospirillales;Thalassospiraceae;Thalassospira;Thalassospira             CC-CACGTCTGTTGAAAAAGACGGGGATGACTTGTGGTTAGGGGTGAAAG
Bacteria;Proteobacteria;Alphaproteobacteria;Caulobacterales;Caulobacteraceae;Asticcacaulis;Asticcacaulis            CA-CGTGAATGTTGAAAAATTCTGTGATGACTTGTGGATAGGGGTGAAAG
Bacteria;Proteobacteria;Alphaproteobacteria;Caulobacterales;Hyphomonadaceae;Hirschia;Hirschia        CC-CTTGAATGTTGAAAAATTCTGGGATGACGTGTGACTAGGGGTGAAAG
Bacteria;Proteobacteria;Alphaproteobacteria;Rhizobiales;Xanthobacteraceae;Bradyrhizobium;Bradyrhizobium          CG-GGTGCCTGTTGAAAAAGGCTCCGATGACTTGTGGTTAGGGGTGAAAG
Bacteria;Proteobacteria;Alphaproteobacteria;Rhizobiales;Beijerinckiaceae;Methylobacterium;Methylobacterium          CC-AGTGCCCGTTGAAAAGGTCTTGGATGACGTGTGGCTAGGGGTGAAAG
Bacteria;Proteobacteria;Alphaproteobacteria;Rhizobiales;Hyphomicrobiaceae;Filomicrobium;Candidatus          CC-GGTGCCTGTTGAAAAAGTCTCGGATGAGCTGTGGATAGGGGTGAAAG
Bacteria;Proteobacteria;Alphaproteobacteria;Rhizobiales;Stappiaceae;Labrenzia;Labrenzia        CC-CACGCCTGTTGAAAAAGTCGGGGATGAGCTGTGGCTAGGGGTGAAAG
Bacteria;Proteobacteria;Alphaproteobacteria;Rhodobacterales;Rhodobacteraceae;Celeribacter;Pacificibacter            CC-CACACCTGTTGAAAAAGGTCGGGATGAGTTGTGCCTAGGGGTGAAAG
Bacteria;Proteobacteria;Alphaproteobacteria;Sphingomonadales;Sphingomonadaceae;Croceicoccus;Croceicoccus        CC-GGTGAATGTTGAAAAATTCTCGGATGAGCTGTGCTTAGGGGTGAAAG
Bacteria;Proteobacteria;Alphaproteobacteria;Rickettsiales;Rickettsiaceae;Rickettsia;Rickettsia            CC-CACTACTGTTGAAAAAGTAGGGGATGAGCTGTGGTTAGGGGTGAAAG
Bacteria;Proteobacteria;Deltaproteobacteria;Adiutricales;Adiutricaceae;Adiutrix;Candidatus             CC-GGTTGAGGTTGAAAACTCTTCGGATGAGCTGTGGATCGGAGTGAAAG
Bacteria;Proteobacteria;Deltaproteobacteria;Desulfobacterales;Desulfobacteraceae;Desulfatibacillum;Desulfatibacillum          CC-GCCGTAGGTTGAAAACTGCTCGGATGACCTGTGGATAGGGGTGAAAG
Bacteria;Proteobacteria;Deltaproteobacteria;Desulfuromonadales;Geobacteraceae;Geobacter;Geobacter          CC-CACTGGCGTTGAAAAGCCAGGGGATGAGGTGTGGATAGGAGTGAAAG
Bacteria;Proteobacteria;Deltaproteobacteria;Myxococcales;Polyangiaceae;Chondromyces;Chondromyces          CT-CACCACAGTTGAAAATGTGGGGGATGAGGTGTGGATAGGAGTGAAAG
Bacteria;Proteobacteria;Deltaproteobacteria;Desulfovibrionales;Desulfovibrionaceae;Desulfovibrio;Desulfovibrio          CC-AGTATCGGTTGAAAACGATTTGGATGACTTGTGGATAGGGGTGAAAG
Bacteria;Bacteroidetes;Bacteroidia;Cytophagales;Cyclobacteriaceae;Aquiflexum;Aquiflexum          CC-GATAAACGTTGAAAAGTTTCCGGATGATCTGTGGGTAGGGGTGAAAG
Bacteria;Bacteroidetes;Bacteroidia;Sphingobacteriales;Sphingobacteriaceae;Pedobacter;Pedobacter             CC-GATAAACGTTGAAAAGTTTCCGGATGATCTGTGGGTAGGGGTGAAAG
Bacteria;Bacteroidetes;Bacteroidia;Bacteroidales;Dysgonomonadaceae;Fermentimonas;Fermentimonas          CC-GGTAAACGTTGAAAAGTTTTCGGATGACTTGAGGGTAGGGGTGAAAG
Bacteria;Bacteroidetes;Bacteroidia;Chitinophagales;Chitinophagaceae;Chitinophaga;Chitinophaga          CT-CATTAGCGTTGAAAAGCTATGGGATGACCTGTGGATAGGGGTGAAAG
Bacteria;Spirochaetes;Brachyspirae;Brachyspirales;Brachyspiraceae;Brachyspira;Brachyspira          CC-AGTGGCCGTG-AAAAGGCTTTGGATGACTTGTGGGTAGGAGTGAAAG
Bacteria;Spirochaetes;Spirochaetia;Spirochaetales;Spirochaetaceae;Borrelia;Borrelia            CC-CTAGTCTGTTTAAAAAGGCAGGGATGAGCTGTGAATAGGAGTGAAAG
Bacteria;Epsilonbacteraeota;Campylobacteria;Campylobacterales;Sulfurospirillaceae;Sulfurospirillum;Sulfurospirillum             CT-CGCTGACGTTGAAAAGTCTTGGGATGACTTGTGGATAGGGGTGAAAG
Bacteria;Epsilonbacteraeota;Campylobacteria;Campylobacterales;Arcobacteraceae;Arcobacter;Arcobacter          CC-CGCAGGCGTTGAAAAGTCTTGGGATGACTTGTGGATAGGGGTGAAAG
Bacteria;Epsilonbacteraeota;Campylobacteria;Campylobacterales;Helicobacteraceae;Helicobacter;Helicobacter             CT-CGTACCCATTGAAACGGGTTGGGATGAGCTGTGGATAGGGGTGAAAG
Bacteria;Epsilonbacteraeota;Campylobacteria;Nautiliales;Nautiliaceae;Nautilia;Nautilia          CC-GGTAGGCGTTGAAAAGCCTTCGGATGACCTGTGGATAGGGGTGAAAG
Bacteria;Actinobacteria;Actinobacteria;Corynebacteriales;Nocardiaceae;Gordonia;Gordonia        CC-CACTTCAGTTGAAAATGGAGGGGATGAGTTGTGGGTAGGGGTGAAAG
Bacteria;Actinobacteria;Actinobacteria;Pseudonocardiales;Pseudonocardiaceae;Amycolatopsis;Amycolatopsis          CC-CACTTAGGTTGAAAACTGAGGGGATGAGCTGTGGGTAGGGGTGAAAG
Bacteria;Actinobacteria;Actinobacteria;Streptosporangiales;Nocardiopsaceae;Nocardiopsis;Nocardiopsis      CC-CACCAGGGTTGAAAACCTGGGGGATGAGGTGTGGGTAGGGGTGAAAG
Bacteria;Actinobacteria;Actinobacteria;Frankiales;Frankiaceae;Frankia;Frankia          CC-CACCAGGGTTGAAAACCTGGGGGATGAGCTGTGGGTAGGGGTGAAAG
Bacteria;Actinobacteria;Actinobacteria;Streptomycetales;Streptomycetaceae;Kitasatospora;Kitasatospora      CC-CACCAGGGTTGAAAACCTGGGGGATGACCTGTGGTTAGGGGTGAAAG
Bacteria;Actinobacteria;Actinobacteria;Frankiales;Nakamurellaceae;Nakamurella;Nakamurella        CC-CACTTAGGTTGAAAACTGAGGGGATGAGCTGTGGGTAGGGGTGAAAG
Bacteria;Actinobacteria;Actinobacteria;Propionibacteriales;Nocardioidaceae;Mumia;Mumia          CC-CACTTAGGTTAAAAACTGAGGGGATGACCTGTGGATAGGGGTGAAAG
Bacteria;Actinobacteria;Actinobacteria;Micrococcales;Cellulomonadaceae;Cellulomonas;Cellulomonas          CC-CACCAGGGTTGAAAACCTGGGGGATGACCTGTGGTTAGGGGTGAAAG
Bacteria;Actinobacteria;Actinobacteria;Micrococcales;Beutenbergiaceae;Beutenbergia;Beutenbergia          CC-CACCAGGGTTGAAAACCTGGGGGATGACCTGTGGGTAGGGGTGAAAG
Bacteria;Actinobacteria;Actinobacteria;Micrococcales;Demequinaceae;Lysinimicrobium;Lysinimicrobium            CC-CACTTGGGTTGAAAACCGAGGGGATGAGCTGTGGATAGGGGTGAAAG
Bacteria;Actinobacteria;Actinobacteria;Micrococcales;Jonesiaceae;Jonesia;Jonesia            CC-CACCTAGGTTGAAAACTGGGGGGATGACCTGTGGGTAGGGGTGAAAG
Bacteria;Actinobacteria;Actinobacteria;Micrococcales;Brevibacteriaceae;Brevibacterium;Brevibacterium            CC-CACTTCAGTTGAAAATGGAGGGGATGACCTGTGGTTAGGGGTGAAAG
Bacteria;Actinobacteria;Actinobacteria;Micrococcales;Microbacteriaceae;Leucobacter;Leucobacter        CC-CACTTAGGTTGAAAACTGAGGGGATGAGCTGTGGATAGGGGTGAAAG
Bacteria;Actinobacteria;Actinobacteria;Micrococcales;Micrococcaceae;Arthrobacter;Arthrobacter      CC-CACTTCAGTTGAAAATGGAGGGGATGAGCTGTGGGTAGGGGTGAAAG
Bacteria;Actinobacteria;Actinobacteria;Propionibacteriales;Propionibacteriaceae;Acidipropionibacterium;Acidipropionibacterium          CC-CACTTCAGTTGAAAATGGAGGGGATGAGCTGTGGATAGGGGTGAAAG
Bacteria;Actinobacteria;Actinobacteria;Bifidobacteriales;Bifidobacteriaceae;Alloscardovia;Alloscardovia             CG-CACCTAGGTTGAAAACTGGGGCGATGACTTGTGGATAGGGGTGAAAG
Bacteria;Firmicutes;Bacilli;Bacillales;Listeriaceae;Listeria;Listeria       CC-CACGCACGTTGAAAAGTGCGGGGATGAGGTGTGGGTAGCGGAGAAAT
Bacteria;Firmicutes;Bacilli;Bacillales;Planococcaceae;Lysinibacillus;Bacillus        CC-CACGCACGTTGAAAAGTGCGGGGATGAGGTGTGGGTAGCGGAGAAAT
Bacteria;Firmicutes;Bacilli;Bacillales;Stapyhlococcaceae;Staphylococcus;Mycobacterium            CC-GACTTACGTTGAAAAGTGAGCGGATGAACTGAGGGTAGCGGAGAAAT
Bacteria;Firmicutes;Bacilli;Bacillales;Sporolactobacillaceae;Salipaludibacillus;[Bacillus]              CC-CACGCACGTTGAAAAGTGCGGGGATGAGGTGTGGGTAGGGGTGAAAT
Bacteria;Firmicutes;Bacilli;Lactobacillales;Lactobacillaceae;Lactobacillus;Lactobacillus             CC-CGTGTCAGTTGAAAATGGCTGGGATGAGGTGTGGGTAGCGGTGAAAT
Bacteria;Firmicutes;Bacilli;Lactobacillales;Leuconostocaceae;Leuconostoc;Leuconostoc        CC-GGTGCATGTTAAAAAATGCTCGGATGAACTGTGGGTAGCGGTGAAAT
Bacteria;Firmicutes;Bacilli;Lactobacillales;Carnobacteriaceae;Carnobacterium;Carnobacterium        CC-CACGTATGTTGAAAAATGCGGGGATGAGGTGTGGGTAGCGGAGAAAT
Bacteria;Firmicutes;Bacilli;Bacillales;Paenibacillaceae;Brevibacillus;Brevibacillus              CC-CACGCACGTTGAAAAGTGCGGGGATGAGGTGTGGCTAGCGGTGAAAT
Bacteria;Firmicutes;Clostridia;Clostridiales;Christensenellaceae;Catabacter;Catabacter        CCACACGTATGTTGAAAAATGCGGGGATGACTTGTGGGTAGCGGAGAAAT
Bacteria;Firmicutes;Clostridia;Clostridiales;Eubacteriaceae;Eubacterium;Eubacterium          CC-AGTGTCTGTTGAAAAAGGCTTGGATGAGTTGTGGATAGGGGTGAAAT
Bacteria;Firmicutes;Negativicutes;Selenomonadales;Acidaminococcaceae;Acidaminococcus;Acidaminococcus        CC-GGTGAGTGTTGAAAAACTTTCGGATGAATCGTGGGTAGCGGTGAAAT
Bacteria;Firmicutes;Negativicutes;Selenomonadales;Veillonellaceae;Megasphaera;Megasphaera            CC-AGTGAGCGTTGAAAAGCTTTTGGATGAGATGTGGGTAGGGGTGAAAT
Bacteria;Tenericutes;Mollicutes;Entomoplasmatales;Entomoplasmatales        CC-AGTAAACGTTGTAAAGTTTTTGGATGACTTGTGGATAGCGGTGAAAT
Bacteria;Tenericutes;Mollicutes;Mycoplasmatales;Mycoplasmataceae;Mycoplasma;Mycoplasma                CC-GCAGTACGCTAAAAAGTGCCCGGATGACTTGTGGGTAGGGGTGAAAT
Bacteria;Tenericutes;Mollicutes;Entomoplasmatales;Entomoplasmataceae;Mesoplasma;Mesoplasma            CC-GACGTTCGTTGAAATGACCGCGGATGACTTGTGGCTAGCGGTGAAAT
Bacteria;Lentisphaerae;Lentisphaeria;Lentisphaerales;Lentisphaeraceae;Lentisphaera;Lentisphaera        CC-ATTGCGTGCTGAAAAACGCTTGGATGACTTGTGGATAGGGGTGAAAG
Bacteria;Actinobacteria;Coriobacteriia;Coriobacteriales;Coriobacteriales             CC-CACTTCGGTTGAAAACGGAGGGGATGACCTGTGGATAGGGGTGAAAG
Bacteria;Actinobacteria;Coriobacteriia;Coriobacteriales;Eggerthellaceae;Adlercreutzia;Adlercreutzia          CC-CACTTCGGTTGAAAACGGAGGGGATGACCCCAGGATAGGGGTGAAAG
Bacteria;Actinobacteria;Coriobacteriia;Coriobacteriales;Atopobiaceae;Atopobium;Atopobium      CC-CACTTAGGTTGAAAACTGAGGGGATGACTTGTGGATAGGAGTGAAAG
Bacteria;Synergistetes;Synergistia;Synergistales;Synergistaceae;Acetomicrobium;Acetomicrobium        CC-AGTTGGTGTTGCAAAACCATTGGATGAGCTGTGGATAGGAGTGAAAA
Bacteria;Thermotogae;Thermotogae;Thermotogales;Fervidobacteriaceae;Thermosipho;Thermosipho             CC-GGTGGATCGTGAGACATCCTCGGATGAGCTGTGGGTAGGAGTGAAAA
Bacteria;Deinococcus-Thermus;Deinococci;Thermales;Thermaceae;Oceanithermus;Oceanithermus          CC-GGTAAGAGATGCAAATCTTTCGGATGAGCTGGGGTTAGGAGTGAAAA
                                  *               *        *****     *  * *  * **** 

Bacteria;Proteobacteria;Gammaproteobacteria;Piscirickettsiales;Piscirickettsiaceae;Piscirickettsia;Piscirickettsia           GCTAATCAAACTCGGAGATAGCTGGTTCTTCGCGAAAGCTATTGAGGTAG
Bacteria;Proteobacteria;Gammaproteobacteria;Pseudomonadales;Moraxellaceae;Acinetobacter;Acinetobacter          GCTAATCAAGCCTGGTGATAGCTGGTTCTCCCCGAAAGCTATTTAGGTAG
Bacteria;Proteobacteria;Gammaproteobacteria;Cellvibrionales;Cellvibrionaceae;Simiduia;Simiduia          GCTAATCAAGCTCGGAGATATCTGGTTCTCCCCGAAATCTATTTAGGTAG
Bacteria;Proteobacteria;Gammaproteobacteria;Cellvibrionales;Halieaceae;Halioglobus;Halioglobus            GCTAATCAAGCCCGGAGATAGCTGGTTCTCCTCGAAATCTATTTAGGTAG
Bacteria;Proteobacteria;Gammaproteobacteria;HdN1;gamma            GCTAATCAAGCTCGGAGATAGCTGGTTCTCCTCGAAAGCTATTTAGGTAG
Bacteria;Proteobacteria;Gammaproteobacteria;Oceanospirillales;Alcanivoraceae;Alcanivorax;Alcanivorax          GCTAATCAAGCTCGGAGATAGCTGGTTCTCCCCGAAAGCTATTTAGGTAG
Bacteria;Proteobacteria;Gammaproteobacteria;Xanthomonadales;Rhodanobacteraceae;Mizugakiibacter;mine              GCTAATCAAACTCGGAGATAGCTGGTTCTCCTCGAAAGCTATTTAGGTAG
Bacteria;Proteobacteria;Gammaproteobacteria;Xanthomonadales;Xanthomonadaceae;Lysobacter;Lysobacter          GCTAATCGAACCCGGAGATAGCTGGTTCTCCTCGAAAGCTATTTAGGTAG
Bacteria;Proteobacteria;Gammaproteobacteria;Oceanospirillales;Halomonadaceae;Chromohalobacter;Chromohalobacter          GCTAATCAAGCCCGGAGATAGCTGGTTCTCCTCGAAAGCTATTTAGGTAG
Bacteria;Proteobacteria;Gammaproteobacteria;Pseudomonadales;Pseudomonadaceae;Azotobacter;Azotobacter            GCTAATCAAGCTCGGAGATAGCTGGTTCTCCTCGAAAGCTATTTAGGTAG
Bacteria;Proteobacteria;Gammaproteobacteria;Alteromonadales;Marinobacteraceae;Marinobacter;Marinobacter          GCTAATCAAGCCCGGAGATAGCTGGTTCTCCCCGAAAGCTATTTAGGTAG
Bacteria;Proteobacteria;Gammaproteobacteria;Oceanospirillales;Saccharospirillaceae;Gynuella;Gynuella          GCTAATCAAACTCGGAGATAGCTGGTTCTCCTCGAAAGCTATTTAGGTAG
Bacteria;Proteobacteria;Gammaproteobacteria;Oceanospirillales;Endozoicomonadaceae;Endozoicomonas;Endozoicomonas        GCTAATCAAGCCCGGAGATAGCTGGTTCTCCTCGAAAGCTATTTAGGTAG
Bacteria;Proteobacteria;Gammaproteobacteria;Alteromonadales;Alteromonadaceae;Alteromonas;Alteromonas          GCCAATCAAACCGGGAGATAGCTGGTTCTCCCCGAAATCTATTTAGGTAG
Bacteria;Proteobacteria;Gammaproteobacteria;Alteromonadales;Pseudoalteromonadaceae;Pseudoalteromonas;Pseudoalteromonas              GCTAATCAAACCGGGAGATAGCTGGTTCTCCCCGAAATCTATTTAGGTAG
Bacteria;Proteobacteria;Gammaproteobacteria;Alteromonadales;Shewanellaceae;Shewanella;Shewanella        GCCAATCAAACCGGGAGATATCTGGTTCTCCTCGAAAGCTATTTAGGTAG
Bacteria;Proteobacteria;Gammaproteobacteria;Vibrionales;Vibrionaceae;Aliivibrio;Aliivibrio            GCCAATCAAACTTGGAGATAGCTGGTTCTCCCCGAAATCTATTTAGGTAG
Bacteria;Proteobacteria;Gammaproteobacteria;Alteromonadales;Moritellaceae;Moritella;Moritella             GCCAATCAAACCGGGAGATAGCTGGTTCTCCTCGAAAGCTATTTAGGTAG
Bacteria;Proteobacteria;Gammaproteobacteria;Alteromonadales;Psychromonadaceae;Psychromonas;Psychromonas              GCCAATCAAACCAAGAGATAGCTGGTTCTCCTCGAAAGCTATTTAGGTAG
Bacteria;Proteobacteria;Gammaproteobacteria;Orbales;Orbaceae;Gilliamella;Gilliamella          GCCAATCAAACCGGGAGATAGCTGGTTCTCCCCGAAAGCTATTTAGGTAG
Bacteria;Proteobacteria;Gammaproteobacteria;Chromatiales;Chromatiaceae;Allochromatium;Allochromatium          GCTAATCAAGCTCGGAGATAGCTGGTTCTCCCCGAAAGCTATTTAGGTAG
Bacteria;Proteobacteria;Gammaproteobacteria;Thiotrichales;Thiotrichaceae;Thiothrix;Thiothrix             GCTAATCAAGCTCGGAGATAGCTGGTTCTCCTCGAAAGCTATTTAGGTAG
Bacteria;Proteobacteria;Gammaproteobacteria;Milano-WF1B-44;Solemya            GCTAATCAAGCCCGGAGATAGCTGGTTCTCCTCGAAAGCTATTTAGGTAG
Bacteria;Proteobacteria;Gammaproteobacteria;Methylococcales;Methylomonaceae;Methylomicrobium;Methylomicrobium        GCTAATCAAGCTCGGAGATAGCTGGTTCTCCTCGAAAGCTATTTAGGTAG
Bacteria;Proteobacteria;Gammaproteobacteria;Nitrosococcales;Methylophagaceae;Methylophaga;Methylophaga              GCTAATCAAGCCAGGAGATAGCTGGTTCTCCTCGAAAGCTATTTAGGTAG
Bacteria;Proteobacteria;Gammaproteobacteria;Legionellales;Legionellaceae;Legionella;Fluoribacter        GCTAATCAAGCCCGGAGATAGCTGGTTCTCCCCGAAAGCTATTTAGGTAG
Bacteria;Proteobacteria;Gammaproteobacteria;Francisellales;Francisellaceae;Francisella;Allofrancisella                   GCTAATCAAGCACGGAGATAGCTGGTTCTCCCCGAAAACTATTTAGGTAG
Bacteria;Proteobacteria;Gammaproteobacteria;Cardiobacteriales;Cardiobacteriaceae;Cardiobacterium;Shewanella            GCTAAACAAGCTCGGAGATAGCTGGTTCTCCCCGAAAACTATTGAGGTAG
Bacteria;Proteobacteria;Gammaproteobacteria;Betaproteobacteriales;Nitrosomonadaceae;Nitrosomonas;Nitrosomonas            GCTAAACAAATCTGGAAATAGCTGGTTCTCTCCGAAAACTATTTAGGTAG
Bacteria;Proteobacteria;Gammaproteobacteria;Betaproteobacteriales;Rhodocyclaceae;Dechlorosoma;Dechlorosoma          GCTAAACAAATCCGGAAATAGCTGGTTCTCTCCGAAAACTATTTAGGTAG
Bacteria;Proteobacteria;Gammaproteobacteria;Betaproteobacteriales;Burkholderiaceae;Achromobacter;Achromobacter          GCTAAACAAATCTGGAAATAGCTGGTTCTCTCCGAAAACTATTTAGGTAG
Bacteria;Proteobacteria;Gammaproteobacteria;Betaproteobacteriales;Chromobacteriaceae;Chromobacterium;Chromobacterium          GCTAAACAAACTCGGAGATAGCTGGTTCTCCCCGAAAACTATTTAGGTAG
Bacteria;Proteobacteria;Gammaproteobacteria;Betaproteobacteriales;Neisseriaceae;Kingella;Kingella        GCTAAACAAACTCGGAGATAGCTGGTTCTCCCCGAAAACTATTTAGGTAG
Bacteria;Proteobacteria;Gammaproteobacteria;Acidithiobacillales;Acidithiobacillaceae;Acidithiobacillus;Acidithiobacillus                GCTAAACAAGTCCGGAGATAGCTGGTTCTCCCCGAAAGCTATTGAGGTAG
Bacteria;Proteobacteria;Gammaproteobacteria;Salinisphaerales;Solimonadaceae;Polycyclovorans;Polycyclovorans      GCTAATCAAGGCGGGTGATAGCTGGTTCTCCTCGAAAGCTATTTAGGTAG
Bacteria;Proteobacteria;Alphaproteobacteria;Azospirillales;Azospirillaceae;Azospirillum;Azospirillum          GCCAATCAAACCGGGAAATAGCTGGTTCTCCGCGAAAGCTATTTAGGTAG
Bacteria;Proteobacteria;Alphaproteobacteria;Rhodospirillales;Rhodospirillaceae;Haematospirillum;Haematospirillum            GCCAATCAAACCTGGAAATAGCTGGTTCTCCGCGAAAGCTATTTAGGTAG
Bacteria;Proteobacteria;Alphaproteobacteria;Rhodospirillales;Thalassospiraceae;Thalassospira;Thalassospira             GCCAATCAAACCTGGAGATAGCTGGTTCTCCGCGAAATCTATTTAGGTAG
Bacteria;Proteobacteria;Alphaproteobacteria;Caulobacterales;Caulobacteraceae;Asticcacaulis;Asticcacaulis            GCCAATCAAACCTAGACATAGCTGGTTCTCCGCGAAATCTATTTAGGTAG
Bacteria;Proteobacteria;Alphaproteobacteria;Caulobacterales;Hyphomonadaceae;Hirschia;Hirschia        GCCAATCAAACCTGGTGATAGCTGGTTCTCCGCGAAATCTATTTAGGTAG
Bacteria;Proteobacteria;Alphaproteobacteria;Rhizobiales;Xanthobacteraceae;Bradyrhizobium;Bradyrhizobium          GCCAATCAAACTGGGAAATAGCTGGTTCTCCGCGAAAGATATTTAGGTAT
Bacteria;Proteobacteria;Alphaproteobacteria;Rhizobiales;Beijerinckiaceae;Methylobacterium;Methylobacterium          GCCAATCAAACTCGGAAATAGCTGGTTCTCCGCGAAAGCTATTTAGGTAG
Bacteria;Proteobacteria;Alphaproteobacteria;Rhizobiales;Hyphomicrobiaceae;Filomicrobium;Candidatus          GCCAATCAAGGCTGGAAATAGCTGGTTCTCCGCGAAAGCTATTTAGGTAG
Bacteria;Proteobacteria;Alphaproteobacteria;Rhizobiales;Stappiaceae;Labrenzia;Labrenzia        GCCAATCAAACTCGGAAATAGCTGGTTCTCCGCGAAATCTATTTAGGTAG
Bacteria;Proteobacteria;Alphaproteobacteria;Rhodobacterales;Rhodobacteraceae;Celeribacter;Pacificibacter            GCCAATCAAACTCGGAGATAGCTGGTTCTCTGCGAAATCTATTTAGGTAG
Bacteria;Proteobacteria;Alphaproteobacteria;Sphingomonadales;Sphingomonadaceae;Croceicoccus;Croceicoccus        GCCAATCAAGCCGGGAAATAGCTGGTTCTCCGCGAAATCTATTGAGGTAG
Bacteria;Proteobacteria;Alphaproteobacteria;Rickettsiales;Rickettsiaceae;Rickettsia;Rickettsia            GCCAATCAAACTCGGATATAGCTGGTTCTCCGCGAAATCTATTTAGGTAG
Bacteria;Proteobacteria;Deltaproteobacteria;Adiutricales;Adiutricaceae;Adiutrix;Candidatus             GCTAATCAAACCTGGAAATAGCTGGTTCTCTTCGAAATGTATTTAGGTAC
Bacteria;Proteobacteria;Deltaproteobacteria;Desulfobacterales;Desulfobacteraceae;Desulfatibacillum;Desulfatibacillum          GCCAATCAAACTTGGAAATAGCTGGTTCTCCCCGAAATATATTTAGGTAT
Bacteria;Proteobacteria;Deltaproteobacteria;Desulfuromonadales;Geobacteraceae;Geobacter;Geobacter          GCTAATCAAACTCGGAGATAGCTGGTTCTCCCCGAAATATATTTAGGTAT
Bacteria;Proteobacteria;Deltaproteobacteria;Myxococcales;Polyangiaceae;Chondromyces;Chondromyces          GCTAATCAAGCTGGGATATAGCTGGTTCTCCCCGAAATATATTGAGGTAT
Bacteria;Proteobacteria;Deltaproteobacteria;Desulfovibrionales;Desulfovibrionaceae;Desulfovibrio;Desulfovibrio          GCCAATCAAACCCGGTGATAGCTGGTTCTCCCCGAAATATATTGAGGTAT
Bacteria;Bacteroidetes;Bacteroidia;Cytophagales;Cyclobacteriaceae;Aquiflexum;Aquiflexum          GCCAATCAAACTGAGAAATAGCTCGTACTCCCCGAAATGTTTTTAGGAAC
Bacteria;Bacteroidetes;Bacteroidia;Sphingobacteriales;Sphingobacteriaceae;Pedobacter;Pedobacter             GCTAATCAAACTGGGAAATAGCTCGTACTCCCCGAAATGTTTTTAGGAAC
Bacteria;Bacteroidetes;Bacteroidia;Bacteroidales;Dysgonomonadaceae;Fermentimonas;Fermentimonas          GCTAATCAAACTTGGAGATAGCTCGTACTCCCCGAAATGCATTTAGGTGC
Bacteria;Bacteroidetes;Bacteroidia;Chitinophagales;Chitinophagaceae;Chitinophaga;Chitinophaga          GCCAATCAAACTGAGAGATAGCTCGTTCTCCCCGAAATGTTTTTAGGAAC
Bacteria;Spirochaetes;Brachyspirae;Brachyspirales;Brachyspiraceae;Brachyspira;Brachyspira          GCTAATCAAACTTGGAGATAGCTGGTTCTCTCCGAAATGTCTTTAGGGGC
Bacteria;Spirochaetes;Spirochaetia;Spirochaetales;Spirochaetaceae;Borrelia;Borrelia            GCTAAACAAACTCGGAGATAGCTGGTTCTCCTCGAAATGGATTTAAGTTC
Bacteria;Epsilonbacteraeota;Campylobacteria;Campylobacterales;Sulfurospirillaceae;Sulfurospirillum;Sulfurospirillum             GCCAATCAAACTTCGTGATAGCTGGTTCTCTCCGAAATATATTTAGGTAT
Bacteria;Epsilonbacteraeota;Campylobacteria;Campylobacterales;Arcobacteraceae;Arcobacter;Arcobacter          GCCAATCAAACTTCGTGATAGCTGGTTCTCTCCGAAATATATTTAGGTAT
Bacteria;Epsilonbacteraeota;Campylobacteria;Campylobacterales;Helicobacteraceae;Helicobacter;Helicobacter             GCCAAACAAACTTAGTGATAGCTGGTTCTCTTCGAAATATATTTAGGTAT
Bacteria;Epsilonbacteraeota;Campylobacteria;Nautiliales;Nautiliaceae;Nautilia;Nautilia          GCCAATCAAACTCAGTGATAGCTGGTTCTCTCCGAAATGCATTTAGGTGC
Bacteria;Actinobacteria;Actinobacteria;Corynebacteriales;Nocardiaceae;Gordonia;Gordonia        GCCAATCAAACTCCGTGATAGCTGGTTCTCCCCGAAATGCATTTAGGTGC
Bacteria;Actinobacteria;Actinobacteria;Pseudonocardiales;Pseudonocardiaceae;Amycolatopsis;Amycolatopsis          GCCAATCAAACTCCGTGATAGCTGGTTCTCCCCGAAATGCATTTAGGTGC
Bacteria;Actinobacteria;Actinobacteria;Streptosporangiales;Nocardiopsaceae;Nocardiopsis;Nocardiopsis      GCCAATCAAACTCCGTGATAGCTGGTTCTCCCCGAAATGCATTTAGGTGC
Bacteria;Actinobacteria;Actinobacteria;Frankiales;Frankiaceae;Frankia;Frankia          GCCAATCAAACTCGGTGATAGCTGGTTCTCCCCGAAATGCATTTAGGTGC
Bacteria;Actinobacteria;Actinobacteria;Streptomycetales;Streptomycetaceae;Kitasatospora;Kitasatospora      GCCAATCAAACTCCGTGATAGCTGGTTCTCCCCGAAATGCATTTAGGTGC
Bacteria;Actinobacteria;Actinobacteria;Frankiales;Nakamurellaceae;Nakamurella;Nakamurella        GCCAATCAAACTTCGTGATAGCTGGTTCTCCCCGAAATGCATTTAGGTGC
Bacteria;Actinobacteria;Actinobacteria;Propionibacteriales;Nocardioidaceae;Mumia;Mumia          GCCAATCAAACTCCGTGATAGCTGGTTCTCCCCGAAATGCATTTAGGTGC
Bacteria;Actinobacteria;Actinobacteria;Micrococcales;Cellulomonadaceae;Cellulomonas;Cellulomonas          GCCAATCAAACTCCGTGATAGCTGGTTCTCCCCGAAATGCATTTAGGTGC
Bacteria;Actinobacteria;Actinobacteria;Micrococcales;Beutenbergiaceae;Beutenbergia;Beutenbergia          GCCAATCAAACTTCGTGATAGCTGGTTCTCCCCGAAATGCATATAGGTGC
Bacteria;Actinobacteria;Actinobacteria;Micrococcales;Demequinaceae;Lysinimicrobium;Lysinimicrobium            GCCAATCAAACTTCGTGATAGCTGGTTCTCCCCGAAATGCATTTAGGTGC
Bacteria;Actinobacteria;Actinobacteria;Micrococcales;Jonesiaceae;Jonesia;Jonesia            GCCAATCAAACTTCGTGATAGCTGGTTCTCCCCGAAATGCATTTAGGTGC
Bacteria;Actinobacteria;Actinobacteria;Micrococcales;Brevibacteriaceae;Brevibacterium;Brevibacterium            GCCAATCAAACTCTGTGATAGCTGGTTCTCCCCGAAATGCATTTAGGTGC
Bacteria;Actinobacteria;Actinobacteria;Micrococcales;Microbacteriaceae;Leucobacter;Leucobacter        GCCAATCAAACTTCGTGATAGCTGGTTCTCTCCGAAATGCATTTAGGTGC
Bacteria;Actinobacteria;Actinobacteria;Micrococcales;Micrococcaceae;Arthrobacter;Arthrobacter      GCCAATCAAACTTCGTGATAGCTGGTTCTCCCCGAAATGCATTTAGGTGC
Bacteria;Actinobacteria;Actinobacteria;Propionibacteriales;Propionibacteriaceae;Acidipropionibacterium;Acidipropionibacterium          GCCAATCAAACACTGTGATAGCTGGTTCTCCCCGAAATGCATTTAGGTGC
Bacteria;Actinobacteria;Actinobacteria;Bifidobacteriales;Bifidobacteriaceae;Alloscardovia;Alloscardovia             GCCAATCAAATTCCGTGATAGCTGGTTCTCTCCGAAATGCATTTAGGTGC
Bacteria;Firmicutes;Bacilli;Bacillales;Listeriaceae;Listeria;Listeria       TCCAATCGAACTTGGAGATAGCTGGTTCTCTCCGAAATAGCTTTAGGGCT
Bacteria;Firmicutes;Bacilli;Bacillales;Planococcaceae;Lysinibacillus;Bacillus        TCCAATCGAACCTGGAGATAGCTGGTTCTCTCCGAAATAGCTTTAGGGCT
Bacteria;Firmicutes;Bacilli;Bacillales;Stapyhlococcaceae;Staphylococcus;Mycobacterium            TCCAATCGAACTTGGAGATAGCTGGTTCTCTCCGAAATAGCTTTAGGGCT
Bacteria;Firmicutes;Bacilli;Bacillales;Sporolactobacillaceae;Salipaludibacillus;[Bacillus]              GCCAATCGAACCTGGAGATAGCTGGTTCTCCCCGAAATAGCTTTAGGGCT
Bacteria;Firmicutes;Bacilli;Lactobacillales;Lactobacillaceae;Lactobacillus;Lactobacillus             TCCAAACGAACTTGGAGATAGCTGGTTCTCTCCGAAATCTCTTTAGGGGG
Bacteria;Firmicutes;Bacilli;Lactobacillales;Leuconostocaceae;Leuconostoc;Leuconostoc        TCCAAACGAACTTGGAGATAGCTGGTTCTCTCCGAAATAGCTTTAGGGCT
Bacteria;Firmicutes;Bacilli;Lactobacillales;Carnobacteriaceae;Carnobacterium;Carnobacterium        TCCAATCGAACTTGGAGATAGCTGGTTCTCTCCGAAATAGCTTTAGGGCT
Bacteria;Firmicutes;Bacilli;Bacillales;Paenibacillaceae;Brevibacillus;Brevibacillus              TCCAATCGAACTCGGAGATAGCTGGTTCTCCCCGAAATAGCTTTAGGGCT
Bacteria;Firmicutes;Clostridia;Clostridiales;Christensenellaceae;Catabacter;Catabacter        TCCAATCGAGCTCGGAGATAGCTGGTTCTCCTCGAAATAGCTTTAGGGCT
Bacteria;Firmicutes;Clostridia;Clostridiales;Eubacteriaceae;Eubacterium;Eubacterium          TCCAATCGAACACGGAGATAGCTGGTTCTCCCCGAAATAGCTTTAGGGCT
Bacteria;Firmicutes;Negativicutes;Selenomonadales;Acidaminococcaceae;Acidaminococcus;Acidaminococcus        TCCAATCGAACGCAGAGATAGCTGGTTCTCCTCGAAATAGCTTTAGGGCT
Bacteria;Firmicutes;Negativicutes;Selenomonadales;Veillonellaceae;Megasphaera;Megasphaera            GCCAATCGAACGTGGAGATAGCTGGTTCTCCCCGAAATAGCTTTAGGGCT
Bacteria;Tenericutes;Mollicutes;Entomoplasmatales;Entomoplasmatales        TCCAAACGAACCTGGATATAGCTGGTTCTCTCCGAAATAGCTTTAGGGCT
Bacteria;Tenericutes;Mollicutes;Mycoplasmatales;Mycoplasmataceae;Mycoplasma;Mycoplasma                TCCAATCGAACTTGGAGATAGCTGGTTCTCTCCGAAATAGCTTTAGGGCT
Bacteria;Tenericutes;Mollicutes;Entomoplasmatales;Entomoplasmataceae;Mesoplasma;Mesoplasma            TCCAATCGAACCCGGAGATAGCTAGTTCTCCCCGAAATATATTTAAGTAT
Bacteria;Lentisphaerae;Lentisphaeria;Lentisphaerales;Lentisphaeraceae;Lentisphaera;Lentisphaera        GCCAATCAAACTCAGTGATAGCTGGTTCTCTCCGAAATAGCTTTAGGGCT
Bacteria;Actinobacteria;Coriobacteriia;Coriobacteriales;Coriobacteriales             GCCAATCAAACTCGGAGATATCTCGTTCTCCCCGAAATAGCTTTAGGGCT
Bacteria;Actinobacteria;Coriobacteriia;Coriobacteriales;Eggerthellaceae;Adlercreutzia;Adlercreutzia          GCCAATCAAACCCGGAGATATCTCGTTCTCCCCGAAATAGCTTTAGGGCT
Bacteria;Actinobacteria;Coriobacteriia;Coriobacteriales;Atopobiaceae;Atopobium;Atopobium      GCTAATCAAACCTGGAGATATCTCGTTCTCCCCGAAATAGCTTTAGGGCT
Bacteria;Synergistetes;Synergistia;Synergistales;Synergistaceae;Acetomicrobium;Acetomicrobium        GCTAATCGAGTACGGTGATAGCTGGTTCTCCCCGAAATGCATTTAGGTGC
Bacteria;Thermotogae;Thermotogae;Thermotogales;Fervidobacteriaceae;Thermosipho;Thermosipho             GCTAACCGAACCCGGTGATAGCTGGTTCTCCCCGAAATGCATTTAGGTGC
Bacteria;Deinococcus-Thermus;Deinococci;Thermales;Thermaceae;Oceanithermus;Oceanithermus          GCTAACCGAGCCCGGAGATAGCTGGTTCTCTCCGAAATGACTTTAGGGTC
                                   * ** * *     *  *** ** ** **   *****    *  * *   

Bacteria;Proteobacteria;Gammaproteobacteria;Piscirickettsiales;Piscirickettsiaceae;Piscirickettsia;Piscirickettsia           CGCCTCGTAATAG----ACTTCTGGGGG-TAGAGC-ACTGTTTCGGCT-A
Bacteria;Proteobacteria;Gammaproteobacteria;Pseudomonadales;Moraxellaceae;Acinetobacter;Acinetobacter          CGCCTCGGACGAAT---ACCATAGGGGG-TAGAGC-ACTGTTTCGGCT-A
Bacteria;Proteobacteria;Gammaproteobacteria;Cellvibrionales;Cellvibrionaceae;Simiduia;Simiduia          AGCCTCGGACGAAC---ACCACTGGGGG-TAGAGC-ACTGTTTGGGCT-A
Bacteria;Proteobacteria;Gammaproteobacteria;Cellvibrionales;Halieaceae;Halioglobus;Halioglobus            AGCGTCGTGTCT-T---ACCCTGGGGGG-TAGAGC-ACTGTTTGGGCT-A
Bacteria;Proteobacteria;Gammaproteobacteria;HdN1;gamma            CGCCTCATGT-ATC---ATTCTCGGGGG-TAGAGC-ACTGTTTCGGCT-A
Bacteria;Proteobacteria;Gammaproteobacteria;Oceanospirillales;Alcanivoraceae;Alcanivorax;Alcanivorax          CGCCTCGGACGAAT---ACCACTGGGGG-TAGAGC-ACTGTTTCGGCT-A
Bacteria;Proteobacteria;Gammaproteobacteria;Xanthomonadales;Rhodanobacteraceae;Mizugakiibacter;mine              CGCCTCATGTGTAT---CCTGCCGGGGG-TAGAGC-ACTGTTATGGCT-A
Bacteria;Proteobacteria;Gammaproteobacteria;Xanthomonadales;Xanthomonadaceae;Lysobacter;Lysobacter          CGCCTCGGACGAAT---ACTACTGGGGG-TAGAGC-ACTGTTATGGCT-A
Bacteria;Proteobacteria;Gammaproteobacteria;Oceanospirillales;Halomonadaceae;Chromohalobacter;Chromohalobacter          CGCCTCACGTAT-C---ACCGCCGGGGG-TAGAGC-ACTGTTTCGGCT-A
Bacteria;Proteobacteria;Gammaproteobacteria;Pseudomonadales;Pseudomonadaceae;Azotobacter;Azotobacter            CGCCTCGTGT-ATC---ACTGCTGGGGG-TAGAGC-ACTGTTTCGGCT-A
Bacteria;Proteobacteria;Gammaproteobacteria;Alteromonadales;Marinobacteraceae;Marinobacter;Marinobacter          CGCCTCGGACGAAT---ACCACAGGGGG-TAGAGC-ACTGTTTCGGCT-A
Bacteria;Proteobacteria;Gammaproteobacteria;Oceanospirillales;Saccharospirillaceae;Gynuella;Gynuella          CGCCTCGGACGAAT---ACCACTGGGGG-TAGAGC-ACTGTTTCGGCT-A
Bacteria;Proteobacteria;Gammaproteobacteria;Oceanospirillales;Endozoicomonadaceae;Endozoicomonas;Endozoicomonas        CGCCTCGTGT-ATC---ACCATTGGGGG-TAGAGC-ACTGTTTGGGCT-A
Bacteria;Proteobacteria;Gammaproteobacteria;Alteromonadales;Alteromonadaceae;Alteromonas;Alteromonas          AGCCTCGGACGAAT---TCCATTGGGGG-TAGAGC-ACTGTTAAGGCT-A
Bacteria;Proteobacteria;Gammaproteobacteria;Alteromonadales;Pseudoalteromonadaceae;Pseudoalteromonas;Pseudoalteromonas              AGCCTCGGACGAAT---ACTTACGGGGG-TAGAGC-ACTGTTAAGGCT-A
Bacteria;Proteobacteria;Gammaproteobacteria;Alteromonadales;Shewanellaceae;Shewanella;Shewanella        CGCCTCGAGCGAAT---ACCATTGGGGG-TAGAGC-ACTGTTAAGGCT-A
Bacteria;Proteobacteria;Gammaproteobacteria;Vibrionales;Vibrionaceae;Aliivibrio;Aliivibrio            AGCCTCGGACGAAT---ACTACTGGGGG-TAGAGC-ACTGTTAAGGCT-A
Bacteria;Proteobacteria;Gammaproteobacteria;Alteromonadales;Moritellaceae;Moritella;Moritella             CGCCTCGCGT-CTA---ACTATTGGGGG-TAGAGC-ACTGTTAAGGCT-A
Bacteria;Proteobacteria;Gammaproteobacteria;Alteromonadales;Psychromonadaceae;Psychromonas;Psychromonas              CGCCTCGTGT-ATC---ACTGTTGGGGG-TAGAGC-ACTGTTTGGGCT-A
Bacteria;Proteobacteria;Gammaproteobacteria;Orbales;Orbaceae;Gilliamella;Gilliamella          CGCCTCATGAATGA----CTGTTGGGGG-TAGAGC-ACTGTTTCGGCT-A
Bacteria;Proteobacteria;Gammaproteobacteria;Chromatiales;Chromatiaceae;Allochromatium;Allochromatium          CGCCTCGTGG-ATC---ACTGCTGGGGG-TAGAGC-ACTGTTTCGGCT-A
Bacteria;Proteobacteria;Gammaproteobacteria;Thiotrichales;Thiotrichaceae;Thiothrix;Thiothrix             CGCCTCGTGT-ATC---ACTCTTGGGGG-TAGAGC-ACTGTTATGGCT-A
Bacteria;Proteobacteria;Gammaproteobacteria;Milano-WF1B-44;Solemya            CGCCTCGTGT-ATC---ACCTATGGGGG-TAGAGC-ACTGTTTCGGCT-A
Bacteria;Proteobacteria;Gammaproteobacteria;Methylococcales;Methylomonaceae;Methylomicrobium;Methylomicrobium        CGCCTCGTGT-ATC---ACTGTTGGGGG-TAGAGC-ACTGTTTCGGCT-A
Bacteria;Proteobacteria;Gammaproteobacteria;Nitrosococcales;Methylophagaceae;Methylophaga;Methylophaga              CGCCTCATGT-ATC---ACTCTTGGGGG-TAGAGC-ACTGTTTGGGCT-A
Bacteria;Proteobacteria;Gammaproteobacteria;Legionellales;Legionellaceae;Legionella;Fluoribacter        CGCCTCGTGAATGA----TTGTTGGGGG-TAGAGC-ACTGTTTCGGCT-A
Bacteria;Proteobacteria;Gammaproteobacteria;Francisellales;Francisellaceae;Francisella;Allofrancisella                   TGCCTCGTGAATTGA--CTGATTGG-GG-TAAAGC-ACTGTTTCGACTAG
Bacteria;Proteobacteria;Gammaproteobacteria;Cardiobacteriales;Cardiobacteriaceae;Cardiobacterium;Shewanella            TGCCTTGTAGATTG---ACTTACGGGGG-TAGAGC-ACTGTTTCGGCT-A
Bacteria;Proteobacteria;Gammaproteobacteria;Betaproteobacteriales;Nitrosomonadaceae;Nitrosomonas;Nitrosomonas            TGCCTCATATATCA----CCTCTGGGGG-TAGAGC-ACTGTTATGGCT-A
Bacteria;Proteobacteria;Gammaproteobacteria;Betaproteobacteriales;Rhodocyclaceae;Dechlorosoma;Dechlorosoma          TGCCTCAAGTATCA----CCTACGGGGG-TAAAGC-ACTGTAATGGTTGA
Bacteria;Proteobacteria;Gammaproteobacteria;Betaproteobacteriales;Burkholderiaceae;Achromobacter;Achromobacter          TGCCTCAAGTATTA----CTGCGGGGGG-TAGAGC-ACTGTTATAGCT-A
Bacteria;Proteobacteria;Gammaproteobacteria;Betaproteobacteriales;Chromobacteriaceae;Chromobacterium;Chromobacterium          TGCCTCATGTATCA----CTTCCGGGGG-TAAAGC-ACTGTTATGGCT-A
Bacteria;Proteobacteria;Gammaproteobacteria;Betaproteobacteriales;Neisseriaceae;Kingella;Kingella        TGCCTCGAGTATGAG--ACTGATGGGGG-TAAAGC-ACTGTTATGGCT-A
Bacteria;Proteobacteria;Gammaproteobacteria;Acidithiobacillales;Acidithiobacillaceae;Acidithiobacillus;Acidithiobacillus                CGCGTCGCGTATTA----CTGCCGGGGG-TAGAGC-ACTGTTACGGCT-A
Bacteria;Proteobacteria;Gammaproteobacteria;Salinisphaerales;Solimonadaceae;Polycyclovorans;Polycyclovorans      CGCCTCGTGTATGA-----CTCCGGGGGGTAGAGC-ACTGTTACGGTCTG
Bacteria;Proteobacteria;Alphaproteobacteria;Azospirillales;Azospirillaceae;Azospirillum;Azospirillum          CGCGTCGGGCGATT---GCCCACGGGGG-TAGAGC-ACTGGATGGGCTAG
Bacteria;Proteobacteria;Alphaproteobacteria;Rhodospirillales;Rhodospirillaceae;Haematospirillum;Haematospirillum            CGCGTCGGATCTAT---ACCGCCGGGGG-TAGAGC-ACTGGATCGGGACG
Bacteria;Proteobacteria;Alphaproteobacteria;Rhodospirillales;Thalassospiraceae;Thalassospira;Thalassospira             AGCGTCAGACGAAT---ACCATCGGGGG-TAGAGC-ACTGAATGGGCTAG
Bacteria;Proteobacteria;Alphaproteobacteria;Caulobacterales;Caulobacteraceae;Asticcacaulis;Asticcacaulis            AGCGTCGAATTTAT---TCCTTGGGGGG-TAGAGC-ACTGGATGGATGCG
Bacteria;Proteobacteria;Alphaproteobacteria;Caulobacterales;Hyphomonadaceae;Hirschia;Hirschia        AGCGTCGTACGAAT---ACCATAGGGGG-TAGAGC-ACTGGATGGGCTAT
Bacteria;Proteobacteria;Alphaproteobacteria;Rhizobiales;Xanthobacteraceae;Bradyrhizobium;Bradyrhizobium          CGCCTCGCACGAAT---GCTTCGGGGGG-TAGAGC-ACTGGATGGGCTAG
Bacteria;Proteobacteria;Alphaproteobacteria;Rhizobiales;Beijerinckiaceae;Methylobacterium;Methylobacterium          CGCCTCGAGTGAAT---ACCGTGCGGGG-TAGAGC-ACTGGATGGGCTAG
Bacteria;Proteobacteria;Alphaproteobacteria;Rhizobiales;Hyphomicrobiaceae;Filomicrobium;Candidatus          CGCCTCGGACGAAT---ACCTCAGGGGG-TAGAGC-ACTGGATGGGCTAG
Bacteria;Proteobacteria;Alphaproteobacteria;Rhizobiales;Stappiaceae;Labrenzia;Labrenzia        AGCGTCGGATGAAT---ACTCTCGGGGG-TAGAGC-ACTGGATGGGCTAT
Bacteria;Proteobacteria;Alphaproteobacteria;Rhodobacterales;Rhodobacteraceae;Celeribacter;Pacificibacter            AGCGTCATCCGAAT---ACCCCGGGGGG-TAGAGC-ACTGGATGGGTAAT
Bacteria;Proteobacteria;Alphaproteobacteria;Sphingomonadales;Sphingomonadaceae;Croceicoccus;Croceicoccus        AGCGTCGGATGTAT---GCCGATGGGGG-TAGAGC-ACTGGATGGGCTAG
Bacteria;Proteobacteria;Alphaproteobacteria;Rickettsiales;Rickettsiaceae;Rickettsia;Rickettsia            AGCGTTATAGCGATT--ACCATCGAAGG-TAGAGC-ACTGAATGAGCTAG
Bacteria;Proteobacteria;Deltaproteobacteria;Adiutricales;Adiutricaceae;Adiutrix;Candidatus             AGCCTCGGATGTTTT---GTAACGGAGG-TAAAGC-ACTGAATGGGCT-A
Bacteria;Proteobacteria;Deltaproteobacteria;Desulfobacterales;Desulfobacteraceae;Desulfatibacillum;Desulfatibacillum          AGCCTCGCGTAATTAA--GTGACGGGGG-TAGAGC-ACTGGATGGGCT-A
Bacteria;Proteobacteria;Deltaproteobacteria;Desulfuromonadales;Geobacteraceae;Geobacter;Geobacter          AGCCTCGTGAAGTAA---GTAGTGGGGG-TAGAGC-ACTGAATGGGCT-A
Bacteria;Proteobacteria;Deltaproteobacteria;Myxococcales;Polyangiaceae;Chondromyces;Chondromyces          AGCCTCGGACGAAT---TGCGACGGAGG-TAGAGC-ACTGAATGGGCT-A
Bacteria;Proteobacteria;Deltaproteobacteria;Desulfovibrionales;Desulfovibrionaceae;Desulfovibrio;Desulfovibrio          AGCGTGTGATTAGT----CTTGCGGAGG-TAGAGC-ACTGAAAGGGCT-A
Bacteria;Bacteroidetes;Bacteroidia;Cytophagales;Cyclobacteriaceae;Aquiflexum;Aquiflexum          AGCGTCGCGGA-AT-GTA-TGACGGAGG-TAGAGCTACCGATAGGACTAG
Bacteria;Bacteroidetes;Bacteroidia;Sphingobacteriales;Sphingobacteriaceae;Pedobacter;Pedobacter             AGCGTTGTGGTAAA-GTT-TTATAGAGG-TAGAGCTACTGATTGGGTGCG
Bacteria;Bacteroidetes;Bacteroidia;Bacteroidales;Dysgonomonadaceae;Fermentimonas;Fermentimonas          AGCCTCGGATAATGAGCT-TACATGAGG-TAGAGCTACTGATTGGATGCG
Bacteria;Bacteroidetes;Bacteroidia;Chitinophagales;Chitinophagaceae;Chitinophaga;Chitinophaga          AGCCTCGTATATAGAGTTATCATAGAGG-TAGAGCTACTAATTGGGCTAG
Bacteria;Spirochaetes;Brachyspirae;Brachyspirales;Brachyspiraceae;Brachyspira;Brachyspira          AGCGTT---ATGTGTTTACTTGCGGGGG-TAGAGC-ACTAAATGGACTAG
Bacteria;Spirochaetes;Spirochaetia;Spirochaetales;Spirochaetaceae;Borrelia;Borrelia            AGCCTT---ATTTTAGTGCA-ATAGAGG-TAGAGC-ACTAATTGAGCTAG
Bacteria;Epsilonbacteraeota;Campylobacteria;Campylobacterales;Sulfurospirillaceae;Sulfurospirillum;Sulfurospirillum             AGCGTCATGTTGTA---GTATACGGGGG-TAGAGC-ACTGATTGGGCTAG
Bacteria;Epsilonbacteraeota;Campylobacteria;Campylobacterales;Arcobacteraceae;Arcobacter;Arcobacter          AGCCTTGTGTTGTA---GCATATGGGGG-TAGAGC-ACTGAATGGGCTAG
Bacteria;Epsilonbacteraeota;Campylobacteria;Campylobacterales;Helicobacteraceae;Helicobacter;Helicobacter             AGCCTCAAGTGATA---ATAAAAGGGGG-TAGAGC-GCTGATTGGGCTAG
Bacteria;Epsilonbacteraeota;Campylobacteria;Nautiliales;Nautiliaceae;Nautilia;Nautilia          AGCGTCAAGAGGTA---GCCATAGGGGG-TAGAGC-ACTGATAGGGCTAG
Bacteria;Actinobacteria;Actinobacteria;Corynebacteriales;Nocardiaceae;Gordonia;Gordonia        AGCGTC-ACATGTT--TCTTACCGGAGG-TAGAGCTACTGGATGGCCGAT
Bacteria;Actinobacteria;Actinobacteria;Pseudonocardiales;Pseudonocardiaceae;Amycolatopsis;Amycolatopsis          AGCGTC-ACATGTT--TCTCCACGGGGG-TAGAGCTACTGGATGGTCTAG
Bacteria;Actinobacteria;Actinobacteria;Streptosporangiales;Nocardiopsaceae;Nocardiopsis;Nocardiopsis      AGCGTC-GTGTGTT--TCTTGCCGGAGG-TAGAGCGACTGTTTGGCTGAT
Bacteria;Actinobacteria;Actinobacteria;Frankiales;Frankiaceae;Frankia;Frankia          AGCGTC-GTATGTT--TCTTGCCGGAGG-TAGAGC-ACTGGATGGCCTAG
Bacteria;Actinobacteria;Actinobacteria;Streptomycetales;Streptomycetaceae;Kitasatospora;Kitasatospora      AGCGTC-GTGTGTT--TCTTGCCGGAGG-TAGAGC-ACTGGATAGGCGAT
Bacteria;Actinobacteria;Actinobacteria;Frankiales;Nakamurellaceae;Nakamurella;Nakamurella        AGCGTC-GCGTGTT--TCTTACTGGAGG-TAGAGC-ACTGGATGGTCTAG
Bacteria;Actinobacteria;Actinobacteria;Propionibacteriales;Nocardioidaceae;Mumia;Mumia          AGCGTC-GTTTGTT--TCTTGCCGGAGG-TAGAGC-ACTGGATGGTCTAG
Bacteria;Actinobacteria;Actinobacteria;Micrococcales;Cellulomonadaceae;Cellulomonas;Cellulomonas          AGCGTC-ACGCGTT--TCTTGCCGGAGG-TAGAGCTACTGGATAGCCGAT
Bacteria;Actinobacteria;Actinobacteria;Micrococcales;Beutenbergiaceae;Beutenbergia;Beutenbergia          AGCGTT-GCGTGTT--CCTTGCCGGAGG-TAGAGCTACTGGATGGCTAAT
Bacteria;Actinobacteria;Actinobacteria;Micrococcales;Demequinaceae;Lysinimicrobium;Lysinimicrobium            AGCGTT-GCGTGTT--TCTTGCCGGAGG-TAGAGCTACTGGATGGCCGAT
Bacteria;Actinobacteria;Actinobacteria;Micrococcales;Jonesiaceae;Jonesia;Jonesia            AGCCTT-ACGTGTT--GCTTGCCGGAGG-TAGAGCTACTGGATAGCCGAT
Bacteria;Actinobacteria;Actinobacteria;Micrococcales;Brevibacteriaceae;Brevibacterium;Brevibacterium            AGCGTT-GCGTGGT--TCTTGCCGGAGG-TAGAGCTACTGGATGGCTGAT
Bacteria;Actinobacteria;Actinobacteria;Micrococcales;Microbacteriaceae;Leucobacter;Leucobacter        AGCGTT-GCGTGTT--TCTTGCCGGAGG-TAGAGCTACTGGATGGCCGAT
Bacteria;Actinobacteria;Actinobacteria;Micrococcales;Micrococcaceae;Arthrobacter;Arthrobacter      AGCGTT-GCGTGTT--TCTTACCGGAGG-TAGAGCTACTGGATGGCTAAT
Bacteria;Actinobacteria;Actinobacteria;Propionibacteriales;Propionibacteriaceae;Acidipropionibacterium;Acidipropionibacterium          AGCGTC-GCGTGGT--TCTTGCTGGAGG-TAGAGC-ACTGGATGATCTAG
Bacteria;Actinobacteria;Actinobacteria;Bifidobacteriales;Bifidobacteriaceae;Alloscardovia;Alloscardovia             AGCGTCAGTTTATA--GTTTCCAGGGGG-TAGAGCTACTGGAT-GCTTGC
Bacteria;Firmicutes;Bacilli;Bacillales;Listeriaceae;Listeria;Listeria       AGCCTCGAGGT-AA-AGAGTCATGGAGG-TAGAGCA-CTGTTTGGACTAG
Bacteria;Firmicutes;Bacilli;Bacillales;Planococcaceae;Lysinibacillus;Bacillus        AGCCTCGTGAT-GA--GAATACTGGAGG-TAGAGCA-CTGTTTGGACTAG
Bacteria;Firmicutes;Bacilli;Bacillales;Stapyhlococcaceae;Staphylococcus;Mycobacterium            AGCCTCAAG-T-GA-TGATTATTGGAGG-TAGAGCA-CTGTTTGGACGAG
Bacteria;Firmicutes;Bacilli;Bacillales;Sporolactobacillaceae;Salipaludibacillus;[Bacillus]              AGCCTCGAG-G-GA-AGAGTATTGGAGG-TAGAGCA-CTGATTGGACTAG
Bacteria;Firmicutes;Bacilli;Lactobacillales;Lactobacillaceae;Lactobacillus;Lactobacillus             AGCCTTGGGAA-TT-AGAATCGTGGAGG-TAGAGCTACTGTTTGAACAAG
Bacteria;Firmicutes;Bacilli;Lactobacillales;Leuconostocaceae;Leuconostoc;Leuconostoc        AGCCTCATTA--TA-AGCATACTGGAGG-TAGAGCA-CTGTTAAGCCTAG
Bacteria;Firmicutes;Bacilli;Lactobacillales;Carnobacteriaceae;Carnobacterium;Carnobacterium        AGCCTCGGAAT-T--AGAATCATGGAGG-TAGAGCAACTGTTTGGACTAG
Bacteria;Firmicutes;Bacilli;Bacillales;Paenibacillaceae;Brevibacillus;Brevibacillus              AGCCTCGGAAT-AA-AGAGTCTTGGAGG-TAGAGCA-CTGATTGGACTAG
Bacteria;Firmicutes;Clostridia;Clostridiales;Christensenellaceae;Catabacter;Catabacter        AGCCTC--GAGTGA-AGATATATGGGGG-TAGAGCA-CTGAATGGGCTAA
Bacteria;Firmicutes;Clostridia;Clostridiales;Eubacteriaceae;Eubacterium;Eubacterium          AGCGTT--CTGTGA-TGAATGACGGAGG-TAGAGCA-CTGAATTGGGTAG
Bacteria;Firmicutes;Negativicutes;Selenomonadales;Acidaminococcaceae;Acidaminococcus;Acidaminococcus        AGCCTC---AGGCAGTAAGCGTAGGCGG-TAGAGCA-CTGATCGGGATAG
Bacteria;Firmicutes;Negativicutes;Selenomonadales;Veillonellaceae;Megasphaera;Megasphaera            AGCCTC--ATGGCG-AGAGTACAGGCGG-TAGAGCA-CTGAACGGGGTAG
Bacteria;Tenericutes;Mollicutes;Entomoplasmatales;Entomoplasmatales        AGCGTCGTGGT-TA-AGCATAATGAGGG-TAGAGCA-CTGATTATATGAT
Bacteria;Tenericutes;Mollicutes;Mycoplasmatales;Mycoplasmataceae;Mycoplasma;Mycoplasma                AGCGT-GTAGT-GT-TAAATGATGGGGG-TAGAGCA-CTGAATATGGAAT
Bacteria;Tenericutes;Mollicutes;Entomoplasmatales;Entomoplasmataceae;Mesoplasma;Mesoplasma            AGCGTCGAGGT-TT-ACCACAATGGAGG-TAGAGCA-CTGAATCTATGAT
Bacteria;Lentisphaerae;Lentisphaeria;Lentisphaerales;Lentisphaeraceae;Lentisphaera;Lentisphaera        AGCCTTG-AGTGCT-TC-TTTACGGGGG-TAGAGCTACTGATTTTTCGCG
Bacteria;Actinobacteria;Coriobacteriia;Coriobacteriales;Coriobacteriales             AGCCTCGAATCGTT--TACTTACGGTGG-TAGAGC-ACTGGATTTGTGCG
Bacteria;Actinobacteria;Coriobacteriia;Coriobacteriales;Eggerthellaceae;Adlercreutzia;Adlercreutzia          AGCCTCGG-CCGTT--AACCCGCGGTGG-TAGAGCCACCGGATCGACGAG
Bacteria;Actinobacteria;Coriobacteriia;Coriobacteriales;Atopobiaceae;Atopobium;Atopobium      AGCGTCAG-ACGTT--TACCTGCGGAGG-TAGAGC-ACTGAATGGTCGCG
Bacteria;Synergistetes;Synergistia;Synergistales;Synergistaceae;Acetomicrobium;Acetomicrobium        AGCCTCTTGTGTTC--AGTG-GCGGAGG-TAGAGC-ACTGGATGGGTGAG
Bacteria;Thermotogae;Thermotogae;Thermotogales;Fervidobacteriaceae;Thermosipho;Thermosipho             AGCCTCAGGTGGTC--TGTA-CTGGGGG-TAGAGC-GCTGATAGGGCTAG
Bacteria;Deinococcus-Thermus;Deinococci;Thermales;Thermaceae;Oceanithermus;Oceanithermus          AGCCTCAGGTGGCA---ACGTACGCCTG-TAAAGC-ACTGCTAGGGCTAG
                                   ** *                      * ** ***  *            

Bacteria;Proteobacteria;Gammaproteobacteria;Piscirickettsiales;Piscirickettsiaceae;Piscirickettsia;Piscirickettsia           GGGGCC-CATC--CCGGGT-TACCAACCCGATGCAAACTCCGAATACCAG
Bacteria;Proteobacteria;Gammaproteobacteria;Pseudomonadales;Moraxellaceae;Acinetobacter;Acinetobacter          GGGGGT-CATC--CCGACT-TACCAAACCGATGCAAACTCCGAATACCTA
Bacteria;Proteobacteria;Gammaproteobacteria;Cellvibrionales;Cellvibrionaceae;Simiduia;Simiduia          GGGGGT-CATC--CCGACT-TACCAACCCCATGCAAACTCCGAATACCAG
Bacteria;Proteobacteria;Gammaproteobacteria;Cellvibrionales;Halieaceae;Halioglobus;Halioglobus            GGGGGT-CATC--CCGACT-TACCAACCCCATGCAAACTCCGAATACCCA
Bacteria;Proteobacteria;Gammaproteobacteria;HdN1;gamma            GGGGCC-TGTC--AAGGGC-TACCAACCCGATGCAAACTCCGAATACCGA
Bacteria;Proteobacteria;Gammaproteobacteria;Oceanospirillales;Alcanivoraceae;Alcanivorax;Alcanivorax          GGGGGT-CATC--CCGACT-TACCAACCCGATGCAAACTCCGAATACCAG
Bacteria;Proteobacteria;Gammaproteobacteria;Xanthomonadales;Rhodanobacteraceae;Mizugakiibacter;mine              GGGGGT-CATC--GCGACT-TACCAAACCATGGCAAACTCCGAATACCGG
Bacteria;Proteobacteria;Gammaproteobacteria;Xanthomonadales;Xanthomonadaceae;Lysobacter;Lysobacter          GGGGGT-CATT--GCGACT-TACCAAACCATGGCAAACTCCGAATACCAG
Bacteria;Proteobacteria;Gammaproteobacteria;Oceanospirillales;Halomonadaceae;Chromohalobacter;Chromohalobacter          GGGGGC-CATC--CCGGCT-TACCAACCCGAGGCAAACTCCGAATACCGG
Bacteria;Proteobacteria;Gammaproteobacteria;Pseudomonadales;Pseudomonadaceae;Azotobacter;Azotobacter            GGGGGT-CATC--CCGACT-TACCAAACCGATGCAAACTCCGAATACCGG
Bacteria;Proteobacteria;Gammaproteobacteria;Alteromonadales;Marinobacteraceae;Marinobacter;Marinobacter          GGGGGT-CATC--CCGACT-TACCAACCCGATGCAAACTCCGAATACCTG
Bacteria;Proteobacteria;Gammaproteobacteria;Oceanospirillales;Saccharospirillaceae;Gynuella;Gynuella          GGGGGT-CATC--CCGACT-TACCAACCCGATGCAAACTCCGAATACCAG
Bacteria;Proteobacteria;Gammaproteobacteria;Oceanospirillales;Endozoicomonadaceae;Endozoicomonas;Endozoicomonas        GGGGGT-CATC--CCGACT-TACCAACCCCATGCAAACTCCGAATACCAA
Bacteria;Proteobacteria;Gammaproteobacteria;Alteromonadales;Alteromonadaceae;Alteromonas;Alteromonas          GGGGGT-CATC--CCGACT-TACCAACCCTTTGCAAACTCCGAATACCAA
Bacteria;Proteobacteria;Gammaproteobacteria;Alteromonadales;Pseudoalteromonadaceae;Pseudoalteromonas;Pseudoalteromonas              GGGGGT-CATC--CCGACT-TACCAACCCTTTGCAAACTCCGAATACCGT
Bacteria;Proteobacteria;Gammaproteobacteria;Alteromonadales;Shewanellaceae;Shewanella;Shewanella        GGGGGT-CATC--CCGACT-TACCAACCCTTTGCAAACTCCGAATACCAA
Bacteria;Proteobacteria;Gammaproteobacteria;Vibrionales;Vibrionaceae;Aliivibrio;Aliivibrio            GGGGGT-CATC--CCGACT-TACCAACCCTTTGCAAACTCCGAATACCAG
Bacteria;Proteobacteria;Gammaproteobacteria;Alteromonadales;Moritellaceae;Moritella;Moritella             GGGGGT-CATC--CCGACT-TACCAACCCTTTGCAAACTCCGAATACCAA
Bacteria;Proteobacteria;Gammaproteobacteria;Alteromonadales;Psychromonadaceae;Psychromonas;Psychromonas              GGGGGT-CATC--CCGACT-TACCAACCCCATGCAAACTCCGAATACCAA
Bacteria;Proteobacteria;Gammaproteobacteria;Orbales;Orbaceae;Gilliamella;Gilliamella          GGGGGC-CATC--CCGGCT-TACCAACCCGATGCAAACTCCGAATACTGA
Bacteria;Proteobacteria;Gammaproteobacteria;Chromatiales;Chromatiaceae;Allochromatium;Allochromatium          GGGGGC-CATC--CCGGCT-TACCAAACCGAGGCAAACTCCGAATACCGG
Bacteria;Proteobacteria;Gammaproteobacteria;Thiotrichales;Thiotrichaceae;Thiothrix;Thiothrix             GGGGGC-CCTGA-CCGGCT-TACCAACCCATTGCAAACTCCGAATACCAA
Bacteria;Proteobacteria;Gammaproteobacteria;Milano-WF1B-44;Solemya            GGGGGT-CATC--CCGACT-TACCAAACCGATGCAAACTCCGAATACCAT
Bacteria;Proteobacteria;Gammaproteobacteria;Methylococcales;Methylomonaceae;Methylomicrobium;Methylomicrobium        GGGGGT-CATC--TCGACT-TACCAACCCGATGCAAACTCCGAATACCAA
Bacteria;Proteobacteria;Gammaproteobacteria;Nitrosococcales;Methylophagaceae;Methylophaga;Methylophaga              GGGGGT-CATC--CCGACT-TACCAACCCCATGCAAACTCCGAATACCAA
Bacteria;Proteobacteria;Gammaproteobacteria;Legionellales;Legionellaceae;Legionella;Fluoribacter        GGGGGC-TGTC--ATGGCT-TACCAAACCGATGCAAACTCCGAATACCGG
Bacteria;Proteobacteria;Gammaproteobacteria;Francisellales;Francisellaceae;Francisella;Allofrancisella                   GGGGGT--TTTA-CGACCT-TACCGACTCGATGCAAACTCAGAATACGAT
Bacteria;Proteobacteria;Gammaproteobacteria;Cardiobacteriales;Cardiobacteriaceae;Cardiobacterium;Shewanella            GGGGGT-CATA--CCGACT-TACCAACCCGATGCAAACTCCGAATACCGT
Bacteria;Proteobacteria;Gammaproteobacteria;Betaproteobacteriales;Nitrosomonadaceae;Nitrosomonas;Nitrosomonas            GGGGGT-CGTC--AAGATT-TACCAAACCATGGCAAACTCCGAATACCAG
Bacteria;Proteobacteria;Gammaproteobacteria;Betaproteobacteriales;Rhodocyclaceae;Dechlorosoma;Dechlorosoma          AGGGGT-CATC--GCGACT-TACTTCGCCATAGCAAACTCTGAATACCGT
Bacteria;Proteobacteria;Gammaproteobacteria;Betaproteobacteriales;Burkholderiaceae;Achromobacter;Achromobacter          GGGGGT-CATG--GCGACT-TACCAAACTATGGCAAACTCCGAATACCCG
Bacteria;Proteobacteria;Gammaproteobacteria;Betaproteobacteriales;Chromobacteriaceae;Chromobacterium;Chromobacterium          GGGGGT-CATT--GCGATT-TACCAAACCATGGCAAACTCTGAATACCGG
Bacteria;Proteobacteria;Gammaproteobacteria;Betaproteobacteriales;Neisseriaceae;Kingella;Kingella        GGGGGT-TATT--GCAACT-TACCAACCCATGGCAAACTAAGAATACCAT
Bacteria;Proteobacteria;Gammaproteobacteria;Acidithiobacillales;Acidithiobacillaceae;Acidithiobacillus;Acidithiobacillus                GGGGGC-TGTC--ACGGCT-TACCAACCCGTTGCAAACTCCGAATACCGG
Bacteria;Proteobacteria;Gammaproteobacteria;Salinisphaerales;Solimonadaceae;Polycyclovorans;Polycyclovorans      GGGGGTGCACA--AGTACC-TACCCAACTGTTGCAAACTCCGAATACCCG
Bacteria;Proteobacteria;Alphaproteobacteria;Azospirillales;Azospirillaceae;Azospirillum;Azospirillum          GGGGCC--TCG---CGGCT-TACCAAACCTAACCAAACTCCGAATACCGT
Bacteria;Proteobacteria;Alphaproteobacteria;Rhodospirillales;Rhodospirillaceae;Haematospirillum;Haematospirillum            GGGGGC--GCG---AGCCT-TACCAACTCGAACCAAACTCCGAATACCGG
Bacteria;Proteobacteria;Alphaproteobacteria;Rhodospirillales;Thalassospiraceae;Thalassospira;Thalassospira             GGGGCCTTACC----GGCT-TACCAAACCTAATCAAACTCCGAATACCGA
Bacteria;Proteobacteria;Alphaproteobacteria;Caulobacterales;Caulobacteraceae;Asticcacaulis;Asticcacaulis            GGCTGCGCGA-----GTGG-TACCAATTCTAACCAAACTCCGAATACCCA
Bacteria;Proteobacteria;Alphaproteobacteria;Caulobacterales;Hyphomonadaceae;Hirschia;Hirschia        GGGGACTCACC----GTCT-TACTGATCCTAACCAAACTCCGAATACCTA
Bacteria;Proteobacteria;Alphaproteobacteria;Rhizobiales;Xanthobacteraceae;Bradyrhizobium;Bradyrhizobium          GGGGACTTACC----GTCT-TACCAAACCCAACCAAACTCCGAATACCCG
Bacteria;Proteobacteria;Alphaproteobacteria;Rhizobiales;Beijerinckiaceae;Methylobacterium;Methylobacterium          GGCCGCCCACA----GCGG-TACCAAACCCAACCAAACTCCGAATACGCA
Bacteria;Proteobacteria;Alphaproteobacteria;Rhizobiales;Hyphomicrobiaceae;Filomicrobium;Candidatus          GGGCCCCCACA----GGGT-TACCGATCCTAACCAAACTCCGAATACCTG
Bacteria;Proteobacteria;Alphaproteobacteria;Rhizobiales;Stappiaceae;Labrenzia;Labrenzia        GGGGGCTTACC----GCCT-TACTGATCCTAACCAAACTCCGAATACCGA
Bacteria;Proteobacteria;Alphaproteobacteria;Rhodobacterales;Rhodobacteraceae;Celeribacter;Pacificibacter            GGGGCCCCACA----GGCT-TACTGATCCTAACCAAACTCCGAATACCCG
Bacteria;Proteobacteria;Alphaproteobacteria;Sphingomonadales;Sphingomonadaceae;Croceicoccus;Croceicoccus        GGCGGC--GCG---AGCTG-TACCAAACCTAACCAAACTCCGAATACCAT
Bacteria;Proteobacteria;Alphaproteobacteria;Rickettsiales;Rickettsiaceae;Rickettsia;Rickettsia            GGGGTCCCACA----GACT-TACCAAACTCAATCAAACTCCGAATGTCGA
Bacteria;Proteobacteria;Deltaproteobacteria;Adiutricales;Adiutricaceae;Adiutrix;Candidatus             GGGGTCTTACAA---GATT--ACCAACCCCAATCAAACTCTGAATGCCGT
Bacteria;Proteobacteria;Deltaproteobacteria;Desulfobacterales;Desulfobacteraceae;Desulfatibacillum;Desulfatibacillum          GGGGTCCTACCA---GATT--ACCAAACCTAACCAAACTCCGAATACCGT
Bacteria;Proteobacteria;Deltaproteobacteria;Desulfuromonadales;Geobacteraceae;Geobacter;Geobacter          GGGGTCCTACCA---GATT--ACCAAACCCAATCAAACTCCGAATACCAC
Bacteria;Proteobacteria;Deltaproteobacteria;Myxococcales;Polyangiaceae;Chondromyces;Chondromyces          GGGGTCCTACCA---GATT--ACCAAACCCAATCAAACTCCGAATGCCGT
Bacteria;Proteobacteria;Deltaproteobacteria;Desulfovibrionales;Desulfovibrionaceae;Desulfovibrio;Desulfovibrio          GGGGCCCCACCA---GGTT--ACCAACCCCTATCAAACTCCGAATGCCGT
Bacteria;Bacteroidetes;Bacteroidia;Cytophagales;Cyclobacteriaceae;Aquiflexum;Aquiflexum          GGGGAGTCATA----TCC--TACCAAATCCTGACGAACTCCGAATGC-CG
Bacteria;Bacteroidetes;Bacteroidia;Sphingobacteriales;Sphingobacteriaceae;Pedobacter;Pedobacter             GGGGAGTCAAA----TCC--TACCAAATCCAGACAAACTCCGAATGC-TA
Bacteria;Bacteroidetes;Bacteroidia;Bacteroidales;Dysgonomonadaceae;Fermentimonas;Fermentimonas          AGGGCTTCGCC----GCC--TATCAAGTCCAGACAAACTCCGAATGCGTG
Bacteria;Bacteroidetes;Bacteroidia;Chitinophagales;Chitinophagaceae;Chitinophaga;Chitinophaga          GGGGCTTCACC----GCC--TACCAAACCCTAATAAACTCCGAATGC-TA
Bacteria;Spirochaetes;Brachyspirae;Brachyspirales;Brachyspiraceae;Brachyspira;Brachyspira          GGCTCCTAACC----GAG--TACCAAACCCAACTAAACTCCGAATAC-CG
Bacteria;Spirochaetes;Spirochaetia;Spirochaetales;Spirochaetaceae;Borrelia;Borrelia            GGCCTGTCAAA----GGG--TACCAAACTCAGTTAAACTCCGAATGC-TA
Bacteria;Epsilonbacteraeota;Campylobacteria;Campylobacterales;Sulfurospirillaceae;Sulfurospirillum;Sulfurospirillum             GGCC-TATACC-----AAGGTACCAAACCCTGTCAAACTCCGAATACCGT
Bacteria;Epsilonbacteraeota;Campylobacteria;Campylobacterales;Arcobacteraceae;Arcobacter;Arcobacter          GGCTGCTTACC-----GCGGTACCAAACCCTATCAAACTATGAATACTAT
Bacteria;Epsilonbacteraeota;Campylobacteria;Campylobacterales;Helicobacteraceae;Helicobacter;Helicobacter             GGCTGCTCGCC-----GCGGTACCAAACCCTATCAAACTTCGAATACCTT
Bacteria;Epsilonbacteraeota;Campylobacteria;Nautiliales;Nautiliaceae;Nautilia;Nautilia          GGCGGCCCACA-----GCTGTACCAAACCCTGTCAAACTCCGAATACCTA
Bacteria;Actinobacteria;Actinobacteria;Corynebacteriales;Nocardiaceae;Gordonia;Gordonia        GGGCCCCACAG----GGT--TACTGACGTCAGCCAAACTCCGAATGCCGG
Bacteria;Actinobacteria;Actinobacteria;Pseudonocardiales;Pseudonocardiaceae;Amycolatopsis;Amycolatopsis          GGGCCTTACCG----GGT--TACCGAAATCAACCAAACTCCGAATACCGT
Bacteria;Actinobacteria;Actinobacteria;Streptosporangiales;Nocardiopsaceae;Nocardiopsis;Nocardiopsis      GGGCCCTACCA----GGT--TACTGACGTCAGACAAACTCCGAATGCCGG
Bacteria;Actinobacteria;Actinobacteria;Frankiales;Frankiaceae;Frankia;Frankia          GGGGCCCACAA----GCT--TACTGAAGTCAGCCAAACTCCGAATGCCGG
Bacteria;Actinobacteria;Actinobacteria;Streptomycetales;Streptomycetaceae;Kitasatospora;Kitasatospora      GGGCCTCACCG----GGT--TACTGACCTTAGCCAAACTCCGAATGCCGG
Bacteria;Actinobacteria;Actinobacteria;Frankiales;Nakamurellaceae;Nakamurella;Nakamurella        GGGGCCCACAA----GCT--TACCAAAATCAACCAAACTCCGAATGCCGG
Bacteria;Actinobacteria;Actinobacteria;Propionibacteriales;Nocardioidaceae;Mumia;Mumia          GGGGCCTACAA----GCT--TACCGAAATCAACCAAACTCCGAATGCCGG
Bacteria;Actinobacteria;Actinobacteria;Micrococcales;Cellulomonadaceae;Cellulomonas;Cellulomonas          GGGCCCCACCA----GGT--TACTGACGTTAGCCAAACTCCGAATGCCGG
Bacteria;Actinobacteria;Actinobacteria;Micrococcales;Beutenbergiaceae;Beutenbergia;Beutenbergia          GGGCCCTACCA----GGT--TACTGACGTCAGCCAAACTCCGAATGCCGG
Bacteria;Actinobacteria;Actinobacteria;Micrococcales;Demequinaceae;Lysinimicrobium;Lysinimicrobium            GGGCCCCACCA----GGT--TACTGACGTCAGCCAAACTCCGAATGCCGG
Bacteria;Actinobacteria;Actinobacteria;Micrococcales;Jonesiaceae;Jonesia;Jonesia            GGGCCCCACCG----GGT--TACTGACGTTAGCCAAACTCCGAATGCCGG
Bacteria;Actinobacteria;Actinobacteria;Micrococcales;Brevibacteriaceae;Brevibacterium;Brevibacterium            GGGCCCCACCG----GGT--TACTGACGTCAACTAAACTCCGAATGCCGG
Bacteria;Actinobacteria;Actinobacteria;Micrococcales;Microbacteriaceae;Leucobacter;Leucobacter        GGGCCCTACAA----GGT--TACTGACGTCAGCTAAACTCCGAATGCCGG
Bacteria;Actinobacteria;Actinobacteria;Micrococcales;Micrococcaceae;Arthrobacter;Arthrobacter      GGGCCCTACAA----GGT--TACTGACGTCAGCCAAACTCCGAATGCCGG
Bacteria;Actinobacteria;Actinobacteria;Propionibacteriales;Propionibacteriaceae;Acidipropionibacterium;Acidipropionibacterium          GGGGCCTATCA----GCT--TACCGAAATCAGCCAAACTCCGAATGCCGG
Bacteria;Actinobacteria;Actinobacteria;Bifidobacteriales;Bifidobacteriaceae;Alloscardovia;Alloscardovia             GGG-CCTATTGT--TGG---TACCAATAGCAGCCAAACTCCGAATACCTG
Bacteria;Firmicutes;Bacilli;Bacillales;Listeriaceae;Listeria;Listeria       GGGCCCTTCTC----GGGT-TACCGAATTCAGATAAACTCCGAATGCCAT
Bacteria;Firmicutes;Bacilli;Bacillales;Planococcaceae;Lysinibacillus;Bacillus        GGGGCCATCCC----GGTT-TACCGAATTCAGACAAACTCCGAATGCCAG
Bacteria;Firmicutes;Bacilli;Bacillales;Stapyhlococcaceae;Staphylococcus;Mycobacterium            GGGCCCCTCTC----GGGT-TACCGAATTCAGACAAACTCCGAATGCCAA
Bacteria;Firmicutes;Bacilli;Bacillales;Sporolactobacillaceae;Salipaludibacillus;[Bacillus]              GGGTCCCCACA----GGAT-TACCGAATTCAGTCAAACTCCGAATGCCAA
Bacteria;Firmicutes;Bacilli;Lactobacillales;Lactobacillaceae;Lactobacillus;Lactobacillus             GGGCCCGTCAT----GGGT-TACCAACTTCAGATAAACTCCGAATGCCAT
Bacteria;Firmicutes;Bacilli;Lactobacillales;Leuconostocaceae;Leuconostoc;Leuconostoc        GGGCCCATCTC----GGGT-TACCAAAGTTTGATAAACTCCGAATGCCAG
Bacteria;Firmicutes;Bacilli;Lactobacillales;Carnobacteriaceae;Carnobacterium;Carnobacterium        GGGCCCTTCTA----GGGT-TACCGAATTCAGATAAACTCCGAATGCCAT
Bacteria;Firmicutes;Bacilli;Bacillales;Paenibacillaceae;Brevibacillus;Brevibacillus              GGGCCCTCATC----GGGT-TACCGAATTCAGTCAAACTCCGAATGCCAA
Bacteria;Firmicutes;Clostridia;Clostridiales;Christensenellaceae;Catabacter;Catabacter        GGGGCT-TCAC----GGCT-TACTGAACCTTATCAAACTCCGAATACCAT
Bacteria;Firmicutes;Clostridia;Clostridiales;Eubacteriaceae;Eubacterium;Eubacterium          GGGGCG-TCA-----AGCT-TACCGAACCATATCAAACTCCGAATGCCGT
Bacteria;Firmicutes;Negativicutes;Selenomonadales;Acidaminococcaceae;Acidaminococcus;Acidaminococcus        GGACTG-TAAT----GG-T-TACCGAACCCTGTCAAACTACGAATGGTTA
Bacteria;Firmicutes;Negativicutes;Selenomonadales;Veillonellaceae;Megasphaera;Megasphaera            GGGCC--T-ATCC--GG-C-TACTGAACCTAATCAAACTGCGAATGGCTG
Bacteria;Tenericutes;Mollicutes;Entomoplasmatales;Entomoplasmatales        GGCCTCATCTC----GAGG-TACTGAATATAGCCAAACTCCGAATATCAT
Bacteria;Tenericutes;Mollicutes;Mycoplasmatales;Mycoplasmataceae;Mycoplasma;Mycoplasma                GGCGGCGCCTA----GCCG-TACTGACTATAATCAAACTCCGAATACTAT
Bacteria;Tenericutes;Mollicutes;Entomoplasmatales;Entomoplasmataceae;Mesoplasma;Mesoplasma            GGCCCCACCTA----GGGG-TACTGAATAGAATTAAACTCCGAATGCCAT
Bacteria;Lentisphaerae;Lentisphaeria;Lentisphaerales;Lentisphaeraceae;Lentisphaera;Lentisphaera        GGCCCT-TACC----GGGG-TACCAACAAATATCAAACTCCGAATACCGT
Bacteria;Actinobacteria;Coriobacteriia;Coriobacteriales;Coriobacteriales             GGGGCTTCACC----GCC--TACCAACCAAAACCAAACTCCGAATGCCGT
Bacteria;Actinobacteria;Coriobacteriia;Coriobacteriales;Eggerthellaceae;Adlercreutzia;Adlercreutzia          GGGGCTTCACC----GCC--TACCGACTCGAACCGAACTCCGAATGCCGC
Bacteria;Actinobacteria;Coriobacteriia;Coriobacteriales;Atopobiaceae;Atopobium;Atopobium      GGGGCCTCACC----GCC--TACCAACATCAATCAAACTCCGAATGCCGT
Bacteria;Synergistetes;Synergistia;Synergistales;Synergistaceae;Acetomicrobium;Acetomicrobium        GGGGGTGGTGA----CCC--TACCGAGCTCAACCAAACTCCGAATGCCGT
Bacteria;Thermotogae;Thermotogae;Thermotogales;Fervidobacteriaceae;Thermosipho;Thermosipho             GGGGGCGA---------C--CTCCAACCCCTGTCAAACTACGAATCCCGG
Bacteria;Deinococcus-Thermus;Deinococci;Thermales;Thermaceae;Oceanithermus;Oceanithermus          GGGGCCTACCA----GCC--TACCAACCCCTGGCAAACTCGGAAGGG-CG
                                   *                                 ****  ***      

Bacteria;Proteobacteria;Gammaproteobacteria;Piscirickettsiales;Piscirickettsiaceae;Piscirickettsia;Piscirickettsia           AAA--GTTGT-TTTACGGGAGACACA-CGGCGGGTGATAAGGTCCGTCGT
Bacteria;Proteobacteria;Gammaproteobacteria;Pseudomonadales;Moraxellaceae;Acinetobacter;Acinetobacter          TGA--GT-AC-TATCCGGGAGACAGA-CTGCGGGTGCTAACGTCCGTAGT
Bacteria;Proteobacteria;Gammaproteobacteria;Cellvibrionales;Cellvibrionaceae;Simiduia;Simiduia          TGA--GTGCT-ATC-CGGGAGACAGA-CGGCGGGTGCTAACGTCCGTCGT
Bacteria;Proteobacteria;Gammaproteobacteria;Cellvibrionales;Halieaceae;Halioglobus;Halioglobus            GGA--GTACA-ATCACGGCAGACAGA-CGGCGGGTGCTAACGTCCGTCGT
Bacteria;Proteobacteria;Gammaproteobacteria;HdN1;gamma            GAA--ATGCG-AGCATGGGAGACAGA-CGGCGGGTGCTAACGTTCGTCGT
Bacteria;Proteobacteria;Gammaproteobacteria;Oceanospirillales;Alcanivoraceae;Alcanivorax;Alcanivorax          TGA--GTACT-ATC-CGGGAGACACA-CGGCGGGTGCTAACGTTCGTCGT
Bacteria;Proteobacteria;Gammaproteobacteria;Xanthomonadales;Rhodanobacteraceae;Mizugakiibacter;mine              TAC--GGACT-GCA-TGGGAGACACA-CGGCGGGTGCGAACGTCCGTCGT
Bacteria;Proteobacteria;Gammaproteobacteria;Xanthomonadales;Xanthomonadaceae;Lysobacter;Lysobacter          TAC--GTACT-ATC-CGGGAGACACA-CGGCGGGTGCTAACGTCCGTCGT
Bacteria;Proteobacteria;Gammaproteobacteria;Oceanospirillales;Halomonadaceae;Chromohalobacter;Chromohalobacter          TGA--GTGCA-GCG-TGGGAGACACA-CAGCGGGTGCTAACGTCCGTTGT
Bacteria;Proteobacteria;Gammaproteobacteria;Pseudomonadales;Pseudomonadaceae;Azotobacter;Azotobacter            CAA--GTGTC-AGCACGGGAGACACA-CGGCGGGTGCTAACGTCCGTCGT
Bacteria;Proteobacteria;Gammaproteobacteria;Alteromonadales;Marinobacteraceae;Marinobacter;Marinobacter          TGA--GTACT-ATC-CGGGAGACACA-CGGTGGGTGCTAACGTCCATCGT
Bacteria;Proteobacteria;Gammaproteobacteria;Oceanospirillales;Saccharospirillaceae;Gynuella;Gynuella          TGA--GTACT-ATC-CGGGAGACACA-CGGCGGGTGCTAACGTCCGTCGT
Bacteria;Proteobacteria;Gammaproteobacteria;Oceanospirillales;Endozoicomonadaceae;Endozoicomonas;Endozoicomonas        TGA--GTGCA-ATCACGGGAGACACA-CGGCGGGTGCTAACGTCCGTCGT
Bacteria;Proteobacteria;Gammaproteobacteria;Alteromonadales;Alteromonadaceae;Alteromonas;Alteromonas          TGA--GAACT-ATC-CGGGAGACACA-CGGCGGGTGCTAACGTCCGTCGT
Bacteria;Proteobacteria;Gammaproteobacteria;Alteromonadales;Pseudoalteromonadaceae;Pseudoalteromonas;Pseudoalteromonas              AAA--GTACT-ATC-CGGGAGACACA-CGGTGGGTGCTAACGTCCATCGT
Bacteria;Proteobacteria;Gammaproteobacteria;Alteromonadales;Shewanellaceae;Shewanella;Shewanella        TGA--GTACT-ACT-CGGGAGACAGA-CGGCGGGTGCTAACGTCCGTCGT
Bacteria;Proteobacteria;Gammaproteobacteria;Vibrionales;Vibrionaceae;Aliivibrio;Aliivibrio            TAA--GTAAT-ATC-CGGGAGACACA-CGGCGGGTGCTAACGTCCGTCGT
Bacteria;Proteobacteria;Gammaproteobacteria;Alteromonadales;Moritellaceae;Moritella;Moritella             TAA--GTTCA-ATCGCGGGAGACACA-CGGCGGGTGCTAACGTCCGTCGT
Bacteria;Proteobacteria;Gammaproteobacteria;Alteromonadales;Psychromonadaceae;Psychromonas;Psychromonas              CAA--GTGCA-ATCACGGGAGACACA-CGGCGGGTGCTAACGTCCGTCGT
Bacteria;Proteobacteria;Gammaproteobacteria;Orbales;Orbaceae;Gilliamella;Gilliamella          CAA--GTTGA-ATCATGGGAGACACA-CGGCGGGTGCTAACGTTCGTCGT
Bacteria;Proteobacteria;Gammaproteobacteria;Chromatiales;Chromatiaceae;Allochromatium;Allochromatium          CAA--GTGCG-ACCACGGGAGACAGA-CGGCGGGTGCTAACGTCCGTCGT
Bacteria;Proteobacteria;Gammaproteobacteria;Thiotrichales;Thiotrichaceae;Thiothrix;Thiothrix             GAA--GTGCG-AGCACGGGAGACAGA-CGACGGGTGCTAACGTCCGCCGT
Bacteria;Proteobacteria;Gammaproteobacteria;Milano-WF1B-44;Solemya            AGA--GTGCA-ATCACGGGAGACACA-CGGCGGGTGCTAACGTCCGTCGT
Bacteria;Proteobacteria;Gammaproteobacteria;Methylococcales;Methylomonaceae;Methylomicrobium;Methylomicrobium        CAA--GTGCG-AGCACGGGAGACACA-CGGCGGGTGATAAGGTCCGTCGT
Bacteria;Proteobacteria;Gammaproteobacteria;Nitrosococcales;Methylophagaceae;Methylophaga;Methylophaga              GAA--GTGCA-ATCATGGGAGACACA-CGGCGGGTGATAACGTCCGTCGT
Bacteria;Proteobacteria;Gammaproteobacteria;Legionellales;Legionellaceae;Legionella;Fluoribacter        CTA--ATTGA-ATCACGGGAGACACA-CGGCGGGTGCTAACGTCCGTCGT
[truncated: 816,139 more chars]
